# Supplementary material for: Ground-up generation of periodic slab models of dehydroxylated amorphous silica of varying roughness
Source: Phys Chem Chem Phys. 2025 Jun 26;27(28):15196–203. doi: 10.1039/d5cp01570g (PMC12232287; doi:10.1039/d5cp01570g)
Supplement: CP-027-D5CP01570G-s002 [file CP-027-D5CP01570G-s002.zip]

Archive with 124 entries (121 files):
- ESI_Structures/
- ESI_Structures/Dry/
- ESI_Structures/Dry/structure-number_0-alpha_0.05.xyz
- ESI_Structures/Dry/structure-number_1-alpha_0.01.xyz
- ESI_Structures/Dry/structure-number_10-alpha_0.01.xyz
- ESI_Structures/Dry/structure-number_11-alpha_0.02.xyz
- ESI_Structures/Dry/structure-number_12-alpha_0.03.xyz
- ESI_Structures/Dry/structure-number_13-alpha_0.05.xyz
- ESI_Structures/Dry/structure-number_14-alpha_0.02.xyz
- ESI_Structures/Dry/structure-number_15-alpha_0.1.xyz
- ESI_Structures/Dry/structure-number_16-alpha_0.02.xyz
- ESI_Structures/Dry/structure-number_17-alpha_0.04.xyz
- ESI_Structures/Dry/structure-number_18-alpha_0.1.xyz
- ESI_Structures/Dry/structure-number_19-alpha_0.01.xyz
- ESI_Structures/Dry/structure-number_2-alpha_0.03.xyz
- ESI_Structures/Dry/structure-number_20-alpha_0.1.xyz
- ESI_Structures/Dry/structure-number_21-alpha_0.03.xyz
- ESI_Structures/Dry/structure-number_22-alpha_0.04.xyz
- ESI_Structures/Dry/structure-number_23-alpha_0.05.xyz
- ESI_Structures/Dry/structure-number_24-alpha_0.03.xyz
- ESI_Structures/Dry/structure-number_25-alpha_0.04.xyz
- ESI_Structures/Dry/structure-number_26-alpha_0.01.xyz
- ESI_Structures/Dry/structure-number_27-alpha_0.04.xyz
- ESI_Structures/Dry/structure-number_28-alpha_0.05.xyz
- ESI_Structures/Dry/structure-number_29-alpha_0.04.xyz
- ESI_Structures/Dry/structure-number_3-alpha_0.04.xyz
- ESI_Structures/Dry/structure-number_30-alpha_0.04.xyz
- ESI_Structures/Dry/structure-number_31-alpha_0.1.xyz
- ESI_Structures/Dry/structure-number_32-alpha_0.01.xyz
- ESI_Structures/Dry/structure-number_33-alpha_0.03.xyz
- ESI_Structures/Dry/structure-number_34-alpha_0.1.xyz
- ESI_Structures/Dry/structure-number_35-alpha_0.04.xyz
- ESI_Structures/Dry/structure-number_36-alpha_0.05.xyz
- ESI_Structures/Dry/structure-number_37-alpha_0.03.xyz
- ESI_Structures/Dry/structure-number_38-alpha_0.05.xyz
- ESI_Structures/Dry/structure-number_39-alpha_0.02.xyz
- ESI_Structures/Dry/structure-number_4-alpha_0.03.xyz
- ESI_Structures/Dry/structure-number_40-alpha_0.01.xyz
- ESI_Structures/Dry/structure-number_41-alpha_0.1.xyz
- ESI_Structures/Dry/structure-number_42-alpha_0.03.xyz
- ESI_Structures/Dry/structure-number_43-alpha_0.02.xyz
- ESI_Structures/Dry/structure-number_44-alpha_0.1.xyz
- ESI_Structures/Dry/structure-number_45-alpha_0.01.xyz
- ESI_Structures/Dry/structure-number_46-alpha_0.05.xyz
- ESI_Structures/Dry/structure-number_47-alpha_0.03.xyz
- ESI_Structures/Dry/structure-number_48-alpha_0.01.xyz
- ESI_Structures/Dry/structure-number_49-alpha_0.05.xyz
- ESI_Structures/Dry/structure-number_5-alpha_0.02.xyz
- ESI_Structures/Dry/structure-number_50-alpha_0.01.xyz
- ESI_Structures/Dry/structure-number_51-alpha_0.05.xyz
- ESI_Structures/Dry/structure-number_52-alpha_0.02.xyz
- ESI_Structures/Dry/structure-number_53-alpha_0.1.xyz
- ESI_Structures/Dry/structure-number_54-alpha_0.03.xyz
- ESI_Structures/Dry/structure-number_55-alpha_0.05.xyz
- ESI_Structures/Dry/structure-number_56-alpha_0.04.xyz
- ESI_Structures/Dry/structure-number_57-alpha_0.04.xyz
- ESI_Structures/Dry/structure-number_58-alpha_0.02.xyz
- ESI_Structures/Dry/structure-number_59-alpha_0.01.xyz
- ESI_Structures/Dry/structure-number_6-alpha_0.1.xyz
- ESI_Structures/Dry/structure-number_7-alpha_0.02.xyz
- ESI_Structures/Dry/structure-number_8-alpha_0.02.xyz
- ESI_Structures/Dry/structure-number_9-alpha_0.1.xyz
- ESI_Structures/ReadME.md
- ESI_Structures/Saturated/
- ESI_Structures/Saturated/structure-number_0-alpha_0.05.xyz
- ESI_Structures/Saturated/structure-number_1-alpha_0.01.xyz
- ESI_Structures/Saturated/structure-number_10-alpha_0.01.xyz
- ESI_Structures/Saturated/structure-number_11-alpha_0.02.xyz
- ESI_Structures/Saturated/structure-number_12-alpha_0.03.xyz
- ESI_Structures/Saturated/structure-number_13-alpha_0.05.xyz
- ESI_Structures/Saturated/structure-number_14-alpha_0.02.xyz
- ESI_Structures/Saturated/structure-number_15-alpha_0.1.xyz
- ESI_Structures/Saturated/structure-number_16-alpha_0.02.xyz
- ESI_Structures/Saturated/structure-number_17-alpha_0.04.xyz
- ESI_Structures/Saturated/structure-number_18-alpha_0.1.xyz
- ESI_Structures/Saturated/structure-number_19-alpha_0.01.xyz
- ESI_Structures/Saturated/structure-number_2-alpha_0.03.xyz
- ESI_Structures/Saturated/structure-number_20-alpha_0.1.xyz
- ESI_Structures/Saturated/structure-number_21-alpha_0.03.xyz
- ESI_Structures/Saturated/structure-number_22-alpha_0.04.xyz
- ESI_Structures/Saturated/structure-number_23-alpha_0.05.xyz
- ESI_Structures/Saturated/structure-number_24-alpha_0.03.xyz
- ESI_Structures/Saturated/structure-number_25-alpha_0.04.xyz
- ESI_Structures/Saturated/structure-number_26-alpha_0.01.xyz
- ESI_Structures/Saturated/structure-number_27-alpha_0.04.xyz
- ESI_Structures/Saturated/structure-number_28-alpha_0.05.xyz
- ESI_Structures/Saturated/structure-number_29-alpha_0.04.xyz
- ESI_Structures/Saturated/structure-number_3-alpha_0.04.xyz
- ESI_Structures/Saturated/structure-number_30-alpha_0.04.xyz
- ESI_Structures/Saturated/structure-number_31-alpha_0.1.xyz
- ESI_Structures/Saturated/structure-number_32-alpha_0.01.xyz
- ESI_Structures/Saturated/structure-number_33-alpha_0.03.xyz
- ESI_Structures/Saturated/structure-number_34-alpha_0.1.xyz
- ESI_Structures/Saturated/structure-number_35-alpha_0.04.xyz
- ESI_Structures/Saturated/structure-number_36-alpha_0.05.xyz
- ESI_Structures/Saturated/structure-number_37-alpha_0.03.xyz
- ESI_Structures/Saturated/structure-number_38-alpha_0.05.xyz
- ESI_Structures/Saturated/structure-number_39-alpha_0.02.xyz
- ESI_Structures/Saturated/structure-number_4-alpha_0.03.xyz
- ESI_Structures/Saturated/structure-number_40-alpha_0.01.xyz
- ESI_Structures/Saturated/structure-number_41-alpha_0.1.xyz
- ESI_Structures/Saturated/structure-number_42-alpha_0.03.xyz
- ESI_Structures/Saturated/structure-number_43-alpha_0.02.xyz
- ESI_Structures/Saturated/structure-number_44-alpha_0.1.xyz
- ESI_Structures/Saturated/structure-number_45-alpha_0.01.xyz
- ESI_Structures/Saturated/structure-number_46-alpha_0.05.xyz
- ESI_Structures/Saturated/structure-number_47-alpha_0.03.xyz
- ESI_Structures/Saturated/structure-number_48-alpha_0.01.xyz
- ESI_Structures/Saturated/structure-number_49-alpha_0.05.xyz
- ESI_Structures/Saturated/structure-number_5-alpha_0.02.xyz
- ESI_Structures/Saturated/structure-number_50-alpha_0.01.xyz
- ESI_Structures/Saturated/structure-number_51-alpha_0.05.xyz
- ESI_Structures/Saturated/structure-number_52-alpha_0.02.xyz
- ESI_Structures/Saturated/structure-number_53-alpha_0.1.xyz
- ESI_Structures/Saturated/structure-number_54-alpha_0.03.xyz
- ESI_Structures/Saturated/structure-number_55-alpha_0.05.xyz
- ESI_Structures/Saturated/structure-number_56-alpha_0.04.xyz
- ESI_Structures/Saturated/structure-number_57-alpha_0.04.xyz
- ESI_Structures/Saturated/structure-number_58-alpha_0.02.xyz
- ESI_Structures/Saturated/structure-number_59-alpha_0.01.xyz
- ESI_Structures/Saturated/structure-number_6-alpha_0.1.xyz
- ESI_Structures/Saturated/structure-number_7-alpha_0.02.xyz
- ESI_Structures/Saturated/structure-number_8-alpha_0.02.xyz
- ESI_Structures/Saturated/structure-number_9-alpha_0.1.xyz
