# Supplementary material for: Ground-up generation of periodic slab models of dehydroxylated amorphous silica of varying roughness
Source: Phys Chem Chem Phys. 2025 Jun 26;27(28):15196–203. doi: 10.1039/d5cp01570g (PMC12232287; doi:10.1039/d5cp01570g)
Supplement: CP-027-D5CP01570G-s002 [file CP-027-D5CP01570G-s002.zip › ESI_Structures/Dry/structure-number_0-alpha_0.05.xyz]

432

O       4.188405779299583      4.613761379544538    -14.715104100062110
O       4.483481417470341      2.080078922675674    -13.675107024920150
Si      3.718580064126496      3.489672993422010    -13.657102726415449
Si      0.532117536873997      3.841010015055148    -13.489371547131285
O       2.168481255532796      3.317089447847664    -13.611459545508900
O       0.200986312734216      4.883921762052431    -14.597125564875681
Si      9.071379010402115      2.148629196460353    -17.987865203902668
O       9.209753501126855      3.422023149429767    -19.020561983806388
O       8.690682262994036      0.462748184211688    -18.267386083117586
O       7.915726312735647      2.798744564347284    -16.986078633347610
Si      7.190228457825674      4.269613835630605    -16.740222122874396
O       5.663280449495891      4.761353897595872    -16.731733433900974
O       7.619321214893581      4.815122406829807    -15.197497875930187
O      10.382800488546728      2.852160325188354    -13.695488431291171
Si      8.834789626881665      5.046170969082072    -19.233316306794389
O      10.530335932731155      2.091847987736638    -17.252740941547856
O       7.945415242674359      5.149949679339630    -17.872643829484911
O      10.566768945487663      5.008326046917478    -15.380070053130025
Si      2.630500009417437     10.376331453481143    -17.113302453910261
O       2.503812672819382      8.806137200301368    -16.986919684044707
O       0.866516982130773      6.668356737963946    -16.102338372268648
O       3.444718646660011      6.677992618934312    -15.957969504753649
O       1.698538010126532      8.530328149798779    -14.604208631087650
Si      2.148835755006101      7.660493935992065    -15.888231105017798
Si      1.185075258393121      9.867323783200677    -13.737333787716059
Si      4.735669921693312      5.761745655345511    -15.696345652670335
O       7.555089953277378     10.724824753744853    -19.996146412944032
O       8.136345111437402      5.575915061121981    -20.622746397385946
Si     10.297457284088125      6.612368871513690    -15.823987755625394
O       9.886786286470411      6.559945191602189    -22.340933721514922
O       8.856719309352872      6.958437496051144    -15.250464291602780
Si      9.044152231875620      6.900897382988017    -21.144598367414570
O       9.763841589739881      6.443988893135749    -19.537742823960276
Si      8.886933512762148      9.821323026832326    -19.974865702444930
O      10.458134671220366      6.946870494115015    -17.310111596547188
Si      7.618163613143604      6.327976489632858    -14.553684847925279
O       8.733612627961200      8.475683902762885    -20.891776430365216
O       6.037827673479485      6.587773818781288    -14.968050122320816
Si     10.548999980640795      7.701910476301138    -18.683518929386167
O       9.532711143041647      8.999992512443029    -18.729539220123200
O       2.473453933768534     10.708403249192038    -13.332606361263101
O       4.288371264036311      4.019479414452691    -12.106828470667457
Si      4.025393990361592      4.267154601353892    -10.587013184858117
O       2.566451722510915      4.009255248310392    -10.214589926854359
O       3.434533926079767      0.317568336867554    -12.156833184530825
O       0.601720285178086      4.393287463900167    -11.923356917721318
O       0.635464542835276      2.250967138294810    -10.485667670445986
Si      0.913368898236479      3.825829488457205    -10.461424679285694
Si      4.885239929036261      0.817964154783502    -12.749678338901065
O       0.636900189520913      0.237674302155462     -6.226276270899044
O       5.210154180051395      4.695620542885204     -9.615441866189196
O      10.137597269331406      8.049505976331480    -12.809629609179668
O       0.287914955031921      4.425873689461711     -9.154352982942973
O       0.161848131809864      0.731354127412082     -8.573341114732695
Si      0.177861394810187      0.810007638678254    -10.199570978292824
O       0.040446582275783      2.913122101228350     -6.920478738591704
O       8.277370429133340      0.163421490979469     -5.857386724337990
O       6.906993338510468      4.803988655698747     -7.140618370666485
O       7.124033664991335      3.165190435695551     -8.514109593134515
Si      7.743042668499167      3.396033008169081     -7.010886822828646
O       6.464006609186090      0.534529723288863     -7.777847248182876
O       7.047434257794438      2.331076077109584     -5.969204202667274
O       9.351030119853675      3.260210287962096     -7.132249177260662
O       5.933652069602561      1.632530289492630    -11.755290998782089
O       7.612686769482815      0.900369455614966    -10.248747072347747
Si      7.509235575717861      1.908559645516025    -11.497668616813055
O       9.856834523247031      4.017590089087599     -9.351116420110722
O       8.535843082730713      1.436264823058000    -12.678963727567577
O       8.023804828152961      3.420862020960988    -11.181016706253937
Si      8.847360055331226      4.675597504703823    -10.425071473336292
Si      6.598289352592730      4.744612519295493     -8.738148267743695
Si      6.735734527295875      0.728159800339234     -6.148661875318640
Si     10.192425023527591      1.531634433894605    -12.846820489918013
Si     10.711678118658652      3.393654581857604     -8.107042977951412
O       0.330108332039386      9.656845111352608    -12.399356677956659
O       1.702048138249831      9.757067544128915     -7.379494513420409
Si      0.179770647550644      9.624716173677143     -8.123401371095635
O       3.827431862519469     10.543810913118623     -5.704121863721553
O       0.089988901637902      9.915988839282132     -9.720574188414593
O       7.672806046966090      5.447835368797114     -9.597734979144864
O      10.395764074837878     10.259008482752453    -10.196249762181703
Si      9.038712258714204      7.189162976606491    -12.055495106143482
O       7.871288116314827      6.566797755340077    -13.029869868594073
O       8.426971810012667      9.491332857190832     -8.472167963851790
O       8.732614302294937      8.249710512337504    -10.892577521682975
O       9.549367620229726      5.789417105001910    -11.339771832429207
O       6.078649623303513     10.147350506047513     -7.253117890901043
O       7.926463909775951     10.660125521263881    -10.571179539941637
Si      8.953805333758487      9.543311926757310    -10.066101886903098
Si      7.605708804481599     10.433813921722203     -7.611623235798370
Si      3.417401664874625     11.688455039165913    -14.285969159269118
O       0.615506021444239     14.611589616339620    -15.155965289406289
Si      2.072839189266156     14.637386466946925    -14.399441932909294
O       2.652376053410697     13.114439486835179    -14.414217160641597
O       4.920073893635654     11.843898705125895    -13.802533016647327
O       3.368214066824486     13.803313581265309    -18.157761362938203
O       3.425160251812188     11.104259054171834    -18.242251058291476
Si      4.276539425727001     12.567210750010750    -18.210545787660880
O       3.049372571449647     15.704765679510595    -14.990288501161398
O       3.264597211434380     10.950729466609289    -15.703069594553559
O       5.396903374851914     12.390108181050991    -19.460165281799920
O       0.349299086829152     10.943194769886517    -14.578552541960851
Si      7.374280474849847     19.053914323441209    -15.711179131965697
O       5.311285461219136     12.690565860890500    -16.968964000254548
O      10.638186849752337     12.134430869428988    -15.053909039512027
Si     10.730970990591885     12.456120870528478    -19.458098573694588
O       9.472989157571352     14.573559093155360    -21.957870025404969
Si      6.999074307825495     12.196175477515247    -19.649425685315890
O       7.483721230312558     12.413705572595983    -18.109125235092268
O       9.938376081025412     13.832261969484817    -19.543018771348841
O       7.703831418463420     13.513488069646280    -20.357149003984585
O      10.022490111393585     11.114298297079564    -20.031892787237627
Si      7.042585257308144     13.185486557874547    -16.765666945552034
O       6.656291962722543     14.833843744115541    -16.730957364164730
O       8.741763628687615     13.495179599518071    -16.520517925666834
Si      6.376517015082326     12.529754003416880    -13.901157505578528
O       7.059495256439932     12.333005062383421    -15.290485717540179
Si     10.234551231625982     12.931211874938935    -16.453231491524015
O      10.183975773652799     15.474753447732290    -13.875506553127620
Si      8.900330582182333     14.582386564950754    -20.497041125778047
O       6.190693084305734     14.060215857794701    -13.291743549590505
O       8.592399803851224     16.062959834548614    -19.925527312008661
O       3.834323203336108     20.819271943912831    -19.573362368367302
O       4.814147416148876     16.611070569694533    -16.692310866595452
O       4.212440463660506     19.271882754407930    -18.007421652403718
Si      0.947165410894905     18.603797605040874    -17.111626771552324
O       1.779690553655743     19.401561548362661    -18.324268527204108
Si      3.087527747448391     19.383447648828934    -19.280954164880932
Si      4.328861303862754     19.611898736112266    -16.339746703835900
O       1.918692570543840     17.468022639027041    -16.608148066998250
O       3.652750090177927     18.522961020720729    -15.497685583163522
Si      3.361959590914846     16.876790986808761    -16.039411868751881
O       0.744302269027113     19.778851502800173    -15.969741150492169
Si      0.212000747730781     20.264865548825071    -14.528547275911418
O       3.265440301964327     18.265165816347562    -20.213449841440646
Si      4.876035434525051     20.742205069733533    -18.432263320388984
O       4.244975578980891     21.161934836086488    -16.910461977423548
O       1.278017481702270     20.463814371825535    -13.367840535952238
O      10.086035454388300     17.022719457850506    -18.203054633945495
O       8.252800060576172     19.862535380277031    -16.763564783080042
O       7.138965214547930     17.443878009333854    -15.722978285044572
O       5.909112547578860     19.602753956890986    -15.974431945134043
Si      8.585390210642537     17.313155265579237    -18.917555872225297
O       8.556136531077865     19.038616044005639    -19.050576849179897
Si      6.438305197196218     16.408664034304490    -16.864244196480279
O       7.216641869467156     17.123987025185627    -18.105288787066282
O       6.440737907025922     20.712164214148419    -18.519986495356580
O       7.421169250769593     19.378753595210295    -14.134222060479152
Si      8.051881944741986     20.431137126751516    -18.251346517102430
O       1.061414503752523     10.859033949257185    -17.043116271405438
Si      4.996137505848047     11.214702227742636     -6.693260764491944
O       1.582293596056561     11.959185515878662     -6.093091086540391
Si      2.837632919600448     15.307727278833587    -11.536393322817656
O       4.282947115066411     14.623807776440184    -11.543513619515197
O       2.047715068106384     14.893189759986409    -10.134343640213746
O       0.968400826612242     13.075555051827720     -8.335967808368025
Si      0.853717943431343     14.344446205445466     -9.307570267700834
O       1.949878100384659     15.080980398837397    -12.796903969155915
O       3.749308845872839     11.587092229784345     -7.587704997926762
Si      0.295034183604468     12.469667325301215     -6.935804360781235
O       0.149609403914741     15.353889047125021     -8.245993489177707
Si      2.599263531590476     10.872526242642872     -6.680429781503578
O       7.485004597432372     12.068983993738748     -8.212006242497633
Si      7.522106321915484     12.668290778960010     -6.680882620081912
O       8.503381681616874     13.914621488196484     -6.583849480022104
Si      9.996149362381653     14.048700428344370    -10.320028239186964
Si      5.885390177315491     14.497278306206846    -11.818906220253254
Si      7.612878737401171     12.162557889745001    -11.221102344966157
O       9.002817890608343     13.054445793342385    -11.012774075275745
O       6.513763548594415     13.357472704469236    -10.926482182683584
O       6.025601071642016     12.332459383041465     -6.186391743122894
O       9.480666675464843     14.500728899607948     -8.887932020823726
Si      9.649233917618076     14.769275615625983     -7.277817311717470
O       8.209748067478413     11.229010828854282     -6.304705825056706
O       7.298028882809485     11.891050939123730    -12.689209958396761
O      10.488897350435774     15.181358675879174    -11.264573483759824
O       6.618895462704967     15.980688186285377    -11.597237913143097
O       1.137347654441832     21.300002397485322    -10.935924094337631
O       0.165565208212660     19.138762528924978     -6.389089154503261
O       2.750270172972362     20.182394368953645     -5.797916664554722
Si      2.158144400042631     20.763935505365360    -12.052127196382786
O       3.189247261972554     16.869672071008900    -11.611719438290805
O       2.916150104732236     19.455377549893733    -11.478706080878911
Si      3.960724117116703     18.248042444140165    -11.519758811722623
O       4.909839496159251     18.586876350748820    -12.814961945832849
O       4.832144300936171     18.176301572309804    -10.144179589620085
Si      4.386060922822037     20.247856986238528     -5.489525279047809
Si      1.178230953634752     20.263186499992930     -6.099479271871092
O       5.200012891732610     18.887518179224834     -5.437684815622992
O       5.986141003949131     17.977881692263693     -7.672390738106154
Si      7.602785817108655     17.253417734718568    -11.352109474395180
Si      6.603518515018871     18.337454183529164     -6.241411214926750
O       9.007903975061165     16.976336043017422    -11.964217534686917
O       9.496422494162218     16.283918066078769     -6.738548648426518
O       5.748918472799584     20.930895017921774    -12.982906963743213
O       6.469167363408775     20.093019569168010     -9.354513023000770
Si      9.546680105231241     17.696467739674127     -5.942258049536160
O       7.250805348025684     19.771138428839457     -6.640944634386025
Si     10.252194924811571     16.235773887530446    -12.456143258913915
O       7.419388805966482     17.560161046797351     -9.725637958353202
O       7.054767517625094     18.764370629905823    -11.749115631344347
Si      7.274689144831489     21.463612792569496     -9.050958345404364
O       9.637859812855710     19.189238437061579     -6.557953958306653
O       7.870927644204190     17.722165025495979     -5.579504892962959
Si      6.364715106635947     19.425142265495619    -13.021584584832997
O       8.695067939053427     21.092616934686681     -8.268659834805639
Si      8.781299706290197     20.499190513236286     -6.779416163892059
Si      6.114365877331315     18.464540864572431     -9.270238551556531
O       5.361180825094654     21.446935242244102     -5.554073598660045
Si     11.914276354822182      1.698445372798582    -16.515821478459120
O      13.316537733955265      1.559419048984791    -17.323334002438923
O      12.429681857381924      2.973122519726504    -15.411661732168692
Si     11.284088193202509      3.930741394394821    -14.506651977052275
Si     14.024450237345102      3.077161985304246    -14.748367871554361
O      14.778107489207098      1.918315734199524    -15.446107500439680
Si     14.890996379802704      1.241860200195873    -16.971980282716029
O      11.843981184348987      0.405387745929167    -15.689129103757592
O      12.291054411165661      4.621412530201488    -13.381353178658255
O      14.814909506831031      4.405145860295866    -15.001268883862711
O      16.034067020130575      1.999939134261808    -17.724134723062889
O      10.925526822823322      0.399697110331847    -13.525757977147361
O      16.358160877755282      4.486580073145954    -18.621651879554687
Si     17.001405301391305      3.240723864233336    -17.866633547043747
O      17.578124540363621      3.533511101919970    -16.350587331043208
Si     19.168471503528057      3.241946650401293    -16.626578250522698
Si     19.970209686881226      1.518022539462871    -14.204583726058541
O      19.491824156590059      2.131817425712347    -15.578709504001349
O      20.148533821304827      4.446370157626794    -16.399607480772730
O      18.584721928851653      2.919930317544644    -18.141508687180071
O      20.987808121652019      2.539080896972622    -13.521491267207059
O      18.590945673725404      1.216267196070066    -13.259950308386724
O      20.762878945090517      0.108835619267749    -14.436492582693095
O      11.256976551155221      7.439476962750614    -14.929861117677794
O      11.661398226098353      9.929691475266887    -14.071504615599412
O      11.921068921655769      7.943297993581009    -19.326278890783470
Si     11.464997115622491      8.376501893124823    -13.666064745188846
Si     15.555222447838249      5.866457484051110    -15.250268495277536
O      14.551484141853338      6.763261034965754    -14.291940631549714
O      15.582164891244760      6.060772355838642    -16.828884748485688
O      15.231697834273364      9.801596494636089    -14.455486642693165
O      15.762709797407901      9.682287222768384    -17.323246051561892
Si     15.649744582345033     10.438411334297028    -15.868816646883232
O      16.075666430860984      7.493719029219616    -18.876620599217794
O      17.185503313798591     10.714473760861063    -15.619707497127116
O      19.461338756266478      7.533704760391502    -19.617045142614213
O      19.981004650757825     10.264631607808775    -16.225739030508574
Si     16.620655133388439      8.939900277729013    -18.483403104289017
Si     18.484957119159649      9.879703064280354    -16.418556636702103
O      17.025489899688178      6.285337544066516    -14.751861072921576
Si     16.398244178413837      6.038382134786221    -18.239798601955272
O      16.811009623485212      9.920544715736684    -19.787950112619576
Si     19.125446146398176      7.320258617248359    -18.169566214204597
Si     20.863468456740570      5.933421786086195    -15.823378909963962
O      18.322464052191837      8.568326124104978    -15.337010684759068
O      18.123171221680707      8.751561473482102    -17.733099812082376
Si     18.454916301990089      7.213112961436421    -14.462575006199796
O      20.179941423339905      6.967140233666234    -17.050011932967848
O      19.769946620573030      6.457692800104699    -14.718492817643876
O      17.924450666657002      6.240839780548523    -17.909807405155124
O      16.288529533383603      0.025628684898141    -13.829971481964639
O      13.861101946290251      2.880291067568797    -13.180361101757722
Si     13.317916331497660      4.136801654756306    -12.147279470110194
O      12.337249744889098      3.548765524383048    -11.039040975144323
O      14.817933213408462      3.894686638218144    -11.184116454271487
O      14.732861525000050      3.704065609814986     -7.181331342759529
O      11.907696221341745      4.236987343468251     -7.516547345476499
Si     13.475499086432691      4.761620277172786     -7.533063005314093
O      13.799424587546019      1.761333834865148    -10.393222273529020
O      11.448488926578845      2.160402442540187     -8.894701906736897
Si     12.171580526462893      2.102797754018008    -10.365829438626726
Si     15.324415758033190      2.418489575257611    -10.618698160769556
O      15.956420066438106      2.678675499858666     -9.153950803377374
O      13.911662701983014      4.917280598564161     -9.087306610996892
O      11.029922695553076      1.541337002689819    -11.381957181868628
Si     14.737486078734660      5.498101874769620    -10.357724324099539
Si     16.231014352931936      3.387063608641423     -7.633631881973655
O      17.295290897308636      9.834566650596896    -12.536572107116895
O      16.344336935273557      1.558673173585337    -11.633645698457579
Si     17.222486637102918      0.612806563228020    -12.669029648537242
Si     18.134193672812007      0.965278509686562     -7.343698038166510
O      19.687179310711027      0.986341673353489     -6.876124874639922
O      19.640502699217993      3.432454107034077     -8.433897196290207
O      17.167129914102169      2.171512770682493     -6.982995502255520
O      18.133540574063659      0.635813562409907     -8.949448981130258
O      16.905925129280043      4.792905019171698     -7.818416418879043
Si     21.223433025426104      1.363997865800119     -7.122121587590795
Si     20.822867095208469      4.199878967742919     -7.804037242966175
O      20.137034381649070      0.498701089330668    -10.593046373175763
O      13.975164992646011      5.785678453999298    -11.905858585584278
O      13.726442688371241      6.133051312808785     -6.893140382774481
O      12.738217490192481      7.868607403026640    -12.787938011068510
O      15.196689495768105      8.333597383118066    -12.419692536237287
Si     14.157155638100617      7.189521883636531    -12.795936239010770
O      14.901667674917801      9.535602695514468     -9.594329219573401
O      14.619383138137257      7.104757982452655    -10.089189448181758
Si     15.727857330971068      8.144267635612271     -9.693378529806605
Si     15.748317207565890      9.805810836586479    -12.913800471399451
O      16.938268710279914      9.869352279804433     -7.672505420233273
O      16.397091006780741      5.628658086468160    -10.051427651735708
O      20.913719515895540      8.258607950540325     -7.908291944987992
Si     17.071876212607631      8.391398202027371     -6.976080018040570
O      16.387144823234831      8.356109171991450     -5.629335482635598
O      18.597994008272391      7.798426285676699     -6.946286724656067
O      16.489422287347917      7.487297725677974     -8.298652689385131
Si     20.928813079013093     10.104673550732896    -11.164158283407888
Si     18.192092910137880      8.734014827685732    -11.741822863016802
Si     19.796704106861721      7.057233748463359     -7.730243993628236
O      20.462326458355957      5.635947899202230     -7.256734334057398
O      17.071721382229356      8.385869979278539    -10.576933589813445
Si     17.241115155635381      5.998653374246066     -8.765487915826482
O      19.599772051383649      9.204008143178745    -11.140052488772708
O      18.320341588083650      7.606705072345417    -12.872136767074720
O      18.817701098086903      6.454824263042169     -8.900469030770877
O      12.283274205633473     12.613672989705702    -19.941327055511785
O      14.110785872668082     13.076421885094723    -18.244559849706455
Si     13.842860337616148     12.721489219939588    -19.822327737000794
Si     14.669491803334633     12.967089498656788    -16.810720584373936
O      14.448034335215171     14.504435618764679    -16.290436775637730
O      14.554080210054291     11.646469638697194    -16.026454644409014
Si     11.590941462303133     11.531410020297688    -13.936615419523463
O      12.559615552727719     14.935499575317506    -14.119052385429354
Si     11.285412676981240     15.305122896407246    -14.992548012032405
O      14.869112298597269     13.839944217182527    -20.475628790542917
O      14.725071350937995     11.396173240895564    -20.186088122378742
O      12.933054290376889     12.466205816770714    -13.843619653085439
O      11.073702527026118     14.294723051415001    -16.156698653788364
Si     14.508215905652726     15.792815196020335    -17.323442585748410
O      15.056594677099049     14.150155965491416    -13.394898820196714
Si     13.501675243054235     13.885752324937307    -13.345494796707008
O      15.969696217712029     15.777957363179686    -18.149384110100264
O      10.789680838230678     12.244053226854430    -17.768299413931629
O      12.977763842935277     16.081536247910400    -17.952297277498541
Si     16.124731602323596     15.323946912311282    -13.234298773417192
Si     16.295284184546716     11.252393676853591    -20.467174977957228
O      16.254458098640594     12.983945915331873    -17.070201473521418
O      16.550133428160056     12.326535318892432    -21.657307456419240
Si     16.447046301713488     13.722048897329888    -20.774839050969895
O      18.244496827217151     11.373816707841717    -17.624298428800003
O      20.931076699002361     12.780385440518941    -16.390528765736800
O      18.163714071344888     14.220305609701770    -18.042037792450653
Si     17.555519231668793     12.754266925094456    -17.909657837249711
Si     20.813245172316197     14.311941524569356    -16.114143637063378
O      19.590192761671108     14.498058091418301    -15.018438795900973
O      20.471380983000728     15.556045583553775    -17.022015423912830
O      16.872627471247853     12.584790192138740    -19.471070910650621
Si     19.257499054816567     14.979904568701365    -13.572305522052998
Si     17.514857878373185     15.515094126879386    -18.711375658236431
O      17.273019882413593     14.987272495143282    -20.275759241575365
Si     21.299763260861383     11.261078928599504    -16.131601307023200
O      17.611844052467195     14.854751878251719    -13.349878888437981
Si     11.609475043701060     16.979651659407715    -17.695835587993361
O      12.045840698585268     18.431684299347932    -17.189243492449787
Si     12.064653767642586     18.295858086166596    -15.588890506142061
O      15.420438451272856     19.211344941807369    -14.831272041653722
O      13.218447743914538     17.991859329764061    -14.416308476054144
Si     14.879732263372999     17.741594505557966    -14.971802051870785
O      11.429894068815331     19.528813479053174    -14.857577847565331
O      14.574812979966691     17.159498764383667    -16.394448385600281
O      15.738725075495651     16.635149757239017    -14.117874393466987
Si     15.215770888839472     20.827353491551410    -14.836257051838867
O      11.547993958305735     16.734066975650588    -15.858641967969417
Si     12.042464265487125     20.979128030743592    -14.246177665103842
O      13.720896648465931     21.020254461625104    -14.311925339552918
O      15.252213463754623     21.273690434953746    -16.370333139199730
O      21.022732800972989     17.995435939566924    -17.518586106910053
Si     19.414176846669491     18.072560278845959    -14.310799926490089
O      18.290107711768798     18.923798055948716    -13.510550341695517
Si     19.809321808810875     16.991380665969828    -17.213979962999524
O      19.421061102711480     16.614697130058904    -13.568062359524951
O      20.728443513803459     18.993904118669242    -14.198668438151612
O      18.506749347191249     16.693767588299824    -18.169378627103903
O      19.174663718238378     17.622577345902648    -15.818980863077355
O      11.211155898251640     14.412096874570942     -7.022035343272668
Si     12.531479816920143     15.162742734562684     -7.554838567773108
O      11.415846610100077     13.009988876033496    -10.027772349107209
O      13.113814574224508     14.011114535385406    -11.712042822988920
Si     12.881014711590140     13.861099278068997    -10.183295869743043
O      12.427692774968092     15.100529395059368     -9.191404176595206
O      13.905743307812878     14.483747134025403     -7.292895887930656
O      14.134984300379010     13.301881471194417     -9.389303986510185
Si     15.065009130512399     13.553938358845055     -8.000597507134321
Si     11.494335784885079     11.454038542446344    -10.746966012252946
O      11.155084924076055     11.600259544365132    -12.335563952180106
O      13.016029945810946     11.247389236272499    -10.391287949802940
O      15.487844125940914     12.185791802323715     -7.310749100959749
O      16.086322149525607     11.595299954903210     -9.573911112121092
O      15.849921410355838     16.004740134265624    -11.751956457725031
O      15.003341249565326     10.818659870929988    -11.918324158038660
Si     14.710284947472429     10.996646755002850    -10.285102396664485
O      16.496500869251371     14.232270612590696     -8.393651297984418
O      19.134439745612070     14.846229524421195     -7.826451006161116
Si     20.556693423835576     15.212215889807482     -7.054266167317701
O      17.953143407399633     12.335615111346774     -8.002801543753831
Si     18.105275685670993     13.835605712855818     -8.589680522519274
O      20.366552897111042     11.665904545679076    -11.233995301210456
O      18.689346003725756     13.579794619941682    -10.097584923737839
Si     19.997015193503710     13.258524748420937    -11.052622415020204
O      19.818633231329589     14.017815035129813    -12.459629306256740
O      21.206446343937738     13.958050856571976    -10.363269607090766
Si     16.643832201563715     11.360682293106832     -8.068731074786481
O      21.075110154811462     13.784205805171311     -6.397868483122860
O      21.117522799842092     11.053995231056389     -7.426510147434107
O      12.524702905132720     16.576948118209110     -6.836563934225107
O      14.004712339094160     17.221847126326857     -4.748957182506084
Si     12.578799446634738     17.598411479472464     -5.570303442141502
O      13.562768230580760     18.770489059410828     -6.089957533610050
O      15.355109094375733     17.425918188449831     -9.636317513650479
Si     12.646152376038989     18.386550641125865    -12.778748714659182
O      13.921216955523136     17.842506561837826    -11.961757281768216
Si     15.321548410871674     17.476293198460809    -11.256428313910193
O      12.339028355398504     19.933239907120711    -12.679266817055018
O      11.444354753696858     17.381578694911603    -12.569238568866600
Si     15.002041122971272     17.977246705204838     -5.761666520043933
O      10.985199319035448     17.628814314956781     -5.153754349600045
O      15.563550452076425     17.107174334223334     -6.991395912244043
O      20.467815823651868     16.650319992004917     -6.377865718357485
O      16.635321931487034     19.122999751510122     -7.767684435930323
O      17.603863281422392     21.078420081542589     -6.513857160176969
Si     17.857561709809012     19.147174600965648    -12.033187876284073
Si     17.366686512595816     19.560780241355612     -6.366314680220249
O      17.794841673065093     20.858898806454651    -11.592652786469774
O      16.459784253204027     18.588287994539908    -11.715134177966187
O      18.903644038735010     18.849343043708412     -6.285531162356875
Si     19.162110977828071     18.393543985518239     -9.488286566430141
Si     16.324004781056537     17.609142927546507     -8.332360525393419
O      16.290887187227746     18.863521514240752     -5.377449600550284
O      18.986397360289416     19.982099808085433     -9.484943231432091
O      17.880251508027129     17.505523506381689     -8.922828723208911
Si     20.333742605447352     18.161284183826691     -6.765268028740574
O      18.979351185389348     18.378749963165014    -11.125511313818629
Si     18.733062265670650     21.377791599802091    -10.169145260666166
O      20.253970143352991     18.168073246146196     -8.411093119709822
