# Supplementary material for: Ground-up generation of periodic slab models of dehydroxylated amorphous silica of varying roughness
Source: Phys Chem Chem Phys. 2025 Jun 26;27(28):15196–203. doi: 10.1039/d5cp01570g (PMC12232287; doi:10.1039/d5cp01570g)
Supplement: CP-027-D5CP01570G-s002 [file CP-027-D5CP01570G-s002.zip › ESI_Structures/Dry/structure-number_1-alpha_0.01.xyz]

432

O       9.156331738785392      4.142535348089034    -25.561421629388708
Si      8.525050410026781      4.336670872854135    -24.034871229289561
O      10.109489265056428      4.249822255571113    -23.608710572959321
O       7.953187391325588      2.968127684802410    -23.522539103994703
O       9.998299120729767      1.198040933076856    -23.733453889850139
Si      8.769513663130891      1.694836852321930    -22.777556722264549
O       7.963401667916631      5.822931236356744    -23.822723360708967
O       7.543672908892630      7.981014300197780    -25.521701713289410
O       8.029768517954194      8.681120698233459    -23.562007383623364
Si      8.438709233554555      7.268480426772365    -24.216748743394003
O       8.790049996619132     10.290117448381976    -25.516258531118030
Si      7.526833430272911      9.488343494964719    -24.988403190942318
O      10.050195601357780      7.157973815197249    -24.392927405056358
O       6.417283016359787     10.666278978803131    -24.756249671972245
O       3.581495603677496      0.268892400082248    -17.140742384641364
O       7.938837437631563      0.352573423893636    -22.460211860340252
O       9.240429263521946      2.444239559460849    -21.484650738046195
O       8.306102029302137      3.280996661629762    -19.360600403209947
Si      7.676163891689460      3.169317559902341    -17.943686232723234
Si      9.609235960316029      3.460043663420315    -20.277126905427782
O       6.349561299185646      4.112267867826541    -17.710168081005470
O       7.466997623568714      1.763651424019564    -17.333185091929046
O       9.832302098413663      5.038702562823524    -20.518850193453304
Si     10.462418242588816      6.443462172453187    -19.901643879327796
Si      2.936066310490654     10.707387719516712    -17.444305894784758
O       3.565657425065909      9.233483061116143    -17.255980371767635
O       1.355222432722318     10.418488255101282    -17.207308892208783
O      10.252786796110538      8.062768100077580    -20.172005142555804
O       9.291317127601650     10.435397764020250    -20.942929659727856
O       9.788424371518950      6.270237226557261    -18.423303940670639
Si     10.726642098283664      4.012406688495402    -25.183670600456299
Si     10.535891731058381      9.710445022683601    -20.162406565003980
O      10.715633646181121     10.573451799060420    -18.854389574239566
Si      4.553714023354344      2.802474134470854    -15.136601644387916
O       3.662844493681370      3.842012566759418    -15.878951203944181
O       0.490892288629877      3.946845027269920    -12.812397065587334
Si      4.140925279430197      1.945410071896044    -12.540236386932705
O       3.606255245443949      1.510767957199362    -14.765009668399385
Si      0.981727726500303      2.443367795085364    -12.695945758956759
Si      2.693386323286257      5.167437187266350    -16.148046746765644
O       2.571159605877854      2.229784175139893    -12.522961685170806
O       1.291952439159185      4.701642457473596    -16.625677320306423
O       0.408588139080602      1.528144842048825    -13.873204846011632
O       5.045708987617580      3.127092826321888    -13.502118400576789
Si      3.078299590879634      0.187905933872819    -15.513089666817283
Si      0.087489388178529      0.221763355261292    -14.877919663940888
O       5.143761435582778      0.592600507465754    -12.683573215085699
O       6.434373065219332      4.626966938066245    -15.099491766594795
O       5.838703869839404      2.097415367291542    -15.645957229303072
Si      6.959056107537405      1.017507273841272    -15.962674081380731
O       8.200867878157869      1.213805892706775    -14.936947687176319
Si      8.602931466080332      1.851599472378651    -13.498899496519366
O      10.180288590489882      1.989286449738123    -13.172155831918014
O       7.842837920418915      3.311787878292078    -13.589841940676394
Si      6.566018939731029      4.212256412419686    -13.517801492982784
O       7.762696626405368      0.840734753250283    -12.544953569264297
Si      6.852444192721144      5.041886808503621    -16.499589492048329
O       9.851280903993478      4.996650471363951    -11.238464704575975
Si      2.730419116740325     10.578351762239800    -12.089521744341781
O       1.213409182136610      9.959625925676988    -12.190567712569987
Si      3.084436131139702      7.929705832067344    -16.519564922386124
O       1.570275476675050      7.688322381983451    -13.194139241757226
O       2.415657958325091      5.722748480714930    -14.636791707480812
Si      0.399695815235454      8.890352727723879    -13.143025853522399
O       1.526427589445748      8.119168946503349    -16.376670810477751
Si      0.535103190379728      9.401591377623680    -16.274927897016418
O       0.368255249880442      9.486237364033171    -14.629518988991498
O       3.535242815701290      7.921591645268841    -14.891537269402148
Si      2.853733446328695      7.017344454721700    -13.701208213113951
O       4.016327081016354      6.582302111354417    -12.618582467024337
O       3.459193401161548      6.405130071268597    -16.799372966772289
Si      5.432256417141797      6.539974657262219    -11.877146896735342
O       9.009173029616456      7.338542701381962     -9.701895834676709
O       6.274725640545638      5.451334653644372    -12.664415273306224
O      10.418235591889527      5.666643473967141    -15.982177610683657
O       7.757275422747941      6.393151219354901    -16.620207838188620
O       6.001846190112574      8.085108248833219    -11.877329549557615
Si      9.242790374929433      5.926695424430775    -16.975519641467081
O       4.624355665908146      2.350099628879442    -10.950488636783284
O       2.235653083013614      4.617629546347844     -7.777180621747882
Si      1.061984426270336      4.951478606359299     -6.824805386041210
O       7.015974353150261      3.022989778084650    -11.022149573147376
O       9.526601688073962      2.892593679889234     -9.956242141576471
O       6.900521993181779      2.398579259079571     -8.957015912586781
Si      5.987603465459318      2.026227361930932    -10.225573043537175
Si      7.954942305800092      3.366654483078810     -9.760613386054692
O       6.268824955305427      0.428192719607364    -10.542537881560357
O       8.098616253233089      4.897427443657597     -9.383918948731280
O      10.665091775172613      5.090939246396327     -9.256918612320286
O       3.797895391250867      9.402767536739933    -11.531149984710279
Si      3.095839857809434      6.066297718499262     -7.547172063784990
Si      4.697256301916545      7.163676688505182     -9.006519310556762
O       1.975565127350190      6.194152914674012     -6.429855624520003
O       5.256037616185735      8.572304494282553     -9.529217349851859
O       5.135589957428702      6.224752949073234    -10.301308441905647
Si      5.356873489689477      9.330617600935403    -11.003887400039934
O       4.681771423020080      6.358742489152348     -7.617260093660550
O       3.053949394695124      6.966218542275166     -8.884148059765888
Si      9.344022721229397      5.881437194244476     -9.755533856307748
O       8.456550306975835      4.301423824086951    -16.949701448518656
Si     10.715216142018480      3.882571684541818    -10.413502210503184
O       1.538871152146586      0.080838797543802    -15.533874395602670
O       8.834645651289733     14.663538866407032    -32.743223079505285
O      10.282953749169746     15.433906081329258    -30.460092303608146
Si      9.885959778661633     14.572945969174357    -31.788601164623604
O       4.941255490106050     12.545588481482749    -23.289995227528674
Si      6.370773674043035     12.006493394737396    -23.801768934110644
O       9.879216994156783     13.382066905760169    -24.133265454974822
O       7.337192202199231     13.169123979421927    -24.573483719668822
Si      8.620789680698996     14.062999671424258    -24.900563190682846
O       8.807469683672418     15.586457337402470    -24.313265787876304
O       9.174680513762263     14.180251111401944    -26.442712243488433
O       9.835735000828095     11.133762934860382    -23.400997951819281
O      10.504547758043953     12.108959254857126    -26.222058713555473
Si     10.504813538220175     13.460943089739679    -27.010550482021081
Si     10.103889108183003     11.018532282310613    -25.036878521420267
Si      7.588730262417102     20.790788619559702    -21.403413178623168
Si     10.266851232207053     16.138920256071316    -23.699151626061791
O       2.855019652129993     11.566534355453893    -21.838577770120761
O       2.806495550199911     14.033729659970103    -22.300568611267014
Si      1.965340987101059     15.023257416357726    -21.302997309137041
O       4.704825872495766     12.950373462819531    -20.717924799722294
Si      4.803135773612089     12.710596685457817    -19.123072404564954
O       3.763453190800960     11.594737460614931    -18.544403998839787
Si      3.823030387724375     12.733533848117965    -22.157883470761963
O       4.279637998842795     14.222768803840722    -18.631338505083082
O       0.743117052526782     14.206258976950052    -20.605946733465867
Si      4.375492682553761     15.632727596188658    -19.304961848216966
O       3.246557550235009     15.617987989792802    -20.443066081072388
O       7.412960367547850     11.643402473317446    -22.543141841214268
O       9.525724873824432     12.919339208635035    -21.758736503086038
Si      8.888498744317625     11.439180521234805    -22.087576576616815
O       9.055809727836241     12.432703749716078    -17.841409011694058
O       6.279357812149388     12.647822617226199    -18.506840880100810
Si      7.684403725331299     13.356403791024999    -17.845224009379983
O       7.788286581337737     14.918927399165707    -18.432786853984059
Si     10.642681995275799     11.972902108032669    -18.021310469314447
O       5.830535619986985     16.053692285693781    -19.739160091885726
O       1.462762021652312     16.217036475622326    -18.695630452754379
O       1.167207616736422     16.469894304245006    -21.253706908069002
Si      2.405009074495805     16.707709272233611    -17.511756507531818
O       3.954556832743775     16.899396938506626    -18.222739245696058
O       0.533241465598076     18.494299028810058    -19.298067817174086
O       1.777401216403963     20.490640128888348    -18.339224076808993
Si      3.290536812964217     20.770122641778208    -18.371723925667897
Si      0.887691498939306     19.284644629488021    -17.950327168217246
Si      0.516412060883750     16.959918735098114    -19.837272470103290
O       4.229232991563698     21.078030938270604    -19.690925643455305
O       3.965131917363694     19.326400105826391    -18.059943302775206
Si      5.186861562309063     18.256500167854412    -17.946542612365651
O       1.749914339400503     18.151036423417899    -17.143567361426868
O      10.637555694444101     18.241530703989415    -20.095440718357949
Si      5.607598227557762     20.411993200201341    -20.046243058781318
Si      7.211274736490335     16.341655025473674    -18.921982820553627
O       9.288110961092700     19.230446765439183    -18.138986017571973
O      10.287339104945836     17.076514352510827    -22.452194817350396
O       8.622377639678330     19.722620955398799    -20.778431595146785
O       6.093620273682928     20.077992994459773    -21.563318037866402
O       6.457950293003552     17.127550074795078    -17.618869441728588
O       5.901549914833210     19.102525802099613    -19.160198501408377
O       8.223689705156776     17.396360691576817    -19.629774687491054
Si      9.203175251112720     18.693492915893707    -19.681631076224779
O       6.844391857685721     21.473352723782916    -20.042887742866711
Si     10.705927057568310     13.359563350885287    -22.705237983219927
Si      3.626303294154483     12.126136152393734    -14.631690291362908
O       3.096990402399003     13.591220821827163    -14.419839874285149
Si      3.464118227398591     15.002129485153240    -15.120825129476188
O       4.943606199235284     14.505843610721733    -15.690665304538440
O       2.662631062752494     15.660625935062207    -16.352871662491257
O       3.235247323935411     11.597772826964830    -16.088773133809671
O       3.075679315178972     11.109044519237411    -13.594339424150776
O       5.246666546849312     12.331402012118302    -14.675383022434961
O       5.536575022730108     16.101911227030804    -12.336000690931519
Si      6.122834803827053     13.616778964219886    -15.065803047166701
O       6.547601182145640     14.149150717621749    -13.609654438792973
O       7.285079844512538     13.581983344014020    -16.243552081310181
O       9.533627559303763     15.037306359614968    -13.471523934005612
Si      6.253526742647560     14.697935260214679    -12.120257394922612
Si      8.772619355332754     15.895699007118907    -12.291831158080626
O       7.718023501821865     14.992751821414460    -11.553991305427312
O       3.795571521454080     16.174877764076413    -14.095482983362956
O       3.998118086602676     20.424832738413517    -15.032277881601637
Si      5.117006898141796     16.993264631677917    -13.633331891563911
O       5.079297833331385     18.602342282948104    -13.912727110598153
O       4.745857942701304     12.451016468836764     -9.069304170586840
O       9.956979705893591     16.710977966404119    -11.623381484916310
Si      5.480780290377120     19.715578644846026    -15.081958405886853
O       9.753617794358620     18.670258327745394    -13.055426598831813
O       6.319467638736705     21.074252037941186    -15.598738350764119
O       7.972761719164041     17.218519663261986    -12.914956019030697
O       7.398471719957392     18.923974516393706    -14.740146056712124
Si      7.001218474140887     17.677001332787405    -15.910452844977232
O      10.342621320180260     19.667174143667779    -15.784107477088760
O       6.214319022831003     16.775621388137829    -14.848454237342757
O       7.233823553245510     19.883597685299911    -12.415250767028908
Si      8.112707591360213     18.791214078522433    -13.238756057438527
O       8.531364887397972     17.696829864345286    -16.321227585102225
O       5.667845809933943     18.683963630922733    -16.393849121736970
Si      9.781936427673127     18.542275723007943    -16.760772406148924
Si      6.581788397810903     21.381960507330053    -12.037139700210991
O       5.736010508174226     10.869301109144837    -10.936435447688513
Si      4.735497735438696     12.253980860355524    -10.583126587427468
O       5.335156910489942     13.530067600772249    -11.478000067681313
O       3.276855919482799     11.814771377367762    -11.238412638169295
O      13.799401638913684     10.232580999921739    -29.257043733033047
O      11.275723809256482      2.552590775059281    -25.350138033833158
Si     11.108706624036406      1.019042102980237    -24.804048669241698
O      14.852474937556954      7.848374937482247    -17.195594570472913
O      11.722146117934505      5.261506656808766    -25.183984681961046
O      13.791328010328863      9.848918951714463    -26.528224434719245
O      12.446001712517054      7.761979032996158    -25.323200522928992
O      11.804665346819196      9.526897166612477    -27.458208989575066
Si     12.398819940768487      9.182374877324582    -25.981013173502042
Si     11.653832308240624      6.693741336458121    -24.428006694439503
O      11.420302008053923     10.091079468673861    -25.108202129908165
O      12.282129697989363      6.578865435917558    -22.942872828664225
Si     13.126623034578513     10.412442988722390    -27.929422244094962
Si     17.006789305001284     10.667230616495232    -23.695672785534907
O      16.639248504725956      9.047226019277677    -23.555042696725049
O      18.617556097358861     10.498363767515080    -23.658089573374532
O      18.929941338175794      7.978220362025994    -23.862947460857729
Si     17.531800625589511      7.787152057023691    -22.970848839938501
Si     19.449616329686542      9.250971774982553    -23.003691697293323
O      10.757944688757327      2.960872919042127    -19.221316674297302
Si     14.647456862815249      2.105118386615683    -18.889237473977300
Si     12.067924310081395      2.823596126032761    -18.361680599615173
O      13.309596317365628      2.749946284338983    -19.410659914930353
O      14.332882648931196      0.554988732984970    -18.541150965469097
O      12.364483760863166      1.477608033650948    -17.455961007807918
O      14.676931058685195      2.886379682420057    -17.445552517308077
O      12.032767830127931      4.125413555929498    -17.360738202615913
Si     13.512512855560521      0.346382545471438    -17.141707399132869
O      16.109024422846318      2.493028043537901    -19.480008151315236
O      21.065531488578550      2.785886997153985    -17.402867808515282
O      16.637058256010629      4.178755178089928    -17.659239889891399
Si     17.089800124108699      3.755369447164072    -19.227099087446874
O      16.637345639139436      4.911798790086053    -20.241008159976857
O      18.592655089204936      3.256096619742302    -19.164188081490618
Si     19.473548009194115      3.158831440853095    -17.893203562907210
O      19.912323519837685      4.605728943330015    -17.356131866236996
O      18.446669965517120     10.714191393468449    -17.662546494450428
O      14.429207463621786      5.601311782202576    -21.572101236188761
O      15.792290627794664      7.268985734393961    -20.203011786302625
Si     14.634736747131168      9.311910209449845    -17.823764417503426
O      12.028916116008313      6.341087456915319    -20.410856873306788
Si     13.101473508171848      6.623447285386550    -21.576685216455463
Si     14.989251321011729      8.615383747860752    -20.485165608998710
O      13.878608523713503      8.018298584478876    -21.449139065622223
O      14.085873350371514      9.000853601953395    -19.263189886097830
O      11.747798524861025     10.181266039464496    -21.067137543911414
Si     15.965042468964796      5.959108182880889    -21.141915995815499
O      15.979361571366015     10.073360818142287    -17.952455809020929
Si     18.915183320491970      9.230191219753941    -17.088844365475186
O      18.405743862777101      8.589486045361500    -21.896007832537112
O      16.076002409471130      9.767330937965525    -20.680515151674783
O      18.647579255290434      8.153896484553592    -18.159704169705609
O      16.755331572200934      6.565227791140074    -22.457255835420401
O      20.598024744866294      9.909727806173658    -22.179663758307161
Si     11.585622635808122      4.544216751470917    -15.825534146531856
Si     15.434472623117616      3.986448445776088    -16.522135316170193
O      15.073977943883177      3.490533103668831    -15.003820328769512
Si     13.798476309930662      3.615144728242771    -14.028887615593511
O      12.711081562304239      4.660134716192308    -14.712567791320057
O      12.895884793367809      2.297702265994229    -14.056871732653654
Si     11.334659482496301      1.889538261142662    -14.326482517239253
O      15.495867777233924      0.672050118863995    -13.568788664332205
O      14.672985591090146      0.433483639986898    -15.998164988083404
O      14.082800167058339      3.922310438060390    -12.540824471900597
O      11.347918048344503      0.350037829588414    -14.814318459247842
Si     14.899798584254565      0.387772044947434    -12.051288228029417
O      10.899011005598341      3.120969589317249    -15.320447501024297
O      14.164705222842791      1.658113122914324    -11.375597220273855
Si     15.873497478127062      0.013693869462128    -14.977306277594778
O      20.920615984055008      4.198024668254368    -15.022000279765919
Si     18.748743095603832      0.539889178106869    -16.448796067997705
O      17.353122196671109      0.405592566184197    -15.500630815532368
O      19.685251514641777      3.259248491890611    -12.922814485697819
O      20.260785941137371      0.433075203314374    -15.753400383535256
Si     20.573713483771794      4.425624932951637    -13.527789726712969
O      18.918447356844439      0.727862432817352    -11.956783490645027
Si     21.294007234526791      4.201735034275907    -16.576719595973522
O      14.723634456134340      5.431107347939518    -16.409425159924698
Si     13.878056621381100      9.579000582657125    -15.071893759934552
Si     14.784111326733896      6.962305315741178    -15.878843834932830
O      13.570413461216729      7.941219828020010    -15.119385067249265
O      13.743067277718348      9.961354826587415    -16.644152706424698
O      15.504667699746072      9.443901571921403    -14.636635694690359
O      16.118174749119959      7.098718164473352    -14.986002689825062
Si     18.314653887097041      6.128500046161477     -9.898877108062466
O      19.803997924864383      5.811219729522362    -13.241601341985042
O      17.942223851216951      8.962834148179773    -15.735527823512543
Si     19.208640322683440      7.268576356158028    -12.665424537442753
Si     16.898798700421718      8.480098205826396    -14.622242560819494
O      17.861793255318563      7.970672358383642    -13.376249131301293
O      20.451314884055190      8.310990898315598    -12.701276031850810
O      20.528533882904679      9.211867087672026    -16.696277851633937
Si     13.718458355177823      3.167679730215638    -11.110235439309205
O      12.119767089895513      3.444549365092655    -10.806634770808593
O      14.617964902310367      3.875625803364576    -10.033097577877509
Si     15.971736540977309      4.168921223355563     -9.345894766581779
O      16.132819754737323      5.026258208578311     -7.928830505378199
Si     19.768632030134818      2.091947875193592    -11.783855769175481
O      21.429920991301238      1.971651768482579    -11.569269481680742
Si     17.274512712512639      5.949187532713258     -7.410055867810882
O      18.263794750097485      0.596943883936526     -9.449843547645216
Si     18.311428255745412      2.139720897200498     -9.141909103723949
O      21.087073211606576      4.593673630590507     -6.992099868985128
Si     19.591752063310320      4.345283158395820     -7.603671496363208
O      19.097239549500834      2.860258327294339     -7.988281092660523
O      19.011955810640078      2.654691934726419    -10.492939405310212
O      16.853245244959108      2.857577787371851     -9.111488215994742
O      16.324017753538094      0.177080859569827    -11.249673445516988
O      17.064654832363605      5.213277406255843    -10.119389272843579
O      18.453420204037215      5.173667186516496     -6.683456060561384
O      19.360383416579751      5.200340146245298     -8.993102211417568
O      18.918440028084802      6.856655344756466    -11.144955437858412
O      17.733718557028915      6.915587860744532     -8.532995767344021
O      18.691862729523834      2.086303049173230    -17.006876948421038
O      12.862551305106450     15.167119587506532    -29.691952743539648
Si     11.455917250402770     14.486597788336150    -29.915186949171922
Si     13.650086813146228     15.764149657354142    -28.371286595818528
O      11.103585313944540     13.634912547134132    -31.308351896607601
O      10.854645511423598     13.785816717068313    -28.566606675234592
Si     14.538632236123576     11.986686278207095    -24.167430074954538
O      13.616441801081944     12.580583131136645    -25.347738801377410
Si     13.206414265922344     13.231118578271337    -26.729952737787322
O      14.919066967097955     13.438955351081335    -23.467971010552734
O      11.882253552652514     14.248096506052049    -26.282747076142002
O      12.821194220896933     12.039262017390577    -27.685737960426806
O      13.978217574901828     14.409768905095392    -27.457735249891588
O      13.782230205308178     10.943054764107135    -23.081403429423204
Si     12.312931322150305     15.950076876468790    -25.984272964940843
O      11.063336791976402     14.900548159827242    -22.957864581401314
O      15.923258357989470     11.349729957857427    -24.614493498557689
O      16.984098470279758     15.128696183388175    -23.152094053303617
O      12.369715018623358     16.360463012002903    -27.529476324521049
O      13.880981187673969     16.350094597710363    -25.628258527963933
O      11.217678973109409     16.376616724128979    -24.969343556052930
O      14.888217348840699     16.659571643186386    -27.938821272224171
Si     15.220386620473482     16.959050965800710    -26.353741031637927
O      15.695295863818810     18.529733233688315    -26.166845803149162
O      16.036445866836910     19.987336837743985    -24.094047743597361
Si     16.147714186479220     18.958368090565536    -22.960972832265952
O      11.713314338751847     21.203982698436288    -25.266168533819002
O      16.377234728424867     16.162873007917192    -25.589460939096380
Si     17.307200439062079     16.180877446890719    -24.277537802531356
O      16.499391349494491     21.088347926685707    -26.591842201540217
Si     16.463214023567925     19.910348849512211    -25.747851413251436
O      18.735106963724554     16.813070485386881    -24.639969179151052
O      17.024186308634611     17.741314179269551    -23.687813241118974
Si     18.574538400182920     18.380069531897455    -24.294793866656676
O      19.370959396319925     18.863368052555675    -23.004410182502607
O      18.033345482212500     19.353478393863476    -25.372699822738952
O      11.963469878078323     12.465074974981288    -22.324386019942466
Si     15.619258560347543     14.519774555504760    -22.490527497886095
O      14.703318581008835     15.906757709423971    -22.398185267495805
Si     11.783880911900320     14.611965489183891    -19.391585590090990
O      13.201870226025619     14.332631294631193    -20.188342442093404
O      15.554437836172188     13.908526129985097    -20.979999262497145
O      14.497096511299963     13.189217708833096    -18.381038141706505
Si     14.364304570533688     13.251998746024565    -20.028452590748987
O      13.860576853804954     11.833769156176800    -20.624582259958117
Si     12.865031166324620     11.199824557102492    -21.735642130782647
O      11.213610115218454     13.164814968104643    -18.912908457612364
O      12.065226756875143     15.462883678048424    -18.056535484286858
O      10.907175710671421     15.667908540172277    -20.242917506549066
O      16.694858061911852     11.487805176838034    -22.277460187858495
O      20.429088687869928     12.686010992465848    -22.065598605158819
Si     20.816925851777313     13.525465874824997    -20.701299908177905
O      19.506316099755196     14.563467537238806    -20.440342130961742
Si     20.226550006290420     11.292299297520465    -21.301783110677885
Si     17.001262503089720     11.346371492746593    -17.924341620393445
O      16.905711883980931     11.884032563969402    -19.391938800157707
O      20.865182331629921     12.069588428181200    -19.988803649938003
O      18.719479801023034     10.966045065579545    -20.921556159512551
Si     17.151581093788913     10.984624335546853    -20.799016307966898
Si     18.994054774383095     16.006563860375781    -20.149609840228759
O      17.672641274890076     16.290593231187064    -19.188429714488617
O      14.778004088687695     18.521839726991630    -22.332519252623651
Si     14.264139856952212     17.204208461076359    -21.519138775790267
O      12.764541758513410     17.211457668634370    -21.207240573179295
Si     11.171520132784018     17.040461355811896    -21.093219613914130
O      15.317154106519345     17.144232736121339    -20.267504193523152
O      15.608610577019411     16.940018497704358    -17.688921194397306
O      16.955161548237552     18.816023364499678    -18.885627599204756
O      18.637709055900483     17.198891690848775    -21.235148680086056
O      19.059951682910821     19.527702500593495    -19.980821919629633
O      18.465316401844568     20.940478201846808    -17.664039905036507
O      18.978456292808062     18.453126635299700    -17.570849348482557
Si     16.391700693816382     17.271652109702096    -19.010745247727723
O      20.501739414130920     16.603057250570817    -19.710770945189761
Si     18.396579855770064     19.585440940393532    -18.508180879019879
O      17.198382194298532     19.262265652607244    -21.817988998815679
Si     18.689870472534391     18.814481982200071    -21.434080178578071
Si     12.374409489843350     12.242772335305208    -15.259235789125180
O      11.694596176600809     13.456566849730100    -14.393943719849268
O      13.815468808086676     12.854848189904667    -15.813883037395749
O      11.484678706727234     11.962210027538511    -16.618791897013171
O      15.312718126105301     14.787631193091586    -16.404304731803851
Si     14.984232683719869     13.263554259676521    -16.826154905634919
O      11.020400862732135     15.429005563230637    -15.694167051073762
Si     11.002703148417069     14.935446473073259    -14.177380788327737
O      12.891825914913566     10.773055345103014    -14.528914172499192
O      16.269936784817670     12.349814701817930    -16.852074590081955
O      11.494029944346131     16.465295340807586    -13.533231667670663
Si     11.928520576398824     16.295145667577515    -16.697504337319426
Si     13.268974926544313     19.299203370284179    -12.787359934247197
Si     11.687987004460599     20.395877847449931    -15.357081922409627
O      12.499832856779143     19.544156006562144    -14.223705492753986
O      14.583421801807441     18.398446715088831    -13.029280353192199
O      12.106984382957128     18.605266921233419    -11.938931409003708
O      13.938184014278054     20.651919650180290    -12.190525533694185
Si     15.051570533860508     16.416666149904017    -16.267066843977489
O      13.421355457164037     16.647266833058623    -16.232615182317957
O      15.727307051056744     17.176671402412790    -15.014442644415267
O      12.712797072974292     20.578121512361616    -16.597767594078991
Si     15.871508704879577     18.396552717582800    -13.952013335543523
O      15.745205885567000     19.872559683710247    -14.694639040532222
Si     10.946539960933194     17.619906165562423    -12.486043063127916
O      11.020621332430217     17.570741912955633    -16.904768579710804
Si     20.253739606892296     19.154891467730994    -13.970269986087247
O      19.150681812513241     19.552500920744478    -15.170799400184823
O      20.698158123369478     18.009641348975617    -15.059887995355261
Si     18.327034161447664     18.412246726647574    -11.761737375332935
O      19.706698020926872     18.787300944488749    -12.579193139746463
Si     19.923717470828663     18.745871245736666    -16.308751700555973
O      21.271184068231605     20.412015314966805    -14.063857748420027
O      17.215818151710717     18.366484506267259    -13.001862716046283
O      18.055748540452580     19.839738968644326    -11.064801466211676
O      18.411997431937369     17.250007264207074    -10.748685400408375
Si     17.892121045257433     21.407511498535477    -10.899954615577927
O      21.133007798402524     19.584600162894084    -17.014392444027013
