# Supplementary material for: Ground-up generation of periodic slab models of dehydroxylated amorphous silica of varying roughness
Source: Phys Chem Chem Phys. 2025 Jun 26;27(28):15196–203. doi: 10.1039/d5cp01570g (PMC12232287; doi:10.1039/d5cp01570g)
Supplement: CP-027-D5CP01570G-s002 [file CP-027-D5CP01570G-s002.zip › ESI_Structures/Dry/structure-number_10-alpha_0.01.xyz]

432

Si      5.572114086713330      0.776822802580398    -24.793613879267742
O       6.307928836336083      3.438849844684087    -24.848643847284023
Si      6.920287071417101      2.727957275071224    -26.146352507344439
O       6.003627684468299      1.412138426403120    -26.094723589564186
O       8.343382872001447      2.261279201024952    -25.370679985235327
O       6.925885202837366      3.913562506304589    -27.222362334468713
O       5.365854162381423      5.602985238607454    -28.640041305035528
Si      6.439590684392212      5.473213727024723    -27.547199376065429
O       5.989087893944323      6.074265858675967    -26.060182344954939
O       7.846256899763385      6.455691102544961    -27.809687461173642
Si      6.730180310213894      6.652090989987516    -24.769005729985281
O       8.522140636294498      9.027586731166508    -27.061877012550077
O       8.203465602547638      6.946050966920613    -25.376304079185246
O      10.337094514207314      7.323070628928536    -26.735561352014273
Si      8.769925292926114     10.368797176186595    -26.207334883076051
Si      8.694635631186843      7.426120774159702    -26.863869429345257
O      10.229034681343643      9.637198332339153    -25.587601326505748
O       7.529620268434275     10.400260242459007    -25.198190644103690
O       6.417582516798701      8.152898015667651    -24.360884279813888
O       4.509255571649127      1.215112376761946    -23.742881826701961
O       2.872646978097056      2.483280524328720    -21.936603997291805
Si      4.316040717446844      2.065191324603555    -22.299128744960136
O       0.261952772941137      5.394168396111132    -19.428203197622476
O       4.963374264153714      0.984727073396887    -21.224941847468738
O       5.382416991891825      3.346877218322380    -22.515036007238692
Si      8.475824806958043      1.915065641242655    -23.768909344551105
O       7.086390936181263      0.871610698658678    -23.677167458613450
Si      6.535077267229974      4.037811332296164    -23.328052053177032
O       7.925385645845100      3.218107588740936    -23.035485052431024
O       9.682503945400754      0.961738586917577    -23.331398039334598
O       9.861395672035492      2.238413964748809    -20.057410747089889
Si     10.703562099104609      1.003146999415088    -19.841323473169865
Si      6.583907944449484     10.140586227074746    -21.262910632321027
O       8.145499416464093     10.398827489503319    -21.085542952952526
O       8.394033307377317      9.231808602189190    -23.182600607186259
O       6.300978226983087      8.593852181699740    -20.857527413559211
Si      6.576104050646490      7.514081190222826    -19.767715251755909
O       7.828037070308330      8.165195583870563    -18.959315188353060
Si      9.286142624477904     10.227949396943965    -22.230041246815645
O       6.592298767828174      5.919477426797978    -19.687674116275730
O       6.251573412346083     10.376948859049064    -22.812844249523408
O       6.653757883767951      5.634297729794798    -23.518201773330205
Si      6.999530632526142      9.552275582124491    -23.965023760147965
O       3.514735487337306      3.143032872278222    -16.322609097339217
O       4.633784863366862      4.890519662992712    -17.917520476373543
Si      3.558357765302639      4.679515200160077    -16.682486746226505
Si      4.024250190674487      1.767507174764899    -15.678805577630246
O       3.019078068761413      1.294180006548847    -14.527766716351241
O       4.343728744455219      0.409515712652477    -16.477349772516760
O       1.422255572935360      0.873093918096936    -16.263673253489983
Si      1.811846847724835      0.290966834655150    -14.754049057163989
O       0.664921042707652      2.676700605568462    -18.445494991943669
Si      0.373922866877383      1.571831690181798    -17.267060703229188
O       0.663661444243597      0.587345440083150    -13.691777745762701
O       0.065732164837076      3.030468063721430    -13.506868781910837
O       5.375480613313097      2.125254781615256    -14.899016434677911
Si      9.104975203338135      2.504993695153261    -15.361856548478427
O       7.771920734945573      2.691545626374491    -14.390208505885296
O       8.870045489184507      1.469604777637868    -16.601644108716943
O       9.472324191316389      4.084976443630445    -15.555194311194866
O      10.370044646812094      1.860899273850674    -14.612505600420414
Si      6.353373394802822      2.575765841123276    -13.711425389751131
O       8.568203308410281      5.764968760437866     -9.320999363188349
O       4.256826646550081      5.461498190877347    -15.415806263041121
O       2.292350729882815      5.587477314581652    -16.969698176119945
O       4.225583561994140     10.496204278973352    -17.849731551342682
Si      3.173791097842689      9.866602969241764    -16.762362293376484
O       2.372209432153458      8.338383005237489    -16.799043023032983
O       1.085825342594665      9.390541690305854    -14.529978642821805
O       1.489236469752409      6.817449935533963    -14.929900051222061
Si      1.400739151313162      6.872383864551893    -16.585513917797073
Si      2.049145481580160      8.061449580763677    -14.059220719399928
O       3.585916075866497      7.844370604119896    -14.356400622885911
Si      4.641554866487674      6.683432682620894    -14.369183919796949
O       4.112070735723011     10.352973515753320    -15.413336864860076
Si      0.396013009864827     10.572091858660517    -15.427194000593691
O      10.593826278918232      1.585147289841100    -10.271433143278959
Si      9.773772523906072      5.534976921774403    -14.875813618595673
Si     10.691509387110834     10.342953249407275    -16.491393430078865
Si      5.812248906561884      5.820724714176533    -18.296083373025883
O       8.765525974464175      6.523177173132028    -15.549862064061998
O       6.718857515951427      6.062009248490362    -17.019349785194002
O       7.440759995125956      8.488398822408197    -16.537805331055718
Si      7.313930516524318      7.045793539680071    -15.845345591839756
O       6.210752600730082      6.902230874001019    -14.665693411952294
O       6.997175354008845     10.359814584247692    -18.038882033549623
Si      8.153766420279879      9.222809096791369    -17.770975121910503
O       9.648812940279420      9.654497259630851    -17.545723401041169
O      10.188086964385500     10.096560116281980    -14.992780255072233
O       5.336188281691792      7.379041955825452    -18.722603789958935
Si      2.004853311949299      3.673833257220146    -11.717600158872873
Si      0.382330838964951      1.697658028401984    -12.572883584607148
O       1.568406599745835      2.154178253932784    -11.650376559462041
O       2.704671592688212      4.138385503894158    -13.118004882480337
Si      4.177304912157902      4.539689098753174    -12.511783868549683
O       0.666780441836943      4.465700705350454    -11.186916100190746
O       3.473222813961450      4.093782105343328    -11.162402653652293
O       5.453958920407709      3.798435060879737    -13.056417622827386
Si     10.393852628202689      2.629360606397311    -11.746184592916427
O       9.882337508734430      3.921782048821890    -10.814267111903638
O       6.498093832686923      1.580669578295934    -12.443866330417469
Si      7.640108893264193      1.282354891812630    -11.385391184212441
O       9.026506420103884      1.768498028808603    -12.056708227468881
O       7.858252645487591      2.110335944078072    -10.040963810839706
Si      9.306897839809645      1.867155339394830     -9.166445065751654
Si      9.792579902728058      4.638815034100412     -9.355041078054597
O       9.526583907593862      3.265107846683358     -8.462870278392939
O       8.985967284581466      0.352725451080241     -8.748959595176050
Si      7.160991391387991      6.628721257598132     -9.494454149234027
O       9.541255043418619      5.610554042281233    -13.238120741128586
Si      5.772141509472070      9.463390465930241     -8.865742125999647
O       2.731606679379879      9.922270212639788    -11.347198640227377
Si      4.311764747988353     10.145744599375599    -11.636407731603871
O       1.881275811446545      7.943719317567459    -12.432324014909442
O       4.199009637333821      6.904755033193977    -10.342202066350605
O       4.631531586522359      6.090856968954180    -12.749633659248719
Si      1.560069043889073      8.930208836857240    -11.170720804015843
O       1.551122621781017      8.166867130131179     -9.744355774164019
Si      1.324028413512066      7.028323547271477     -8.587100639467549
Si      4.349025937101672      6.915536263483072     -8.694608425752211
O       4.600098510561448      8.443098889695122     -8.323080596594647
O       4.992781733197974      8.620186474709381    -12.065992967445956
Si      5.225915459108373      7.146853380082476    -11.595123301789458
O       5.073759185180638     10.193237533706808    -10.229661827608910
O       6.829049651340481      8.231379947099452     -9.361068317691428
O       2.824778459389586      6.532092979620892     -8.235546937218846
O       6.576206023541460      6.538312006288795    -11.058028653223190
O       5.784037462734975      6.092213928531906     -8.631784765262614
Si      9.226603011805757      0.008913455849250    -17.273260127409177
O      10.309109875603051      0.328403503544415    -18.430120038676495
O       0.045045429859557      7.536100644136946     -7.712893388167007
O       6.323151261645893     10.373994283979785     -7.765600330908653
O      10.079634827997893     13.231430766075505    -24.751791234442159
O       9.235047142738516     11.799031169401133    -26.632904816220119
Si     10.397264372863306     12.914867471659505    -26.350721712246873
O       5.918026401888263     20.695815865758931    -24.615547953557979
Si      0.846663684035568     15.960791799906545    -20.544375818254117
O       0.192015205207669     14.919774791023951    -21.335579250619038
O       2.408211348044715     15.989975950714895    -20.331901240921855
Si      9.699523513503209     13.222235904987455    -23.159790175726329
O       8.766776279502922     14.478802063482057    -22.757948011341313
O       9.245723890560797     11.693687846890194    -22.909393021262197
Si      8.772731355488881     15.751345001682504    -21.822956367856875
O       9.803987876715414     15.155345117084558    -20.720347960570354
O       7.514952480607599     16.198529121490186    -20.931247458466114
Si      3.526123881063995     16.762522775907129    -19.373528751262839
Si      2.709177084883545     19.791768174639333    -19.532828272154305
O       3.640342203320697     20.303907950464378    -20.699844562020218
O       5.074589740595902     16.680141397447542    -19.874372527204091
O       1.107503538785214     20.026140591039276    -19.516999735794201
O       2.961525007222251     18.228448357589873    -19.335851312035416
Si      5.056734685337506     20.891145224997445    -20.905505602051562
O       6.081326364545362     20.483991064745240    -19.770452278116665
Si     10.528994304063147     18.206743269769643    -21.993981124908203
Si      9.839290910852188     21.023040910289069    -22.504658389333077
O      10.326802300851174     18.326644825794713    -20.356547141271101
O       5.888713454891866     20.366409588686686    -22.173453230230123
O      10.590212733045114     19.620724204745898    -22.768757726694737
O       7.156724085458328     18.081475001447728    -18.966100754228087
Si      6.902175052178626     20.757760337422901    -23.314601828537349
O       9.483450051131976     17.074467347779013    -22.370393457260484
Si      6.696752664003069     16.614793747221395    -19.592201774535948
O       8.339880513388408     20.445657652231958    -22.749856445518770
O       5.710344499862032     10.840587858215967    -20.187436143503959
O       0.012468885963319     16.871723741941622    -19.616639512298924
O      10.304183377226696     21.452474658264492    -21.014147282265270
Si      4.038198835545206     11.710866702802459    -14.371543455963124
O       2.448783273940408     13.687010789106189    -17.063690912614220
Si      3.551283663487574     14.861492863530639    -16.816681135457866
O       2.694071976853468     12.341295067777518    -14.973188226956777
O       4.999633527304010     13.099685870113397    -14.368558647245631
Si      1.560270623756393     12.543238073101675    -16.304875011816549
O       5.141153120475097     14.449371306201250    -16.892308518984503
O       0.339034806935243     12.198483460780004    -15.158351211018346
O       3.510533351476160     15.136733310744695    -15.276053074155920
Si      4.743369411886811     14.724685366995214    -14.337110458587118
O       0.346045132617670     12.408682078660933    -17.613465946832967
O       3.320653070273509     16.043336622878748    -17.932008163165325
Si      5.679640276585276     11.092485636838827    -18.600901775025445
Si      6.568323815952338     14.017186945127568    -17.613101570213686
O       8.030082086315712     13.595847768232817    -17.065924578982806
Si      9.630311906419442     13.334799527731301    -16.959259013858432
O       5.877494742400200     12.671776889675252    -18.283202712602343
O      10.287900968134682     11.861694136364068    -16.911150912227033
O      10.349359489736948     14.178095602368384    -15.821316579955614
O      10.133961767147335     14.041069605317462    -18.339729408505914
O       6.839944776921792     15.315408594355940    -18.591830291312235
O       5.674355929247577     15.991927741808070    -14.775013831287268
O       1.377580749264083     18.251904605708486    -15.136865820820613
O       3.425180739145344     20.517412767156173    -18.279531442799101
Si      4.405388129827093     20.402594356982696    -17.019321096710140
O       0.459743201944652     19.785061219744119    -16.981860400978686
O       3.801001520914685     19.336872247521725    -16.024693218519520
Si      2.927901892802668     18.851356571333447    -14.757966364011292
O       3.924696777356850     17.997981190000104    -13.883400636295997
O       2.426322923511403     20.347443862941102    -14.374210493461970
Si      5.103207264328761     16.987170040200724    -13.526698619359093
Si      7.901246410127676     17.735084761520628    -12.271997495682680
O       5.819896888487878     19.866216489404884    -17.392806734519983
O       8.094724457321897     20.591286918810958    -17.992154033128756
O       9.796220409379007     20.578479703414263    -16.097598988950740
Si      6.922585459910349     19.685254455452668    -18.570106672144053
O      10.676906905985561     18.534295413052778    -14.507387347169511
Si     10.517923229316509     17.262132728664533    -13.493581288980344
Si      0.007009929793512     18.608114316584611    -15.901689097210719
O       4.545832103119819     15.509600503704066    -12.941519701753137
O       4.227426641107000     11.077029788840120    -12.891089754011288
Si     10.160089526630854     19.267616353091771    -11.384620740427311
Si      8.292367938751239     17.923591099875139     -9.229409503315795
O       6.388124268215416     17.653669555954089    -12.913218406646790
O       8.947068156675321     16.867409597154253    -13.158719957468012
O       9.317982039801191     19.203773913630265     -9.926686750283480
O       7.465830543661041     19.305392365762252     -8.717339441052085
O       7.776098295599237     17.440111829738541    -10.686722382586003
O       7.690839507280320     21.232750054764857    -10.712082469600871
O       8.780913784328501     19.130247874528806    -12.289545467488464
Si      8.284485237754257     20.559043446145282     -9.403540330338085
O       8.727302027223944     16.842526372826796     -8.272564568106365
O       1.803384708489518     10.821629018866314    -16.495041676691702
O      12.667373903236637      8.230100044915632    -25.567728031464952
Si     14.132313830192528      8.790726236129746    -25.562615686132808
O      14.992922787538133      9.095671542901805    -26.968054452474533
O      11.880331241306147      9.557343490618173    -27.295711377891976
Si     11.228317209704276      8.486927762323305    -26.196261769532285
O      13.604114366397903     10.443636536533122    -25.358199056176446
Si     15.375310116281243     10.578890372564141    -27.567608930335513
O      10.801890459311302      9.682146821977865    -21.968916455654103
O      14.992740275410506      8.594593228926302    -24.277439309460679
O      18.947637721273558      8.728026167554892    -21.934280783723366
O      12.331967625696066      1.287019428271771    -19.713745173591580
O      14.794167051307008      2.516664985597752    -19.344826569552747
Si     15.779545876178917      3.850185698802655    -19.156779614073155
O      15.939019714919217      4.865451806321178    -20.309872390336409
O      20.799865954817715      4.045673187665561    -20.817639662493455
Si     21.318905331752784      3.823343332403741    -19.226851160863184
Si     15.096557063417707      9.514261343898744    -22.882607522307097
Si     13.460096796951975      7.610448070532279    -19.284372919897280
Si     12.320656914005925      9.720943137269986    -21.257966543577613
O      14.824705293586119      7.188574005113111    -20.154304167377937
O      12.499986638841429      8.589661881797237    -20.113593781217347
O      13.633020031774327      9.583136264942222    -22.166880050155555
Si     16.276996169593346      6.430286659779017    -20.187956546991913
O      16.945369736272976      6.772280595010298    -18.812777720509800
Si     20.710388501871098      5.673524893777683    -20.684389958501544
Si     18.901072430979532      7.212503522208187    -21.424902591082123
Si     18.013939085168289     10.001701864933228    -21.954470208900972
O      16.476540965346967      9.410480185237635    -22.081169494708021
O      20.154471019830815      6.319511829700921    -22.043265627917254
O      17.370342298732748      6.783805548893699    -21.354153089377419
O      19.641742713007019      6.707428288338614    -20.101926484916181
Si     13.308591874429522      2.100280010862544    -18.810023392431873
Si     14.305729982006230      4.469486844298470    -15.188565146195515
O      14.771459762671219      2.975837667644694    -15.609991431838214
O      13.648810303640850      1.440060903896492    -17.409568499647431
O      12.933373478074051      1.355785933582763    -14.685204093714507
O      14.779919278928997      4.682416327529213    -18.169989344589411
Si     14.127738629230572      1.454545426235061    -15.860693095775073
Si     13.152604832239135      4.894307244656836    -17.916251425473519
Si     11.620818100408544      1.083823013095584    -13.947912377245554
O      13.165544765733243      4.646440599729411    -16.306257673243028
O      12.569844367760986      3.542991805813545    -18.538041859688395
O      15.053627769015966      0.158050439315504    -15.612713299753381
O      13.898320450212806      4.293599592213535    -13.586206591542139
O      21.477675402245204      9.151789645734690    -11.454699033546122
O      19.425967294484188      0.213851711495276    -15.942988692942604
Si     18.543176449053764      4.053261651338230    -17.648996127785381
Si     18.686002623558227      1.607371504995866    -15.603869985673903
O      18.530984811038650      2.836425026876491    -16.532552084194872
O      17.330641909960143      1.051270550233791    -15.066993607593446
O      20.404876817017950      4.708098046398955    -15.265518105882228
Si     20.684575300598997      3.225477542145822    -14.760237737223610
O      19.389662327673463      2.209339482695942    -14.129884591627805
O      21.016523213868091      2.383923889091200    -16.133486681151538
O      19.866086940071277      3.803388279957820    -18.533475530500635
O      17.166569708708820      3.786253573675337    -18.416704759024288
O      21.224213185580428      0.335408031285731    -18.141950604499804
O      11.356678321571851      5.832026968973115    -14.415387017118118
O      13.942189880696315      8.500838563478510    -18.031939677247458
Si     15.686016209363178      7.308775925733571    -15.214425803871251
O      14.352914077068496      8.235593272126973    -15.441040605675544
O      15.328325814903454      5.706130763846963    -15.273384267735478
O      12.289560303356090      9.906587303003340    -16.609917594302527
Si     13.785012785994452      9.275935077756493    -16.574308398588460
O      15.015714692629098     10.399010967973691    -16.646591381886001
O      12.842235156602573      6.257429123474036    -18.624077377387025
O      18.843891249064807      5.479209336362417    -16.910438493783165
O      17.420121779785191      9.287119282537072    -18.710238747330532
O      16.550241543562333      7.622028939314801    -16.569190728350797
O      18.450296217069940      9.435441158049070    -14.665184205499212
O      20.445970294626807     10.290823335567406    -16.074859747409533
Si     18.863478815293920      9.956986868930128    -16.092558371114567
O      16.714655169389136      7.616666009700817    -13.925848854171296
O      19.237646585603922      6.935147676621038    -14.712139487892474
Si     18.300961568122499      7.987987979180821    -13.859015832677853
O      18.733501332445030      8.555112788765349    -16.927042049884488
Si     19.914622212708149      6.124687980661716    -15.895325577426892
Si     17.531976599398305      7.897421527968125    -17.776351545699654
O      21.252216640421800      6.787433100177720    -16.682061802718998
O      15.625989820227964      0.490661636735941    -10.571771784023486
Si     11.974179716211740      0.470567603934082    -10.963505056326786
O      15.102786462368899      2.330570331731746    -12.350132363043887
Si     14.351950090933160      3.736892779268584    -12.161421038520810
O      11.127921179832015      3.783568916667529    -12.720778192824785
O      13.285035413273169      3.872798214397650    -10.947234351236418
O      11.583200988013841      1.468338041686694    -12.315023415288950
O      15.494627162769131      4.815344078240653    -11.558242949417663
O      13.007706977379430      0.757991248979447     -9.733046215038454
Si     11.114478558175691      5.374778145555339    -12.879083929470422
Si     16.112268352590284      1.059029475583770    -11.951675115923477
O      11.468388147110097      5.065495983112609     -9.294965468205927
Si     12.691314034805668      5.330438831332131    -10.269111060837474
O      20.473765129669726      1.406066233846294    -11.885787233883313
O      17.693944158103101      1.538599163421196    -12.059798061965195
Si     19.091331677850132      1.197603191126012    -12.702949957940131
O      16.684498939855985      4.727791982273553     -9.178100209046097
O      19.395108346652915      4.948864091476914    -10.244593500730915
Si     15.669582936687091      5.622458875434765    -10.206869882508682
O      11.941611460714590      5.993153258725576    -11.644200044432035
O      14.125637732535031      6.029375627985411     -9.946785638284332
O      19.865802448230085      8.000823713471874     -9.839036226396601
O      20.752142558222907      6.649738731259860    -11.654914353736547
O      19.051836279585004      6.203484542044693     -8.287800134063096
O      19.044210958572787      8.256703919970242    -12.473031763802044
Si     20.914613039986381      5.334348961442543    -10.683725603291448
O      17.089586141392896      6.473618158477868    -10.255195192549383
Si     18.104043558957834      5.465697594799426     -9.386853351135180
Si     20.231668308402973      8.195012058928018    -11.426783904360260
Si     20.296268765878565      7.096412064728702     -8.577871549946845
O      21.486102575405646      6.049318982102031     -9.315907981412350
O      16.045481138909018      0.032181040859530    -13.172832159376991
Si     17.228404653692966     14.436860774989228    -36.639519719754155
O      17.733325936036803     14.617085325280742    -38.054777227815961
O      15.973797845349790     14.868762891958207    -35.734149149807038
O      17.662743467220725     13.743009215580635    -35.289062228673586
Si     13.887144052853843     14.810768167141964    -29.875397966415573
O      14.566007235155618     15.043902779671274    -31.346151948455482
O      14.219582325889350     13.162239948699193    -29.809804769410096
O      15.513929171406261     13.434525130247813    -33.334957136388383
Si     15.859623002063056     14.276471536414178    -31.913317310570445
Si     16.415540358735232     14.340773397526601    -34.288704679920698
O      16.343442421410945     13.272929981848423    -30.770142802065511
O      16.782775499230571     15.120727222406762    -32.949400906217932
O      15.903026570791901     11.318894348080635    -26.158061769325670
Si     14.883988715599177     11.600362100334758    -24.997365065041528
O      14.320878424171635     13.061336569820455    -24.770089410031190
O      13.667032544338962     14.442583306468869    -27.140834123726734
O      11.706386808368974     11.990168338439762    -26.372376132044863
Si     15.232040043038875     14.657538709303040    -27.449455037218630
Si     12.235096353051855     15.140222779003315    -27.562138831621031
O      15.030869017405365     15.458223409091296    -28.874511441825121
O      12.519436966805269     15.171119516656459    -29.201205172589823
O      11.032543774254442     14.136820436260292    -27.200397452329938
O      12.243720021194866     16.530853660478492    -26.899930117978855
O      15.991835606135226     13.406349359678542    -28.073687637072837
O      15.908212505770475     11.095623010468305    -28.973390245832903
O      16.222008903967357     15.007048751607401    -26.181875374255078
Si     16.761914538013698     14.839286910309186    -24.662713111418967
O      15.459102324083682     14.799506778232617    -23.506226034328478
O      12.345159739779042     11.284840003436788    -20.757408493454893
O      13.081504616396300     15.334675640794870    -23.251815054640911
O      12.137537844178249     13.939641718892085    -20.041620721228991
O      13.574662470869558     13.116473610081385    -22.281629581815896
Si     13.977330375481889     14.074445854452598    -23.472042969636703
Si     12.343516014945610     12.818851431366818    -21.302932946857869
Si     13.717870202235879     14.764308032176405    -19.460485116938074
O      15.036153302786426     13.920170845346062    -20.072946459404012
O      13.521788098172976     15.700339086039300    -20.903938948043319
O      11.067488445157112     13.168970934260564    -22.209989288680745
O      15.328097855478635     11.005160238611557    -23.633736163727697
O      13.863109967299208     11.136367061376324    -27.642002002205331
O      17.543488665268011     13.606725993246458    -24.157018118107153
O      16.606279963563839     15.619282604764987    -21.360457609844417
O      19.394985391338697     14.871598833244576    -20.504415592147396
O      20.962844999711912     12.863233123402823    -20.039285483662209
O      18.240593597034959     11.170689323365441    -23.019475470851823
O      19.578173419069060     13.279666197198535    -22.382747741746350
O      17.243139910727500     13.230719056926340    -21.632162106425824
Si     18.127475396875454     12.756660662514792    -22.899382603639186
Si     16.504910617737544     14.226828599969354    -20.517628724967068
O      17.364199842950029     14.417677022248066    -19.176124100981951
Si     20.446884825688521     13.878923775814004    -21.209912922652592
Si     18.816826050312059     15.002108520956938    -19.036207219708093
O      17.122895083742435     16.243165363997072    -23.895106499551929
O      18.143392011058499     10.759212195690646    -20.552809822450019
O      12.375137860404649     18.937411651414870    -18.861580617781872
O      11.292589892460589     16.353999898020490    -19.076249778877763
O      14.740909835978309     17.069988292348086    -22.460635084225402
Si     16.041632407140405     16.265846380397431    -22.729721187825916
Si     11.112663063123804     17.950834647617235    -19.026514968773029
O      11.954405061887492     17.516363848228739    -22.116422957301424
Si     13.200550951567694     16.587106704145970    -22.177103935337357
Si     10.791104020114123     14.858433431920359    -19.502253250442006
Si     12.589799611954248     10.835374427960927    -26.809193368528039
Si     17.978318023236980     10.789837885789169    -18.968302795857710
Si     15.716758103774499     12.599632124765153    -29.477736854038135
Si     14.178027955186881     13.896421379405886    -16.372703560938643
O      15.320474953984204     12.752268975871834    -16.316426652171021
O      12.941743580702736     13.903055632138008    -15.340790830498289
Si     11.644220219999923     14.959880311053661    -15.307613679601104
O      14.776311375357810     15.406459642768434    -16.248153212213392
O      13.645994653298334     13.943794471959244    -17.931564213902870
O      11.353167705228136     15.979346170743982    -14.047910348225997
O      12.347234902626541     15.904153280452219    -16.382400036723809
Si     16.140209964838153     11.495049283864809    -16.908789293536191
O      19.794838357043133     13.997005007259016    -18.248924691411318
O      16.638221882390944     11.620635304839022    -18.497133501179412
Si     20.518744065461885     12.555212086696249    -18.457873100836601
O      19.388583668712712     11.372111951607511    -18.461274850838326
O      17.652548032975062     10.952216043658765    -16.428406510541148
O      14.044384814808394     16.133010583393759    -18.513740075124058
Si     13.835245295756605     16.478190617714532    -16.961916896382295
O      13.557071977688633     18.074234131175722    -16.814841421278587
Si     12.430840138451607     19.031058930161382    -17.292804651263687
O      12.168864020014000     20.128467331494452    -16.178114675772363
O      11.279707678084527     21.024288245254517    -13.958183665327571
O      10.892108151810055     18.378857840118812    -17.512747192527286
Si     10.930733822502445     20.009501613620753    -15.143001836224569
Si     21.391657243264323     20.275566968536598    -18.478992022750429
Si     19.185224124296344     20.428841771746498    -14.915967761144877
O      20.280826165405273     19.374317948195159    -15.197830678310135
O      17.544782569297144     20.141310774056905    -15.021589389529391
O      21.089953622944172     17.455322887684797    -16.980905482945470
Si     20.500607521159701     17.489344162175307    -18.457468828203833
O      19.215900543885503     16.540030716392213    -18.557847402165546
Si     16.362144456461717     21.240748386106755    -14.703485616864729
O      20.369469285989332     19.066573667002402    -18.804556766230867
O      19.100013961388942     21.210138247612640    -13.481942545385376
O      10.931174163890187     20.653412499339616    -11.053491048083037
Si     14.237296245354568     21.280101177816050    -10.186975612708272
O      13.378856374192420     21.199810882030988    -11.564501145167622
O      14.392898424005214     19.921595024800268     -9.398491701513908
O      10.883142654783637     17.993006690411292    -12.040994015061980
