# Supplementary material for: Ground-up generation of periodic slab models of dehydroxylated amorphous silica of varying roughness
Source: Phys Chem Chem Phys. 2025 Jun 26;27(28):15196–203. doi: 10.1039/d5cp01570g (PMC12232287; doi:10.1039/d5cp01570g)
Supplement: CP-027-D5CP01570G-s002 [file CP-027-D5CP01570G-s002.zip › ESI_Structures/Dry/structure-number_11-alpha_0.02.xyz]

432

O       8.473295841145001      8.831117556253314    -28.920741443324616
Si      9.788512180714918      7.880143010274365    -28.854559649205001
O       9.330795344971040      6.434774048673710    -28.669382254295684
O       9.624177729949963      3.754031486410132    -25.861347360699831
O       7.912778194155057      4.100031048999643    -24.049342048915143
Si      8.303514591980559      4.513823482038015    -25.516158655951248
O       7.033483993680641      4.700237630601459    -26.453562953550808
O       8.327318864486243     10.617290755395503    -23.741294654498468
Si      7.287558946474998      9.723181389139322    -22.926077156019733
O       3.839254111936775      9.282715960631339    -26.615629372091018
O       3.436948803857784      9.827996054159815    -23.922033552455900
O       6.077677519973439      6.849736096534944    -25.151166647446466
O       6.104058488787325      9.874971405116110    -28.062246077815800
O       6.742600140009043      7.366051186420354    -27.546226947670739
O       8.447038855245351      6.152968608825430    -25.602729011023030
Si      6.891554079870679      6.316812758547245    -26.374020536468159
Si      7.314130309223557      8.836958039749124    -27.885836874438588
O      10.228633162042554      8.526774203003161    -27.207719893979363
Si      9.589662068162280      9.589084658398896    -25.981127089337463
O       8.113790536983036      9.235824888411555    -26.374052164041153
Si      6.087310922713215      6.931189152416725    -23.557066869292647
O       7.577810475241443     10.076795805086197    -21.390304308873731
Si      3.530730508263236     10.385874356884539    -25.378139786831966
Si      4.761633504309827     10.408741108152174    -27.516087245931843
Si      7.628683254228930      1.117293563585425    -18.276759302909660
O      10.084879524796113      5.578636908716899    -20.084490284235166
O       7.240892220339192      8.058372102041709    -23.172130991385675
O       6.940602250261970      2.818335726980089    -21.930423203508404
O       9.191364341299920      1.614193613581951    -22.068867543564842
Si      7.646839169887797      1.417468824248767    -21.408037687079947
Si      7.258553773375534      4.301101859549738    -22.574396964895676
O       9.664921971254310      3.343398563676951    -19.081746960729454
O       7.550981853950798      1.469683089114116    -19.821330071851484
O       8.143229415838231      5.267465902503683    -21.617231964364912
O       1.860924580823286     10.247562323521157    -19.986057153353023
Si      0.683895297378257     10.450852150901614    -18.895598141857072
O       4.807977133289014      7.728029608959743    -22.988586625403009
O       3.962762107401121      9.463139599621755    -21.293355324651401
Si      4.412384237709813      9.295706157134862    -22.775877950229670
O       3.738345990953029      9.450701623383722    -18.631504282300710
Si      3.462684466825145     10.197323826367841    -20.030881317994080
O       9.475524016247757      7.830844267886767    -20.610817166300215
O       5.761595339281786     10.043786125474240    -23.123774428465808
Si      8.749200594621367      6.342486796264944    -20.582353913722258
O       6.136816223835796      5.444581347538727    -22.900626113718715
O       7.562117294690047      6.682879659289221    -19.521645146592832
Si     10.114459468562824      8.611628882410313    -19.376113349575082
O       9.169785842517939      9.955421737089107    -19.273196328479735
Si      4.544635118319629      3.492573272721950    -14.357202634871795
O       3.023523895512800      3.784179702980303    -14.626441415270136
O       0.435034294825817      4.249147523481569    -14.259628220113704
Si      1.717469333570064      3.451726993954782    -13.804385303861489
O       1.358028080666320      1.875683624242928    -13.956406946372852
O       4.751518569036764      1.912738809575636    -14.095343446517685
Si      0.057649243594467      0.930093148743726    -14.385582570887264
Si      9.099460083566573      8.197588838863217    -12.701237359318332
O       5.406584951033897      4.228863484422744    -15.431360272582586
O       8.028242614088722      2.459075688656532    -17.415646043211733
O       8.243376226537002      5.151796202997272    -17.641865203724162
O       6.266527449276248      0.507934738175286    -17.658477887622670
Si      9.046475937174261      3.705382990070008    -17.612294162887842
O       9.636649081335054      2.806488154464756    -13.505650508316320
O      10.442673095253468      3.952635743144268    -16.814864964401675
O       8.906049260261353      0.189588173824448    -17.862472359000044
O      10.427651684130575      3.234877049356312     -8.976594513173026
O       2.320766096315627      8.085014949756564    -16.727223139127744
O       1.198207887726089      5.806303566409036    -16.002571303875698
O       3.868813843959440      6.278930651973062    -15.598569805479247
O       2.027626097742312      7.727739606138458    -14.320296221107760
Si      2.326097761001010      6.836792685535720    -15.696771434356117
Si      0.944111607262334      8.834225117354352    -13.909131492260363
Si      2.996899120801372      9.451730396933888    -17.187424383306134
O       4.016186749904110      9.953836397202494    -16.066333255043464
O       1.334918712197565     10.315284924054641    -14.384469811265571
O       1.729908289167602     10.469892949269138    -17.613106706519222
Si      5.410603294262868      5.794832993338422    -15.825665112017559
O       5.838149126583059      6.023970660475539    -17.332343211349379
O       7.475175338751284      7.748838902017209    -17.003481686838427
O       6.550851657022363      6.625071544499159    -15.062749610606787
Si      7.898122443600764      7.487471231972680    -15.407282049010243
O       9.317184045630270      6.819047092566863    -15.701165939380902
O       8.257647950717400      8.508236913604378    -14.133348699211698
O      10.540520301370874      7.664627965443561    -13.220634023900796
Si      7.274183169407900      6.445921399339580    -17.967094422374647
O       4.903845997805165      4.298310725715086    -12.940689496757425
O       1.840130913878021      3.205014580721060     -9.790423351556198
O       4.312656502369768      0.610213800294036    -11.966680286740111
O       2.009665642602676      3.940692152514880    -12.261904734471248
Si      1.980196240195398      4.503536895403875    -10.771680588474775
Si      1.078468791397472      1.737359020501673     -9.843662101923616
O       2.105135603273360      0.593869566158664    -10.229610907606494
Si      4.932398677938942      5.007241496870962    -11.485056004880715
O       3.571782392458912      5.037477979174793    -10.745203805081589
O       0.638192175915213      5.366018462155312    -10.526581451015822
O       0.198609063335813      1.849603741063673    -11.233583824800943
Si      5.544554574465721      1.015617932355612    -13.021717691863426
O       6.870981627836215      1.970548830134814    -12.880291163412982
Si      8.246891628720732      2.814789420219537    -12.632890007706985
O       7.868418182110417      4.371992004547478    -12.598279953769564
Si      9.946094592372193      3.428388437972386    -10.409840600538073
O       8.728240424746639      2.476910426505360    -11.105490178574437
O       9.059529624704837      4.863952669767827    -10.533188111817699
O       0.355941000260129      8.836116816754600    -12.376091916773964
Si      7.875259858877370      5.511498994600615    -11.451659997391456
O       6.291389274272540      5.516758924577939    -11.004930855867443
O       8.316227010528088      7.002623390120686    -11.967340799092021
O       9.710287406624433      9.564699410378447    -11.904824510574986
Si     10.594646391956474      7.301184723985568    -16.537441004904725
O      10.040739464076538      7.855351771895955    -17.970256226784670
O       4.920552908028965     11.089131247543984    -25.999063212632613
O       2.361763194953440     11.321717043133127    -26.067935330516800
Si      2.145870427110380     11.534187816875944    -27.639493271053301
O       0.924865070308248     11.742012254837904    -28.375064382056042
O       3.586301483357193     11.262086107918975    -28.206836169251964
O       9.766432499767667     17.178225063700289    -19.170808020607808
O       7.307631920323433     18.700033246496297    -22.259953263837041
O       9.491315076239582     11.188232493977225    -25.809930086425815
O       8.656101131732385     13.402231591791786    -24.309591894654204
Si      9.240470780170044     11.864527733118582    -24.314391528456230
Si      8.825868104813800     14.948060737512932    -23.999613493354950
O       9.933079641301791     15.877010512052612    -24.842018424679150
O      10.694622556180493     12.069106578790896    -23.532840035646579
O       8.012592962710954     16.646112410011074    -20.930495721392418
O       4.407060507701694     11.633456803853418    -19.898827905189826
O       6.660976167177243     10.904710060000426    -19.138244692934283
Si      5.502529257178768     11.982208279684471    -18.698820570913277
O       9.993801770140941     15.024867094928849    -22.803092926402215
O       9.494009194070872     14.661886890612534    -19.822546076299279
O       8.725433593400540     12.243746340553420    -20.274233438020154
Si      9.849776502605756     13.178136359349681    -19.685947549930621
O       7.649073384315856     15.819254677627805    -18.374858385548229
Si      1.879178638497253     18.031417900802548    -18.315234135530805
O       2.720510032590094     18.559243328490211    -19.580733787159797
Si      4.293032336184266     18.971639181999191    -19.729524568289357
O       4.491698706815477     20.253805454712907    -18.743232724111429
O       4.968660712154963     17.779058606352713    -18.784849226661471
O       5.051027949028944     19.344362597935110    -21.039424521193212
Si     10.678737038604694     16.419196369672214    -23.470198744910682
O       7.832280353780696     16.122950383749398    -23.434653505449131
O       7.317514189461765     19.730589605977386    -19.915072930065492
O       9.760066848682888     17.502407139994830    -22.761234369026770
Si      8.690067574722645     16.081631538692267    -19.604653332147002
Si      6.680608246185744     19.871106223688304    -21.298083376856589
Si      8.121564702975157     17.341557600154168    -22.398684192861630
Si      7.966832915642454     10.773771762475619    -19.982432949599946
O       7.058569730441030     21.406499437270526    -21.809443323918885
Si      1.644783176155841     11.909457539618845    -14.572775210115749
O       3.186131156201174     12.142186750095547    -14.997724326407084
Si      4.475296240320012     11.528235955552136    -15.804379933488274
O       0.635758002725830     12.592484636536875    -15.678438943660257
O       4.467545056359615     11.870889624410788    -17.384504568682885
O       1.245865716916535     12.461662080866798    -13.124515147928236
O       5.335753023795934     15.858289293460631    -17.049657648959109
Si      7.190993601467320     12.943143028914918    -16.322936301966941
O       7.283110601204355     14.520466189918919    -16.069332506376671
O       8.681647561644997     12.460150392386668    -16.154987584776965
O       6.037120876471566     12.021213369402449    -15.514872152086175
Si     10.250310986807859     12.818495091581081    -16.542658905602799
O       6.628026307945725     12.892808606700916    -17.857389316149472
Si      7.021621457627835     15.875340991987491    -16.923927863944986
O      10.592598682367315     14.408249263921570    -16.069218987892921
O      10.215705868976388     12.858511227003842    -18.118806163347070
O       0.422253427578860     17.394053746694553    -18.137212101005701
O       2.837740630472967     16.825293730286887    -17.902280980225914
O       0.318809289775973     20.947229699193262    -14.022893172511223
O       0.481550470631905     18.353126614967458    -13.329502989766430
Si      4.396802804085302     17.044348045049073    -17.447966037138254
Si      3.219603464916825     19.392208177376560    -15.956489825660698
O       2.407197848351788     19.439812923459463    -14.577009650710437
Si      1.345377168277733     19.801505508091125    -13.464708441632341
O       4.102514950727846     18.014713113538331    -16.180370130571283
O       4.146629143892020     20.696046709788448    -16.234139365473272
O       2.133954806353420     19.149962903011758    -17.171584735620108
O       0.074846128405320     17.192843911665427    -15.621265776722144
Si      5.286240618592819     20.738087174996508    -17.423085892496204
O      10.488733666928216     16.926622530199527    -16.765702218097765
Si      9.730415962788509     20.679986419885648    -16.975706102125770
Si      7.339250678077467     18.841479436120071    -15.947719013087839
O       6.869928180841497     18.971419417188294    -14.395781169959832
O       7.407859090647274     17.284354313343869    -16.328408564768520
O       8.713022844751100     19.744977572525759    -16.156081332872599
O       6.197763080451519     19.524397569527775    -16.823350762498031
O      10.608040854999189     19.470567377039636    -17.746828721894339
Si     10.690926822630260     17.900712330723962    -18.129999408546833
O       0.666441436948000     14.943146203523343     -8.516594011887415
Si      0.835451364230855     12.426880684119537    -11.536378057804352
O       2.151732833102836     12.537281490860956    -10.667466817690947
O       3.877702865757943     14.580478908693774    -10.472533133616119
Si      3.501244680996213     12.971008966845782     -9.965194203408000
O       4.749471853345335     12.158551440778359     -9.996176160420793
O       2.948657779559992     13.541540294957921     -8.435049561869738
Si      4.208133908295008     15.908338975900755     -9.715454024939858
Si      2.139847514170983     14.766701722181503     -7.975168526282735
O       2.943511793055497     16.059852654095469     -8.690595226013304
O       0.091314791480948     10.989375486067095    -11.235182877912123
Si      3.059950621361431     21.261344100471444    -11.218951037158865
O       1.044399350047954     17.818456186285285     -9.858964304774441
O       2.053285291234641     20.531551361364368    -12.239493983025586
O       3.708775855909483     17.535165345625430    -10.230604115028317
O       3.783020580742586     20.113788573988337    -10.430936040055252
Si      4.740307683164295     18.870973967356424    -10.705307176229875
Si      2.401834903546031     17.637724651132039     -9.097198673497838
O       5.256749780043232     18.911000039881564    -12.204340622311157
O       2.606944313793697     18.540665827208123     -7.843177077397543
O       6.231446031438347     21.079110059230686    -13.224611597458047
Si      6.608965659987757     19.525325109897782    -12.975951537823924
O       5.663751135740000     16.097048657157096     -9.144212100635404
O       7.809287869356777     19.047288697109771    -12.010797150862194
O       9.711315251254414     17.108264912693347    -12.036044294782076
Si      8.459775467396097     17.723145136615472    -11.324670238642131
O       5.908341424199502     18.509867408420217     -9.713393213258909
Si      6.832957893725212     17.214824787304032     -9.601145783376783
O       7.096331626303705     16.801688170106601    -11.176252924663650
O       8.372677977479633     17.631411218699839     -9.668774708144023
O       0.200500096489953     14.874118287366679    -17.067148151183307
O       1.759395807018016     15.076168238909160     -6.396048654781081
Si      0.444375005124082     15.915101428720559     -6.022252505409554
O       0.463221344161438     16.573412298605000     -4.565197670864948
Si      1.007295206912499     17.982562496629438     -3.961573484034066
Si      1.477456164764867     18.917155521117891     -6.727878269443315
O       0.733730770693273     17.346884343610864     -6.795738129680412
O       1.677501288357826     18.796463096480156     -5.120868318231803
O       0.635003082923266     20.071245474669599     -7.232190051682189
O       0.734886960043752     18.481713940140022     -2.614423206048011
O      11.355342827608572      8.111956177487107    -29.008361716739639
O      12.230060971485965      3.637420052742482    -26.306633338515919
O      11.621488100618855      4.956317841788620    -24.760724000245521
Si     12.575816475904901      5.204460952515501    -26.041186930877920
O      14.187187753869576      5.266793586363773    -25.831797961588414
O      16.605944751722273      4.921058590258356    -24.550655369659065
Si     15.322912361795918      5.758077028519294    -24.860243431614339
O      12.193590221327151      6.545525412438336    -26.871301145853714
Si     12.455144339327694      9.564188260905935    -25.079591421650001
O      15.569424576294910      7.426350256547620    -25.124108136149147
Si     11.823879570302019      8.004240731920182    -27.503107296249489
O      12.669426515002975      9.160617915865641    -26.671135138635094
O      13.316395014575663      8.497799838329760    -24.235899629463024
Si     14.750612216167704      7.887711727133293    -23.818941446273016
O      11.857193834835364      0.917080231640327    -21.995003689016322
O      11.924938871953000      4.298397286187042    -18.941371338391470
O      10.953244549194109      3.333571636932732    -21.387701428888448
O      15.894637826303956      4.589366849865152    -19.537601622318924
Si     17.501820866665565      4.863234841536781    -23.199242278793296
O      18.743922805408801      3.978123971394489    -22.808216070681787
O      17.253996287596379      2.210360953027104    -19.293658912121550
Si     18.726585020143194      2.931601446273746    -19.065912201291674
Si     20.051168018536512      4.028529384092678    -21.832644740303635
O      19.424994299712921      3.609049496299442    -20.353305970752210
O      16.387328892848295      4.789291072127499    -21.988880416835606
Si     16.335446254824248      3.390494750022814    -18.562018393018754
O      21.249460052691703      3.177754423273571    -22.195157139370394
O      19.799877210952438      2.165520736539494    -18.179995365428265
O      14.544335183899793      6.307224470200004    -23.539365598857465
O      15.408687609509276      8.680427547705582    -22.658751991028723
O      11.706427137149975      8.943313315486964    -19.442092811503286
O      14.278533506742320      9.150364969719316    -20.213111167237912
Si     13.178845665822479      9.477314853743163    -19.068722674787622
Si     15.557598986850321      8.648011106498608    -21.021738713730276
O      15.602648992480558      7.072148314867192    -20.599745970680207
Si     16.353988950212536      5.655076591129730    -20.647157972948904
O      20.174213929378052      5.724232117806803    -21.676319783234508
O      18.576825215218498      8.654681886322811    -18.927856284241944
Si     18.393145099648201      9.428211898441608    -20.270651875419219
O      20.897518841970353      9.663279221280257    -18.175436712848374
O      18.095213962955892      6.467114841642078    -22.971827246198320
Si     19.019436652635257      6.844652404756976    -21.570138684393658
O      19.130569520308931      8.411239273800579    -21.301856320623827
O      17.923524120087279      6.193086311738682    -20.531088886108471
O      16.853051217382600      9.509867795164185    -20.616162977667635
O      10.947238266450249      2.514062590794464    -23.937181077515685
Si     11.062609216459093      3.573283392321331    -25.121934714612387
O      10.882527180317364      9.316284350082212    -24.968507282939690
Si     10.784806433122066      4.088269979566376    -20.058366953717133
Si     10.798497697989205      2.039368756335935    -22.358091069759929
Si     11.790789709331287      4.634324259922963    -17.381242849750908
O      14.607745592082670      3.068996359225539    -15.091592448064770
O      13.199249509481060      4.199373701593809    -16.692689812155059
O      12.505212203965884      3.751693402935114    -13.609070625313157
Si     14.012014874916790      2.851566691244863    -16.543372699548190
O      12.890554879984727      1.740800777504773    -16.441236809335258
Si     14.112189657417858      3.825406596498355    -13.683429782600230
O      11.706602773138439      1.465781163910607    -14.044700149822303
O      15.220019705579119      2.880822379635974    -17.645035323216128
Si     12.166261716689984      0.685424171671290    -15.449394203959949
Si     11.239478313942165      2.775028788511949    -13.184748706938453
O      15.394254575778699      0.169698315731025    -13.335403792267229
O      14.587632238084034      5.387395302677144    -13.835387216481468
O      16.162315876595088      0.568660820596605    -15.647464566537691
Si     20.084992052076117      2.308671102669797    -16.624877316222204
O      18.616949466764563      1.907022118655252    -15.964316626781736
O      20.722791931904307      3.790873535911496    -16.390886438800255
O      21.154596147386943      1.288780707291816    -15.847412892311462
O      17.105206474595096      1.860972681532140    -13.705285534445618
Si     17.559645269953062      1.114041118580863    -15.128621948397104
O      20.404580825408939      1.679402347879498    -13.415499451764356
O      17.169437472918375      9.631655126579169    -12.455905883781618
O      11.579316901078286      6.139746477970189    -17.020907251504021
O      11.774579183598590      9.855675072771438    -13.354476098471284
O      11.316346162313023      8.315873958203500    -15.535138179685212
Si     11.795934500721998      8.338380828873701    -14.011532004583902
Si     14.642995325344819      7.043451877090916    -13.975653027026349
O      13.758745141299357     10.311232960750012    -15.349280378980470
Si     14.645816901312136      9.175479892047916    -16.202522673684467
O      14.841701670182484      7.799490703437696    -15.428630116405317
O      13.205537118209982      7.688027070039258    -13.711150782307740
O      13.908112678857233      9.122256729109388    -17.610593772661876
O      16.068928512466755      9.912194379513407    -16.299041619256073
O      15.632814733311543      7.642911296749215    -12.890752123859411
O      18.531136517360927      7.629788193585472     -8.473124000878043
O      20.187136761082410      6.103047661506286    -15.217260570834496
O      19.423320121294662      8.136826544675815    -16.514296389525374
Si     19.738296090404599      7.615069202092389    -15.085239093638929
O      18.672122900433457      8.088901851813768    -13.897430745121021
Si     18.457720680737026      9.619827868310081    -13.415430088373112
Si     19.396187583977262      9.253214869439930    -17.721338406418536
O      18.487406949253444     10.535902309156143    -17.196910482893436
O      21.141959258377998      8.372355682218524    -14.708847497148261
O      18.187936830026032     10.442044385082038    -14.769392193456621
Si     21.357701268400728      4.996493301697524    -15.583393917504567
O      17.428557520306317      7.841617893084540    -10.792180731603331
O      14.838937250568064      2.754428456598644    -12.626539511406582
Si     15.943557363603690      1.524296609155503    -12.631061236706362
O      11.079223654565078      3.047095157847814    -11.623943623368366
O      21.239911430675647      1.676502468352689     -8.865019501101814
O      20.315670505913690      3.963841639689401    -11.767838320743596
O      19.248564345089587      1.789400806756459    -10.924933710247602
O      16.669987639310690      1.253647271804523    -11.154203040849787
Si     17.892933497116385      1.076532215089584    -10.164494525318595
O      18.369289857693001      1.789331803072440     -8.831353971039464
O      20.109837791481581      3.845406491069086     -9.420233012778933
Si     19.830989032236634      2.335774703666529     -9.086293983968208
Si     20.374991903047462      2.382292885835130    -12.009116226041916
Si     20.557931735441599      5.033349152724466    -10.575810002845863
O      12.291553290602996     10.068554696417820    -11.014144563748482
Si     11.055139915573891     10.374967458772321    -12.024491005142639
Si     13.832942242575795     10.177874593557908    -10.654908341581926
O      14.960082471287269      9.197945144643642    -10.917360919169449
Si     20.755567702809579      9.678997815884623    -11.580626389512199
Si     18.856584136241203      7.659772620756566    -10.010208761387442
O      19.894186182059595      8.772024736169305    -10.580373732814534
Si     16.315340422083679      8.458976458714018    -11.682387839126841
O      19.652003958869940      6.323474279349106    -10.616689717863917
O      19.690297307130976     10.176203828735543    -12.691140581136422
O      17.840351752741856      3.895493258427108    -18.026175684461602
O      12.736084306670735     10.962939282525987    -24.427231883511567
Si     12.274703600749820     12.082510896084173    -23.341368641063958
O      12.854310484637072     13.635402513071835    -23.326950713170348
Si     13.122792174393801     15.079880678873627    -22.798049412544984
O      11.319638078227845     12.824100394366180    -20.300648721257151
O      12.835868007374371     11.673513415863413    -21.910155930328528
Si     12.777897609352124     12.196281670168954    -20.340353138514601
O      12.970867210633109     11.126133949692116    -19.270752295586142
O      13.888059245975777     13.437104409115154    -20.149593156708889
Si     14.711050552886334     14.855431782809276    -20.162132596496708
O      14.189627925615451     15.282384736207822    -21.666853049102375
O      14.106149236745599     15.743585908653364    -18.981685319355002
O      16.295531060006812     14.790507161413164    -19.922612360355991
O      16.197256978909333     12.917744026868242    -18.368734344437591
O      18.546350126005287     13.159952453511899    -19.491794972237606
Si     19.820111493978729     12.098584380994227    -19.221259403289459
Si     17.256750952820873     13.971138832308478    -18.930770886800424
O      19.141585290951433     10.757199679798260    -19.797890766499293
O      21.364357615015535     11.711923639964734    -19.614862093366547
O      12.185758861530296     16.213940961756364    -23.137974304179529
O      12.213290984567539     17.415481913407362    -18.500755537307306
O      13.457587515611422     12.828566563226932    -14.364613949242450
O      15.611110607604077     14.278037650294735    -13.783065261530430
Si     14.035875548924906     13.987915946185648    -13.477319377382290
Si     11.154833064944047     15.879989434206738    -15.847874363659631
Si     13.062307616381123     11.807353778045794    -15.607491482163431
O      11.503960946427460     11.916736603229959    -15.953256792511898
O      12.676367670253223     15.944818614923532    -16.518621521352724
O      15.511202192715961     14.523197280734795    -16.274043463345155
Si     15.538863521934438     13.008589135891569    -16.924565957211811
O      14.077796506658020     12.372012821066626    -16.733181031176802
O      13.699818075304051     15.591597148318529    -13.517957357235641
O      10.927362061836417     16.188977956491069    -14.273121221726990
Si     16.100049800007625     15.270946754325742    -14.985371445129820
O      16.719752991766171     12.303107692960671    -16.014919010534864
Si     18.527588975639038     15.676099589297953    -13.406013978019917
O      17.792458112172490     15.245971373208175    -14.979158608547154
O      19.857245684465376     14.011475906314239    -15.697991676462717
Si     18.730284310359611     14.974680827036696    -16.313519273399248
O      20.305445418530926     12.753277147162411    -17.817962807272867
Si     21.132603660226685     13.436651688217754    -16.613456633216032
O      17.771885061620441     14.570781290547648    -17.527789286411938
Si     20.956746428080859     17.550789142912304    -10.147805137044388
O      15.272679369058970     19.559069205997250    -15.367751003205862
O      13.519360658244159     18.022589537945603    -14.427976000562328
Si     14.761186675119362     18.122073631854803    -15.527938940484159
O      14.509839083811221     17.559666895786290    -16.993429444280896
O      15.735859806738997     16.790580230764391    -15.038283538373939
Si     13.483867130556249     16.646451938724461    -17.810574184348731
Si     15.088058661344256     21.118669185728770    -14.861700704872357
O      13.554000483748428     21.337463120905650    -15.105416308983994
O      10.863120759964893     21.454649221131149    -16.004893882996726
Si     13.658329044276856     17.175282185911264    -13.039454454555470
O      19.582392747659682     16.211227981755773    -16.892133399951824
O      19.803740294180177     16.546689481072669    -13.819848397982836
Si     18.548242375414212     19.877813260544855    -13.836304304872654
O      19.719585255886923     18.927316240479776    -14.528196367332040
Si     20.810681197398562     17.755369582766001    -14.319761691171225
O      17.268913593543946     18.969419373000935    -13.503744928265759
O      18.276169575342401     21.214963943333299    -14.718635725277824
Si     21.255935815379054     16.430883501265683    -17.063764997190805
O      14.182374003877944     11.673180325316808    -10.284687034543701
O      12.288133353429348     13.343603761003585    -10.033171227547571
O      14.963036070161223     14.244560260452271    -10.065746823072761
O      13.251424956563470     13.537676729274136    -12.006134723701651
Si     13.853094610581678     13.223507496792474    -10.312727546353623
Si     11.650777639362587     13.445503389824186    -11.551955071192742
O      11.068300511362375     12.033404994536816    -12.002395949398432
O      10.969321151376215     14.770154066485915    -12.065265707592907
O      19.039428891869903     14.656007576018595    -12.313721679969035
Si     20.167625228971897     14.687700332199324    -11.136457070882603
Si     20.580704918327971     15.311496128558407     -8.327354355651938
O      19.813851218033768     14.557269805558041     -9.545171852360586
O      20.669932873664404     16.279529574375360    -11.111165131289827
O      21.327123082717218     13.659760157808664    -11.381146883351136
Si     10.951029352770691     16.318499767576803    -12.646026184697968
O      15.069875513726194     17.696390903196942    -12.414614729193751
O      12.299614376892020     17.132667651141045    -12.309125780256808
Si     16.735764010266649     17.969022541655171    -12.381329562378431
O      17.444582441653932     16.604363662784348    -12.790759815338278
O      17.470906210293194     18.626010580144033    -11.066070631333478
O      20.315574730186174     16.879647580267353     -8.786482825778871
Si     18.747478353320719     19.614585462568929    -10.829960241521544
O      18.315666977838728     20.966248215194948    -10.087433249991239
O      20.009770455709674     18.781417920869611    -10.519218996580395
O      19.000826359036449     20.218758202563830    -12.333785675932592
Si     17.387220173946087     10.803526225010247    -16.082132804655338
O      20.669773025701112     15.353288054700476     -6.736208012563971
