# Supplementary material for: Ground-up generation of periodic slab models of dehydroxylated amorphous silica of varying roughness
Source: Phys Chem Chem Phys. 2025 Jun 26;27(28):15196–203. doi: 10.1039/d5cp01570g (PMC12232287; doi:10.1039/d5cp01570g)
Supplement: CP-027-D5CP01570G-s002 [file CP-027-D5CP01570G-s002.zip › ESI_Structures/Dry/structure-number_12-alpha_0.03.xyz]

432

O      10.002726793380466      5.213270966126169    -21.747976973478085
Si      9.416679997790057      2.320269391422960    -17.564869210929871
O       8.689765407185766      0.924026198224139    -17.877705964132801
O      10.045074550495364      2.980554415118378    -18.887978422207723
O       8.411687932299877      3.322230407087368    -16.611709073370591
O       6.080356354629647      5.130215791584748    -16.006691546222733
Si      2.527741622937226     10.018535896340603    -17.245270859790434
O       2.108820492515290      8.527632257305580    -16.918240022167097
O       3.884740102744549     10.422513321072190    -16.465534409549079
O       0.937360619528325      6.136094987181395    -16.120427741622962
Si      2.088525139384199      7.258987709645683    -15.882591385151043
O       2.264275932935603     10.659623531022504    -18.670135452637496
O      10.717939533152837      5.494548195425422    -19.336649916011602
Si     10.053621279807105      7.404528580934323    -15.758961879035224
Si     10.034671043083456      8.504937342605462    -18.732136419439072
O       8.875116342791932      9.663628667907920    -18.748474896932152
O       9.673200779445388      7.586719057769495    -20.049785442907776
Si     10.421431524439193      6.325658996676542    -20.629828008221594
O      10.041123533381267      7.900182304672978    -17.254597919225183
Si      7.181060047998972      4.033373384493960    -15.663713387129857
O       3.601779468706428      6.650853724068383    -15.799045006909246
Si      3.392649818822992      4.143795521783787    -13.016629361327697
O       3.513667058537612      5.160248574180563    -11.746357787698425
O       1.876204898091777      3.893745095217490    -13.301248044817857
O       4.244091520535077      4.881604137863875    -14.137290508106044
O       2.469776922053695      2.326822015238486    -11.015804481998584
O       4.258288252225988      2.648647214072642    -12.780012464719466
Si      3.164312453977391      1.463973007667453    -12.228614972371929
O       2.398337662938155      1.053408747383359    -13.425695888740863
Si      0.186362794961166      3.943303727110241    -13.107761388716110
O       3.719361950652443      0.084267846180152    -11.659768635471448
O       5.678001330348657      0.590169185028879    -13.870249168490805
Si      5.748944090027263      2.174473036785916    -13.560362691516200
O       6.917774404395901      2.619197763528638    -12.651318359087188
Si      7.788499221774680      2.755614633269740    -11.200476951938624
O       9.264441594631897      2.231152632208252    -11.898984182837305
O       7.927143849403656      4.503950400493584    -10.978248746519265
O       8.163153802234563      5.026777038225366    -14.487217026708741
O       6.254958839453149      2.910316923422577    -14.905038111633553
O      10.191512965924135      3.330514291309168    -14.048309401135128
Si      9.873192806883475      4.856018705307574    -14.356810633448758
Si     10.557882104957935      2.420593645161373    -12.745592035435843
O       0.003614409411618      4.585113422679998    -11.663989989671981
O       0.561597058172421     10.176252783942662    -14.206542575990859
O       1.855444648326481      9.683315030589542    -11.971628489554300
O       1.847727999965103      7.907482244931205    -14.441811895428220
Si      1.847969279549941      9.329039603607505    -13.621210085236578
O       3.190767721511508     10.090274327166364    -14.072869287598019
Si      4.863667699257411      5.863620786192153    -15.159270379516631
Si      3.100039018456642      6.124883203588265    -10.505827263310930
Si      5.788374237236093      7.268588999185666     -9.317005596512063
O      10.468095374447230      5.423793567149714    -12.956952423713725
O      10.402328531384883      8.455115782915362    -12.310895045039929
O       8.539262492242891      7.490819561606568    -15.116076613965072
O       9.045432813635271      6.906479788721020    -10.466929242140143
O       5.989058589519710      6.772710991020944    -14.295132826722186
Si      7.593072663328941      6.796420449174822    -14.022919446703835
Si      9.012968624614313      8.045701576109032    -11.570148556585728
O       8.739199819669428      9.540148697248647    -11.023353122331022
O       8.000485228146889      7.311048723472926    -12.610672323289064
O       6.358848445187572      8.360030536824086    -10.404295760863535
O       0.216773094016042      1.435873099090408    -10.462504424812725
O       1.907563109925799      1.461368886512481     -8.649786346316114
Si      1.300461947983804      2.395288274699801     -9.838404532561935
O       0.830772453178070      3.855058398909200     -9.429509337793315
Si      0.195229904302910      5.211132057805407    -10.166015133206036
O       6.559122881341573      2.200443452151783    -10.334277107822373
O       6.857306245118503      2.901800076736378     -5.438575179644091
Si      9.505611799692327      2.994147935397947     -8.575013594656872
O       8.880949162011417      2.623149998107321     -7.223688475715628
Si      7.577210684556767      2.009919378718635     -6.503405238541334
O       6.582667169639079      1.633820909574859     -7.809753227912050
Si      7.207917261072430      1.030016793284514     -9.239255921940025
O       9.262406853950502      4.567609017655865     -8.916446308600392
O       8.587634809409867      2.155273721851938     -9.622966690684800
O       7.919821608740945      0.434478515570441     -5.939218187576254
O       1.605361357463892      6.063653821224840    -10.207460412015232
O       4.327235552804411      6.678386360547322     -9.724533622340383
O       5.595751951766791      8.647400108202010     -8.517657353817388
O       7.612741902131676     10.428692486608519     -9.083038979721133
Si      6.213599053934368      9.764436151156874     -9.541721862524415
O       6.953918199238851      6.163155964184841     -9.178655300312032
Si      8.298833929902267      5.555907448645539     -9.854791655655035
O      10.325962964485718      5.824584251319790    -15.535053519085880
O       3.460248614142787     13.288740859557086    -22.624484786053259
Si      2.086753095127877     13.661528214661274    -21.806867683899142
O       0.486319309863589     13.512298460339601    -22.316792451522630
Si      5.063437607220168     13.309584623903705    -22.125186829606207
O       2.357846370555436     15.147049420585416    -21.133835405134874
O       5.540326940218009     14.860044020022327    -22.364507332634286
Si      7.670606431830112     12.244129964336265    -22.012400467376196
O       6.172978536081384     12.348168617202685    -22.575912284934741
O       8.884980328205344     13.043600926131420    -22.730420375992480
Si      9.170197324610664     14.207076450765276    -21.658198482003428
O       7.965906275737561     10.983870074207799    -21.089257124011468
O       9.011196660895582     15.662828681385111    -22.161013803724003
O       7.896814093247337     13.503673420382384    -20.890070254422486
O       4.327813752659100     16.755469519751998    -21.196630664719113
Si      5.771003972529442     16.366750478263661    -21.765112060227249
O       6.874201535643980     17.225879757894159    -22.615159592322453
Si      8.159345641453315     16.939931387803163    -21.655336720970002
O       2.175381297298103     12.601013999567636    -20.665522152398363
O       3.914203091847833     12.505137457692561    -18.532976487400177
O       1.017445957179681     13.047258277958008    -18.425172687777774
Si      2.370626779760448     12.247998985547735    -19.081948661338782
O       3.624017722376577     15.359274614084926    -18.995424338417536
O       0.582915247602706     15.438366720376935    -17.911325876498154
O       3.825438819741183     14.894065269828216    -16.196844973051356
Si      4.144267298912940     15.738826231524715    -17.504556029818129
O       5.183620846024302     13.135961043407946    -20.457794008948408
O       1.519224920316291     10.901326833476642    -16.299666256569800
Si      0.833133386324776     16.017728878409521    -16.445403906088185
Si      5.509637389601161     12.638025339484031    -18.991171462553083
O      10.339567146390918     14.102118253866831    -20.595376894802612
O       6.195241526951617     13.606713719421347    -17.839061129109510
O       9.541021358718190     11.943625798058219    -19.389240084600743
O       6.690857510737554     11.510284987647529    -19.031801802715744
Si      7.193090171181489     13.917267551595579    -16.539660663680493
O       7.581524293734452     15.428876323338248    -16.535487653466902
O       8.475321640241413     12.870297069381078    -16.654990286732371
Si     10.075273685619809     12.837404327281263    -16.446374537524250
Si      8.232892337356287     11.018751808805547    -19.405086133265680
Si      3.110768268420239     16.254224348523710    -20.289429572330651
O       2.664916967081628     17.644961724435724    -19.553138923894096
O       2.017156322340662     19.402423916578378    -17.401481060138138
Si      3.034185593590963     18.458631727724580    -18.187676748260820
O       4.515010694150710     19.102030928578301    -18.118801432240385
O       3.204293422420482     17.105294380926676    -17.231030479310178
Si      1.226993680225992     19.149909876641491    -16.053188784266400
O       4.913647061255936     20.238509946243610    -15.905594573462359
O       0.918813602943433     17.600780576219275    -16.096710904221496
O       6.386272709949955     18.219270570650217    -16.595356203463108
O       8.169068667235639     17.369611121247114    -18.223780248764150
O       9.210801554276637     20.419995279966752    -16.345716660077755
Si      8.435799216171899     20.866695617387460    -17.703456436814918
O       5.620245433093370     16.323861396154271    -17.757370488072056
Si      5.690186142350305     19.554868515966312    -17.077844583074878
O       6.969849276958849     16.228911845097780    -20.676771674449945
O       9.068658535921573     19.810277893985429    -18.766094599210685
O       6.889839244003785     20.513310204401478    -17.558990059307028
O      10.635547754298758     17.768102408382148    -18.429245466154981
Si      9.225997913455295     18.215631834904652    -19.085036884887376
O       8.958240090867722     17.850032100973653    -20.643268346760401
Si      7.052872416109172     16.802152737214126    -17.194839899207675
O      10.687089451128330     13.420786714755513    -17.858943704337534
Si      3.979891618373950     11.087865953813058    -14.941171369169391
O       3.107232263998855     14.718025555662718    -13.474006727650593
O       3.386847743883104     12.634238511436131    -14.979738050088864
Si      1.912670822729242     11.148730547953827    -11.325394232242060
Si      3.064648821167127     14.208159454096098    -14.948253630572998
O       0.665412364883653     12.024738215585161    -11.980064490484946
Si      4.874590154561888     12.218687274972538    -11.053109563136561
O       3.393619327432922     11.816749712137995    -11.600375694996815
O       1.782353092285349     14.067613328611840    -11.135249968635300
Si      2.660833528413858     15.229161792166598    -11.983934583795119
O       3.772337746726358     15.338651018592147    -10.872037173295229
O       0.252332229121062     14.295389931946810    -13.039524940868171
O       1.473911112165080     14.755211673866704    -15.438881736081942
Si      0.183326026550977     11.112976932159619    -15.537039153833412
O       5.499661602733055     11.269045884822399    -14.553264636868740
O       9.407693155020000     18.149461223215404     -9.521373521866675
O       5.735926946929346     12.548620590331403    -12.398279197335439
O       5.871149355251726     15.737118024091325    -12.881727668802784
O       8.284690155195571     12.082289166859946    -10.966496500137634
Si      6.420760760029988     12.410379848986439    -13.809644130134332
Si      8.805953532023798     12.948407242348280    -12.269437359422904
O       7.982606127205473     12.146913177902110    -13.468733180879470
O       8.224099974856701     14.467306645592485    -12.559944309899187
O       6.456535211456479     13.498219676447151    -15.130741009745645
O      10.367441911951850     12.854842726873912    -11.799739270144821
Si      7.356157887137466     15.942849691411293    -12.492820928326276
O      10.356786576037239     13.862917756882450    -15.257856865706051
O      10.092258428687400     16.092142681943159    -10.894406944106148
O       5.382153890552931     10.895220774763970    -10.311538243799349
O       0.172899634738907     18.273106099078397    -10.632064262958453
Si      3.903111529158528     19.976776859639678    -11.880799990890250
O       4.320183006339148     19.945408663758599    -13.426214317596097
O       2.588454014293855     19.077568372743560    -11.730210322502497
O       1.798049438425816     16.608796893068060    -11.903247633192240
Si      1.718726583023535     17.931716568440603    -10.960146401115576
O       0.672909081306810     19.997460262911371    -14.865736132963347
Si      0.218092109394564     21.326755898678403    -10.724551520525164
O       5.127461431281385     19.381026114477962    -11.069423326620717
O       0.176254103136619     20.921809112856607    -12.206237251498241
Si      5.431271809951302     20.575082673003646    -14.411996325055622
O       7.664981148169612     16.409545391358680    -10.995929213425656
O       7.923393203640111     17.296075638537690    -13.353555205198157
Si     10.255464841512570     19.779552978655438    -15.311255916729102
O       9.382288424363388     19.253921786922476    -14.058595499554626
Si      7.970669027171747     18.888583068443591    -13.386178324731803
O       6.797723558078580     19.738629682239363    -14.174282365320176
O       7.531804405246140     19.489949325869251    -11.900209978405286
Si      6.614560326022521     19.759728512462882    -10.586599055835840
O       6.619954392506733     21.276990719334638    -10.198403546093774
Si      4.071582759595126     14.753350131885725     -9.379432791611006
O       4.835833572649205     13.363960854342986     -9.886775266814594
O       2.575849523727219     14.126542970495409     -8.838751496718439
O       1.843652102710616     11.754257957255550     -9.785931053405815
Si      1.517755590544107     13.324982933627775     -9.591987761559039
O       4.098271473944488     16.060900776143413     -8.466981412597194
O       8.125912117970049     16.612283336484793     -8.546495028787612
Si      8.778644124739925     10.862018985918551    -10.089113121104763
O      10.301519543454708     11.346680320373441     -9.806090657718268
O       1.631261806892875     20.920729675669598     -9.946767522029976
O       3.629896851278642     20.999753779557853     -8.040796730561915
O       2.538406931959080     17.733761930695170     -9.609059707153563
O       1.180364967854426     20.488648222079139     -7.512931341407396
Si      3.471227376236793     17.519273740447456     -8.317913108385294
O       2.214349627840400     17.971500620186568     -7.192912385162323
O       4.472836688682449     18.632443748705359     -7.882126875107843
Si      4.552343461570603     20.081418475961478     -7.027807163309109
Si      0.811018178416791     18.959021749631791     -7.093370721651392
Si      2.654678582330749     18.370434530620770     -5.496578634679916
O       1.061766569345359     18.848233319869763     -5.490391286628489
O       3.572129813030883     19.681208022425604     -5.816718256650725
Si      2.149406204764427     21.404596293284580     -8.463334284874476
O      10.737785690255675     15.637469977488847    -13.479559222116265
Si      8.869486188231916     16.672190343896865    -10.031950045006093
O       8.098321699355235     21.372181975587207     -8.330567030477196
O       8.359900320445087     19.182922659002667     -7.115777217760229
O       7.073635170211243     18.950072820262747     -9.264449509080517
O       6.070110744140297     20.269706885811807     -6.808863974702449
Si      7.654459881239966     20.666739348865526     -6.921439838867110
Si      8.188080389184567     18.306915171623618     -8.380063975909950
O       3.395230433989427     17.214337475441354     -4.878781948560889
O      12.296559316655889      4.542429847905414    -23.404789057206557
Si     15.383465564307821      2.525719500109948    -22.540407556158485
O      14.346305801758295      3.062574988541344    -23.602039083247810
Si     13.448134266553220      4.046686021484979    -24.522539901290706
O      12.878675904317658      3.303582659916438    -25.753652026462468
Si     11.594786053051964      4.809038886814645    -22.086052726748459
O      15.640228649776100      0.992780727926040    -22.101353610655721
O      16.681371486430045      3.383543645892481    -22.753401235573325
Si     17.045608431117831      4.918911999617152    -22.663054037668886
O      14.344220600466537      5.424774155684885    -24.656220688335804
O      15.572151703566464      5.663913273492645    -22.450963613791885
Si     15.468092713967845      6.338336349053476    -23.953044064263608
O      15.758972349585514     10.501516569693223    -22.646569441521876
O      15.622443564552265      7.918833787326364    -23.971151794941157
O      11.827425226561973      6.370553930216305    -21.458029211485950
O      17.919228780613977      5.204030438378489    -21.380885372520179
Si     16.302593582397314      9.053973850064226    -23.056742116350279
O      17.067550389895686      5.723822267755696    -24.012470221457257
O      16.443246191015099      8.362248267131031    -21.669825255486998
O      17.675241863424560      9.669175948613843    -23.656406335443275
O      20.236701813740211     10.529072057366562    -24.200270854191189
O      15.039712660592942      2.672000293598823    -20.873895145269842
O      11.784631383958679      3.803096537548489    -20.877066823817380
O      12.302135074072538      3.722833904908641    -18.148049729199798
Si     12.444682383630786      2.599564204252560    -16.928855471216501
O      13.558658926453877      1.511889134438133    -17.569839728446862
Si     15.058586984584110      1.020478919520091    -17.695006496253257
O      15.262505118376927      0.402589140621148    -19.215004010160115
Si     15.862603761293927      1.267649885089876    -20.524300645031335
Si     11.293622652168352      3.984620367392424    -19.385259081436953
O      16.234937962463437      2.215315040229846    -17.742680135730865
O      15.365418587037288      0.204563126217084    -16.344327163791696
O      10.894279522036303      2.121625486528185    -16.747719274545801
O      13.224344078489858      3.152320873670559    -15.701240235593596
O      17.622880379333356      4.245306829807854    -18.991027843084780
Si     17.563182225405882      2.632687533759951    -18.592230467661139
O      17.294234361586632      1.738159110283899    -19.920295932025823
O      18.895944739371750      2.429952950267015    -17.792502377683800
Si     19.956981880762861      2.682976212561263    -16.565484835363115
O      20.383677595918019      4.263551395436410    -16.508297261048750
O      21.261193718815871      1.845355213040659    -16.606445649256038
Si     20.929116873588491      5.524134399312759    -15.744879496270777
Si     15.843543032579966      7.901145608698646    -20.213531495465247
O      13.682753793530786      8.238303940736332    -17.657263349481976
O      11.587129384332449      8.772397978419843    -19.099896603949162
O      14.293425971634951      8.242483975932140    -20.143181788447968
Si     13.186676623708216      8.804412360659899    -19.132712745361911
O      15.677461673010882      9.639902434133997    -16.271971576121743
Si     14.309636239329484      8.702801775726638    -16.167563015928451
O      13.511203166540225     10.388253697033971    -19.209461534812398
O      13.206558191703689      9.791198879606357    -15.645765696571516
O      16.252888459647114      6.353466367386616    -19.701441402293227
Si     19.292557611263497     10.554513015310205    -17.445915847166795
O      18.981447583893683      9.473253209616143    -20.445318664358979
Si     17.713765888660276      5.586888662035864    -19.837366123011204
O      18.652406716894468      6.883562943166923    -19.511870222674645
O      16.860913508108876      8.685932395380860    -19.235333913499332
Si     18.517032255632369      8.453830134556563    -19.268233868093105
O      19.245056182993931      9.041891523627148    -17.977200089309335
O      20.479155977736280     10.639137491244682    -16.415423132505364
Si     18.801304410557627     10.745788321157436    -24.081466881500631
Si     13.845970562463695      3.865401211006373    -14.402151289627639
O      12.652155863642033      4.625265063990862    -13.634252409452424
Si     11.879701458799268      5.043624686247861    -12.298908988864394
O      11.543781678884312      1.191681272520832    -13.032067428399296
O      11.509059268161431      3.480215022389404    -11.635106099473379
O      15.075620660495883      4.773990654649084    -14.716831760567990
Si     14.724989117889105      2.382462009057678    -11.775575207093688
O      13.382222739051892      2.052129961462001    -10.774644931768760
O      14.989947192008533      3.860107523072472    -11.243785181027311
O      14.233419022344865      2.722340747952970    -13.296895504476730
O      15.995426067177975      1.422061974595751    -11.597364451539942
Si     14.241170929949082      4.994608374743511    -10.405472467177272
Si     12.193307171683459      3.011493521888334    -10.114485374881683
O      20.771465787652581      2.624270042406479    -13.151447555278009
Si     19.690499273598778      1.578337827166260    -13.754355984650873
O      18.479104251022811      1.177961738394440    -12.635210810064560
O      19.219256962088568      2.414985173572036    -15.105840511480134
Si     17.104766080192309      0.349297484803403    -12.276011783596177
O      21.198872394994037      4.940917142131160    -14.284446775274867
O      20.128413999818466      0.074012383687397    -14.151949373554965
O      20.368982504385624      5.998143289692207     -9.569991983637024
O      12.931148268616599      5.590954963151829    -11.306135579457120
O      12.959728012555873      8.390639862458867    -12.691388251229409
Si     11.577007176032858      8.939123001948728    -13.302020751142679
O      11.734874972975216     10.456706185612878    -13.799034192161741
O      11.064384838115949      8.125399605419158    -14.706674403655553
O      15.284485769497810      9.280350498430199    -13.015069439076944
Si     14.506694735006713      8.093686535193818    -12.345728833799063
Si     15.631431871807722      6.302507986958920    -14.506894267364896
O      15.084956629111010      8.118490870736343    -10.809587558515316
O      14.954561831509764      6.723751966919831    -13.076389503278929
Si     16.410250956955284      7.116131019582085    -10.217551810218355
O      17.200941189864945      6.498928671625378    -14.654537852757825
O      19.412831642218354      8.184407024259389    -10.646020455804925
O      17.248368482238586      7.265020592853228    -11.621320995006522
Si     16.379163048803346     10.464473600748223    -12.662651761500671
Si     18.432923777230435      8.284563779324067    -11.935259841932680
Si     18.618981987318662      7.459789645313895    -14.806025063852839
O      17.695884388621312      9.719532317941139    -12.057652534887653
O      19.009807498107151      7.890977937486818    -13.336705024912023
O      17.832597307787537      8.778770574200221    -15.246410708229060
Si     17.023288531610735     10.163928411349426    -15.538221163243453
O      13.147199867120726      4.157107876401755     -9.521240314374079
O      11.025626022788552      2.674981913246748     -9.139163808199511
O      15.358697944828517      5.957882322420880     -9.816765227046028
O      17.730989881999477      7.006446112159292     -9.272056396741275
Si     19.343978133654215      7.260700150824122     -9.229875577629459
O      19.785689620555630      8.059708937527695     -8.046677886510729
O      13.755724190683070      0.076351502540582    -14.396970471714928
O      16.318008603099134      0.208848127725435    -13.722732909596669
O      14.805392781346260      7.419785279890799    -15.413832701043351
O      19.797300156308875      6.699093073225543    -15.544932091837319
Si     16.043293394942562     11.821353561824829    -21.778413586290196
O      16.349015649559590     13.122242735827626    -22.653508394749508
Si     17.735447099177186     13.621911724231680    -23.342423913576805
Si     20.534518330242697     13.514289903991399    -21.619715932399046
O      19.051355781405729     14.097806258284264    -22.239635663777008
O      18.275482188939840     12.297004928636694    -24.055516940918082
O      17.665916516006781     15.200356650153095    -23.600194444385508
Si     18.365162842816627     16.009240258261102    -22.388476665556741
O      19.959576456955208     12.008952192446944    -21.260171053475965
O      15.664337758069014     16.912479705934210    -18.887818592539961
O      17.301727089599925     16.340399886162636    -21.175872082377765
O      19.641941347800319     16.760116205863145    -22.447237415272387
O      14.818221356770080     12.076672098451802    -20.761323430542916
O      11.035075746047767     11.555469034251939    -16.091314342912057
O      15.850106675382364     14.525168541024973    -19.667467391355814
O      12.275998265724104     12.520428125962880    -19.771949926913464
O      14.439119948549154     12.809110570260499    -18.390940222735104
Si     13.764748211960242     11.922980282088419    -19.509101312823475
Si     15.443409895252248     13.897101599165351    -18.139875557523990
O      14.829917575051047     15.137761618136443    -17.384453746275696
Si     10.767205135308302     13.028532899785642    -19.425994349728722
Si     11.537743529368541     17.444648518651242    -17.139179008576853
O      17.522129726654029     11.524320711520014    -21.048344383490040
O      20.889029046315144     14.171117383896080    -20.151678879770163
O      19.172960420835953     11.347862896137324    -18.821837106720206
O      16.945474636773991     13.703530968966280    -17.604131847396438
O      18.344301608433927     15.383686754413233    -16.380073466365385
O      19.839717579963086     14.181674641997336    -17.862701823990303
Si     18.284849995623198     14.592636231392495    -17.809625891360326
O      17.988237555022781     15.618256185023832    -18.924868262315570
O      17.973784318423355     10.970851820761558    -16.564339622464910
Si     18.960787072473980     11.097715793811568    -20.453284053114416
Si     21.336992891060660     14.208076629780553    -18.612552954753880
Si     16.639883527915103     15.953208014405504    -19.759316479140907
O      15.096123600825143     17.556234481612218    -16.361431993071125
O      11.191905177869446     18.688528129499112    -16.117597887986257
O      11.145277747204741     16.238038957381427    -16.142917462007205
O      13.069189189382591     17.141342322736378    -17.693289085505874
Si     14.642913642945077     16.758721489304289    -17.596760921785378
O      20.928149965329002     15.551333227875917    -15.699885985367869
O      13.355329422798592     12.338669296050268    -15.034021342466882
O      15.238754433676013     14.447941505977360    -14.134889379565060
Si     12.337198901168708     11.082960961391223    -15.202456071844738
Si     13.845156748419811     13.623863314543767    -14.210496662659379
O      13.754584127690006     13.027996746521495    -12.724966152341992
O      12.760735957170732     14.721532412278341    -14.554373935439436
Si     11.196938448017224     15.165437014668010    -14.905281242211780
O      12.497365724127510     15.438635564270676    -11.503587356274036
Si     14.167850097648474     12.232942561436516    -11.271472318703177
Si     11.380104607103474     12.336658450899616    -10.573628199090072
O      12.771773559260078     11.586235240565156    -10.920558303949120
O      15.421482860819840     11.428728877269918    -11.740200769644966
O      14.362172759058623     13.549521392632673    -10.392999201745734
Si     15.996653308613764     15.534914691288012    -13.189680950776332
O      15.365201638380817     16.024283134258734    -11.851628096631611
Si     13.217542451019133     14.707910487719072    -10.262355120567520
Si     20.507448595514237     18.829852395328565     -9.619565413141908
Si     19.149534536910370     14.835703274117163    -12.624201764882441
O      17.565565470632944     15.121187025775612    -12.931169574361205
O      19.632916282647084     14.576980466984390    -14.222174261352002
O      19.867183858996579     13.668487134288547    -11.851705539580275
Si     19.352456167762742     15.729006337412670    -15.271883883667886
Si     21.393311863915628     14.225526119940067    -14.583005800654762
O      16.870188636738842     10.925444505630230    -14.142705934842079
O      20.710376282517924     20.412665588867469     -9.862587055222718
O      21.398354755457653     12.685587099374921    -15.167792718935084
Si     11.254207691620350     16.204016547012241    -12.045299267368705
Si     13.010459114994815     18.586174075473703    -12.684443327319624
O      14.004673326841573     18.172773668815431    -11.520583426222766
Si     15.266363982568349     21.214173596288393    -14.817715794477920
O      13.695435770453045     18.126164605674251    -14.094709725016973
Si     15.112935023312525     18.088102965964175    -14.881311833060280
Si     14.952495080852652     17.115485059790839    -10.737929296396068
O      12.660324172886160     20.107864300890885    -12.704013274527094
O      11.734852964248116     17.713986087831000    -12.474216617096081
O      15.511465186020718     19.600876416262356    -14.774181264138971
O      11.364203743683291     20.818136832969223    -14.871511074351710
Si     12.280833398755274     21.345300043115014    -13.729758086065470
O      15.917111009729400     16.918082769648752    -14.042093242056660
O      21.487102974455624     13.501332651906429     -9.946821044388072
Si     21.173842803045879     20.425415406923609    -13.650164489325643
O      19.806099508763101     16.307262624694491    -12.382500148515378
O      18.151717471121696     18.311393910117840    -12.381009429622054
O      20.506105433248624     18.896507552867810    -13.379243041516254
Si     17.597558739780059     18.870197083315581    -10.952029551792117
O      17.235533916414422     20.447176341406266    -11.417201527727615
Si     19.437201554022508     17.749152173908382    -13.133874514456053
O      19.243555314810777     17.107840141792419    -14.574430539336804
O      16.307751036540832     17.952449589276409    -10.419003499297972
Si     21.496964424749549     13.440613066957862    -11.619049295239781
O      12.020229812808745     13.669942704402700     -9.877901611122997
O      14.057979520208089     16.088291725873916     -9.755111532700880
O      18.979965126210391     18.614696150665853    -10.039310406596039
O      21.134461125877095     18.557256789900695     -8.102487339688858
