# Supplementary material for: Ground-up generation of periodic slab models of dehydroxylated amorphous silica of varying roughness
Source: Phys Chem Chem Phys. 2025 Jun 26;27(28):15196–203. doi: 10.1039/d5cp01570g (PMC12232287; doi:10.1039/d5cp01570g)
Supplement: CP-027-D5CP01570G-s002 [file CP-027-D5CP01570G-s002.zip › ESI_Structures/Dry/structure-number_13-alpha_0.05.xyz]

432

O       4.442861406145197      4.772288569927429    -13.605342329959679
Si      0.811381578662014      0.765674339770728    -16.957457232494672
O       0.460580815668310      4.840649510730630    -14.080327268045018
O       0.385659373927712      2.064246671586520    -17.751416256938949
O       2.119542612045513      0.225895620786574    -16.094512488768810
O       4.728982501615890      2.123297886926289    -13.355158775255539
Si      8.051075303927492      4.943964654317965    -18.840573031586867
Si      9.165915673059022      2.552809719249214    -17.330865361474679
O       6.980017564600334      4.185680584618666    -19.552788126231359
O       9.191578583837185      3.721791829188543    -18.421423656175332
O       8.569981074931677      1.081341996177894    -17.723115587720663
O       8.058688793251832      3.125254226976900    -16.227769339456291
Si      7.198733553031139      4.480730870006890    -15.978890264515691
O       5.606039790663601      4.671208878468357    -15.783703873262493
O      10.487311721473288      2.990329283996902    -14.055293551837265
O       7.774560006734004      5.216452901627418    -14.641886091280481
O      10.728991053299559      2.437038566064566    -16.862607855733486
O       4.525690474341712      9.498694695137310    -18.444889256053965
Si      4.056349479643668      9.773719278775348    -16.891542324783650
O       3.046539030547162      8.681440109507266    -16.440681729303574
O       0.981646071838577      6.742957079864071    -15.908093329079406
O       3.481865806873152      6.562581497937241    -15.253027880409451
O       1.887214189740858      8.448935487936568    -14.093905374108415
Si      2.324509752035136      7.609012808094156    -15.424391217561574
Si      1.300518179022924      9.906634701169418    -13.625533144358506
Si      4.801355261440230      5.752536631241956    -14.809469324966528
Si     10.304766579765158     10.437145307389219    -18.558435154181652
O       7.572162947844385      5.336719938677385    -17.264468315569914
O       8.515429353342777      6.387266653466979    -19.478849366853485
Si      6.189436683968420      9.452763126163948    -18.189603425817339
Si      8.894857963383293      7.843639409746840    -18.851986543929623
O      10.409102964299121      5.361631634592324    -15.788826590582550
O       8.534864020175103      7.336030471950038    -15.368213398447224
O       5.949603885927390      6.789916532692075    -14.377453795533340
O       5.709390443832876      9.599829237032981    -16.641314880165055
Si      9.882241823955853      6.917365162231460    -16.117144074242255
Si      7.550586572551477      6.836295302468498    -14.274123543038879
O       9.739664313342271      9.149239394909031    -19.287538814193738
O       9.778183073848400      7.260314081542502    -17.634366404172638
O       7.330341679415098      8.423335710551470    -18.429362486129858
O      10.634352017740872     10.249048986548289    -17.059688990084290
O       0.088733212486325     10.051549725443566    -14.722050368983380
O       4.199820818395687      3.614570723698930    -11.278051890208699
Si      4.265064696325942      3.721693421911719     -9.594100831805806
O       2.670901710655205      4.179118735216696     -9.375086765144266
O       3.859467622334539      0.401908781617997    -11.790356619201674
O       0.756725439855851      4.475498696193353    -11.418993309891855
O       0.799915479736209      2.549346307511243     -9.898323559129826
Si      1.101666420690864      4.112575005472183     -9.876181850651866
O       0.599936760386291      0.963557864169339     -7.970486816744639
Si      0.798373402088277      3.819676964919531    -12.927661910605980
Si      3.905609667833713      3.398783724091277    -12.876775396060619
Si      0.445436932168918      1.010111771688618     -9.567226892337079
O       4.924323801999911      2.265634271657655     -9.247839783657023
O       0.442813323332168      1.072277809077181     -5.556551593702321
Si      5.317436787447852      0.936962918413792    -12.503728756119093
O       2.308629230434410      3.288360392889017    -13.111368878752437
O       1.488016260419480      0.268216915998896    -10.482202417990845
O       2.703047256515275      0.299730419121570     -4.101045411851473
O       5.341607043296477      0.745307339646702     -5.254343143371472
O       5.376630474489031      4.817982441110644     -9.011307225258344
Si      9.413114458445683      7.796170844032823    -11.951614391690519
O       7.326584347383919      4.332740105180918     -7.215942870365492
Si      6.807419327373109      0.845365165933925     -5.982198741372320
O       9.619815247437522      2.699408682840769     -7.518975988055217
Si      8.466030183255363      3.366288649107697     -6.494232937074851
O       7.690518930734967      2.183854958330632     -5.714511833239564
O       9.741772114390558      4.071718418396620     -5.868911076839812
O       6.635444140227374      1.666076247614970    -11.889555803979301
O       7.554438680152188      1.841616605396933     -9.743738385783951
Si      7.997889577191589      2.238751961511054    -11.246745603158171
Si      6.161433497216973      1.241002984175954     -9.090020235972686
O      10.573445430936736      4.390111801294609    -10.070907738535341
O       9.391593601450827      1.702104652146889    -11.965786613158784
O       8.240506571265744      3.862494159920493    -11.263510120960348
Si      9.112402214022261      5.041683788268966    -10.434361773541070
O       6.393460881199024      0.978365526322524     -7.546100016197081
O       4.748866053602510      9.093515989273678     -8.670705617253994
Si      3.913762507223989     10.418964887183035     -8.356246607903543
O       0.618408340965135      9.968733168245354    -12.200891403909072
O       3.396356681988220     10.264792352544179     -6.813713553397540
O       0.575419164069437     10.131177073554507     -6.966962275374364
O       8.191361447184647      7.362584900040148    -12.904097283634458
O      10.737961980763849      8.270236090613976    -12.842529370175578
O       9.639892674996975      6.391383533218359    -11.152083770173475
O       9.016273466177866      9.056403710553276    -11.013605943414982
O       6.540199775555372      7.194008330486785     -7.884285657932740
O       7.376073339838995      9.325096354912992     -9.109410277755025
O       7.981931465171956      5.439695200855986     -9.338804650317323
O       6.215882472343652     10.275974934001324     -7.080999332200443
Si      8.487590608361973     10.108489886911409     -9.961168397252985
Si      6.720569610672300      5.559884023580223     -8.267500379818447
Si      6.261014419910576      8.875668311514509     -8.046236487399135
Si      3.435456562991650     11.991708812548502    -14.915578313153437
O       0.643621511653770     14.247033871477802    -14.397376220021176
Si      2.197986532481419     14.815967719940724    -14.334225735010055
O       2.914954287180501     13.569925544552840    -15.059724079269515
O       4.824371019151132     12.254088576337121    -14.207018450766395
O       2.446594014779155     11.000109672334181    -14.041197395437639
O       3.594398095485927     11.223993131627587    -16.375509841766000
Si      7.629850391275075     12.134914906211399    -18.995897987776527
O       7.218649973202498     13.255597345375671    -17.939727238878856
O       7.886961621245698     12.941358831861308    -20.420644814382690
O       9.108066232878933     11.631852626136091    -18.578947041053226
Si      7.504736025255903     14.234204284464056    -16.693716199325696
O       7.014177226904099     15.740252356923955    -17.132880280514783
O       9.141626057021345     14.014386129613097    -16.573686101776790
Si      6.026973844150111     13.339741688596565    -14.007650380582637
O       6.730021148742936     13.681166888958625    -15.466611376513455
Si      8.909891296627507     14.129338487885734    -20.897019216109335
O       8.828543974892366     15.423871535410957    -19.756882403506147
O       8.872572743167783     14.677257770070495    -22.331048100218613
O      10.390556553038467     13.622923895054742    -20.435989401073382
O      10.268938665065088     15.476935445504049    -13.281910392212536
O       6.740056876702628     10.814203726403052    -18.883449363428134
O       5.641950818028211     14.764468613961817    -13.482840299069803
O      10.725110054049983     16.224272311438071    -18.191302333044554
O       0.195451066326347     17.234026161421916    -16.581035908731504
O       2.108374946268207     16.341182598552159    -15.086687790904218
O       1.207148767286164     20.850717617108245    -17.748544068978990
Si      2.485364324957577     20.323737998016988    -17.018077466104721
O       4.063435440333689     20.350316114964691    -17.223357026731478
O       2.396798178578042     18.712820160982162    -16.667608525818057
Si      1.529629554637562     17.674798939310350    -15.756357094543631
O       1.079973193569799     18.828138872370257    -14.702806001258484
Si      0.369948221917649     19.797756104480460    -13.628271910302505
O       5.213611589374026     19.553041913425147    -14.980449967360455
Si      5.403567443880697     19.754986210480599    -16.564663349022705
O       6.020322480424413     18.298233409238684    -16.987613538626118
Si      9.499810603499952     16.635832631399992    -19.117284996258217
Si      7.634937614803022     21.322420622068925    -17.859036821982510
Si      5.683774898422199     19.531959883334132    -13.425521843360674
O       8.461279018292437     17.549682475851615    -18.119767832153968
Si      6.797285399729787     17.171923808635619    -17.757667156308184
Si      8.008816111618636     18.659154773505129    -19.530830342227908
O       9.354939520502027     17.949111646431444    -20.078892408927047
O       7.910695489292957     20.119632514715349    -18.874793064233529
O       6.628417337675148     17.792588320908216    -19.338290131738656
O       6.529643346539351     20.905401270598713    -16.885885866069234
Si     10.697689972302371     13.577198605904769    -16.501798263378763
Si      2.997870996793869     13.774652555637971     -6.648872287212367
O       2.133854222168561     12.414513319267339     -6.312312150717038
O       4.563722217042447     13.080028971066449     -6.704734502071884
Si      2.950164296455262     15.490915113574900    -11.306370845341620
O       4.344073855545121     14.912534588395383    -10.670763882887858
O       1.841311285169773     15.035308592832063    -10.362047053338577
O       2.181330211652607     14.238344291524928     -7.994118712330943
Si      1.015182847095702     14.644121141689588     -9.033375977099904
O       4.989439850984034     11.596787703533584     -8.636101825264214
O       2.963731323922149     15.189441826129448     -5.725019840967321
O       0.252970784794525     15.916127131890413     -8.359178366107917
O       2.696906168038840     15.020598048197559    -12.847543345214390
O       2.427107882419592     10.933796760076692     -8.648630266880602
Si      1.880346649448179     11.038101682865285     -7.073154955619460
O       6.037781537197036     21.209800669716046     -9.704445708260131
O       6.366920924867038     15.231293886415024     -8.812599965566903
Si      7.526049975811743     14.411283168742017     -7.925210849208479
O       8.166918672627880     15.559833095680910     -6.948733542305649
O       8.804378467094276     14.190585040132005     -8.939852961632628
O       7.947156841773465     11.455747731814252    -10.791462947446059
Si      5.872978335511839     15.122621021806680    -10.374595958748220
Si      7.701823932482169     12.824222609222025    -11.572351544840549
Si      9.874771315963086     13.976629955304309    -10.064741670604953
O       9.094269909634169     13.597494084924127    -11.413057601194041
O       6.621031120808787     13.758156096187832    -10.840868565456621
Si      5.760198999075754     11.960415915265349     -7.285784534663278
O       7.012319284189625     12.972373394233902     -7.395424931034482
O      10.371106727863841     15.648313614333066    -10.399190312380513
Si      8.958729571821646     16.930684316670639     -7.204939315499403
O       0.346657871353139     18.193491091997725     -6.912696671464683
O       4.418566923282993     19.915824960278862     -4.722517498070092
O       3.686093726909069     17.783965031077390     -6.333412871832580
Si      4.727007898996542     18.372853496338504     -5.189877816743254
O       0.994409787942108     19.993368208605183     -5.043312744474318
O       3.211621532124505     17.084932573749398    -11.219059806943479
O       2.857413124301894     19.667280207528204    -10.657356511277239
Si      3.852013867651258     18.472133702546873    -10.961452045165711
O       4.560420566507113     18.952075786107308    -12.349392720023284
O       4.988401206489755     18.807162180081537     -9.780832190994499
Si      2.481675862227283     20.983350930342542    -11.416098125482122
Si      0.535594955818099     18.425982965468830     -5.312691744323556
Si      2.957813990000674     16.708284193159166     -5.283073132639054
O       1.598060563991022     17.380139371982022     -4.871080659004722
O       4.220926880578029     17.177426716312937     -4.310638056819822
O       1.572707581491774     20.379994844574714    -12.665777601707264
Si      3.990671333043709     21.440820222857845     -5.023138097608354
Si      1.543669151769543     21.488111743159251     -5.283230270639095
O       2.863613613100063     21.440057374379350     -6.245071748310072
O       8.604205266548037     18.242512178270019     -6.448865090993539
O       9.653127723138526     10.760194652881921     -8.984648059232576
O       8.915127804059564     17.267872992696606     -8.806336846555716
O      10.557755925023736     16.531662103189579     -7.701322810324881
Si      7.398825682525461     19.328213703426442     -6.481472778210428
O       6.284975769208400     16.549252005143195    -11.049259508549405
Si      6.330335986082835     19.620949486518086     -9.487760219820546
Si      7.187129388800871     17.694411987766951    -11.701890968682159
Si     10.456055111085185     16.937461304903515     -9.247691046900238
O       7.533757410221447     20.878298357511824     -5.918396965449368
O       8.532661473267220     16.834162094278216    -11.917330408783402
Si     10.001602287402896     16.349155483025203    -12.018259551209839
O       7.225845319550166     19.003962782336345    -10.715738271130684
O       7.045939902522858     19.501171094467512     -8.088827553357941
O       6.180295921391129     18.525837985291989     -5.739243721880888
O       5.840365888606105     21.050531257207467    -13.113853005095530
O       7.133756878309550     12.720738579375588    -13.064250632353108
O       6.839183493864622     18.520554627563033    -13.105132072128299
Si     12.232097700635702      2.818784832710010    -16.647195410952090
O      13.563826321405841      2.236998056118429    -17.184827494133199
O      12.480357973996840      3.854910702073998    -15.380178424960690
Si     14.198809699516351      4.130657288273755    -14.697881881436953
O      14.833094797944277      2.779518387623617    -15.207242746846338
Si     15.183736651494815      1.971340553057478    -16.532829312396569
O      15.106843510565295      0.406243553951136    -16.227440162445550
Si     11.022833353607215      4.499155296073996    -14.636617699919114
O      14.849005970855105      5.322965635970824    -15.430889431230863
O      11.627276505222989      5.123178530057536    -13.270882415385994
O      16.448063559506348      2.680382679189133    -17.218680091175980
O      16.489685171070793      0.517255797828191    -14.117471237564514
O      21.120499554736337      1.542016694777412    -15.844160181985492
O      17.778495223755247      4.758197155728539    -18.461949350651949
Si     17.810929552824025      3.134389816609022    -18.158848146354174
O      17.644072584106762      2.185292924763920    -19.348891369707626
O      19.263023203590830      2.980975448102135    -17.387636727000579
Si     20.828011581255151      2.935061830038070    -17.040937614309822
Si     20.662253074056025      1.298895228264528    -14.181751213430072
O      21.320675374217565      4.335848375324300    -16.464099481716737
O      19.045251457300868      1.390330623512692    -13.964273456456423
O      14.529247859880643     10.461170298462569    -18.539106658925071
Si     11.666454460060239      8.634692805303665    -14.157374236086358
O      11.916723433701614     10.256063830935561    -14.339319274884110
O      11.048028368367781      7.658683478043190    -15.291757577938238
O      15.558206120427061      7.624390836455255    -14.931783462312179
O      13.149814740653550      8.113930721160434    -13.977035767426299
Si     14.742289075304003      8.237166939769347    -13.734533835777395
Si     16.142168831031963      6.311990476942937    -15.674595189329281
Si     17.767241415188309      9.037710409321791    -19.436465340404389
Si     17.780641696637801      0.735950191675039    -13.213251886189886
Si     17.776156018856341      9.505591790928612    -16.066087103627034
O      16.800773008400260     10.215882836036654    -19.729545430669020
Si     18.621838429096790      6.808340474056569    -14.457217211660305
O      17.385389633210803      7.451931339639648    -19.369126941590931
O      19.017595985595818     10.422087939402106    -15.609487725910810
Si     21.431638138778428      5.611556877962079    -15.452018756069350
O      17.383267933034251      5.734014386090204    -14.801734070692204
Si     19.747857911870785      8.640252241842513    -18.015591378751260
O      16.717033778558328      6.488076999855898    -17.183615788440079
Si     17.855600794329970      6.279363329005546    -18.309674929984372
O      18.165056415139606      9.222703976265374    -17.706534231665813
O      19.320426491299408      7.030537632380144    -17.956810786364041
O      20.585334315809945      9.549658294201592    -17.067422472556476
O      18.107991575977721      8.051977180907814    -15.382331367729405
O      19.404638269601918      9.088487024280425    -19.551363146385260
O      16.292377429723508     10.228113255433859    -15.941457863685690
O      20.007619995257937      6.331145859551356    -15.062605425788986
O      11.624299750353270      0.675772975337990    -13.319072569980726
O      15.120838512209508      9.730627044791591    -13.303201331324372
Si     20.611983912926085     10.677512441001454    -15.819044501541716
O      21.385159627541519      2.482352040627281    -13.327026959284828
Si     14.712724948970525      2.296966747233086     -9.060355726468545
Si     12.614250424004341      4.442734828088561    -12.194464244381292
O      13.162504569414594      2.891140145229151     -9.289164943277337
O      14.645757411715865      1.662964345631072     -7.534774847258308
O      14.771159693459140      2.104164979029753     -5.301221798695511
O      15.218486323073227      1.112047924521440    -10.060074631108854
O      11.572684737834047      4.454032048594407     -7.902736466102440
Si     13.772355168704163      2.764777763565160     -6.292573091389593
O      11.886216057208500      2.928833803996186    -12.113437757384357
O      12.180614526766483      2.722324595840038     -6.219195291112807
O      14.256651577256013      4.030221391758397     -7.063718356099387
O      12.804731991903182      4.950746332751790    -10.666906886863542
Si     12.051525667214381      4.253314361742392     -9.440737926264328
Si     15.860875411837624      1.393185013683808     -6.372440488565299
Si     10.930909198284379      3.528025323977022     -6.810736187641186
O      16.459390597456593     10.393620723534770     -7.414992072924450
O      16.052763960545832      3.219129691582232     -9.072671948940364
Si     20.902213176711747     10.175624094154614    -11.065363246657174
O      21.434697796801370      4.668500060521151     -8.910358099251445
O      19.767676412787480      0.728545958671774     -7.374709196416292
Si     17.173425816815850      3.712511044407747     -7.950084346404783
O      18.793293006813318      3.800279560355809     -8.385452765774314
O      16.971072060654109      2.514390620293582     -6.801074110238906
Si     20.278577318663874      4.428098343362147     -7.865204713178533
O      17.266788313638560      1.460252401913532    -11.777046264813855
Si     16.711796703098766      0.697882098763955    -10.497036213033825
O      20.396668931168765      0.648304494490348     -9.761971628246185
O      17.781479151415049      0.816812035721582     -9.295018113122477
O      20.812799285084676      3.094749604653176     -7.095612480565366
Si     21.109614153418082      1.477680606956809     -6.846082855654242
O      16.904306791472955      5.289953850695941     -7.770752313217370
Si     19.182858097701683      0.183256360853243     -8.786756687838434
O      18.562257755517773      7.348166504700973    -12.977753219945921
Si     19.211335527592134      7.274499284816112     -7.429061306218256
Si     13.778411284993386      8.725671451477236     -6.164390451112975
O      11.971302093671211     10.062966402576611     -9.678495294631231
O      14.366467224615878      8.425184989789607    -10.299883291681278
O      15.062616937387837      7.307608057179753    -12.471824636531338
Si     15.525265511010318      7.629958299285023    -10.941348913471112
Si     13.526667548168431      9.599315277972416     -9.483870708098941
O      15.340627814599713      8.658133234025833     -5.856642496413069
O      13.781395656559107      9.696552745979657     -7.794182865663005
O      13.244941062389275     10.107896887570348     -5.607194288760041
O      12.997272730225653      7.468986044968634     -6.450040594557902
O      15.991832641654442      6.353226000022718    -10.084648084400513
O      20.258483038738724      8.359985576195189     -7.638114678107821
O      16.068619519290127      7.881586748136613     -8.098578594305447
Si     16.814810899549897      6.569744404669650     -8.659230872359013
Si     16.563828873780075      8.840909254389757     -6.873156929143304
O      17.975598641134770      8.072796356748698     -6.577992538183953
O      19.877362334261225      5.825403681961930     -7.102103023307665
Si     20.832965012093599      9.862070840109940     -7.873794832110537
O      21.205240813295852      9.935324030830728     -9.494451122122967
O      18.344190786315131      7.030458250132269     -8.817401484406600
O      19.625538084573243      9.195778793147737    -11.420555525932270
O      17.629833416386898      9.824814626182942    -13.109831523313504
Si     18.302892293869430      8.695898550272371    -12.084798328434557
O      16.956133025267643      8.475833186964312    -11.153466669232442
O      13.894829002574870      4.148035557007494    -13.162220378009071
Si     10.785952864301452      1.968806750949752    -12.785709978011010
O      19.223659625439350     17.053016190913375    -22.948682360333436
O      13.021748684790889     13.446183260276729    -19.947519344972271
O      15.693764831072411     12.758566603712726    -19.159577096475328
Si     14.546429423843458     13.306834439079090    -20.339138073568400
O      15.243377772478429     14.965468052557547    -17.927888283970628
O      14.986296757889169     14.463784203733903    -13.666746638940529
Si     12.582766595464202     11.603287768160788    -14.800302044415723
O      14.832921596588323     11.794445484945836    -20.905550295297342
Si     11.580478227517514     15.369910174825460    -14.204153260748789
O      11.468044090432054     12.711236446313430    -15.382981083788884
O      13.941279539769353     11.525359564767276    -15.621320553036888
O      11.340567495068392     15.107097662465577    -15.875990330542891
O      15.315435061396734     14.692364981834292    -20.739155780574031
Si     11.526301623828230     12.955903515224101    -19.458227306197614
O      11.289740992159745     13.475923861668601    -17.946981940000516
Si     15.533984470527800     11.593248618529643    -15.580809703450715
Si     15.455297165676887     11.120648659981493    -19.561752471591557
O      11.370324968660158     11.366362785619987    -19.355902879736156
O      13.214622339861490     12.340580014048703    -13.460660984632771
Si     15.997810285672916     15.616539929058394    -13.341447652871222
O      19.569596543648714     17.179253145691732    -15.116637877639119
O      16.107086879453455     12.761606896014754    -16.619321631616234
O      16.064568648233141     11.865246455297241    -14.100906429692341
Si     16.295511415799385     13.677226384822418    -17.946411295036640
O      17.739917377832910     14.233930506223677    -18.411160174006977
O      20.788245103458284     12.269361272603469    -15.710424699881356
Si     20.794475690575705     13.774380080349619    -15.080148808697897
O      19.623541395718568     13.922210739448021    -13.976235276625697
O      20.471384745245892     14.974821313437998    -16.143723215158261
Si     18.366509427223274     15.715646263445839    -18.900089513608350
O      18.978219394361240     15.918603723564507    -20.442199318237936
O      17.971457301861072     18.289470276771684    -13.254195169637979
O      19.193793730299383     16.416676100584997    -17.742992755283677
Si     15.864019297852485     16.241373896778011    -20.474590871892190
O      13.182041539010486     16.267733904252651    -17.428520014136730
O      14.694620380609500     16.895295703127267    -19.565933094442169
Si     15.362636357480103     21.062965781042422    -14.867699926237552
O      13.945392058788366     21.071197773477021    -13.964770103791551
Si     11.718184368642575     16.313723107847224    -16.986888310180490
Si     14.702405513925209     16.508077746523828    -17.989011577611478
O      11.666996616133529     17.876959633310648    -16.488093497125970
Si     12.303494746496609     18.334670636305660    -15.085913549667522
O      12.087687390780427     16.870570915517746    -14.394324880459688
O      13.862158131551551     18.460933551335049    -15.152190377535673
Si     15.444342045479452     18.089245242814926    -15.403933357517047
O      11.849775646141989     19.655239049633803    -14.347402400895906
O      15.355252770597986     17.530276802371617    -16.932884061321175
O      15.842344376728738     16.784775080843566    -14.506045327726703
O      15.968479110016094     19.560656559162247    -15.174380650958026
Si     12.467927803016909     20.794178913160831    -13.340938566846841
Si     18.437700930893641     16.538991043848426    -21.779557309055505
O      20.618521549726236     18.831111129801631    -13.226525705766011
Si     19.462955504627619     17.714307800417131    -13.515862863866531
O      21.208403526623272     21.283600003046093    -14.052613126630405
O      16.902718678818349     16.504916783529584    -21.666056108540385
Si     20.165327559741208     16.531790313801704    -16.435086877812804
O      17.013625996582842     16.463201879156710    -19.289421658388211
O      17.466064145858059     15.055567635231990    -13.215042972648325
O      12.609389300056931     14.675611836578746    -13.224067512989262
O      12.075380772986263     11.587521880783882     -7.730332605145394
O      10.918069140795382     12.826549943325514     -9.758518537342010
O      14.440539206520921     13.248965628825218    -11.403051553417495
Si     15.241240760358316     12.154598854050967    -10.500074580463275
Si     11.115361743158811     11.289946408342376     -9.045334156950451
O      14.669203122682749     12.070246119386097     -6.891949919682320
Si     13.849397169930235     13.713903410662461    -12.862573070941156
O      15.840970413722561     12.516021071197267     -9.033642591278220
Si     13.381939226702203     11.157865411667363     -6.860588649473766
O      14.221809477123305     10.966535342339602    -10.081444440508671
O      19.630172883969276     10.929013906728036     -7.743909299523957
O      15.250237172127314     16.415610339132989     -4.545405810367606
O      16.266509336632989     11.510336728235336    -11.553111467272377
Si     16.167803408856418     11.986549675008451     -7.508216240064578
O      17.608764699012003     12.560947824822202     -7.070140935096630
O      20.299105202029398     13.291321588096718     -7.134410435111756
Si     19.124100643864512     12.425651805323685     -7.699187934920581
O      20.460661038255779     11.749720728663826    -11.143473057118570
O      19.045644505098466     12.730924063417342     -9.237719362196412
Si     20.056599324991499     13.121021361136291    -10.419558277965452
O      19.277245103875128     14.054283039986300    -11.454518896689036
Si     18.994449846012095     14.862418128114625    -12.815210467462181
Si     16.348945228030310     10.755437945227175    -12.972701763939842
O      15.518778896478651     16.170721830010056    -11.927911625962759
O      10.959679997980288     17.671409589507203    -12.073245832811866
O      11.369191611426828     18.058132053901826     -9.906155125830375
O      15.299105252873778     17.623124078286974     -9.583038194718371
Si     12.076186706826030     18.513798761592344    -11.309107513276059
O      13.474161732624085     17.757905893028092    -11.465780152063440
Si     15.120198359814941     17.526519078633424    -11.217629699083702
O      12.218217652326697     19.981826803454101    -11.977155037862175
O      16.096584290842710     18.898709000996657     -5.215521624553155
O      16.000894913624986     18.602148084649375    -11.963152088007798
O      18.369451159042416     19.367524291968383     -6.177408667752371
O      16.183048371413708     17.001317074477768     -6.986248112908662
O      16.293854217031310     19.346794982506914     -7.698826043688012
Si     16.273926937437341     17.244139999342238     -5.353578466394039
O      21.466111741644180     13.651902966648372     -9.689436362656405
Si     17.480030346787110     19.392301544703010    -12.073681467235085
O      19.654388223846052     17.169919767445347     -6.988335836527320
Si     20.968104364373211     17.216930953644198     -7.927307400852787
O      19.232186340003917     20.086408303621656     -8.851975635616180
O      17.900678626263847     17.136528295008809     -5.004272749332750
O      16.433962450980626     21.430428096441293     -6.119737470211620
O      20.463045828726276     17.923140239774249     -9.266622812976260
O      18.166744374563230     20.693024333715041    -12.916732473534802
Si     16.823346969680305     19.899391491644106     -6.268513291336809
Si     16.331242249130995     17.841756644275531     -8.348017902474277
O      20.469614221981086     18.188055179721420     -4.832618024365075
O      18.610467625175072     18.868772679673675    -11.020656118459401
Si     19.096349621182025     17.963139256743943     -5.684523786818085
O      17.757446945119238     17.794404022784423     -9.034980594468104
O      16.755660801186970     20.629540416107901    -10.910185507505703
Si     19.069924046071108     18.646364637541726     -9.502221628040909
O      19.698337784516731     16.290989907160313    -12.731551840847452
