# Supplementary material for: Ground-up generation of periodic slab models of dehydroxylated amorphous silica of varying roughness
Source: Phys Chem Chem Phys. 2025 Jun 26;27(28):15196–203. doi: 10.1039/d5cp01570g (PMC12232287; doi:10.1039/d5cp01570g)
Supplement: CP-027-D5CP01570G-s002 [file CP-027-D5CP01570G-s002.zip › ESI_Structures/Dry/structure-number_14-alpha_0.02.xyz]

432

O       2.291590463793762      5.477209726981591    -14.466818998214190
O       8.407812966541067      2.806429341884014    -16.353618761257650
Si      8.208985978861119      2.995415724072601    -14.806150118680280
O       7.890474118764002      3.470920964104260    -18.927179729683608
O      10.100640404049454      4.436135318875495    -17.797533290596725
Si      8.503153844145015      3.848313993360140    -17.589239341342203
O       6.741818756516924      3.774076523764775    -14.550667499160806
O      10.054291878906698      0.180979856758552    -15.483175528918073
O       7.764393709715900      5.221078689610083    -16.872835261566092
O      10.572723251001536      0.837149317155891    -18.400200306054636
Si      2.479471126773555     10.441506087507630    -16.571096831651680
O       3.764075103453108      9.520366600489188    -16.196425417718181
O       3.213167811520114      7.172914898789390    -16.487396172827392
O       1.435851939604844     10.008768366963677    -15.456033542206576
Si      3.266966938463679      6.689919610565445    -14.948171595441870
O       2.436293649023536      9.498552393064625    -17.882149261555785
Si      3.622873288899318      8.450069374058108    -17.369900778998989
O       4.772025423293973      8.690234862815631    -18.424055985069536
O       4.766028342839968      5.994987618834416    -14.795046889049894
O       2.810334582592746      8.105066791168872    -14.122910983428609
Si      2.176588770739482      9.594248396816822    -13.993630686747021
Si      5.932818320143478      9.858145890644836    -18.496249735795516
O       6.328259451270533     10.116083450391571    -16.911499970719920
O       9.442612282773428      6.686267757594061    -15.433032805875534
Si      8.272045157641363      6.706915012337269    -16.793367144780326
O       7.374616815135853      7.931011754953305    -16.332389134517811
O       9.139963533323920      7.086120503925021    -18.087815031559323
O       8.822788378049658      9.856163612799296    -17.329975260123103
Si      7.601663018403394      9.548635466677736    -16.275994207118625
O       8.025275221498877     10.044239574505374    -14.821135796320577
Si      8.832337361520265      9.922187812653078    -18.921932893093459
Si     10.601886645636981      7.633812494054527    -18.523468852601916
O       7.307130186645495      9.266617785716905    -19.126528780846023
O      10.143179449196046      8.996194186031412    -19.248114750901838
O       1.831106982319032      0.098496069847722    -10.409110173415705
Si      0.870133139136463      1.259181434548114    -13.760565923470359
O       1.413478219164044      2.760306383124059    -13.832616640965947
Si      0.903263942377130      1.182650060705335     -9.764412450949603
Si      4.909775387196742      3.722206645558105    -12.198095070256503
O       4.442027113560434      3.666740020476756    -10.666828834716831
O       3.551174188364952      3.903193865894991    -13.066359208712045
Si      2.027274003678644      4.228762859507583    -13.403173849099169
O       1.178720129175751      2.533352860490114    -10.634610049339383
Si      1.289341705506328      4.108675534293284    -10.414452932369439
O       1.462738667234277      4.704367859696139    -11.930621199083795
O       4.430517417441174      0.570266655627464    -10.984261369821571
O       2.529475369850190      4.245621556576721     -9.371190102086446
Si      4.038825073123585      3.783525225852015     -9.128585307040249
O       9.155328605152356      4.291656616872911    -14.304248307153880
O       5.500471405663531      2.290791033388635    -12.489385318926388
O       8.745407663775026      1.710162371186289    -13.936960397209191
O       5.794139793264780      4.958320033270186    -12.564994852130406
Si      5.693320308090911      0.809151303268444    -11.986012025922166
Si      9.913318775771847      0.530494135404019    -13.900247006122466
O       7.097051341799702      0.812955733589385    -11.257727142210017
Si      8.024904438194659      1.739384328607974    -10.412088167565921
O       9.249833190116187      2.556539893019898    -10.953319701322707
Si     10.173245669947272      3.602990024063727    -10.059321082178620
O       7.075867288751478      2.748787483357968     -9.630926914218389
O       9.964243624013241      5.057836161403679    -10.638508917205437
O       8.677171952422087      0.825348634804802     -9.043507098074212
O       0.938252630411192      9.994524778621946    -13.049489041258092
O       7.338384836200063      6.159356920740708    -14.184264867370672
O       9.348680116766001      6.395926630481052    -12.698696076896960
Si      6.033216111896665      5.303238338217168    -14.134031871337003
O       9.416918870800568     10.053941473212197    -11.109892951225859
Si      9.912792827589817      6.500654791972232    -11.220799772447231
O      10.519268051379957     10.429427967743509    -13.954259693328201
Si      8.870295446619881      5.851748948030744    -14.097091301407561
O       9.204482095310508      7.645900433094829    -10.242082058106599
Si      9.571647682206606      9.165387898908817     -9.792615057695018
O       1.290554480128383      1.476257575477168     -8.132668130405603
O       4.655119215591676      2.513316424425961     -8.418953594981973
O       0.469130484786508      1.640688231266142     -5.430504506542626
Si      0.301445488906330      1.982449698825513     -6.996847286965666
O       5.393198627524854      4.456920583330424     -8.448676427189508
O      10.189323509034311      1.292790739275262     -7.088091963316750
Si      8.993275824532898      2.035501010245254     -7.696595651097220
O       9.533357108639779      3.300941025675483     -8.633640395598427
O       7.433044209562950      2.459588027674110     -7.345444407260612
Si      6.205530501011311      3.068283389864211     -8.312335839742202
O       8.896809914214044     10.317798521612897     -8.803556263516924
O       0.864572162569751      0.059170211313934     -3.294166924813033
O       0.058547865561309      3.510196585206311     -7.224105973223383
O       8.387655472718663     11.475274090211892    -19.403624292903221
O       2.924001644304489     11.860108979657335    -16.121160296121023
Si      1.411624309064070     14.714986728703062    -15.103271939665161
O       2.338412150444892     14.992755382441617    -16.392754288489197
Si      3.786432127905805     15.543020200419214    -16.716249827179379
O       2.048536747838834     13.438574943328280    -14.372251112117867
Si      3.250706315329794     12.384585356115842    -14.607987405312139
O       4.878241166374702     14.303802438193795    -16.982643655909850
O       1.665610156803513     16.069222498888955    -14.294512850976902
O       4.667089949634343     13.085121348248906    -14.248717249890994
O       4.351907449956971     16.005418934505851    -18.172361623415235
Si      8.381087934864404     13.340734525445189    -15.983284193817093
O       9.393556651630108     12.210898717263980    -15.458289523500605
O       7.254950163383549     13.045685277228358    -14.882615148435399
O       7.778222626173756     12.872973422667135    -17.386905184416356
O       8.582013967363881     14.922921556297746    -15.923153334793223
Si      7.081510067406792     12.458343147305930    -18.833400070495589
O       6.207713798901067     15.202322289755589    -14.950288066945641
Si      5.676915372842743     15.089416161098772    -18.185687655199967
Si      7.356022675515605     16.029983557232839    -15.884293978049392
O       6.363114295449704     13.924668464337755    -19.105445826692744
O       6.758973074779393     15.966460011785264    -17.371134418938972
O       5.826613023885087     11.373270685245384    -18.900003914529591
O       9.617293831090091     20.688170668853278    -13.015332164424310
O       3.893142363931294     16.486395790095962    -15.374771576201912
O       2.434489164493992     18.598984868975709    -14.211420636378833
O       7.411487356560062     17.415535721078758    -15.074650571465011
O       2.503512486655736     15.244173354692155    -10.378571048261842
Si      0.960093830412212     14.676342274049960     -9.967728682048730
O       5.092907201505820     15.511446567839727    -11.022482504266101
O       0.654453097131748     13.279375650945479     -9.231162157573888
O       3.121853880756142     10.918648834524522    -13.826864141858502
Si      3.633561941921314     16.155679077770948    -11.053111446281161
O       0.182288702363374     15.859061724481915     -9.047430828346997
Si      9.099407061050593     20.651964855665984     -9.085544546076328
Si      9.043465338033334     11.150195998002419    -14.290971994516148
Si      6.041754584116489     13.823349517575890    -14.133965047527145
Si      6.536132356849889     15.476573908945527    -11.703589037850715
Si      9.567469143115675     11.613308931715419    -11.523110929059733
O       8.823710521424390     11.890081032693061    -12.864626300875059
O       9.167537069791120     12.411040527882115    -10.171642312570025
O       6.478654387840325     14.199174360781509    -12.648295719617844
O       7.948879704767802     15.695531510797920    -10.918808347034025
Si      2.922136634109389     17.073088294428796    -14.107618787809194
O       1.447565155200025     21.282287844845861    -13.894946588741869
Si      1.259440460112439     19.582795394496841    -13.822312675533668
O       3.428458399074645     16.703290729074364    -12.638483317088415
Si      3.268482878399245     20.995329368361425    -10.660904260249545
O       3.857314988233504     17.503413470066313    -10.050130852635826
O       3.800408443436158     20.061732587050201     -9.534132458724137
Si      4.668988294995412     18.774048171611280     -9.639190573911577
O       3.378752420251243     20.162561386583437    -12.021495328379245
O       0.697928325099709     19.326679231677030    -12.324668965965516
Si      4.865211436249125     19.687024420715499    -12.555499115409074
O       5.273093109633474     18.620828174616832    -13.636832468756076
O       5.488615815157988     19.189648553894333    -11.132120814892595
O       9.339445623363142     17.998655512490696    -11.528393460701203
O       8.934517230101790     20.197687764872310    -10.623668737960983
O       7.814935175794651     17.573756321836481     -9.277733524663578
O       5.492625079569726     21.091108421609434    -12.997633780496692
O      10.139133672305134     16.576104985000910     -9.453807230502914
O       7.694752500632378     19.046456932342736    -12.981651059160443
Si      8.935202987560174     19.513775005613386    -12.109505163950324
O       6.604640288193295     16.800783907231569    -12.679627079855159
Si      6.742162776188877     17.954440802350575    -13.753005576648293
Si      8.888589964779104     16.897708045230001    -10.410502972320922
O       1.650730185369661     11.190279765763053     -7.984325426224740
Si      0.297642085296004     11.867763939824691     -8.404720655074161
Si      9.491900507409236     14.046420422160427     -6.667150643728074
O       8.951524957750440     12.840492891298785     -7.556768611411625
O       8.392897736568974     15.153147007182991     -6.236418487029217
O      10.270392889859416     13.563797563321479     -5.338490901753792
Si      9.433834405293998     11.859773223193949     -8.685639726758712
O      10.626432806281922     14.764450891026531     -7.553176359699052
O       9.891271595311212     17.074845968156591     -6.840480398208804
O       5.754760578207637     18.602630553343051     -8.504592990927170
O       7.489066689287922     17.709897483486138     -6.642176659848405
Si      8.597545233377843     16.758093007752915     -5.946632612579973
O       8.616514369957667     16.874225458039998     -4.326447508630263
Si      7.233617368904588     18.418304761562922     -8.071266180606774
O       8.018748313865640     19.859878445601669     -8.209562142782323
O      10.597148057595563     20.720426020747198     -8.503817925300167
O      10.628216114869639     13.545627410446642      1.086413580478912
O       7.076539279512688     12.259966874666937     -2.493273962192079
O       9.631346875218185     12.699413181648783     -2.971173099837483
O       8.451986883899901     15.695898483678672      0.887880613295967
O       8.647776851907981     13.495227306236940     -0.599688292511762
Si      9.397868740019996     14.378059366753439      0.471595346603588
Si      8.228474517098531     13.179156367806479     -2.240928619470526
O       8.222469022944713     14.704488740555604     -2.784038438651514
O      10.311304596486764     15.649341917245662     -0.288410198557668
O      10.448518205424252     15.716453337925149     -2.787856362073523
Si      8.839291303792573     16.203269319288520     -2.918617962989087
O       2.321865116916214     18.357038281960811      0.868049147178725
O       1.446421131164061     19.464008015289263     -1.461648518604410
Si      1.274353926528205     18.932229928945407      0.042943617394301
Si      0.512056784575956     20.200650269765880     -2.570524772067498
O       9.992256416932539     17.981623981267237      0.755664401631763
O       8.597999136361127     16.965407304982914     -1.474181003953047
Si      9.105363645490055     16.874131700401310      0.039442482754669
Si     10.643491646468187     12.544803135565381     -4.148719455908043
O      13.850053529194847      3.824469408080176    -15.489805715099997
O      13.213952696868748      1.082510716269343    -18.475845055114824
Si     15.092366802339114      0.529594759312724    -14.733909011983044
O      14.451132567073557      0.644716543163990    -16.159964716262845
Si     11.505191687196792      4.790392171085077    -18.523333883280888
O      11.548964912097508      2.060235605270599    -16.816142433097106
Si     11.851976600989673      1.922169480188243    -18.459896104800539
Si     13.189977488635646      5.129776642303625    -16.133153550111153
O      12.861575307501299      5.053096972902381    -17.672273740966226
Si     10.930559781130622      0.521602518511138    -16.813073143731142
O      15.566316081976437      2.031995256162549    -14.263799850057197
O      11.782953964260489      3.331231772756014    -19.173225952214406
O      20.302895410170123      9.933435932268445    -11.625945541842945
O      11.824926942115320      5.654860526939124    -15.501272715218825
O      14.118981027745884      6.322862989929694    -15.545990611246021
O      11.226295835367688      7.767857032910420    -16.985525550168727
Si     11.116146146621542      7.078069754527896    -15.571390453553178
O      11.251667776556438      6.370800491565436    -19.134414919476736
O      17.599583820361698      9.779210134037115    -14.650041981715304
O      20.052662647025748     10.599102159709433    -14.166310963864635
Si     14.592237450177468      3.338085662692256    -14.125566935533215
O      15.113429107791063      4.836636122142149    -13.655617810801234
O      11.297539938333522      1.156125257374090    -13.286558431528725
Si     12.932097412371290      2.088179609474519     -9.804784057270030
O      13.820708561326077      0.405464125133501    -13.635712115116736
O      12.966894037087751      1.269151120781669    -11.194174558386928
O      13.479604503250759      2.887559761568512    -13.084062614210229
Si     12.825869407312668      1.346490335410471    -12.796071460846491
O      14.257404796391587      2.911191265871888     -9.464143230694614
O      11.686661867327699      3.118204505874342    -10.122821845654386
Si     15.761089868436539      3.546921355587938     -9.475401361734384
O      15.896454415249966      5.113946655393439     -9.800101046955046
O      20.882516241460927      1.264845847160174    -13.498704413072474
O      18.696141700595689      1.503525920473970    -11.837494670563041
Si     19.568482952587736      0.559972762068289    -12.872395846873019
Si     17.630025016020923      1.436991200088838    -10.701490846796696
O      16.687398278755989      2.668841719862256    -10.483923556238906
O      20.932203820394978      0.727745506306543     -9.746469217870413
O      18.410242697565540      1.002730554908233     -9.300507602003517
O      21.354353195583140      4.459097671790302     -9.642078181961958
O      16.801223723391544      0.083939567048285    -10.981701484612366
O      18.566101340413574      0.015449967645259    -13.915512505589824
O      11.512835835074959      7.728053168663664    -14.179557138158874
Si     14.823560943065214      6.419278367680136    -14.036396888604026
O      15.129477867830712     10.089808593232339    -13.783210204730892
O      11.405689237559173      7.104397457950538    -11.594965111898199
O      13.619934362269039      7.041870039723742    -13.091810794287337
Si     12.231364243902021      7.824721873920766    -12.741608280470794
O      12.355120140011103      9.395777190379128    -12.374472149817173
O      15.791444411445035     10.190525546614472    -10.100269421928171
O      13.359081279961558     10.568275930651625     -9.342817239605857
O      16.978857564654902      9.295751325299728    -12.199048825179668
O      18.331304549963878      9.753874471426826     -9.927735169461707
O      20.155808890456637      8.205552076508594     -9.444291836678040
O      15.912061196338268      7.615984300251644    -13.947170569316913
Si     20.965799980226805     10.691044242373259    -12.857887680689617
Si     16.995198088476030      9.238696743366035    -10.612554640598308
O      16.621071760195512      7.662276034941229    -10.313407070642706
Si     19.947846775531556      9.736728495602451    -10.068063195901150
Si     16.374241555416027      9.127055925930915    -13.705237965621707
Si     16.540336372884962      6.506764233425273     -9.245065565456976
O      11.091451719767251      9.134529778797081     -9.213969210556719
O      12.387176200664433      1.195138779986626     -8.534530477504841
Si     11.518457351912197      0.231156332035045     -7.591733160804036
O      16.035154137302246      2.914751616272459     -5.146052812349985
Si     16.523310388451257      4.539533684128770     -5.037622224253576
Si     16.881282480911171      1.433546090581858     -5.258214917455546
O      20.431089445004844      1.299112418835389     -7.452988854014941
O      16.535572814757526      3.466014048616779     -8.032664819878070
Si     17.924735598445849      3.335247568435704     -7.230884381503424
O      17.824834887057655      4.404728963443753     -6.023404714445561
O      19.180727048096266      3.806697463054959     -8.174663044766355
O      17.859369701676325      1.911481755116556     -6.432350586795341
Si     20.629233294707827      4.519707523129290     -8.204177760740704
Si     19.769335365696399      0.484940922997196     -8.636665341520766
Si     21.318369355503002      0.864492692520926     -4.261433020978838
O      17.494597228557076      5.871493321756775     -1.264671310787148
O      15.671294252887419      6.939946201082655     -7.968170363326796
O      14.661105934999037      8.382434093107717     -5.779095445155582
Si     14.981762612549220      9.845933374399010     -5.195056353512216
O      12.297501050049508      9.946161769431145     -7.023186214605777
Si     11.990142977849921     10.185809483158057     -8.561375519787823
Si     15.722497794100855      7.281929679520244     -6.410937959639239
O      15.768484906850377      5.812878427282364     -5.705850914844057
O      15.988609974665945      9.742455952455876     -3.987776862549482
O      13.555278977904935     10.600915472831925     -4.606928808386916
O      20.429966913263215      6.074361884841045     -7.860117463029662
Si     18.305467082742911      9.340468877094956     -6.277414698513224
O      19.352720487358571      8.359599814201614     -6.972035886416270
Si     19.590378025733418      7.351101502940806     -8.167124694401219
O      16.921166037442262      8.408534229596565     -6.387331891206833
O      18.385976086180033      9.531771945418122     -4.644491111974994
O      18.068411694181012      6.670518983697419     -8.648043722825587
O      15.078848404964917      1.686015888922330      0.364494476364247
Si     15.027541776859529      0.103465415600190      0.393244428102103
Si     16.119700760759315      2.919388760010994      0.555025436457293
O      17.745356271390040      1.411338854636933     -3.919921457124855
O      16.342258548346777      3.615518701608453     -0.949570646281142
O      16.661990221437211      4.732170043620083     -3.494993560498307
O      17.490910149504526      2.096765652193664      0.823661501429217
Si     18.747682697830154      1.844292410686658     -2.752870842348997
Si     17.233581124175569      4.440346529782083     -2.001409965560488
O      20.234814896227174      1.633074931900609     -3.362846116005794
O      18.486544948018064      3.436445270698192     -2.399973517577236
O      18.376557896087860      1.020997209146945     -1.405822907918476
Si     18.011064468954302      0.720374641424061      0.176481928933431
O      15.874614448532263      8.286848804034383     -1.113932764328988
O      17.803552628281924      8.670231204415941     -0.179287327090946
Si     16.643881477016471      9.709883104119008     -0.640679178590821
O      17.701766628914449      7.998947613980905     -2.690174545981436
Si     17.330026235875078      7.433304947309934     -1.147667014071220
Si     17.495924227106343      9.491347653623107     -3.328883054869616
O      17.347679626029194     10.376988258304086     -1.947920465034801
O      15.711913733830537      3.900950770341312      1.648994654210859
O      16.624396070390084     13.346795067408735    -16.012502506809987
O      18.767402802968451     11.550951604536884    -16.369554768301590
Si     18.129772084539706     13.007122711737129    -16.155920055308677
Si     19.919336188353007     15.117992039519397    -14.959871574012766
O      19.031506879617023     14.285189803672477    -15.992926707441521
O      17.954280706089676     12.380875233810512    -14.528889107056090
Si     18.698670036624261     10.862077893812948    -14.925143188802735
O      21.405084019412406     14.728452997706853    -15.433166537594966
Si     16.535232643213448     13.479524100115798    -14.357989886927223
O      12.170415497264523     21.039687587477612    -16.840883227221166
O      14.424988835439972     20.137099427890927    -17.871196564328198
O      16.278081261304280     20.892784917868241    -14.774982781973051
O      19.850825172869470     16.756445888132916    -14.855968243905595
O      18.594167761285334     19.098032215080700    -14.798515688096195
Si     19.890924669680320     18.266465652363433    -14.328428500051665
O      21.357811291581104     19.070556992254883    -14.609335063862043
Si     17.561085960106158     20.220413029103195    -14.208029388858215
O      15.365287446717405     12.710007156821000    -13.728617375469852
O      12.913312376427317     11.516399297808734    -13.810100718684668
O      11.126846580921711     11.640038276855234    -11.896086737107119
Si     14.393257765415992     11.462692943907841    -13.336598096553232
O      14.866691997309280     12.662797039191124     -9.596365847285499
Si     14.526302762032293     11.167549815547257    -10.216746923747763
O      14.268099315051813     11.437193955352173    -11.749949717204254
O      16.977118288209361     14.846901876991529    -13.965717214051232
Si     18.290038401584475     14.087980412957480     -9.662899145851775
O      20.864446778069539     12.306923113772010    -12.376912858726884
O      19.001206086204537     13.860547607653078    -11.130056495192829
Si     20.315218936695029     13.831574598695063    -12.094379000533632
O      19.853800142597716     14.494172188475169    -13.497925958197843
O      16.693126625872281     14.468329276623752     -9.449424907983975
O      20.737847805955273     10.820998303994195     -9.240529264533116
Si     11.779988493730915     10.770681813871333    -13.050971495166337
O      15.894730621143568     19.227911502138966    -10.284162842329133
O      18.406484116126482     19.581822994645393    -10.424082982360455
O      20.585988860730104     18.861868057049023    -10.158850736475756
Si     20.642867648596827     19.266395882440648    -11.693751659707200
O      19.935929222655396     18.297573091164434    -12.711007385655217
Si     17.021133729829995     20.032020017218684    -11.163282084155592
Si     19.347365499073653     18.996125170637676     -9.126205055654648
O      17.155771767696773     19.745228123798917    -12.708135458797852
O      20.132233052933231     20.752721201260833    -12.117982443519219
O      21.440326901072392     14.635829469374947    -11.235005264780748
Si     13.703947645782561     21.382814802070424    -17.473988610721598
O      14.266241382766870     15.098904079823553     -8.586454669449248
O      15.508151350730330     13.497614322837267     -7.244134280909297
O      13.161874400647235     12.238752407158234     -6.433420153668516
O      14.709564820051042     12.915094629328333     -4.599997920598563
Si     14.803413924472439     12.581037463963519     -6.182197390459323
Si     12.353370613168728     10.977718595479375     -5.791961319562526
O      10.951596054519245     11.221161725211228     -5.034760658703751
Si     15.300225368212203     14.003203190370884     -8.854278230370287
O      11.042223649047646     11.567792145882018     -8.526029879911569
O      15.346820099737853     11.049728906347370     -6.174220313591503
O      18.961262329815600     19.477017589818669     -3.498226772688587
O      20.849905477859298     20.691597066691301     -1.545711343424879
O      18.490329902154446     10.826529496798319     -6.886990032934795
Si     18.804700422780805     15.192728665281887     -6.022323371537475
O      20.225388957252662     15.611683653681995     -6.693675791717276
Si     19.036882552293115     12.310224274397680     -7.320203055934690
O      18.397080375656262     15.401157224672142     -4.521008719223030
O      18.604734681375056     13.586532290134025     -6.373924839818328
O      20.669600708287021     12.294178518706982     -7.365634620284543
O      18.575726541064025     12.740731536533826     -8.778628796838785
O      12.359639322437438     16.742412212362854     -8.027937026790946
Si     13.970075871188737     16.545480108028922     -7.910971563368919
O      14.438135219205327     16.599742428808636     -6.341246126407240
Si     14.723213624713575     17.381828103671580     -4.999756269533954
O      14.925710872906437     18.960091187027590     -5.361565174172979
O      14.962648570451632     17.654416227132998     -8.523481508778682
O      15.629343137449329     19.960085683122152     -7.741781420522334
Si     16.009450930036557     18.817967792689760     -8.731162878234924
Si     15.851309414567465     19.988748698746065     -6.159907304609193
O      12.333632969374488     21.088319577746102     -6.496720557994074
Si     10.830316535052061     16.335116533114530     -8.016842341663503
Si     20.316147521404616     16.166287920944804     -8.235655963023371
O      16.230691862444470     21.496692738837275     -5.575270342162614
O      16.052195035310945     16.745048474971760     -4.238954801003747
O      18.001216623670341     16.482165243328460     -6.616812589978303
O      17.265877526697288     19.044911488347250     -6.132459645051088
Si     18.413534379213530     18.089083095086124     -6.811153997735413
O      19.701435530906437     17.704757046915759     -8.100105347152761
O      19.535494023844311     20.430956126491083     -8.285436584289579
O      19.646205929991762     18.613819992540169     -5.839735601103928
Si     20.078673733237430     19.539150308871179     -4.634796175428709
O      20.469154840171939     21.054163060664411     -4.925338143312719
O      17.605792690659040     18.484130339204910     -8.366014766680838
O      12.265731579595315     12.619741515860813     -3.644615921404116
Si     13.719967903232764     12.051142344010348     -3.587970907787518
O      13.155793881532681     12.268443668431646      0.281198134786502
O      14.209104469806910     11.723054683779136     -2.117239180238114
O      15.350076942087915     13.528686493895613     -0.624074019177911
Si     12.183074184983742     13.449572137759581      0.555492970491594
O      12.046150270364640     14.183358906903599     -0.950618599249657
Si     14.607583350431449     12.041734756285722     -0.508707893008355
Si     11.397523109489317     15.562676114755805     -1.545621884089227
O      14.544461097635327     15.805310578744578     -1.694154267664703
Si     15.823686577684551     14.984018290337284     -1.089338709783449
O      15.616057396859478     10.824102196812172     -0.043246395095225
O      16.795559707163989     15.124014227147608     -2.345068622712999
O      16.350052493843943     15.945638679727686      0.077241597748024
Si     17.315009998439336     16.116854942658382     -3.477729453994614
O      13.545225247637742     16.949048054817247     -3.917655342835545
O      12.700177345322885     18.845966624062640      0.791054872772436
Si     13.743628727762799     17.021538133690466     -2.352524354815928
O      12.336839944362005     16.834173713792101     -1.550707418559329
O      14.766164835075561     20.748823663047688     -0.945153039409518
O      14.452034087549427     18.360084674553487     -2.111634384795634
Si     15.393624364998331     19.328658877369723     -1.288620175703001
O      15.738505079318379     18.454437492690548      0.069993871405201
Si     15.885976884685856     17.171588042520817      0.908265626159669
O      21.257391285750764     19.253654116307167      0.430461613278924
Si     20.053414447745229     20.138501617676180     -0.194397449653315
O      21.402051859897870     19.143768760935906     -3.702769091250995
O      19.018857136439170     19.158519130432175     -0.904541284171818
O      19.303966814546651     21.318763212470621      0.609145179411027
O      16.681655558383408     21.344100504807248      0.434381559314499
O      18.052538636150111     17.308620457133802     -2.639501021702517
O      16.768608566937306     19.413149319886987     -2.095177227601651
Si     18.203040572657763     18.865093825917480     -2.220982959490009
O      19.143457968104101     15.294200936839633     -8.958473752382650
O      12.849232086862829     14.606745913350073      1.554952324526385
Si     13.136221327188485     15.947139402507045      2.277951291482559
O      13.943073587815956     16.310813246872684      3.683326025513993
O      11.903364665111312     16.941339722804130      2.180443609380056
Si     14.791395204109115     17.536269651198072      3.130605057623919
Si     13.122312553090689     19.840845250448332      2.056156679848333
O      13.977709522555006     18.873245418581906      3.089108044156654
O      11.571672843955241     19.572450589993071      2.539328696843493
O      14.392934484187499     16.763512924926641      1.547981461158098
O      14.028112717434754     21.025896202538316      1.518322964159724
Si     11.330902893511313     18.296488421706066      1.520492819385904
O      16.244904576059906     17.565018243842488      2.443841723165323
