# Supplementary material for: Ground-up generation of periodic slab models of dehydroxylated amorphous silica of varying roughness
Source: Phys Chem Chem Phys. 2025 Jun 26;27(28):15196–203. doi: 10.1039/d5cp01570g (PMC12232287; doi:10.1039/d5cp01570g)
Supplement: CP-027-D5CP01570G-s002 [file CP-027-D5CP01570G-s002.zip › ESI_Structures/Dry/structure-number_15-alpha_0.1.xyz]

432

Si      3.647776601982420      3.237801215134777    -14.047475064115973
O       4.446047767554299      4.536287498855308    -14.553579893456376
O       2.081164588496605      3.435025214718054    -14.168330426297604
O       4.369473465564121      1.923091951298848    -14.518584441718286
Si      0.516736654883625      3.705650395064517    -13.748483148494147
Si      5.045037082338670      0.797332588166458    -13.553786510623368
O       0.180249458351001      4.961959196609397    -14.629129453236382
O      10.106729040285124      2.225506286429933    -15.339125174027441
Si      9.963666542901862      3.356873752673614    -16.450022516004264
O       8.359989537964227      3.673754641733889    -16.774081271732513
Si      7.345493468751377      4.625853614851500    -16.123899997423806
Si     10.370008362777630      2.033145244776092    -13.749484742086658
O      10.374877144965311      4.685171920791744    -15.562078100548025
O       5.920784684728788      4.998181823738527    -16.436931353756432
O       8.886356859138800      2.009607619494495    -13.010263774963947
O       6.205107718327623      1.803315445958821    -13.055144003897647
Si      2.781978211406703     10.449104088874940    -17.545762144324119
O       2.806469301305339      8.896308324173777    -17.043507503106294
O       1.014056328905977      6.838765878972512    -16.523145374106626
O       3.592275211777269      6.543701525931027    -16.108139734170855
O       2.169715142444207      8.221725288566700    -14.717208432875241
Si      2.386250488152358      7.654483285777061    -16.240434962734813
Si      1.516434695654742      9.537010951281255    -14.202765370544336
Si      4.848856933688459      5.783496194767841    -15.473267075460118
O       0.577923996909901     10.138971180521823    -15.341095565056621
O       0.574300565672422      9.307345966336044    -13.002004979482075
O       2.756584856502903     10.527290429843891    -13.842861662978788
O       3.819060127650910     10.603764718133537    -18.643054950959229
O      10.414918996997846      8.799508262500868    -13.874921444443098
O       7.833418582734708      5.524005350824119    -14.978479129033200
O       5.814489227679107      6.811654354003306    -14.680732095857936
O       8.415619842314825      7.949478808008217    -15.307739504469314
O       7.824991692102069      7.319214326584383    -12.909375480783275
Si      9.925881288383005      8.422476650089878    -15.403614960557386
O      10.204333488171207      9.511436875699838    -16.523283578185655
Si      7.403424125225438      7.030042696785804    -14.437319613058495
Si     10.715232377658182     10.599341238588574    -17.500592590020076
O       1.211451039452571     10.706205475959623    -17.653784674700571
O       3.631287322825075      0.422209561048207    -12.800020590104674
O       0.759443693434526      0.628355329669037     -5.761731033541771
Si      0.592752340504212      0.554319910637988    -10.081315765090912
Si      3.487218738576365      3.859927105710110    -10.915399374947809
O       2.020522521827108      3.718221433969449    -10.333436729849485
Si      0.364721909336328      3.554611176837716    -10.657390503068292
O       1.007892346770336      0.838105114968886     -8.522274556813260
O       4.688529632946512      4.487641307723956    -10.230624721409383
O       3.732122001989742      3.424017426680734    -12.384042429908604
O       0.305377157711805      3.982808666494429    -12.190438701584521
O       0.072098274673115      1.979227715761614    -10.682079299172434
O       8.846659792625875      9.792919458144985     -8.652416546709393
Si      0.077176950230546      1.149008580076782     -7.168843478842874
O       1.593201277849472      0.094727336171869    -11.123260308388947
O       5.451924185824627      4.743444131179940     -7.836954402598033
O       8.712303852441975      2.345899733509294     -6.175199188186399
Si      7.326838556776118      1.586366180792344     -6.475861657316587
Si      6.168502044292258      4.364791787606136     -6.452328523821314
O       7.242643872634033      1.472791173393048     -8.153566978702010
O       6.146210057293711      2.734037794557965     -6.065871323568934
Si      9.216869955547322      3.812720974603040     -6.877070675441382
O       7.736833807291906      4.344156642393948     -6.939280782016070
O       9.935865295315262      3.145721651434202     -8.140393924616312
O       7.213114301695699      1.867496986787946    -10.836611614830955
O       7.280955962324134      4.861002122903400     -9.941021343660493
Si      7.637002440588442      0.893750913497841     -9.588945648148181
O       9.562895549144105      3.597848843059939    -10.580710053017690
O       7.735404477693955      4.083512551690224    -12.233858836308020
O       9.309781397432456      1.122060078912595     -9.630973460741579
Si      8.510797199238970      4.773254265397226    -11.041206855876730
Si     10.132532247347195      2.425553082134843     -9.564718376091896
Si      7.482354376081176      2.428862396274575    -12.307522895929308
Si      5.830564246593698      5.224467577375363     -9.316574921898717
O       1.501428680599512      9.699961246500177     -8.461830697679533
Si      5.395456632057122     10.246652247695147     -7.485538440723641
O       3.819495191110018     10.536598411249589     -7.643448482251595
O       5.399755687734535      9.286354525443363     -6.091592126280156
O       9.766516491909645      8.888201305409721    -11.412339529859214
O       7.780214587665449      8.135436324492831    -10.382650811977747
O       9.809807072777096      5.343670892842024     -6.846215888809001
Si      6.927805712166735      7.984393055908606     -8.966699620488049
O       9.237233142860903      6.165142788132025    -11.215013438538556
O       5.852200947496677      6.819184055398811     -9.292358324066056
O       9.891392969351045      8.259125967984680     -6.825800723606940
Si      9.051861997800202      6.830946336881949     -6.789138585872755
O       6.050728508391328      5.469691010950345     -5.297991987831036
O       8.025728138298767      7.203725588705380     -8.026426722875851
Si      8.706276713205115      7.639406795770664    -11.566131192793591
O       6.133739356602977      9.282337984859630     -8.537034850726277
O       7.916306989471961      9.572156589411520     -6.042212015635775
Si      7.081786766638454      6.564500694792216     -4.325016727451788
Si      6.638265312150359      9.475180571405321     -5.053356939366373
Si      9.185155995339734      9.689284287526176     -6.992600258679421
Si      9.381148471690810     10.063679496356585    -10.114384266459536
O       6.685380863001910      8.133000141600371     -4.313521048876649
O       8.246623382344772      6.669937862928961     -5.471066845851873
O       1.066441509076391      0.072062892142303     -2.966265392832133
O       7.529174906864506      5.945845815234338     -3.017924075947990
O       3.346421224027107     11.302751471622168    -16.094814984832023
Si      3.603972261313524     11.725992057115443    -14.531843488908638
O       0.573609341454700     14.368722727574200    -14.472009601103439
O       2.904449045776668     15.427182028124031    -15.000396365261579
Si      2.081607806285612     14.520743978420649    -14.002211745677061
O       2.890253243312445     13.079348402170455    -14.141438884086700
Si      0.010934053905441     10.983917110679664    -16.603279295813604
O       5.180784865692053     11.764103362375362    -14.113829147611499
Si     10.520728139578042     13.641622578515067    -16.065854883738531
O       6.678144300530368     14.964528323440906    -17.332672746457444
Si      7.500502022898196     13.701298563629120    -16.939102524708218
O       8.937955993044504     14.072691996437523    -16.319199667422691
O       6.345309138904639     14.161655576457944    -13.645937799636338
Si      6.495818050018827     12.714077571879473    -14.215294836184002
O       6.870312532150251     12.857188938905335    -15.722940372257158
O       7.904347767275114     12.739713815812266    -18.207657228281494
O      10.175252079193568     12.162293148817550    -17.189174150235239
O       7.652316551116304     12.128861502770620    -13.210466621335804
Si      9.362861626887357     12.348583684871549    -18.691358292890083
O      10.125798727295226     13.607980825698098    -19.194995916591239
O      10.601322879252647     15.939950907975737    -12.883596931269839
O      10.547430077526045     16.057403572910825    -18.322362006184814
O       9.983024594166276     10.887637482027349    -18.877559894631958
Si      0.506732252669962     20.185620894954077    -14.923946112473782
O       1.367186937322546     20.715581049193737    -13.667766057158639
O       2.898985020623003     17.418917052761156    -16.978251231210887
O       3.274296797449349     18.105788980902055    -15.014361764779945
O       4.339388486738223     19.696255102720908    -16.788151513302168
Si      3.623678859927198     16.627340173388717    -15.770367632222291
Si      2.906501048993913     18.964645791590083    -16.367693578039898
O       1.648298596475884     19.877832139141340    -16.019056629807505
O       5.173639609694132     16.419312546555634    -15.899502167694438
O       9.582372058338075     19.023396599098657    -15.802317325790598
O       6.006797835441565     18.933802076506417    -15.195640661931684
O       7.512887359251704     18.778877968338328    -12.996278983026508
Si      5.782899938122450     19.067151859979518    -16.769666436883071
Si      6.111953910166587     19.293930160793622    -13.645182712933938
O       9.337460527663833     18.361441878213171    -18.238846151974290
O       5.802420079716597     17.753928064576876    -17.641243218113523
Si      6.421529171255511     16.486906480743777    -16.887871712308772
O       7.266028899692571     19.649333979902863    -17.095923030772109
Si      8.502835469804559     18.685652495830883    -16.880219399624274
O       5.731133271113867     20.910515667720428    -13.665180111326354
O       7.789428928362030     17.231065252881589    -16.462275758828149
O       1.443116876812588     14.658079829483452     -8.181803193954700
Si      3.398552381463147     15.488470391187166    -11.324486241947040
O       4.885890664990209     15.083229534352931    -11.816627532931490
O       2.991749760406187     14.414707976851163    -10.187141096645952
O       2.122297989062429     12.265037100696651     -8.742768726987975
Si      1.815077731694783     13.716112404192705     -9.409176274568182
O       0.627545342000613     13.444737590392510    -10.511746017734968
O       0.691362879717548     12.044940324126269     -4.064170008427181
O       0.783013762089399     14.097518906458765     -5.601511865875348
O       3.668695388615577     15.264632403194403     -4.336280957590396
Si      5.197549006963557     15.001638230930817     -4.609122718760196
Si      0.446790897656540     13.618437941291635     -4.096082933429686
Si      2.247595422426948     10.933277801558171     -7.794247061293238
Si      0.282833737750221     14.520850304788240     -7.100464890666344
O       5.431134929448803     13.520851313768517     -5.273993377978627
O       1.469871643115696     10.969801315120876     -6.337685531359846
Si      0.331506161217727     10.969344464025152     -5.179107306172660
O       6.538611306350320     11.057076629036469     -4.689493330988922
O       9.762466737652405     11.171610332422407     -6.830934567994801
Si     10.363362918454907     12.606053826614769     -7.266912915070302
O       7.784829169409349     13.243940628972160     -5.797249081404992
Si      8.855781954373830     14.393505315733059     -5.470369971794173
O      10.202121072402324     13.756357774368089     -6.205250869162642
O       9.888960783422464     13.228002065197277     -8.755873643914368
O       8.490581390484630     11.194440915092231    -10.866971921483477
Si      6.415722441469310     14.906366714141912    -12.210853318357996
Si      8.288863162339803     12.559926227425677    -11.738564567467078
O       9.667785647603781     13.237587348090766    -11.440148647039345
O       7.058204750843433     13.695596503870286    -11.375404169144229
O       6.147212095583630     11.635062175860108     -7.134828415494123
Si      6.496632218447830     12.351407094741283     -5.679973447486020
O       8.689640992850588     14.641684065983499     -3.891446716056327
O       8.276158487512699     15.828425493922300     -5.979784296238309
Si     10.565826819137548     13.756083924965171    -10.204803522030168
O       1.592356056260498     17.133000357287241     -4.242141478850569
Si      3.906725836680983     19.711293968861266     -4.940744845112203
O       2.782221163776478     18.809677910234335     -5.711303297355419
O       0.954619778801333     19.754799200680122     -4.285493714542314
Si      1.301085625340317     18.423991082779207     -5.254281537786931
Si      2.342031550666920     20.943106959082598    -12.428994411834420
O       3.573119562804031     17.077390603112743    -10.980131264989039
O       2.917280040247009     19.551310281772992    -11.816580031159413
Si      4.053668288355706     18.587659820918912    -11.273019864546480
O       4.878688037444180     19.262141895496462    -10.067208278717345
O       2.988773136600747     20.985870171847527     -4.628525033409485
O       5.136049783757164     20.043837091729902     -5.803658334695860
O       0.168124134768748     18.295848677376178     -6.245618956753239
O       5.149280106263819     18.636433737158271    -12.564760129868150
Si      1.414386066452663     21.351024541808094     -4.540651930606668
O       5.835114388073442     16.286841823871534     -5.466724892009827
O       7.205503378446132     16.259737179623922    -12.083286910782659
O       7.241372493006980     21.498464943506672     -6.156230956809694
Si      7.862405859189212     17.720098357158413    -11.764235689047966
Si     10.657828092488360     16.629512782186069    -11.440666339350607
O       6.977999081755721     20.991188479507098    -10.036409116128736
O       7.686670175469435     16.895434874207073     -3.769639137010344
O       7.382011226453354     18.571706953953370     -5.817992233230807
Si      7.364216565629598     17.010088108566020     -5.349047023202653
O       6.566836207561527     19.726509805028197     -8.016335575227140
O       7.146990621363873     18.406941045599741    -10.381662894296687
O       9.344569640176678     17.531503049572859    -11.384730271915677
Si      6.371864264642043     19.549570356943804     -9.569645261634841
Si      6.659453344976795     19.988983921629220     -6.411865105768137
O      10.726057494972601     15.387368215999215    -10.381469204017742
Si      2.413493421851203     15.803344600644211     -3.533772142379481
O       4.209597550459834     18.955725250674721     -3.534295078690478
O       2.387196083764555     15.162147904435322    -12.538463510726309
O       1.383833739736532     14.620989730923963     -3.192299029492803
O       2.178862113615265     19.253301415591757     -2.070944506134594
O       8.015323513764777     15.434330645291245     -1.369907520117364
Si      7.712685597275924     15.521296784254462     -2.853482744150877
O       6.134996075301672     15.021885464043406     -3.326380399960228
Si      0.775437269923099     19.999063933704470     -2.490021265855526
O       3.193900110396417     16.745619463820379     -2.426952969451072
Si      3.354619640844832     18.327164238324869     -2.378774769842685
Si     12.708344522230686      4.018360380719633    -17.542790241792524
O      13.521604222193545      2.722183895303685    -17.237555811714255
O      12.808799829847301      4.896276096241031    -16.004531514384265
Si     14.338775132527974      4.688714425976901    -15.064422656189297
O      13.727677765114279      4.264005633530425    -13.637664211583749
O      15.104210940550686      3.406772597478514    -15.516123737007790
Si     14.890958110949750      2.136461045292507    -16.603319678931236
O      14.833002827853852      0.740034509435335    -15.843862433193923
O      11.134341207601249      0.639455358971371    -13.500618027501485
O      11.160857496368456      3.567046804724188    -17.508610656942206
O      11.385435516209677      3.151633149010260    -13.177381702091051
O      15.784434548993982      4.742126361195830    -17.885308604238613
Si     12.339430912140731      4.387621592079055    -12.849176626427345
O      13.678111462193449      0.073173313327301    -13.666148462936153
O      13.429489793901594      5.192758030877664    -18.435207839915311
Si     16.917576531794303      7.521087060092777    -17.293866773768020
O      16.036095145268085      2.275913360521557    -17.639604155745584
O      21.286825193818853      2.320115629060357    -14.141245021608357
Si     19.012472050049873      3.837925668349362    -20.406443007570658
Si     16.887929258577028      3.573354109142841    -18.053870669840972
O      19.877551597903391      3.570354842161238    -19.052734692414553
O      18.236950682311068      3.672151030897969    -17.218684525887006
Si     19.910756776687755      3.599346420621303    -17.391686301108845
Si     17.834471026982104      0.835093716518860    -13.121161891750427
Si     20.381780474927300      1.387345052776276    -15.088533265066184
O      20.330228024182770      2.322883972608666    -16.433518913743367
O      20.649910119145169      4.930251551793450    -16.899048541258306
O      18.929864870483254      1.339832458756901    -14.249575118238706
O      16.390619143997007      0.774091161788192    -13.758886501950643
O      17.357208645240107      3.930281433833476    -19.550613961955019
O      19.207608537184779      3.020475317723637    -21.557833007773436
O      18.625050539627566      5.391206968217277    -20.659331973256350
Si     21.281402579451708      5.951146825360625    -15.839787348463378
O      17.253999545969407     10.179087395447292    -12.865091972603631
O      11.813463055350493      5.703022964608050    -13.626438244958731
O      15.685116158217774      5.867833982771800    -20.144609972475049
Si     11.486186323432463      5.814297148581550    -15.271703070684355
O      14.657430570774848      6.265432059513865    -15.137075094125773
Si     14.901556457162437      5.855269400781181    -18.652986448474476
Si     14.898402462551694      7.914308576059764    -15.160674171744997
Si     13.407955078599265     10.346834728994384    -16.211966540160674
O      13.741310192887161      8.774649320926166    -15.919409721631618
O      14.616063241758718      8.275931594203595    -13.585209248481799
O      15.288350454299966      7.201736057355331    -17.864974434698979
O      12.281451685141231     10.563049630267665    -17.347860431350540
O      10.909611841448225      7.154049872082449    -15.679773000234052
O      17.845650921631691      6.728642995841649    -16.131123793527419
O      17.981085425382538      7.658414069859401    -13.563653938292315
O      20.030149004956247     10.502468716719550    -17.045820914040508
Si     18.558568479033450     10.008022980550027    -16.675931217410664
O      16.199236113524361      8.328583947820418    -15.894898536017786
O      20.150386292288335      6.908015923394619    -15.122399103142373
O      18.713733739623223      9.116250033936806    -15.377236649149104
O      17.836751423518532      8.902064470067879    -17.621501332361838
O      17.402919665761704      6.580471002313725    -18.636374967390189
Si     17.298862537748750      5.729397616920206    -19.901028200315519
Si     18.684609376141303      7.579702015520315    -15.029138685518358
O      14.245995567348206      2.946024653309573     -9.341186712947517
Si     15.574527714234378      2.280180200185438     -8.771527311481213
O      12.690450483034075      4.335363017285466    -11.297934422811988
O      11.708744409271739      2.462450338626977     -9.807488047299785
Si     12.917914167703115      3.393537268090659    -10.035288554028234
O      15.995207525755013      1.112882624924879     -9.714937829108278
O      16.142262035818288      2.662862554478669     -7.353690539823357
O      21.329447909540118      2.742499842728677     -7.189676643480731
Si     17.343728241466625      3.696471269751655     -7.708561112011886
O      18.924826722856210      3.559807311031204     -7.633355214734791
Si     20.547049733619968      3.969369787166749     -7.946532895419051
O      17.706597421906501      1.810944222297274    -11.793097257597593
Si     17.488674487059171      1.616617074132290    -10.256363322056897
O      18.488688345266016      0.743598691404936     -9.383869446529969
O      17.069240375908944      3.052487119817564     -9.291024328973725
O      20.918340835997700      4.035529755123452     -9.536385128867552
O      20.280721346253543      0.263258065434552     -7.564006807127046
O      16.840318657076583      5.191213100697945     -7.513956215118396
O      20.862098422733709      5.444166327960408     -7.481477868674444
O      10.922700051418657     10.509751458594380     -9.825585852330045
O      14.844545799338634      8.219992151239774    -10.987131568244086
Si     14.146545876442568      8.915651952633667    -12.256790458404433
O      15.594940835738814      9.365969057752348     -4.945225452999350
O      12.459011118042300      8.842620870243000    -12.155796407681015
O      15.909971158808974      9.852434907754297     -9.287227824357092
O      14.797137098111715     10.420404332324592    -12.417079795870698
Si     11.001561259516450      9.417270606417059    -12.551023629718594
Si     17.143741088785251      6.809348610398390     -7.647769291035176
O      20.963727281771817      8.036745885756607     -8.250627311592574
Si     17.116982529006318      8.814662878219959     -5.283921880330891
O      16.443317451119302      7.358664948946728     -8.935022015828478
O      16.873140710748771      7.706731032363936     -6.377990447257402
O      18.411460699325836      8.447019107712894     -4.420648959140928
O      21.317445383266008      9.500533420693323    -10.429865442643624
O      17.422018359576839      8.449840598951585    -11.040433833851116
O      18.717039892480340      6.834497291656115     -7.792597606181731
Si     19.944641798990531      8.606692257808579     -5.056499097715198
Si     20.276040887392657      6.935351198265050     -7.357117028067845
Si     20.988132616864473      9.887078891016371    -11.971818841908053
O      19.609472501087545      9.201063256948446    -12.356556084073363
O      17.293069219833505     10.467407813920707     -5.753143921656602
Si     21.464375145330372      9.429269503160290     -8.844082160259809
Si     16.149079144561078      8.472302173218393    -10.079785475516257
O      21.208017905549767      9.575919481362730     -4.679557640999344
O      19.246736396581753      9.489673962378399     -6.199702924703893
O      20.384010174657604      7.332755159098303     -5.793161442086065
Si     18.052163872808656      8.849103953542313    -12.505775727336241
O      15.464961670988876     15.907008986570501    -16.572336478109762
O      13.127124526379230     12.976320687112485    -13.307447456775211
O      15.400200741426913     14.771541859752261    -13.556279691767021
Si     11.997426722912806     11.918171356737879    -13.829212683972495
O      12.947423391057701     15.425221809786713    -13.537495149133109
Si     11.206312633419950     14.694229308422717    -18.705436542392345
O      11.617960209012413     13.978893508490989    -17.342916769850049
O      10.954716779580652     15.051352872020237    -15.277153478316809
O      12.206259146228712     15.104177706872688    -19.905698838524092
O      14.764848761513257     11.157690316362798    -16.474788641399833
O      11.266960715019415     10.971095866499347    -12.749724645638782
Si     13.977144781860899     14.350089445099590    -12.919687445413171
O      10.901893607055294     12.658223598757303    -14.825776765021796
O      12.716580394305645     10.866923711773353    -14.795464588440741
O      15.974502260724694     11.872513783516757    -14.339503250540050
Si     16.176299971200176     11.335250983061712    -12.848579073350844
Si     11.550616567146156     15.965262511430511    -14.181687908438876
O      16.991775722307363     16.850341845613418    -20.915021717104160
O      16.143587485439483     15.280329922714014    -18.896703543101225
Si     16.092840773105134     12.027379511188609    -15.988130968591479
O      16.245292964020166     13.397317278391149    -16.758147042247728
Si     16.546859470348537     14.919171136852338    -17.346098803615899
O      18.020744924505646     15.441785284789480    -17.107088841419703
O      17.960224633838457     15.513657196547186    -13.178184390688616
Si     20.862828588213731     13.886825464828743    -15.480772203610638
O      19.649341441714650     14.096823796561313    -14.464037108337800
O      20.572915377306469     15.033620791109508    -16.619775201903845
Si     19.476298238449473     15.048761587932258    -13.182844004101106
O      17.504767690226210     11.189014867456702    -16.398573221715434
O      21.248019734910436     12.462563582526593    -16.030653840059411
Si     16.410899270847878     16.005275525104270    -13.314222029124872
O      18.825886968201090     18.805077520113475    -13.608430626952401
O      14.405508634221079     16.620631961727650    -20.385102221804903
Si     13.017843049457205     16.480715571825080    -19.674504697109313
O      13.436246230635529     16.525630584695275    -18.069062273934325
O      15.647923376737976     17.622316773972514    -18.517433729663274
Si     14.761367370105257     17.134910480230413    -17.307259539097448
O      11.524665606277930     17.471362905988375    -14.765653865904717
O      15.442961691775249     19.946866468849404    -14.459442498853402
O      13.890825309258959     18.328236331998681    -13.339953406837823
Si     14.975935624876458     18.412734619682993    -14.549613333912419
Si     12.173053336629433     20.924796527247782    -13.548860573641530
O      11.870858034774432     20.013409528357275    -14.841393466007320
O      14.487073784748080     18.209219349351578    -16.038632034806053
Si     11.218724816059904     18.791364666853699    -15.645108274563093
O      11.524543695883438     18.432948797705322    -17.187194468683597
O      11.831360289528787     17.603174209412384    -19.679095132531238
Si     10.758601399888244     17.623007939749467    -18.436619080109871
Si     15.973090311768329     16.651647836751167    -19.890699463556139
O      16.088452965002457     17.330601434542466    -14.118473057174159
Si     19.496793652870252     16.178886976091722    -17.008176917947690
O      21.227316008321274     18.828406524561483    -14.519130250120998
Si     19.947377524501068     17.873927091344726    -14.344396606110466
O      19.934954150073565     17.153657791001798    -18.110498054732457
O      19.364155274514509     17.137347594033177    -15.631068779396283
O      20.245460376574911     16.568240165479491    -13.346658549368387
Si     15.100084397698215     21.495182370183805    -14.461646314855537
O      21.001033881854511     21.434450141794056    -15.204233314156010
O      11.831644681604940     12.149079229497762     -7.814285622994007
O      11.886118287860436     12.826357708404762    -10.268738291783356
O      14.551107042636819     14.184683974746150    -11.366817093648987
Si     15.036182265286863     11.094507465664627     -8.724561508466273
O      15.418187142227762     12.548420552930224     -9.334377793502922
Si     12.107731058971149     11.540302408465593     -9.319803176777308
O      15.794933918307818     11.972171580943648     -4.446222088468958
Si     15.785918360297964     13.509217814511182    -10.549530108945213
O      13.535693248828267     10.881210349154536     -9.240703100156987
O      15.132583682255955     11.050409903179704     -7.129600665464856
Si     15.601103178121134     10.882851533482670     -5.583452232686546
O      16.974201216495366     18.898761735653132    -11.446693615866049
O      16.339096636055565     12.456857718098032    -11.665585015748261
Si     18.739974835818792     11.179577701771779     -6.116156759993154
O      18.649472518294484     11.901675061226385     -7.512560743154399
O      20.752781833001599     13.391936171040030     -7.681035018921286
Si     19.974663072083459     12.150820021697086     -8.402554914835301
O      20.917231075448061     11.492222360936433    -11.926072701547989
O      19.724241273066990     12.531190098012999     -9.890104744859634
Si     20.722561249639060     12.895722913474930    -11.212703517833363
O      20.049546017518839     14.122146307177552    -12.017065782052132
O      16.820376165205012     14.574835206031134     -9.974167148194990
O      18.282123219764063     12.473190031547231     -4.944926752756645
O      20.364072007020226     13.888858346329483     -3.904879473881525
Si     18.748243476707728     13.929724922453714     -4.249397912612571
O      18.316598271834387     15.123475053347747     -5.260346342068389
O      17.591291293307442     15.744643077797132     -7.700877823388543
O      20.366242607799997     11.518584375121975     -5.726768542800108
Si     17.142243855231538     12.101721743067390     -3.570953799758470
O      21.113579629302482     15.931341621266066     -7.036742673382982
O      20.789395311841737     10.805153855366811     -8.318812648672115
Si     17.265729434120509     15.936874377552417     -9.242274074694919
O      14.401106233492609     18.564816764490484    -10.902980333460757
Si     15.831954170843780     17.903939059537208    -10.864528165925151
O      12.004190732256260     17.531544458082365    -11.474768742703382
Si     13.130754023855218     18.649474622690516    -11.872529007707463
O      12.305696907092079     19.967615916520124    -12.235868898095459
O      15.978263745307270     16.613257439311919    -11.883091719699836
O      16.272719147278515     17.164906400905270     -9.525189326970525
O      18.563533878878388     16.845973662367264     -9.753942665048676
O      20.801357478553246     21.086149208301695     -9.929546274457110
Si     18.333150282270125     19.396254052990727    -12.188874452581413
O      20.508340370532405     17.988040222919089     -8.656070590372627
Si     20.573215733559120     17.503048830453867     -7.137601540887355
O      18.781869335159993     19.668740138821349     -9.019521386318123
Si     19.499039967172155     21.089618123815679     -8.898645892264167
O      18.239366070255205     20.973579678846139    -12.386390025386598
Si     19.367407460274890     18.256602750922536     -9.696567890648309
O      19.492749739600747     18.790147913499144    -11.226274796064059
Si     17.805544402814483     16.354708963923382     -6.213967176544131
O      19.130828110537806     17.350242048736533     -6.507886732400280
O      16.577555287589217     17.142972865436455     -5.723216543815917
O      17.682030504929678     13.498002427102096     -3.082117773312145
O      17.545177883282534     10.761289330025630     -2.965269040661290
O      20.966730349824225     19.500700384464814     -2.111373826742526
