# Supplementary material for: Ground-up generation of periodic slab models of dehydroxylated amorphous silica of varying roughness
Source: Phys Chem Chem Phys. 2025 Jun 26;27(28):15196–203. doi: 10.1039/d5cp01570g (PMC12232287; doi:10.1039/d5cp01570g)
Supplement: CP-027-D5CP01570G-s002 [file CP-027-D5CP01570G-s002.zip › ESI_Structures/Dry/structure-number_16-alpha_0.02.xyz]

432

O       5.714880029967383      1.350339807615763    -24.929291377822057
O       8.683837054204011      3.509359999187566    -23.608675952349039
O       7.998303213947054      0.987056530838166    -23.619487520085261
Si      9.254123501504960      1.995679732922990    -23.474120662858130
Si      6.354301897362507      1.404420121036612    -23.527423048271277
O      10.592096305238652      2.135367422128316    -24.430139316641121
O       5.860852293116879      9.633995227387153    -23.256673794129959
Si      7.411678020068714      9.649519773432024    -23.295403611248151
O       7.058251792560627      5.610590946968090    -23.876131142076524
O       9.533006995775752      6.170721560864645    -23.799123392042343
O       7.164239928056459      9.479891666121569    -27.048376558530130
O       8.181271624255194      7.449751280202744    -25.669616810330229
Si      8.110291695199614      6.810163566670557    -24.152854567610895
O       9.951536674365931      9.112011894568360    -26.793664825012485
Si      8.395378947799509      8.481184296959089    -26.941886263720100
O       9.142540186202829      7.772029733553672    -28.216603765176590
O       7.734300763146988     10.246984841375353    -24.771493244196400
Si     10.612826468735898      8.068089853976442    -27.867797469178939
O       5.716198378775314      0.308885493511472    -22.500745353146360
O       6.512945421344678      2.946921729242117    -22.898359443330655
O       9.790965527433373      1.855676410767681    -21.917915523546252
Si     10.106435507317203      2.443399152918087    -20.445293832974592
Si      7.349523129640110      4.258608156921709    -23.056188277205059
O       9.860727170110877      4.064049298029919    -20.416118283967595
O       9.051011843437355      2.021189774597126    -19.291945916225870
O       7.723862017915091      4.818166375399803    -21.558659016650157
Si      8.724370214414249      5.255916465756657    -20.435167160425358
O       7.806275933875361      5.343427258482508    -19.079585249980525
Si      2.719632703535424     10.214192749040219    -18.375678293905359
O       3.073865013962779     10.309616412924528    -19.892722051921826
O       3.854416321232658     10.565631729837650    -22.503076633674787
O       9.415753139243286      9.312250884264826    -20.424593009705983
Si      9.965953316064633      8.006644168545868    -19.740219959353162
O       9.592722461358379      6.628299037492499    -20.496806190564701
O       7.923150758208521      8.143051201421912    -23.278988002567992
O       5.341175741605386     10.725310109267975    -25.430629459942992
O       9.314832091812713      7.736048534783431    -18.252013532392688
Si      4.992455018507120      4.324520045829111    -12.967360890468832
O       1.216684866934027      5.314665159799135    -13.926695217002255
O       5.052428745966319      5.169074286164238    -14.332095509813646
Si      1.796624865822513      4.241285557269552    -12.950644528655875
O       3.322571868007868      4.162358746844554    -12.638966967697749
O       7.390733927103494      3.299569106567918    -17.705758023928375
Si      7.512086886002458      4.875926999650093    -17.604747460459613
O       9.028815545915286      1.893890391560339    -16.589477564063987
O       7.669646702679289      1.270596873890206    -14.470990359585022
O       5.634122130767957      2.783175426436911    -13.194352086844692
Si      6.694160515263122      1.524685889328191    -13.245808859476053
Si      9.133727905540486      1.587148920268554    -15.004666427272660
O       9.419611642026798      2.784361924331139    -13.919815235346055
O       7.361519929535421      0.583742805569130    -18.024423996892168
O      10.400681795904292      0.606193438328101    -14.820295449064703
Si      8.198527374085758      1.940253880827379    -17.959066318790228
O       8.923194800897301      5.443129355037618    -16.980858039926936
O       2.725668293023478      8.725045414515039    -17.633889668759146
O       1.244024509927425      7.068032854178032    -15.880215960697281
O       3.888146835070028      6.994221863246407    -15.994464364196162
O       2.548229325833340      9.142270147393344    -15.181096835778785
Si      2.662540987653707      7.946972426820305    -16.237557948155704
Si      1.800900044038109     10.513121700720850    -14.636832105661471
O       1.285334578641270     10.208130857511579    -13.124247104287786
Si      0.187989091618225      6.271578597343215    -14.906637561488237
Si      5.363060083309866      6.346207820656439    -15.520733018682284
O       6.333246042832274      5.589021221259616    -16.679900269264802
O       7.914883288817470      6.061875657130913    -13.579769719861028
Si      9.550046708559504      6.923959184914618    -16.966466601551939
O       6.406733273649027      7.463838815083246    -14.832762658960240
Si      8.000625641557562      7.417840690265941    -14.440988891249173
O       8.738679465491405      7.578340709932781    -15.762723438821693
O       9.142422041095287      8.056131553491754    -13.375260635409052
O       5.948300240101550      0.044633044191222    -13.189689967858302
O       0.608980357986659      3.297548719083287    -12.348871721308742
O       7.901735307320907      1.832296119183388    -12.159740192442161
Si      9.116222666536151      2.878122782158378    -12.271773351884423
Si     10.262768742954709      4.760552196413310    -11.085275940008696
O       8.575166354601068      4.313449525560055    -11.712120176239189
O       6.153928325003628      5.066837991356800    -12.058272311665972
O      10.455242208460716      3.205980032576419    -11.464455383794652
O      10.360112394985180      5.209145363170157     -9.653036575246981
O       8.518537823538374      6.819150340960544    -11.280780139722310
Si      9.901737731886977      7.418489227466514    -12.108105484041481
Si      7.656129603662508      5.639946904599919    -12.055550757500768
O      10.482216650913012      5.908842176648333    -12.176278950131822
O       0.524474361302218     10.747376747480027    -15.590806300246474
O       3.759866164935955     12.388212896001900    -24.091409302516741
Si      4.850717694934878     11.042097164640484    -23.887648905963061
O       7.219645617987636     12.190852289111763    -26.555614281399293
Si      6.815191238660378     10.802109025230449    -26.071860554856055
O      10.576240784515642     14.526102318933003    -22.351099186473640
O       3.358354872588380     17.137077695603747    -23.888481932294575
O       2.337134325963159     14.588898993902202    -23.126477501026383
Si      3.377743738182121     13.331141723976037    -22.939141388399641
O       4.504968050224091     14.573696861569253    -22.894256663317528
O       3.291856998088674     12.569735415663201    -21.517803895998274
Si      3.846991808422495     11.112994623110703    -21.067046266185674
O       5.157265481946970     12.869181504125725    -18.724134161616732
Si      3.536439767535464     15.816930350116255    -23.011990336806342
O       5.336150869764086     11.304257929823155    -20.490025467650472
Si      8.640697877594437     10.764426473150753    -20.531668616829613
Si     10.266380883377579     13.331177850224492    -23.438734663487427
O       6.090759585134176     11.998424111343386    -23.370033256219706
O       8.701039686830425     13.014704270131991    -23.190873269895778
Si      7.365679572331541     12.438498961351277    -22.516221487446764
Si      6.504431959431880     12.328251697614698    -19.600061486351144
O       9.801675477831740     11.774921972579852    -20.133916686495930
O       7.132411093310320     12.911207503431600    -21.011153340116685
O       9.008394903815917     15.506405167517226    -20.531744532004367
O       7.036160243845110     15.985695152005770    -18.691131566093929
O       7.457392283062791     13.100977103721654    -18.401999253112713
Si     10.474918080253882     15.243050603409705    -20.933284887641655
O       7.489196083991163     10.919289726750250    -19.466447827690182
O       3.657203261544054     16.855614991695354    -21.820077873133588
Si      4.913647644489387     19.637220391160312    -18.929130662385852
O       1.543649271730010     20.079932125182790    -19.709725603646426
O       4.606635632265779     18.058123530064162    -18.819864836480569
Si      3.339237519221369     18.250107847316048    -22.712074954468729
O       2.058631834180799     18.913751427178955    -22.078587004593352
O       1.133184639857998     17.659767109528655    -19.982130255328563
Si      0.953183531598289     19.031121254212298    -20.892527663608700
O       4.477894448393164     19.387166945792828    -22.660337052233608
Si      1.319258932092458     17.324418686700877    -18.428301542685681
O       3.668769437224170     20.313484281506785    -18.267913317787283
Si      8.307120426824008     16.511714207549122    -19.505210355469750
O       5.291272092915520     20.224376542946384    -20.346520973650531
Si      7.787727630529338     20.598010645929687    -18.457331477184447
O       9.930745246871286     19.122824908359174    -21.498139735074176
O       7.040829077675023     19.572959170417818    -22.043714294590771
Si      8.315481810875117     19.285113405805895    -21.141770018967925
Si      5.631249453871904     20.310779831526041    -21.956382690929519
O       8.112394587859585     20.358760009966847    -19.930364950695370
O       8.064717411812744     17.909267887580459    -20.337726357659527
O       9.394259088874540     16.705232094319037    -18.285331479361979
O       7.999457374756573     10.765233164289320    -22.111713850512508
Si      2.032374731287933     20.199200666669046    -18.229466925421768
O       1.291784433258809     14.252044451287645    -15.309131135884748
Si      2.820543784857964     13.584810117751543    -15.061263135615109
O       3.504218972471009     13.365831715762344    -16.452666831095790
Si      4.616129971974156     12.486630324402299    -17.315480623107494
O       2.491425966688903     11.956667413473458    -14.712301624583805
O       3.617374048316386     14.229491670731196    -13.816233639191235
O       5.086115577606052     15.935303658538004    -17.081801146197574
O       3.878782701680548     11.035891433617458    -17.511054348359291
Si      7.320035359576853     17.515180542807187    -12.223807628087943
Si      0.113861405583451     11.298905279232287    -17.104391954325781
Si      7.371959653411410     13.070356321108378    -16.812833942745346
O       7.444092485622448     14.679524148128628    -16.453593837652388
O       8.520784480753932     12.156243542101553    -16.277779601169506
O       5.923045164038368     12.474994777519072    -16.450582118648111
Si     10.042903538996510     12.238970279968305    -16.299519449167484
O      10.282487818081087     13.556891298575968    -15.366081284617888
Si      6.711431160692213     15.942241618624475    -17.090944868822810
O      10.375501341290555     15.471560417468901    -13.378611217261874
O      10.691730378792796     12.472786791363855    -17.828917015420902
O      10.518829014937984     16.042296001764459    -15.922786034334415
Si      4.131897305378835     17.115807204760099    -17.575919453500436
O       1.164853467607650     20.831152797898742    -17.023550467350944
Si      0.222037985420209     20.692134158130489    -15.707670890854752
O       1.144570821830371     20.771307673132071    -14.317011232308577
O       4.667735978211689     18.222164096472913    -16.422764146214391
O       1.835584522799581     18.652721391609841    -17.686397733323506
O       4.507587569650449     19.301352631354984    -13.499700840434675
O       3.341957986391089     16.701144113028501    -13.245604527711702
O       1.986758844734638     18.708799668219950    -13.023553524530055
O       2.637076305273707     16.521307369824591    -17.892984592036932
Si      3.502228125119236     18.212071924267448    -12.859136979095732
O       6.545277895830558     17.280033061349883    -10.779650748661300
O       6.972125308653063     19.037178117072948    -12.636545876565851
Si     10.655856907874258     16.806578123593226    -17.326120047348855
Si      6.145429341598895     18.806757305250070    -16.444413743906800
O       6.495009825331851     19.680389980428199    -15.155698713240016
O       7.008605582740761     17.469227669895623    -16.540632799518452
O       6.348977657829908     19.704952579240864    -17.897821925665831
O       9.103161401793763     20.146569845849434    -17.678158513110297
Si      6.029540883894001     19.944786163285592    -13.573948999910389
O       6.658721120090066     16.647066807523558    -13.352056830781249
O       8.910017917959189     17.186281008650564    -12.056832751776469
Si      3.564574479132050     15.254041898667300    -12.614953410351761
O       0.500947866497913     13.297960344173694     -9.811579476299647
O       2.303056167660457     14.648916249651403    -11.751240222163498
Si      0.968828573286926     14.452901724316868    -10.983128720997959
O       4.597513151854066     15.635735597300172    -11.338446440357330
O       0.836095462612984     15.692434993288533     -9.956624883393088
Si      1.083243129987982     20.015150670802335    -12.909904001021781
Si      0.548117610929698     16.109297291790526     -8.448339568120938
O       2.032098841303253     16.511598528114288     -7.900278828736074
O       2.038858111143227     20.852813121377356     -8.693112154685766
O       1.781214594038873     20.479988190265903    -11.453805474161056
O       2.090742269704565     18.476655315703677     -9.476931016413968
O       4.098773310283265     18.144123336736964    -11.359401551858181
Si      4.922402622559574     17.013349288363095    -10.513400611837477
O       4.343969591768399     17.313597582832465     -9.042901524004892
Si      2.939507921608802     17.744266524893931     -8.317105450269922
Si      1.673468265225701     19.969026966821367     -9.930202423252748
Si     10.245752957519640     16.504075863296656    -12.234220010379108
O       1.376152707562142     10.996621059319372    -17.960596966757052
Si      1.786037456320971     20.294244997684277     -7.117281889329353
O       2.707136087440377     18.931597190841153     -7.254778194569742
O       0.149739727835952     19.739293197391770     -7.381892753122008
O       1.968527007652482     21.180241496433162     -5.913621746079005
O      15.627010227341392      4.921890373315146    -26.362353445944002
O      13.014969398543913      3.232620613681407    -25.739358975420597
Si     14.241315037436548      4.357925958306642    -25.647696921704572
Si     11.630949585776415      3.323211490928331    -24.936910361834968
O      14.756013736367711      3.941354567041436    -24.185525452757378
O      11.683131426167654      4.351766497171763    -23.590399101014604
O      13.413880145127443      5.686681267012188    -25.952245563730294
O      15.501207487364685      7.249251799720437    -25.376161102034629
O      15.372661696194820      9.879795233622078    -26.027161363750643
O      12.994244554250178      8.456983677269006    -26.257591872192780
Si     15.560364942988665      8.355526121820063    -26.637713100587639
O      11.800692403529940      6.876823595646259    -24.486748711408623
O      11.306549105102730      6.901070987626029    -26.995378388703092
Si     12.529078971001933      6.995077614271888    -25.885936965505074
Si     13.199193968128823      9.187957428659734    -27.758151232626290
O      14.591845628445009      8.376606211831879    -27.932402321531846
O      11.851010327616507      8.833141553167474    -28.566105511575234
O      16.736340096192411      7.381555498332014    -27.117256873084749
Si     16.578757618784433      6.184585818545830    -26.070996334936613
O      17.672953229917699      5.809251081041709    -24.992476170145522
Si     17.866223557724695      5.869539827576073    -23.443416944301600
Si     12.384048561278291      0.726617219497091    -19.408058378953008
Si     15.339193113612298      4.090937443721499    -22.733701896161101
O      11.537058245677452      1.918419161600467    -20.047335503286970
O      14.357087023926523      5.058164232630038    -21.870170658380534
O      13.566111720343674      1.333464166983884    -18.287783523635433
O      15.924047529410766      2.762868731290762    -22.040668457204109
O      16.442498590421703      3.805021128357604    -18.380206662037871
O      18.738257666522333      2.696598569877541    -22.125969456649205
Si     17.738764415486340      0.546352910806259    -18.730907808765643
Si     17.373997729683129      2.473061846831649    -21.316174157659400
O      17.795405112734528      3.937091542605509    -20.532919892230542
O      17.357146006428721      1.341467809954805    -20.165912906392741
Si     19.355888875093559      4.035989269459611    -21.560290323811692
O      20.250724924214257      4.419146127800921    -20.424967560534789
Si     17.105405228243690      4.884504197468527    -19.379399365857310
O      16.594577886869935      5.078098242195529    -22.919260260142075
O      19.137316053620001      5.087385738879199    -22.755877236921997
O      11.578693746231654      8.240775793656702    -19.388170195501615
O      13.747197829541989      7.090317794970820    -20.021283900094993
Si     14.815816604436691      6.362708105064173    -21.032577833279198
Si     13.090323261321045      8.232262308038726    -19.178502604611730
O      15.506747410997386      7.490734543823450    -21.886728358847343
O      13.804019169114847      9.695330172337366    -19.302920134068309
O      15.956208809401090      5.655892698776688    -20.150313065162081
Si     16.976113597755617      8.231687577852210    -21.889747184090130
O      16.760048374595719      9.808143539275557    -22.108488843634554
O      17.338904636746690      8.070935851173552    -20.303119410860603
O      17.780636332504230      6.134073564230071    -18.741941576134046
Si     17.494926712169963      7.681231537073939    -18.759605620633643
O      17.893799053375215      7.377638098707327    -22.859823375412070
O      13.677941759199239     10.693872750482081    -27.442697488480114
O      10.783193537006587      4.597008212919861    -25.546209756435736
Si     10.862796957385831      5.550031298800411    -24.276364338589111
O      15.469562683710585      2.301752448712481    -16.561885298553452
O      12.825686520493507      1.326399783408079    -15.921276494040336
Si     14.220198701855043      1.313450685765865    -16.836568603567951
Si     11.856711053852868      0.139086721371475    -15.350748550889488
O      17.745916655179730      4.127648004970094    -16.268484780201771
Si     18.931238445751134      4.416609596730808    -15.182793846608181
Si     19.797695977148823      1.329019453262601    -14.799322132672538
O      18.076912512296992      5.008134859687872    -13.915538541593753
Si     16.858688312894781      3.013570133834947    -17.093666564627874
O      19.506037314991158      2.905535206861653    -15.000844650920360
O      20.365006618526959      1.402317913541042    -13.339960537853624
O      18.346299580847088      0.534449608209859    -14.743375515191820
O      17.779583516573560      1.848873287933097    -17.658266400740093
Si     17.150477970663712      0.333253078823372    -13.767484968345906
O      20.766420352050243      0.458261487447523    -15.606325746454235
O      17.233538717544363      1.785654822252547    -13.041850096083559
O      11.199615412834918      6.931825950198607    -16.739681211500947
O      13.593143455607402      7.917490988626569    -17.536340278866305
O      15.397293455687937     10.088766750127112    -16.530579917661040
Si     12.589639573394711      7.555830718237069    -16.210265691022887
O      12.420722226413139     10.056520218320781    -13.474098964851150
Si     14.526449724394118      6.918063563641025    -14.163197511065309
O      12.543109387273168      9.061722916082333    -15.707678430826572
Si     15.052798803119998      8.619382792073283    -16.948335808522689
O      13.333709293710847      6.541198335751002    -15.238500958142088
O      15.172010396832141      7.810666295086163    -15.468188092450919
O      15.601772358957140      5.863837334221296    -13.568890422175155
Si     12.282578409720591     10.572674167293233    -15.021044738155243
O      13.806783861203671      7.851273801234399    -13.115134033222194
O      16.137736227682328      8.105579472693924    -17.986465621522516
O      20.364919006508700      5.330831334086553    -15.276596256600621
O      20.241176982347767      9.837527129836664    -13.421741932927578
Si     19.653880686980113      8.498284514149518    -14.186988537139271
Si     19.029419481557159      9.674035609770510    -17.023558329772925
O      20.802094125989687      7.331616879978360    -14.019931046226091
O      19.358928195904529      8.754182446491155    -15.689684191056980
O      18.198875658778789      8.236789906335799    -13.402795102668424
O      17.871239010463860     10.713526908595071    -16.430720595891490
O      20.303203221401006     10.577098536014907    -17.461310653387336
Si     20.868718522345084      2.318410601934149    -12.036511845013191
O      16.936253465887305      4.017127380383133    -11.931657140099936
Si     17.744372129678183      2.636303389204110    -11.759529607276715
O      17.400332053404171      1.387823591886836    -10.736017539317158
O      19.360011839060636      2.875187594161683    -11.764042429287857
O      21.395959710319083      1.043058119066465    -11.080023872022647
Si     12.808835499575309      8.905973348908384    -12.347399029277435
O      11.293699448819048      8.271421674502836    -11.942965431559603
O      13.861875623779392      9.616615183469161    -11.254530994299346
Si     15.402391121997134     10.137238080949153    -11.017965878347896
O      15.807470349700154     10.581958600374007     -9.481114494335177
Si     21.389501167563729     10.606632726921015    -12.494299496935366
O      16.460012505292266      9.087949597461222    -11.538685783123073
Si     16.931488103623046      5.368819282729256    -12.801083358706983
O      17.350674346097218      6.527517884333289    -11.759107905028255
Si     19.745480653183623      9.724589425146984    -10.176875062113369
O      19.793713606611348      9.673058071257937     -8.592382272554305
Si     17.648476535066845      8.112818379347193    -11.869400252013554
O      21.004971053129001     10.059478417074473    -11.065932681085759
O      18.842246495510995      8.630098413015860    -10.918507814312401
O      18.497427083023776      8.707436045440259    -18.107748454691770
O      13.588807836231808     13.390165284646407    -23.920851304830123
Si     12.340267113568213     12.399697568754329    -24.272329914496851
Si     15.154696340784078     13.128335875197674    -24.285086948285546
O      15.086156436706146     12.643171609081605    -25.816469266880439
O      13.156434734352098     11.317014514342882    -25.045536007624996
Si     14.392049613981989     11.153931370477622    -26.111224941117364
O      11.140373777275938     13.364696303079187    -24.818414035060744
O      15.653375795421987     11.739304847698460    -23.539530530321464
O      21.063745935643155     19.217205335029913    -21.342410992809477
O      16.193569406727693     14.078621195054977    -23.424598658977871
O      11.261602139100701     12.087433847346480    -23.112524195553462
O      12.396176865490489     11.834907393885322    -19.756427728394769
O      14.805978098622685     12.349986611672485    -18.983174194428948
Si     13.890474441954044     11.301570776049360    -19.830165977355975
O      14.703788223946656     11.251181804082844    -21.222570133336781
O      11.108854477776624     14.111806710011599    -19.927431449863512
Si     11.026107282876474     12.569470343783294    -19.378230700804192
Si     16.062137754566901     11.172378752226447    -22.129561797155638
O      18.760947884202348     21.040970037509307    -18.316790776556068
O      16.684283776912235     14.465927211429696    -18.664658668322136
O      16.980155051430383     12.491990621092407    -21.540507759182482
O      17.654255656812158     14.904976212678179    -21.002620965354573
Si     17.066784216109156     13.940824157131333    -22.052905284402719
Si     17.630576195856531     15.548627975956961    -19.474131196686749
O      18.990427437333985     15.678452869784334    -18.654237542471627
O      13.299053382183425     21.346484609774460    -20.413349314973068
O      11.104824309692589     16.734808443436837    -20.841668578201855
O      11.251400333267570     21.379682866144716    -18.697396340865289
O      13.757052479918467     19.895880248012219    -18.592581817541653
Si     11.120942020386643     18.336075107651691    -20.671114780536854
Si     15.670328224867831     17.918691701567720    -19.288908534198860
Si     13.675901574053768     19.775133230117305    -20.272833523010327
O      14.407156256278574     17.005154661794528    -18.966180930756686
O      12.590099628894368     18.896242418895159    -20.939655310691723
O      15.110050176686082     18.959723880112541    -20.356256974859939
O      10.974916817723036     18.895058008961460    -19.125939884727806
O      16.219729677625974     21.300103566213441    -18.342604017145163
O      16.838523782344797     16.894821983170615    -19.587544277789604
O      13.185801550635095     11.959067672970034    -15.368564904070871
O      14.987435213358541     14.256569129152105    -15.197434534827465
Si     13.625105100513627     13.433712406833992    -14.797238638314818
O      12.462347428415876     14.562867439922599    -14.850664277120710
O      14.117616186138745     12.810822691695581    -13.396952696925755
O      14.254574052063083     14.650527096083268    -17.878080560018514
Si     15.709561160373767     12.419260402368579    -13.191734582647548
O      10.907418568042324     11.040875669479179    -15.665096987109356
Si     10.850490701555044     14.942795437430354    -14.819466245536281
Si     13.644396191694465     16.131072389678252    -17.797459823199635
Si     15.431676519251326     13.557303358272884    -18.101859912641547
O      16.031481221148233     12.616076401292226    -16.918446474487347
O      16.247644951632964     11.740154159345652    -14.557944059724546
Si     16.417633793013831     11.342309058680712    -16.104319876786750
Si     16.272898248165184     14.988031688080191    -14.492856039534562
O      16.399476860377732     13.896180154478341    -13.247701564179469
Si     19.312292980900281     15.353216223623980    -14.623831305358840
O      17.769749072306126     15.187634835524497    -15.120236400824846
O      20.395218437282089     13.932899438016925    -14.462080392340454
O      20.164417287325936     15.170056900285783    -16.260475859229963
Si     21.301820341586406     14.036849520721272    -15.856446498623114
O      19.136842442772394     15.069934635676738    -13.065346590174148
O      21.291834604480876     12.890187431590871    -16.925301853584056
O      15.738204626206285     21.229605046152507    -14.168450223665809
O      12.010210583613333     16.168576674938979    -17.919535536336362
O      14.698798062610749     18.979074200003492    -15.027391898187044
Si     14.477029484002946     20.496471473929063    -14.926182775819370
O      13.322036951508609     17.408100117009614    -13.714588730734141
Si     14.339292690184584     17.411084921697775    -14.934968280098547
O      11.645420579375616     20.542786337018835    -16.447638595997322
O      13.854127201690886     16.905826258271336    -16.362758054030746
O      15.548330813098087     16.459007076863749    -14.448701231360722
O      13.027932585367166     20.895527275464243    -14.442389348558505
O      14.610497172547174     21.130362705487354    -16.507156329108028
Si     15.173633146548601     20.249504499149261    -17.839276560617769
O      15.852160623823025     18.811030752750650    -17.917044342287607
O      10.865870867454849     18.346830249785771    -16.942322598310486
Si     10.842202096333223     19.846543465626098    -17.723850630313482
O      20.924332686759353     19.253667644758156    -15.404805043798156
O      19.933673952377131     16.843806279380928    -14.562035012394071
O      18.647124801355805     18.919079449073958    -14.145414930188867
O      19.161600788794217     17.568702674529149    -16.722739794254203
Si     19.658378092547625     18.242186145023780    -15.263156338566954
Si     19.937757712689521     16.268110406797472    -17.502084998414222
O      15.735636145207646     11.331779887977669    -12.062203400837484
O      21.071134963859617     12.163468048775014    -12.749542238051335
Si     20.148345192261043     13.649853436194343    -12.774433881808470
Si     16.327479393353080     11.883574994124492     -8.602962756247782
O      21.318175585837437     14.459944223457475    -11.956144092591213
Si     20.970847007136854     13.462791031565860     -8.637517731670174
O      19.028358046139992     11.265344523810645     -9.972614710411914
O      19.567151474622769     13.740112793652862     -9.526762700806787
Si     18.502349352998589     12.878105757223503    -10.386626408199870
O      18.921975441086307     12.880643392581812    -11.889244249764381
O      17.054475932396141     12.871188592167679     -9.736863131755214
Si     19.259311105093115     11.099651923646503     -8.124077959403914
O      20.464265508278690     12.079303563755511     -7.898538226138406
O      21.364865500321038     14.772697198845499     -7.946658379578486
O      17.740615178463006     11.394549373292071     -7.791877367129748
Si     13.220952779958631     17.357707345867713    -12.145845117994599
O      14.150724826156376     18.569185884984531    -11.509516949032868
Si     15.547791306942811     17.771766120473174    -11.316556198356192
O      14.549906065610257     16.510021403066297    -11.595038531605946
O      11.654090428714305     17.011659621827533    -11.780417192719044
O      21.121346780715477     20.175808432362356    -12.309277822269530
Si     20.863435690493382     21.009197167623171    -10.939161163522396
O      17.702581722292255     20.826944000745257    -12.488862700274103
O      21.404137534053145     19.943917829124995     -9.848832430970662
Si     17.799118731314330     21.398265792012332    -10.783337940240648
Si     17.865445346341811     18.811867590729367     -9.680115501819339
Si     17.950113266889350     19.166978881453812    -12.680262139352147
O      16.635234041221747     17.828753722208575    -10.100946452184585
O      16.496236694700020     18.468505067272929    -12.478345894731303
O      21.183508805112879     17.447809730357243     -8.450076408803792
Si     20.800588638694880     18.997699166180496     -8.486162210799659
O      18.640326491038227     18.803594412244280    -11.251533755069635
O      17.139322622407402     20.299309077415469     -9.876439268711884
O      19.359265532685527     21.365320424969955    -10.645374051388478
O      19.179794725535679     18.952578267941274     -8.703053381853225
O      21.439626808641403     16.673256556176622    -17.880905044976391
O      15.256536145747576     12.668751506014992     -7.840188514103746
