# Supplementary material for: Ground-up generation of periodic slab models of dehydroxylated amorphous silica of varying roughness
Source: Phys Chem Chem Phys. 2025 Jun 26;27(28):15196–203. doi: 10.1039/d5cp01570g (PMC12232287; doi:10.1039/d5cp01570g)
Supplement: CP-027-D5CP01570G-s002 [file CP-027-D5CP01570G-s002.zip › ESI_Structures/Dry/structure-number_17-alpha_0.04.xyz]

432

O       2.649764045778319      7.335771448814365    -25.550177211731317
Si      3.697777872198055      7.507476614283017    -24.610934075969265
O       4.981213572367227      8.374903677295052    -24.340899899880334
O       0.501185251750690      1.013479131594193    -15.338497085219636
O       4.710094760950282      4.540310613425293    -15.003096823532561
O       4.967414949301426      0.308806030225745    -15.558800957222596
O       2.487642368497958      0.175719617777443    -16.689386130283573
O       6.007748627235595      4.824794413453649    -17.070877787593336
Si      9.176258906690990      2.250107870860066    -18.174071801896119
O       9.242177651643351      0.639456148422723    -18.039946646375117
O       8.877941867651717      3.387451233331163    -19.424527829340409
O       8.068093400285424      2.809447692649655    -17.107419496297862
Si      7.510341626336669      4.266592122337268    -16.867129766858078
O       7.845401352886219      4.820052575045958    -15.329942711420522
Si      8.845618552730173      4.972798099043638    -19.413307406305123
O       8.322304821709920      5.209858925966126    -17.886614427621385
O      10.671076400382590      2.711283810091467    -17.879160017848875
O       0.554539433069552      5.315164531825898    -14.411980228211554
O       0.846717935803284     10.518243941278811    -15.524723346417085
O       4.142466203262479      9.775570191510093    -19.073688185842872
O       2.099118607932561      8.115310939438181    -14.999290647239306
Si      3.174961694666032      9.969005524784347    -17.834541212469421
O       2.530026249421141      8.570194518325996    -17.444818152736659
O       0.892878988138130      6.612962618289202    -16.475230304486061
O       3.722645790993897      6.462180485289952    -16.407707278870365
Si      2.317421956084762      7.280128671457923    -16.402341087388852
Si      5.076136621741922      5.662994538546598    -16.049505612406463
O       4.910965739715537      9.245178629178362    -21.648559156684460
O       3.930695264565583      7.116962054449446    -23.103615812232547
Si      5.392559021357736      9.487911601048888    -20.069314954624151
Si      5.211302815025856      8.128505453640987    -22.736869379660074
O      10.699586469540128      8.295809557109077    -19.499513621386772
Si      7.251420968064095      7.222755670068358    -20.772483678916458
O       8.984433408608473      7.047031010458904    -15.566642826300239
O       8.714211579979152      9.933819969277925    -18.775973909661918
O      10.274028292130595      5.686214694183255    -19.433743081384552
Si      9.545209910736956      9.298045634233576    -20.013371579806698
O       8.464242327752537      8.319407826383273    -20.731053322784938
O       7.847247325391335      5.811342729507527    -20.277085687845450
Si     10.525540424480113      6.710224213257256    -15.831695923798319
O      10.140552706824884     10.655378832476110    -20.666643843261223
O       6.410557019207835      7.378897332099291    -22.124101157655918
Si      7.729725176653110      6.296398638968110    -14.820392041429603
O       6.186511091894290      6.695642535829670    -15.328438085500213
O       6.088203634537589      7.982616703132040    -19.811100845995611
O       4.016201225642272     10.634591836976767    -16.596261151079833
O       6.447594955001249     10.626825958472644    -19.820093040531294
O      10.722963592158505      5.160354047060309    -15.563793030138601
Si      1.518382208291110      1.369478393301481    -11.028766158659698
Si      4.324648329200931      3.765520884955689    -13.637498644454583
O       2.788956270360158      3.939718611918714    -13.428174263860045
Si      1.241503859685684      4.350720832875220    -13.317335443714670
O       1.710006009977582      2.990984784989086    -11.015263923886570
Si      2.015462572117181      4.591873553693759    -10.675598022095796
O       2.946202912855231      0.790977940520074    -10.445959318871118
Si      4.017025522915132      0.992128870913393     -9.347253335245318
O       4.048087647711606      2.676607111549828     -8.938799638278686
O       1.216057852556208      0.385370764396304    -12.275433826387118
O       4.801424944967505      2.276652171630880    -13.653974003029994
Si      0.856521031925550      1.451787570942236     -4.936843075832352
Si      5.235119455379408      5.035899631195268    -11.009701737897641
O       0.304411378649889      3.043985961651720    -13.476501922423187
O       0.990763676097222      2.763553566060365     -5.865560405409211
O       3.623844886514638      4.836056503951357    -10.660202369974147
Si      5.099645330834843      0.605707662777789    -13.946546977052872
O       5.149226386308725      4.649760056586242    -12.499769784737131
O       1.248281906540446      5.229028086775434    -11.981938529369883
O       3.425991716719281      0.274182448942799    -13.515536907753175
O       0.337996400585219      1.340710804969361     -9.939035221698395
O       1.428795075873289      5.198487574072016     -9.362171803337500
O       0.770651679672951      0.200140527404756     -5.937893344846166
O       5.526056486539600      0.959698225000542     -9.977068115775261
O      10.556428093283646      4.595059617187029     -8.132859675822068
Si      5.426589872576159      3.439839517160518     -8.657565114459553
O       5.581116924085927      4.988284643250552     -8.059186013615369
Si      9.145132559405196      3.936520670610577     -8.108855666893273
O       7.979788974782903      4.977445402911227     -8.409262041327853
O       6.832526606500748      0.952137255982828    -13.819008761089457
Si      7.945529153952182      1.081447602753712    -12.735149369209486
O       6.210190810202104      3.814360042494349    -10.227257842709539
O       9.518546880889257      1.049106675777671    -13.007487194460509
O       7.775459090739642      2.604991721055982    -11.993247728245548
O       7.774640591417598      0.421189858358940     -8.851867659008521
Si      7.806925870786095      3.582064422934758    -10.788028758918969
Si      7.943652873978309      1.753324280083823     -8.125017440400192
O       6.504798563884131      2.493110150883571     -7.946141516364784
O       8.923889818524920      2.622905194697049     -7.231090156457895
O       8.496779388864610      2.964569637510170     -9.434054258941659
O       8.571536845335476      4.976243836408892    -11.241556901779910
O       7.730652444693829      0.147476184279929    -11.430596686126629
O       0.646779491271843      9.616430353580419    -13.091466844423325
O       0.083956172155230      7.471495694661213     -8.601754534107606
O       2.961853612708203     10.468123985561979    -14.271880419521558
Si      1.609795933278678      9.565394945357212    -14.371403163082295
O      10.475951984316982      7.151507634129660    -12.251825233595865
Si      9.005534661412753      6.470392292904094    -11.935683668089192
O       7.644708862995198      7.378207377818636     -8.481632290018197
Si      6.761194293675177      6.057627580207994     -8.648350683078201
Si      9.012139227145076      7.811450192453190     -9.258811768162845
O       5.983369582893337      6.157579537353282    -10.101542384111957
O      10.356138599159770      6.873215528441547     -9.200911351502828
O       8.604780940960779      7.511729926041925    -10.802191658205260
O       8.060048548659738      6.541713067128631    -13.299594914208269
O       9.348388468637882      9.333569678863430     -9.191185673817074
O      10.142488037573308     10.395064010048889    -11.470277849699714
Si      0.125551724943961      5.897712930641218     -8.628061738212342
Si      9.287374755445777     10.649917180112427    -10.123509908175970
O       2.105423833692413      0.605782680664551     -4.329623278826351
Si      3.705397622042843     11.424372112926122    -15.235590081976458
O       3.735783658140344     14.881255601321669    -16.326901303904737
O       2.519410418585533     12.654063397891122    -15.673445911672744
Si      2.688975269445829     14.242235568822524    -15.311639464410229
O       1.995330636493137     11.131147044332776    -17.731396028609108
Si      1.179204189549165     11.816278244183623    -16.491380305062652
O       1.120772029322232     14.673627341292740    -15.557069079806363
O       4.899316815859661     12.240437476483994    -14.707328371073142
O       5.127312581550246     15.699002404093264    -18.593549201457979
Si      4.673390446121364     15.928305904751817    -16.985940965497576
O       0.077267038153404     12.866866788946261    -16.672309074556708
Si     10.681435005333761     12.316380048994025    -15.732611367221807
Si      9.541474624217106     20.599960844016746    -17.637444725744260
O      10.402433950088772     15.817225782493601    -15.807357466965485
Si      7.687574164786569     11.281210664170700    -18.995217278397281
O       7.237448339302516     12.295256980559401    -17.847776791800396
O       8.669363377787965     12.278972990194692    -19.811544908622725
Si     10.137919669676181     12.269099663083370    -20.400177126571649
Si      8.035861353324766     13.195099219966846    -16.851429663877720
O       8.153090267012885     14.774205394882733    -17.172036254255083
O       9.342742825080991     12.385861422262911    -16.530918614198242
O       7.124225255325912     13.240650647307579    -15.493075043636283
O       9.015821319226845     15.093550235048626    -20.439304417246216
Si     10.024462558522764     14.836899842406222    -21.671193200752640
O       8.869588044832339     15.701952130831325    -22.594997142342674
O      10.172054168238104     13.237569702026578    -21.676006370749452
O      10.331359254284529     13.415954545808479    -14.558182947743465
O       6.157326834734493     16.015814580220464    -16.368749657352652
Si     10.733643194677958     15.026199585329227    -14.446014154189344
O       3.949241815599673     19.627738554558388    -16.187480115137749
Si      4.867017474231528     19.001799134357576    -17.537353421560386
O       4.525842997132004     20.594584421224280    -17.978210907442019
O       4.330804552420968     17.422145734198605    -17.150791837323272
Si      3.973113840276417     21.137668426706526    -16.623163959554478
Si      1.184329368659684     21.153897348322761    -15.948394890711770
O       0.140341244895734     20.355368567200603    -16.907750536140579
O       5.373884849684335     18.285903158166313    -19.060367107370570
Si      7.627977833403595     16.319446647419170    -16.899097402241853
O       6.368455381961204     19.169650583994262    -16.861386815409151
Si      8.098011227627335     16.227672026479450    -21.290348387200158
Si      5.986196923692564     16.857536396594252    -19.367478693513565
O       8.121088206836395     17.536716285882441    -16.072948685157574
O       9.837393417050558     16.977428762098668    -18.218558930342940
O       9.096788097439003     19.432832923101117    -18.668352894640833
Si      7.601409949872316     19.072767916616829    -15.766239096943957
O       6.590249072580170     16.280214443153756    -20.739868946766890
Si      8.863335463192728     17.884122369205596    -19.121396337972911
O       8.628592622555795     17.601395957244041    -20.612287665369298
O       8.757083980867428     20.111566931177030    -16.230511688654826
O       7.407171859099861     17.056145450227710    -18.473478398263484
O       1.518094031818419     20.402396354375245    -14.637491867993406
Si      2.685109136937105     15.113470430297273    -12.132162904010299
O       4.102218484217654     14.801550519704829    -11.445404921952967
O       1.583800521271783     14.179417190251145    -11.385453200736583
Si      0.481410163767805     13.135587253769604    -10.948396510941187
O       0.676297402245201     11.646318196200232    -11.607540072666856
O       2.824684950017336     14.536507764996513    -13.734408187713528
O       0.323491743847715     12.706087359559913     -9.407393228360183
O       8.500471806367706     13.961284169200210     -9.000152940366116
O       5.974910528236106     14.257798563697126    -13.379786198128722
Si      5.655389709268163     14.626467616882822    -11.777853940555206
Si      7.384395200120779     12.243555336945127    -11.588369694788414
O      10.326064466380524     15.652075540947125    -13.028456937722407
O       7.088541933097871     11.946281375257245    -13.166633897131902
O       8.737418429489622     13.071840041866059    -11.476016616495173
O       6.201209644566600     13.234099143793717    -11.231962060565516
O       7.718398414030338     11.053723526361779    -10.609902579509427
Si      9.483636165343087     13.526115112713075    -10.069911796740833
O      10.039321058429730     12.057535948228852     -9.610980933695137
O       6.534934097352015     15.851369870920546    -11.385642728351797
O      10.470687691438744     14.710809558680930    -10.699970917755369
Si      6.292395499104147     12.912134590759367    -14.212264367677692
Si     10.247486377385597     16.118491518775173    -11.441114751260280
O       5.500411643086446     20.559454817641022    -13.039929824065213
O       1.729054599264227     19.299551401810746     -8.338105839295070
O       2.778944777657601     20.030127869368371     -6.153117103776767
O       2.709223513128602     16.724759243946149    -12.067193155972305
O       2.530448909674186     19.521506290778305    -12.312681900664730
Si      3.397182468546480     18.177712209323406    -11.992278771706799
O       4.727132238582031     18.140647423122189    -12.999512303174468
O       4.226722864355679     18.387774650904099    -10.549236083434264
O       4.430250241815423     19.003361565434155     -8.075488243210117
Si      3.154449948926113     19.923603215353157     -7.715031978343367
Si      0.235755677715018     18.767543307663797     -8.009972414684661
Si      2.133858262587967     20.851066884764020    -13.199108447021274
Si      1.720302164635030     20.683376251101919     -5.088498985770612
O       3.695987792509090     21.429597630625718     -8.181047212892647
O       0.274783478584283     18.740740147689234     -6.380698439030329
O       7.042072284884092     19.120551688036731    -14.290089599514296
O       8.834131264808397     16.771862014526270    -11.002259873011608
O       7.029057552867398     18.381813750565669    -11.898612045976321
O       6.152730810108013     20.010047874880122     -9.777719714696929
Si      6.805496580063277     21.344324203916116    -10.106734292954135
Si      5.353191927258733     18.637790850934557     -9.399578248073496
Si      7.352545384731675     17.152341109976135    -10.839239235611334
Si      6.113755367261081     19.084723919186960    -13.014645887923232
O       6.540983176405131     17.572864077387578     -9.527952479470422
O       0.874157075082213     19.615594268141326     -4.252923183444572
O      10.722451613010177     16.528439936554015     -1.976090633880279
O      13.266937959250082      3.677695412919811    -18.630987076493494
Si     12.224250946082977      2.539778915691190    -17.946910548779240
O      15.365611398220183      3.556738407149753    -16.206380015181740
O      12.921997239233669      2.197689075857049    -16.598199233987597
Si     14.416359816181263      2.330429589679500    -15.791996559617942
O      15.143397452043308      2.016462838194507    -19.723533072185095
Si     13.724809948771787      2.740242801384337    -19.878436002061495
O      15.080311121662859      0.947040427203043    -16.155783024662696
O      14.160488747450072      3.863255117982493    -20.946537059149268
O      12.585240162369626      1.737517825050682    -19.310918017200223
Si     15.484236323409267      4.781451244368955    -20.881677375298338
O      12.965082074083991      4.498471362516979    -14.579104717146244
Si     11.395509147780281      4.226621355685949    -14.445779951585061
Si     16.424938218374951      0.072493884641103    -16.276818044423138
O      17.066335168491332      0.272881010144260    -17.749101055478516
Si     16.733970562202504      2.356874571394504    -19.672857451366575
O      16.871274042050864      3.064919172818218    -18.229804419099867
Si     16.782607288163849      3.957440921898176    -16.854168811911070
O      19.380101140700006      1.628971976557665    -17.691397566841175
Si     19.508701627006566      3.061998852743784    -16.911551864751626
O      18.176400652129523      3.440923781823836    -16.107411203083242
O      17.926868409697679      1.289750532738641    -19.771392498529192
O      20.677356631733009      3.054474715897648    -15.861660335828946
O      19.506903075346589      4.223672688315827    -18.015921440486018
O      16.628680730995004      3.772891085953098    -20.655501776552473
Si     18.526018413790347      0.540438552629137    -18.477011331471804
O      17.476255497687166      0.492923833082453    -15.202319195536413
Si     21.115328024757446      2.151286075592527    -14.636465457141449
O      11.294157522505456      7.416278921403754    -14.603592769219249
Si     12.590859750908667     10.192112598801829    -14.661999097660139
O      14.347669202891311      7.531005566439487    -17.521161715071102
O      12.743892729786669      6.748594558770589    -19.341051444872836
O      15.325563404305372      5.957087333871014    -19.656172745591473
O      14.784095462524991      8.080868134293619    -20.275031887101850
Si     14.258750439322496      7.100049051934263    -19.028585028583862
O      15.497621683809024      9.686155718251518    -16.366201028280404
O      13.284373845164918      8.964638773079404    -15.405494729709929
Si     14.627039902478703      8.375179166297501    -16.164758047494061
O      15.349302285289420      7.320768088267223    -15.142153478093817
Si     11.200181965464337      6.886111812699937    -18.917957249637571
O      15.771642445205266      5.990051232917525    -21.912576004970237
O      11.031296094085818      6.971671623154940    -17.362367135665416
Si     15.904483832224825      7.277724857343213    -21.052032253185768
O      17.395047676811664      5.414284730873560    -17.204921576164143
Si     18.244677821432695      8.005610756589986    -19.320582820155551
Si     18.189984542424586      9.414214391982910    -17.347876456870026
Si     18.931763636928803      5.676098004312742    -17.631504161598336
Si     18.909163987779621      7.860029091909336    -14.666222542087249
O      19.091279824140667      9.311890260575222    -18.685818619114116
O      18.975333180424784      6.656552685670382    -18.888522801598356
O      20.373479172995413      7.278986633561383    -14.561474434915420
Si     21.228091776589388      6.199965375608250    -15.486442879789836
O      18.695109575023647      8.510920866422156    -16.138331134689597
O      17.282182978838723      7.809115037756619    -20.645770806300920
O      19.919180727001418      5.922210216131958    -16.366093651916277
O      17.138697412491787      8.402840567467164    -18.174666012483634
O      17.716047497644698      6.707977541409929    -14.428347767477534
Si     18.861639023598332      0.041251821680632    -14.561295472621014
O      13.557374115953696      4.092814946734119    -12.243721752812334
O      11.527324809304606      2.436615722989051    -11.743844117404429
Si     12.061984878129547      3.954027024918525    -11.696178611001582
Si     14.313136115982525      4.030113484285093    -13.625339978705973
O      11.097289902844711      4.601384381696827    -12.874955809221863
Si     11.086096097385937      1.446323010217829    -13.126163870136901
O      15.574490496806360      4.985184358757740    -13.853628432681271
O      11.677683410765173      4.747281055020066    -10.387821211910810
O      12.092967966157929      0.200172197468700    -13.311252236645013
O      11.133064299404438      2.613590258072242    -14.254565043738488
O      21.454647999811883      5.052770598764275     -7.236540249144641
Si     21.272626881895338      3.564294573509656     -6.640399387403346
O      20.731968070153158      2.596073918360640     -7.886209772548444
O      18.033233572801507      4.531813022354249     -8.681277524305919
O      19.738055178667825      2.941015899683035    -10.141886852431586
Si     20.480172458649012      1.807601675291486     -9.264513752912652
O      17.910950114971129      4.945008352752680    -10.796971757065476
Si     19.136317112342613      4.357571105512728     -9.888970947053632
O      20.160915621923504      3.520679416404584     -5.422168629806492
O      19.466529979490083      0.541603628241323     -9.010398974807568
O      19.842197793258542      1.251615632797470    -14.161773015016683
O      20.385071643106780      5.386846994332985     -9.592288581127844
O      14.520788066871001      5.431290286736059     -6.750787934381314
O      15.468714597586835      5.441894799581865     -9.204463438846870
O      12.852924164889908      6.115584759777234     -8.552822122946969
O      12.351334946993061     10.297891358519166    -10.320710938429645
O      13.166129894630645      7.572019210241079    -12.434132029956485
Si     11.735359312471862      7.796946983817365    -13.082305772766455
O      11.900432914346950      9.541098468160206    -13.105140159349947
O      14.768427995849390      9.625297493018326    -12.828806853588464
Si     14.679065093701794      8.155646736718291    -12.124305387424647
O      14.961879736232687      8.511370890681407    -10.564100514603382
O      15.835479221034207      7.240238907939522    -12.636107229575160
Si     14.408173624781698      6.116596668498207     -8.108833668323655
O      14.809938560064518      7.704487705753197     -8.220117874650054
Si     11.437915818980711      5.663930410135955     -9.023032318653314
O      14.368853228269483     10.269914440058509     -8.861527046601076
Si     15.255431451664323      8.987925207492831     -8.990036526064401
Si     11.677858391129265     10.520215563264351    -11.783221432576896
O      21.472185981229075      9.381188845420281    -10.496801127503142
Si     16.203950882122946      6.481648940741275    -13.999509622201398
Si     21.427268860342831     10.293115611897949    -11.853024412907361
O      16.819419060602929      9.386172487872470     -8.927365095740852
O      17.477625185078214      7.022212492671676     -9.395770024316366
Si     17.003763280877042      5.489098678711831     -9.516515952200356
Si     18.355971087139615      9.986568207781298    -12.397287221240603
O      18.663571610812014      9.003530137411026    -13.629760289476529
O      19.434986458571387      8.816889018310112     -8.985710058888877
O      21.209836098215920     10.437930380203584     -8.245623088732767
Si     18.023981108901665      8.537997128496578     -9.622473673850074
Si     21.022250229230419      8.928099489845065     -9.023691579443621
O      18.175768979004879      9.034556118531970    -11.112687553611320
O      19.835904496221243     10.670836297089993    -12.149604869682690
O      16.975111232221707     10.729542673353112    -12.548714430765816
O      14.437812006711649      2.548415829267495    -14.190644639412692
O      19.235072412962193      3.531911090928749     -2.928780140854720
Si     20.031476639598385      2.969465794179487     -3.957606930298936
O      21.070083397831581      1.796977875641506     -3.956750048796570
O      13.682121092094885     13.597934298157213    -18.415910607101520
Si     15.154697509197764     13.671009287292677    -17.818217681193918
O      15.531089600974756     14.943168922448148    -16.849394083694609
O      15.454775889781187     12.257737168604343    -17.196258097036964
O      11.661897938128513     15.118103022899261    -17.862945567493938
O      11.802413846866941     12.837497614945230    -16.766867263956645
Si     12.099882545563640     13.652465716458199    -18.196928897100218
O      11.216303595058040     12.786095186227769    -19.299970438085836
O      11.355413519517533     15.539440502902263    -21.556241528339655
O      11.306339631506123     10.923383417892573    -15.199031924310024
Si     16.123752192483579     11.159859108358285    -16.273782122952664
Si     20.113540507018264     19.864427256294565    -17.030675070052599
O      13.723891811284625     11.226067195707982    -14.428987421029069
O      12.373632712384708     15.025604183742354    -14.456726384672361
O      16.154014934808014     11.393685327414811    -14.742425766725100
O      17.562497321182704     10.780851807836534    -16.911525368165908
Si     18.385138215206329     14.342403902732329    -14.519420943928889
O      16.635382853312993     14.041327440155619    -18.463768831687162
O      17.799038164609854     13.993057262234359    -15.977717140781431
Si     17.111233023401848     14.924776182992717    -17.082452389858336
O      20.564335448326510     15.637054189912014    -16.937518309062071
O      19.974178084907319     14.299852215680218    -14.973392547523083
Si     21.160482667122988     14.414124795616910    -16.061394531952057
O      16.143032251300287     20.033876143049572    -15.987098225914385
O      11.170687511332975     20.261483500396363    -17.301860707260705
O      11.715909993195160     17.720660206782526    -16.849267741832922
Si     12.068559767995922     19.168450315565899    -16.479518051689457
Si     14.971638954092629     19.135361920685710    -15.441077963951015
O      11.766240909414384     19.627848588429377    -14.920066626552615
O      13.714470524666618     19.159466116271421    -16.516220887584343
O      15.666338849978729     17.755450843650070    -14.951643865574015
Si     10.950382719539393     16.398125558586724    -17.220624817958313
O      19.934537877149157     18.277088108432359    -17.084244458956807
O      19.555114658250993     16.996938007725316    -14.961849238804421
O      19.516984543664794     20.537935041321873    -15.654058460461403
Si     19.480698852447837     16.855111147858125    -16.538093710790079
O      18.103417233967910     16.212215015565366    -17.097068351277155
O      19.335196815000383     20.685641531628669    -18.229780346759785
O      12.650895506276930     14.207462903984936     -6.318459873398966
Si     13.412824156657553     12.727333097212552     -6.692414691897796
O      14.820332225831281     12.185260308727429    -12.148548508140399
Si     13.543143848851525     15.454740073676779    -13.428869064433600
O      13.458781051279118     14.437654211787526    -12.122317699099529
Si     13.535932604850295     12.928970004124206    -11.592052634798847
O      13.394177025481033     12.571031965366876    -10.035250457679709
O      14.954306571611891     13.132271710908679     -6.861498368153151
O      12.317913053256333     11.949912885844109    -12.189305212326556
O      12.754031663213127     11.810927313671312     -7.800406117286177
O      13.089372805180020     12.478865530001745     -5.115560347824172
O      15.618768697933403     15.614727161280261     -6.859369356474652
Si     13.111912591980163     11.183740246370224     -9.208926089187001
O      15.032701635929572     15.440734208571861    -14.021427905756406
Si     15.447636621615080     11.093834664181509    -13.246754653747217
Si     12.818382373238567     14.035048358900610     -4.775864192639841
Si     16.233056808938503     14.151099663691911     -6.756422675598680
O      19.621735702633352     15.009626026001101     -8.500364834185145
O      17.305805737927006     13.841750766745852     -7.933249959829353
O      19.450254750905771     12.508110104370834     -8.409030992629519
Si     18.540805461772283     13.832709385569114     -8.894333193861286
O      18.262204561877613     13.919854238851514    -10.469663574953504
Si     19.024651641282272     14.194749799663590    -11.882387145705383
O      18.312409703283393     13.519001190402664    -13.146845299565658
O      20.478166523765598     13.531026898590811    -11.433608058706684
O      16.965747224194232     14.176569905288201     -5.228611179645163
Si     20.862749137314580     11.904091996909187     -8.438234245663770
O      19.314591848163495     15.666680494198996    -12.496005733519896
O      19.958845571466075     16.306525595594842     -6.224124968028164
O      21.318084093720348     17.330786378028950    -13.089934826484964
O      17.485852260540696     15.705403183352624    -14.361254103276869
Si     12.860020865963463     17.898374609887441    -11.758673838083226
O      14.318740034057301     18.023011916450081    -11.019208335090825
O      13.197025846542001     16.959235215150688    -13.034389809368520
Si     12.688512532506067     20.204552235476704    -13.660414494763353
O      12.524373842375752     19.303200874454944    -12.356232997474102
O      11.492165001001705     17.194645400840923    -11.226358345669121
O      14.204755232967635     19.864391161346269    -14.208579345391506
O      14.888683938012871     17.128735287564293     -4.813430333137732
Si     15.898384799580985     18.041243832561090    -11.213893933408810
Si     16.119122689099626     16.546438311363296    -14.047726201428212
Si     15.891591063289788     17.007469281957274     -6.084847021520670
O      20.567691922138547     19.721724675515958     -8.597704673536736
O      18.949081696177238     18.309340688941276    -12.657689673577551
Si     17.320818913774993     18.236699475013129     -8.413881265481431
Si     18.291480584304519     19.631312501062148    -12.022206514071643
O      16.766361558614310     19.351456595389493    -11.674620162269362
O      16.327788885437304     18.057688787345544     -7.191734915730787
O      17.247997909858224     16.625546610626998     -5.237058933347361
O      21.246701860735779     17.296968861353935     -8.298051433309846
O      16.508603859418827     17.755661425317705     -9.713561911641822
O      18.620713130454991     17.321572058634921     -8.189676168827409
Si     19.292833239665516     20.468373617829535     -9.157758324165725
O      17.943445253869335     19.728575760784903     -8.517514093907735
Si     19.955605987762286     16.484152296677880     -7.835448698097969
O      18.481820718543290     20.774708923438457    -13.126177496070971
O      19.015214828583670     20.020768898553900    -10.670660072360395
O      16.117297749064640     17.055828490766718    -12.466829908630634
Si     19.819676239572001     17.071752469817305    -13.327584785955031
Si     21.408001404415330     18.474930144196254     -4.823608897506234
O      19.810774823040710     18.359131535521648     -4.699426677570260
O      11.918361764819711     14.712483853218407     -3.633931662080069
O      14.238315710750028     14.678730695089550     -4.304562132869279
Si     14.701511554177330     16.029521507176614     -3.551143284943598
Si     11.881806119203393     16.002018057355279     -2.670258951412713
O      18.965023292364279     15.601525703136710     -3.930544920653285
O      16.281616794721657     15.745043246163522     -3.215357289613202
Si     17.431782364316259     15.307625293297630     -4.200201338349871
O      21.427269979517423     16.919858633416720     -4.256375043608228
O      13.405864033928871     16.357089455829755     -2.651416042130144
Si     19.844859862359222     16.678714379359551     -4.651105342652170
