# Supplementary material for: Ground-up generation of periodic slab models of dehydroxylated amorphous silica of varying roughness
Source: Phys Chem Chem Phys. 2025 Jun 26;27(28):15196–203. doi: 10.1039/d5cp01570g (PMC12232287; doi:10.1039/d5cp01570g)
Supplement: CP-027-D5CP01570G-s002 [file CP-027-D5CP01570G-s002.zip › ESI_Structures/Dry/structure-number_18-alpha_0.1.xyz]

432

Si      3.796973487735950      3.436957005791833    -13.633412016047544
O       4.406902789442359      4.591944180895196    -14.604002589416424
O       2.231314581433139      3.378227952110361    -13.793785728180897
O       4.439488693608496      1.948648255911927    -13.714423634550847
Si      0.614342944655153      3.555333119269571    -13.506868124824853
Si      4.869321196392944      0.701214227356861    -12.755648581655249
O       3.405309877762832      0.303142664438360    -12.095579600990337
O       4.085110025563539      4.012454787815914    -12.055098336960349
O       9.892327378430547      2.293509915190499    -15.079062322306729
O       8.754579047623004      3.972071648325328    -16.660986787068403
Si      7.590740207329758      4.649654551763848    -15.940165655252692
Si     10.126201579274701      1.833921430263859    -13.516406779291058
O       8.769242365180848      1.597704085085235    -12.710757362008053
Si     10.252820796550552      3.324187738352157    -16.306284926872838
O       6.233628664989915      5.261134246482089    -16.252913662393020
Si      0.214865949966208      7.900987751136695    -17.344623756513784
O       3.648932729005094      9.714110059170217    -16.038011037495775
O       1.834615673635790      7.948976097587684    -17.291825015615409
O       4.021501704749260      6.934529872850960    -16.029582895653682
O       2.175171315907044      8.262350518210800    -14.736251179344297
Si      3.017753423583333      8.182465947443111    -16.158003048314320
Si      1.703926757376296      9.509325333160689    -13.863767399753929
Si      5.017491452819657      5.936706217759100    -15.316013135065466
O       0.639163384189471     10.372833766198442    -14.747016623098279
O       0.897468508972455      9.200804831480390    -12.524478295644300
O       3.010480048500516     10.476091019962293    -13.817243981895926
O      10.611856147751617      9.221987451702873    -14.410479953074432
O       7.970050892712392      5.339625348809761    -14.585048462078895
Si      7.611429124334463      6.908521933454415    -14.048588786559995
O      10.038920044402809     10.085502134524084    -19.131804042564813
O      10.461743235510065      8.063802452116294    -12.223687204027504
O       8.043711334099054      7.478454840961595    -12.645935849356098
O       8.420733180222715      7.819231320182118    -15.077529017922890
O      10.281183161431500      8.553512538255282    -16.824426705801191
O       6.001906072747868      6.829307336566593    -14.340423518886983
Si     10.000869699545655      8.123684453151441    -15.346813972052654
Si      3.790604851207912      4.397718569619252    -10.608219317916358
O       2.336855695847883      4.042296730835254    -10.264771393558979
O       0.603911567302901      1.904387600637238    -10.271139650607005
Si      0.808687601611185      3.430314753971825    -10.391801625525318
Si      0.213649748223296      0.389912178315749     -9.961746841753303
O       0.495379363821349      0.333125850277635     -8.312522603019852
O       4.809349826201716      5.092027451231633     -9.625337992854204
O       0.473632003659113      3.868077077410174    -11.899297263030041
O       7.438740272707613      0.644816380891977     -4.909240068294700
O       9.184233891220741      2.833405994240447     -5.347931148715586
Si      7.775122553971801      2.059245761264436     -5.604767846358977
Si      6.803772310382349      4.811032800842782     -5.952050836595747
O       7.882038916603041      1.563762598864304     -7.255989868480896
O       6.774344652610229      3.309963672981836     -5.281792050245301
Si      9.701138497063512      4.121247356979326     -6.162979456309622
O       8.252235383135218      4.617258658774190     -6.612421904065450
O       8.001554655523462      1.311386951549569    -10.074333155180518
O       7.348755216584239      4.835365066941107     -9.447379620988618
O       9.885006224392624      3.712459825816592     -9.725977116038210
O      10.037179853861986      1.411328722415311     -8.601294551581285
Si      8.667092736060058      4.540100662652246    -10.458314573794542
Si      8.543239641044375      0.885545379432926     -8.578095380084589
O       7.842869003081885      3.466899923251478    -11.426296288983540
Si      7.608580517263573      1.855952908202579    -11.560153879814509
O       5.821666088416719      5.067036659858338     -7.200313803379065
O      10.671008728352577      3.534109719730507     -7.337799898609836
O       6.102029841163881      1.345914676766201    -11.926021983769362
O       4.909635908487266     10.583600442567780     -5.183284107338404
O       0.855328165849998      7.004184761755162     -9.198357202200377
O       1.737404856488995      9.521033223599877     -8.115590971158559
Si      0.842295449842860      8.613202544687891     -8.995556582905211
O       0.324376646010400      9.540552875648380    -10.155815639892648
O      10.050759060238180     10.662801577582160     -8.986918972714157
Si      9.937171883515509      7.086761247138738     -5.907918315505035
O       8.856313034246154      8.610369542100456    -10.338589279629256
O       6.832573487779697      6.186139945826309     -5.061558893737884
O      10.256463765058905      5.507479252796282     -5.662515206850815
O       7.672885630763440      9.586937763311711     -8.497917186215616
Si      6.196406801009479     10.511931405259505     -4.239576688576180
Si      7.232738875146746      7.808426435406673     -4.922865349459267
O       6.639597803802769      7.088489583205215     -8.635559865713176
O       9.097591004612728      5.965293145317172    -11.021134798123734
Si      6.136197744736793      5.537067593533164     -8.717419718893893
Si      8.746470982866912     10.023507637083972     -9.624678609126411
O       8.915037670832485      7.399851352416199     -7.363193350676788
Si      7.488999483714370      8.187540615994712     -7.752669261944452
O       6.801413866580533      8.376624640144994     -6.334101266481811
O       6.590156060716951      8.976720602664184     -3.971912525246748
O       8.839688708209362      7.685875975012945     -4.852723777318412
Si      9.140403796579280      7.531491763402516    -11.471252617441845
Si      3.774651667433202     11.137987379704548    -15.168100486112031
O       2.679533976712596     14.286607898465789    -13.322904845709520
O       0.763557433968297     13.876248087454973    -15.176609334400764
O       2.988083211945667     15.187203940324695    -15.730082154731127
Si      2.377082149033365     13.917499405956416    -14.910539914066291
O       2.947982731015536     12.495734958604855    -15.365177630211008
O       5.294987375159145     16.055024357327603    -16.250195553971629
O       5.343058280350463     11.569280065313718    -14.896458420053625
O       4.879122649588380     14.865507857622521    -12.016746178031886
O       9.924981285373319     11.169805386340441    -17.260616798243920
O       7.421674424404511     14.899321149097545    -17.392037477965406
Si      8.162719868948749     13.465323207881777    -17.155910476019493
O       9.675954763461302     13.844912637030317    -16.608059482935008
O       6.359588497858291     13.758112520526177    -13.816079805697278
Si      6.709011911012705     12.336849658135728    -14.535986222183709
O       7.488498133880734     12.639148844315205    -15.899016667122435
O       8.300794710687022     12.467390314814166    -18.466872515746072
O       7.622802899411889     11.639952443733437    -13.351530135548657
Si      9.538275595396117     11.604403294590417    -18.847442245929326
Si      6.410217361988341     14.636101859595096    -12.425999005104106
O      10.175498931653339     16.162720238919054    -13.856910462250354
O      10.740666459905205     12.595706190032505    -19.179973800848700
Si      6.848103062361158     16.165680655768618    -16.541238851687392
O       7.184607135988363     15.964076128205106    -12.149606675125446
O       3.350458440196288     17.594778373506230    -17.234169385117418
O       3.625287935344641     17.760844286481674    -15.131710525743095
O       4.995787723780826     19.487848283107873    -16.633596762365791
Si      3.762911819721690     16.475478991663660    -16.120336241830664
Si      3.525945862116778     18.916454069360903    -16.286591415719521
O       2.188149219997803     19.760963005224863    -15.883700050319000
Si      0.845407600907596     20.163882210318871    -14.970063046663114
O       1.527064178913140     20.661796223667018    -13.495097335766090
O       4.939883035049301     18.237144553154685    -12.504883918856482
Si      2.214051274419255     20.698381279306840    -12.035917573045557
O       7.380840445037546     18.749524781318129    -12.428163202037252
O       7.879649974105972     16.050896401596606    -15.253396186414411
O       5.397646698966577     20.744195126194953    -13.300851841168143
O       6.350820148962975     18.841610853973549    -14.758595818268644
O       6.932161867991421     17.677841400872033    -17.000866950032908
Si      9.593044169936663     19.609487571838862    -15.881766445800613
O      10.717389572604135     18.866053507594348    -16.867620030615733
O       8.065762567525271     20.015551482064147    -16.346919102082378
Si      6.589358120153364     19.108133523564920    -16.343805540759945
O      10.695966450475884     20.403050577053339    -14.967774700489613
Si      9.273062157574621     16.778299604002306    -15.032802469540648
Si      5.987004820388921     19.178226715895214    -13.166851959846232
O       9.190536449659138     18.353932323880827    -14.885362879860393
O      10.098995655280545     16.577434358854525    -16.497427687369143
Si      3.293104470444366     14.989370906917269    -12.025841671702075
O       4.310059242137973     12.816596194269316     -4.516564179929443
Si      1.973530639822070     11.123129740831185     -7.815012791214325
O       1.223691221708665     13.915604675264158     -8.396647758132332
O       0.527642554604957     11.392243609887499     -7.016747361147824
O       2.654157389350688     14.190038488879205    -10.775524332170351
O       2.097098189483280     11.859270115057246     -9.267910172242956
Si      1.670022290743683     13.331227481477947     -9.847924443694682
Si      4.310098335839936     11.953431552768210     -5.875017176461496
O       1.196948040717238     14.865583850797670     -4.332509649590297
O       3.070750595372742     11.583996688911451     -6.770409474962523
O       0.295381297486550     13.255421617378891    -10.640468164956348
O       3.804435384429321     15.850751616222931     -4.153676057049967
Si      2.302870695545872     16.037431428807960     -4.638204078830983
O       0.021216018526642     12.345593952561975     -4.604976698052988
Si     10.749375063895215     16.914270765713123    -10.760466576497000
Si      5.505706798594627     13.309729834522811     -3.512141462187306
O       8.170759153274760     13.361678154436465     -6.958682371518552
Si      9.392563652951027     13.919579592937911     -7.790842346274903
O       9.736548538707860     15.493856793219512     -7.429859944613216
O       6.643545388326990     13.669980818390252     -4.678604970823336
O       9.219104785695581     13.932028799925284     -9.381188728592798
Si     10.289234767860957     13.780697775819757    -10.615967083392718
O       7.082521028354984     13.381699064699552    -11.616354105657468
Si      7.089088881813299     12.780653052835836     -5.978103710574660
O       5.614922757726815     12.513077103151533     -6.628020885208744
O       8.254463614816068     11.033079528089361    -10.804366839650958
O       5.962288107582331     11.754067663911915     -3.132470328053279
O       7.374831384930600     11.304195430449477     -5.226859926656957
O       9.593023481257458     13.087233695524057    -11.804358821171840
Si      8.158379037301410     12.217353784315923    -11.901187675896677
O      10.549381754218928     12.823242454459011     -7.646947060291547
O       0.128461274992500     21.397512374616376     -5.701692423425145
O       2.952407102979081     16.550753394775906    -11.907090218969541
Si      4.757410181893091     16.199371868387082     -2.862643148387756
O       1.767749705882763     19.896177941236456     -3.570140621580603
O       1.056669236835081     21.016437672113842    -10.976084723310896
O       3.890350054041976     19.044904272613234     -4.469444281140220
Si      4.001044795473379     19.970900751001381     -5.822773290839710
O       3.471968745161311     18.969163409941562     -7.001149212187959
Si      2.088629252288155     18.090033038293353     -6.912744784636224
O       2.376851408575032     16.629838026096181     -6.121725713787087
Si      3.654932832415880     17.924649913369002    -11.549709906608323
O       4.266329639698524     18.032062543018874    -10.076540240871243
Si      1.301671195405550     20.472251523962445     -5.092534154007057
O       2.777710466281528     20.978764265984154     -5.653462689548767
O       1.243735288957627     19.025202526585669     -5.897443909932237
O       1.921040044177371     17.310240298810879     -3.837538661311349
Si      2.794151020551910     18.569638714058822     -3.342253341945526
O       1.058283077884194     17.697834347659988     -7.994224994106202
O       2.792243258614576     19.227093705436989    -11.776139698643565
O       6.737324291193339     19.496976616269432     -3.972082813212662
O       9.197028333648433     17.261425749605564    -11.076676417632250
O       8.333338094225466     20.760665464630332     -8.342449803099349
Si      5.536224193803847     18.770213275320653     -9.558029858144204
O       8.634568522538101     18.065796988613901     -7.815608895565379
Si      7.665244421918548     17.430616968524220    -11.482458505339261
Si      7.195093546772370     17.918309869601483     -3.788404143458985
Si      8.795690923787010     18.120588859484997     -5.549887591464315
O      10.116454884872201     17.668829426788207     -6.220400463323619
O       6.193991298823438     16.945289250748971     -3.014287036251708
O       7.385037731143721     17.382075342893099     -5.355672488889860
O       8.815560270474636     18.232023404954329     -3.905290196437110
O       5.505571095715256     20.210552634888199    -10.122397065440397
Si      6.892217870506443     20.641230795716851     -5.082202831955279
O       6.793958463664764     17.821089045718079    -10.178254704406758
O       7.926629164597098     19.664103358371811     -6.081350462822973
Si      9.970618120693015     17.048920338480389     -7.682676671794725
Si      7.734612951304822     19.362575753473713     -7.788547808613060
O       5.449646217866826     20.689164060787409     -5.746593239897086
O       6.215531027061251     19.046808545751894     -8.104740756735774
O      10.732482447718857     15.255906144988487    -10.910510029087144
O       5.212488079775999     14.645548843861658     -2.572946761099776
O       3.780449714372293     17.524318025962248     -2.395073258742339
Si     12.748000399270484      2.791995867707596    -17.927852125883472
O      13.495270948170322      1.372784741529739    -17.980679233228084
O      13.288670752014058      3.492754893999704    -16.522100161348195
Si     14.251377081597070      2.979619816834369    -15.377087300638015
O      13.344878472545224      2.886249322318836    -14.027510272758740
Si     12.479637673116303      3.568197850527715    -12.871348854679715
O      14.773780084878853      1.592633657559987    -16.010730966966726
Si     14.900278390257984      0.764081400232172    -17.441814144046354
O      11.145585442740652      0.688371984722177    -13.358682479815638
O      11.172913175844750      2.809422900686478    -17.523011843224520
O      13.520847733736213      3.715801063093400    -19.015551725103467
Si     15.106931679195696      4.200959686911030    -19.112792498194803
O      11.094511946530538      4.546842335695164    -15.677107518904412
O      15.452667431835547      3.928534681053621    -15.056992875037350
O      12.421095159366764      4.946054459970224    -13.547645481070099
O      15.726210146698707      3.436123891966707    -17.711967564200059
O      10.917298295600856      3.098969121667150    -12.868902755834029
O      16.401245829328605      0.310326502088736    -14.577426772540420
O      16.227845079392264      3.346839358657206    -19.849218008953269
O      16.133502922442446      1.108241683313781    -18.382391649903479
Si     16.811685182376902      2.513079292384994    -18.557036340778549
O      18.261237879231466      2.754403621143087    -17.979569692914797
Si     19.079819232172675      3.210604437191837    -16.633180424947845
Si     17.542778688772362      0.420207300786079    -13.461644767946929
Si     20.388010168007252      1.175046323052544    -14.815749398524350
O      19.986525777662699      2.041863545624007    -16.134727923806398
O      17.943364791696080      3.424703899656403    -15.468105719801704
O      19.007533795934954      0.900806663477673    -14.057323032243154
O      19.926111094835797      4.600833838243412    -16.492427568199364
Si     16.854929435780676      4.585530344438438    -15.248853419575752
O      21.265234746708067      2.260909483807930    -13.878920562374750
O      16.903869526739129      1.166752361847901    -12.170545539932688
O      21.486018560557369      4.816950307291007    -14.379778755603288
O      13.369942202863724      6.356246728772866    -15.492154301721996
Si     12.028910784507966      5.638033940643253    -14.987148044569928
O      12.327092533507171     10.085465314801560    -17.388547337236844
Si     11.416391928319266      9.087451598255955    -12.999135300134631
Si     14.460391680032892      7.545835357997347    -15.455685443287313
O      13.872065783829468      8.931387029586840    -15.825008770583725
O      14.922493028544210      7.672082300934903    -13.796145151468158
O      15.542482410010836      5.645451513080697    -18.767701460722868
O      15.446418458010399      7.320750462990269    -16.782066063198680
O      15.260662081298518     10.006671066171959    -12.584537411181918
Si     14.563554870998580      8.510227079617989    -12.468252080205799
O      12.939238352821674      8.615764913528389    -12.694654177882722
Si     13.454656873418283     10.411994105954236    -16.238039537778494
O      10.957818123881363      6.865415725463227    -14.860774438456282
O      11.569659148362433     10.653242622066884    -12.629542425777755
Si     20.574555697947549      5.665579504152891    -15.416414773337925
O      17.076971857319155      5.434967728393071    -16.577525310098515
O      20.509727467306817      7.646393822250993    -18.436204017764393
O      21.317488849219963      6.798079557414215    -16.273598727447190
O      21.388691809413242      9.460154911536469    -16.959775641504827
Si     16.393432898826152      6.436090986757017    -17.721065507965065
O      17.920113539799743      7.655771839525401    -12.559868280691736
O      19.587640792951603      9.880939990258559    -15.275868596822349
O      19.421418199275170      6.441689598947232    -14.573764442553063
Si     18.031627123307228      7.011948407392830    -14.020198406866447
O      17.704075014194910      7.001521805980317    -18.422566050534950
O      17.620623488971731     10.356788845640336    -12.705834423784507
O      17.013640732246557      5.754216357046878    -14.145039631544986
O      18.513752023928983      9.040772182072500    -17.381872118723564
Si     20.947628732708793     10.507261872086856    -15.800800590952313
Si     18.092960079808392      9.574112635908016    -15.867532746838696
Si     19.011709791162986      7.918548131828488    -18.361752975327580
O      17.673365773938496      8.241682677664942    -15.037235633626914
Si     10.751520457058334      9.834277109361494    -17.644519788238714
O      14.708684791098852      4.085507244154925     -9.591150075798604
O      14.986905523630957      1.648161509205458    -10.196288476811372
O      12.431422472400065      2.599997960619697     -9.212139497474658
Si     13.801881820908896      2.774018305542018    -10.066705521341527
O      13.220954471032449      3.307806015675556    -11.517952974896744
Si     10.872148538034168      2.803378669416804     -8.735519496631648
Si     16.195359365728862      4.275278621514370     -9.732454879209788
O      20.982749413944966      2.383447172040144     -7.022888442958386
O      19.095320782589805      4.178333488319733     -7.567952942280708
Si     20.657536395287121      3.818587256676625     -7.624156676844423
Si     16.552037389770160      1.411461627964898    -10.698827536195212
O      17.517264363276183      0.623178745696420     -9.704646604192220
O      16.871161719512951      3.100928805048779    -10.434142663341245
Si     21.010340669511574      0.702771033285007     -7.038299225755888
O      21.274974862585125      3.922311818252812     -9.191519057707554
O      20.091272014453423      0.246236511339956    -10.063894920975075
O      19.527129286930393      0.272927099015232     -7.670116159177678
O      21.286458874653665      5.253950974850230     -7.300777540068635
O      17.170950993572017      5.191590732049669     -8.987148207290156
O      14.835319143255262      9.936511575513354     -9.485359695253001
O      15.119269349891894      7.957153294303558    -11.005437435741197
O      11.282294856422714      7.786798738319220     -6.303095584715733
Si     15.594112471121287     10.443188266286153     -5.673623158694111
O      14.665409080859956     10.621151227855803     -4.421666735436363
Si     15.919099420161924      8.831277279183718     -9.850708683248616
O      18.581094158117121      8.699016574301803     -6.988473529109779
O      17.534661513928842      6.463621233321668     -6.820423741642322
Si     21.237617084046278      9.848254356362670    -11.645002982428780
Si     18.207963373596311      9.106376793676519    -11.850300067405367
O      19.805662183003268      9.053617178532461    -11.680496020376509
Si     17.142529543079704      8.055907526643900     -6.910980907054291
O      17.298032638225067      9.175379783687916    -10.519784408061687
O      19.894249353367758     10.508301561815673     -8.326659972011321
O      16.286657032619150      9.021723444814546     -5.910942076929290
O      16.449115875048808      8.199973905933945     -8.411614648717087
O      21.034658234990417      8.166534442261105     -7.889292341840912
Si     18.291483805997366      5.537912999488571     -7.955524574668145
Si     20.020679820395195      9.302742667433606     -7.216091734440668
Si     21.117620236080914      6.453662251004626     -8.299620730105676
O      20.717606091691234      9.779697191862480     -5.799715449465139
O      19.550915133695373      6.334920118292287     -8.635045437653313
O      12.327275609721067     14.175326950080752    -21.984621348620081
O      12.185828953067308     14.816061799257003    -19.328062987351505
O      14.990067192484080     15.515569405315560    -16.873174100265132
O      13.127311214748119     12.820317460487640    -13.050177143074484
O      15.204805615237673     14.515672820143243    -13.483455801475136
Si     12.016729546563345     11.783913983923771    -13.734865072112886
Si     13.850021869086021     14.189307931387267    -12.666589747303860
O      12.745273961541262     15.345524793017619    -13.095330886861863
Si     12.107862575829623     13.336877388258110    -18.716270677441361
O      13.350090046048381     12.997814481900866    -19.671129405153248
O      11.768822851986753     14.694410308389333    -15.239752924591548
O      14.450259061549248     15.302654618161109    -20.673876641731855
O      12.104139704483149     13.065792547777322    -17.098876012511703
Si     13.145352041686570     14.395624817824620    -20.697040461693696
O      14.713333856217607     11.374402050434218    -16.456879471402182
O      12.784595596293638     10.922588899326806    -14.867911917612473
Si     11.761257157174500     15.914482089521032    -14.185676557545660
Si     11.026011160316576     13.430992858896429    -15.973686880265140
Si     15.716051361961318     15.991987207849871    -19.978821406496042
O      10.899172358305030     12.448810872988968    -14.655951252204023
Si     16.041515350421470     11.997175746010798    -15.768303460757650
O      15.990818464505629     11.935481188646087    -14.165941824143054
Si     16.363244450088569     15.695210922747872    -13.394990918743510
O      16.289689131713232     14.818787533639163    -18.907409252197144
Si     16.243787416647415     11.346185883120860    -12.720571326484345
Si     16.430059664926468     14.731129001519536    -17.340275307579837
O      16.351191297947580     13.389302153360934    -16.437647471297460
O      17.845934325544494     15.419516466762943    -16.941259739189992
O      20.676705146264119     12.052810558943458    -16.118951768017087
Si     19.411136598891037     14.930327265055110    -13.444853230267750
O      17.837769154719435     15.131672756560658    -13.301001992556271
Si     20.746721207556050     13.634696205828968    -15.840136943352839
O      19.686082638961626     14.059833156780078    -14.742726934052691
O      20.394428556259953     14.634662944895036    -17.042831439764388
O      19.869051846191649     13.904795676839552    -12.335176529442696
Si     19.466494306049874     15.952097686873465    -17.287143841406348
O      17.130332203936579     10.759171214681983    -15.964679217368271
O      21.019959069288717     11.315441817702734    -12.081222825545828
O      15.008658654458262     17.013531562620461    -18.819162344598531
O      13.352012775471085     21.275280583172808    -14.665531053865358
Si     11.449978485848257     17.418125112050255    -16.687381512488503
Si     14.353598492183943     16.885183128095800    -17.444715415774077
O      12.770658102753899     17.015984550120752    -17.414311838501639
O      11.894359971087921     17.254462398090748    -15.067956681519965
O      15.359075520517875     19.638240516643432    -14.398182908630965
Si     13.084475786306733     18.476298173710241    -12.331007890593652
Si     15.018964950941172     21.121771589257119    -15.036878294881488
O      13.908272428330298     17.802262498911443    -13.525170054741350
Si     15.035123306194523     18.047167609183020    -14.667836110399655
Si     11.919971237074749     20.904807003210653    -14.064909541937118
O      12.389806336490462     19.796513219141271    -12.936692050364218
O      14.709910452123014     17.875139046757798    -16.185894589002281
O      15.012643854235614     20.911603858640358    -16.633574880117227
O      16.241330298966602     17.021777723220758    -14.360282586487548
O      18.774963960053682     18.393353065473466    -14.043392011793241
O      17.851865142136671     20.511394079440869    -12.929728236685925
O      21.379387353460125     18.815533335218916    -14.675187589763437
Si     18.047154117348683     18.992677854052364    -12.766492616980177
O      20.151682288260826     16.350707588690508    -13.660212561953875
Si     20.104548810374300     17.669638696895948    -14.587527812980731
O      19.898137948826818     16.917701422220961    -16.025382041514021
O      21.334252927272725     21.380694639152065    -15.264424435050067
O      19.607626812430560     16.616301736173057    -18.664258276616934
O      16.687367479990865     16.723974194931419    -20.959195124282012
O      15.904634014180036     16.384440341018248    -12.005590375011355
O      14.423909711591818     14.098752271467557    -11.108365917720807
O      14.840747713134100     13.025234789985911     -4.204511123789040
O      11.298193077364637     12.645673155908035     -9.936435293067907
Si     14.335151382504927     11.151365196550646     -8.509882211637279
Si     15.636273091979000     13.480390837710971    -10.282113970530277
O      14.994617383173303     12.471466000823060     -9.183637717458460
Si     11.211993723601145     11.704468607112304     -8.628821306148257
O      12.741057423473352     11.275260226585292     -8.354728148225789
O      15.026848173760886     10.851546332352969     -7.112122172247753
Si     14.272633387113007     11.707368555199038     -3.294911187222441
O      16.753670006291959     18.621464844116822    -11.849316870014494
O      15.894252724638301     11.766199400488466     -2.696802158334693
O      16.269940107646857     12.387358886412359    -11.460510047755557
Si     16.383173315867481     12.735171455375813     -3.893930697275936
O      16.849980948337052     11.688107954620310     -5.283611122148153
Si     18.372424175399264     14.807430614504980     -4.628875774718055
Si     17.959110864413095     12.303142240567118     -6.320882417208277
O      17.937176141545571     12.118670862480018     -7.885021921219135
O      20.221585513843294     13.151116463089128     -8.348002462558485
O      19.916897156684271     14.434761475655579     -4.180264754380813
Si     19.248869073042098     11.924277306573641     -8.786678273455339
O      17.965261466076942     13.839621529062637     -5.930111971549247
O      19.407520857226398     12.042811716471205    -10.422681157843458
Si     20.499019116081499     12.697545242781768    -11.446369374035511
O      16.702115281791659     14.605578468246355     -9.632864717793810
O      17.431762959115694     13.868848735247257     -3.727299835018210
O      20.930644316494046     15.671055189985262     -8.551799406593812
O      19.449446837541224     11.795377646217668     -5.876254961112298
Si     21.026353284679892     11.369380949163181     -5.731372002225986
Si     21.294074230047354     14.293047164902056     -7.900834719152730
O      21.296653510208927     14.186671128609960     -6.286462935432912
Si     21.393910921181632     13.993527352816427     -4.652568505243624
Si     17.197390803062447     16.189581950499878     -9.216856591060210
Si     18.394505067648318     17.222326419754747     -6.552170253191280
Si     15.618021522972025     17.669240731759889    -11.102642514920136
O      14.267127139307519     18.515031915091701    -11.229045697466926
O      15.959865812552128     17.160348759059406     -9.616621453987062
O      11.952449610572598     17.629895066106318    -11.555482553262133
O      10.822559196999402     17.146479839648208     -9.062856411031328
O      19.960208334808502     17.415422227811625     -7.088023478282484
O      17.777710698792344     16.261561510096122     -7.741331832033019
Si     19.175114710459408     18.383126427380521    -10.165355882633754
Si     18.839401316512660     21.310866425687816     -9.123502295169645
O      18.657184979444608     19.763048027708361     -9.379707509963842
O      18.405152215354388     16.321413476140130     -5.210456248694279
O      17.657536605612236     18.555537808956437     -6.509404441163039
O      19.265835516293894     18.674737448124883    -11.739156457054854
O      20.565464694817880     18.134589533415589     -9.528721832473186
Si     21.053168161753355     17.227913901479688     -8.249999519771016
O      18.353741569272366     17.054538390084627    -10.003499308097508
O      13.035228988955883     11.753689024449006     -2.476533098714060
