# Supplementary material for: Ground-up generation of periodic slab models of dehydroxylated amorphous silica of varying roughness
Source: Phys Chem Chem Phys. 2025 Jun 26;27(28):15196–203. doi: 10.1039/d5cp01570g (PMC12232287; doi:10.1039/d5cp01570g)
Supplement: CP-027-D5CP01570G-s002 [file CP-027-D5CP01570G-s002.zip › ESI_Structures/Dry/structure-number_19-alpha_0.01.xyz]

432

O       3.156849752790170      5.163132390604585    -26.279218696960076
O       8.475422297867919      2.908115865183981    -25.761045454035937
Si      8.134769652923831      4.266940561510321    -24.978723459482907
Si      9.228407956851665      2.015617227391457    -24.630865027163200
O       9.349009050370443      5.258475585664342    -25.191823304845471
O       6.850862037464345      5.156347002914008    -24.671953750405919
O      10.733947488030136      2.374996827352892    -24.346538942200606
O       3.997268134787399      6.262304287651849    -28.737129181643031
Si      3.365319208536275      6.413661832540413    -27.403640204445331
O       2.055388879224226      7.437701952690523    -27.171312039125610
O       4.224920866134403      7.066686474241763    -26.090974250570003
O       4.866662349864231      9.861418950515011    -24.831046000305818
Si      1.585442001382745      8.040008283177924    -25.728053844191937
O       2.336461318864870      9.309793189297286    -25.110835302040563
Si      3.523109507102013      6.061257803899218    -24.982360235365533
O       2.119943080173294      6.817638826470587    -24.738392803970836
O       0.017848645065757      8.465694303502975    -25.996276774844066
Si      3.415743111661744     10.088930310848964    -24.174356098441180
O      10.009602453193587      7.741738297223187    -25.118185452214689
Si      9.331514796867779      9.168796191967948    -25.641340115051339
O       7.714565962859627      9.171769553955219    -25.579536427010297
O       9.853340230497071      9.409107580741688    -27.200840955357066
O      10.061972192768591     10.383661054459543    -24.859783100840534
Si      6.403819796408225      9.319825168512525    -24.617446975599812
Si     10.613833701106804      6.217697811735592    -25.272935429872163
O      10.682561582649413      7.682370860318280    -29.041316304950872
O       9.094886259366806      0.573529513205675    -24.033951084232488
O      10.472731762597540      3.137546815612142    -21.987758700330705
O       8.454168966814697      3.197770751695914    -23.594566698927039
Si      8.849167462694615      2.955922956820865    -21.911738551524735
O       8.108516123039742      3.972651480603392    -21.019503472006591
O       8.835662645522140      1.362664205728530    -21.845843944275391
Si      9.719477634786717      0.122140654473718    -22.512072220080682
O       4.584631914091799      5.908179753101590    -23.893930093971679
Si      2.662276130188972      9.926504847828580    -21.262431219953402
O       3.410857958750408      9.418627413660847    -22.629803931514221
O       2.450496823088536      8.941019005952752    -20.111123920876651
O       1.287011903004774     10.539423495780408    -21.908327274295122
O       0.014810639325574      0.900205883272169    -19.927572845745889
O       6.756427723218247      5.759601128329545    -19.682600475431553
Si      6.189358067795617      6.223841547731452    -23.679302450784224
Si      7.698854913228406      5.541365459711939    -20.922315612588022
O       9.220759682548731      8.772781353361333    -21.212365802967906
O       6.384547513037141      7.798020490331681    -23.927734192763367
O       9.141530825173147      6.294907026248856    -20.669384433748121
Si      9.819018021720826     10.253017577878115    -21.228769811050380
Si      9.849274506459121      7.695330610840894    -20.237615459391407
O       7.036222022072469      5.870989102899757    -22.326768623257262
O       6.877725219921929     10.534468496790593    -23.675323162135289
O      10.060248913880557     10.723093765992605    -19.701042053535300
O       3.020972984042587      4.873813949351339    -16.478111933215573
Si      4.539779588562151      4.254549062559121    -16.358280543233068
Si      4.954186411179586      1.826044701592574    -14.552119608905860
O       4.779837366200755      2.669673641254982    -15.930908455923998
O       0.840145519861728      0.753713936004797    -14.262733257598885
O       3.415872276963285      1.761718361146628    -13.986258617323763
O       5.366672805661554      4.687128509221398    -17.673282558501072
O       1.935258549035104      7.716221185142740    -10.432579677034617
O       5.334809720678932      5.179078751744468    -15.304475414503933
O       5.659292174730345      0.304928571257164    -14.485643918961049
O       9.941337246786722      4.708468203461974    -16.292016279968749
O       9.069624944379392      1.596019083628111    -13.840626965922644
O      10.365715149914498      1.870290979744322    -16.415268969422225
O      10.649138065717166      3.393437206131058    -14.268068624904943
Si     10.119657395340957      0.163826286937176    -16.623815121202629
O       5.926333941340935      2.791813048416877    -13.630453316175512
Si      9.904864846199494      0.227182941623977    -13.893149290804644
O       1.200670340653340      9.839834112804180    -15.507694773340672
O       2.241317551083729      6.791548881618858    -18.182525230501415
O       0.459494807298737      5.759679816663986    -16.419433236424666
O       2.369860311225683      7.368899166092539    -15.773710530991400
Si      1.994619893268196      6.087132842597493    -16.676626560787223
Si      2.574999393856502      8.994875568495182    -15.713526035691929
O       2.757774186249462      9.094302991316093    -17.344125904036048
O       3.537302104216275      9.665191447383286    -14.666272026806466
O       0.437208478563700      8.623839378977479    -18.355503992394667
Si      1.989896370837022      8.320941394342917    -18.592211323762442
O       5.444738595501415      9.869393572350784    -16.533293955342888
O       9.443312280565207      8.089144981651774    -18.708730189535999
O       5.763742324362071      7.191214881554315    -17.440732995799671
Si      6.321575658903441      5.824414274499995    -18.099193216384204
Si      6.339298716830831      6.034207103191537    -14.376069594645870
O       7.813348598992480      5.726375340856721    -17.356975308293187
O       7.848293964151893      5.857232344712632    -14.884328104849244
Si      8.828421750567047      5.885196587080712    -16.209447083598604
O       9.524762660738695     10.316579587819792    -17.358885028767226
Si      6.095765582586223      8.411190902983462    -16.322887198563581
O       7.655398143975111      8.665530237909490    -16.664863420390741
O       5.976070166154635      7.612718149030725    -14.882638994188254
Si      9.190828746705654      8.647802351958880    -17.172013088516906
O       9.627681389295351      7.378629359848776    -16.312136264384634
Si      1.972451141590091      1.405085496520385    -13.284615644624211
O       1.324712882536514      2.822575923002420    -12.672510069434484
O       2.452897752531932      0.322068107479831    -12.189387267748220
O       4.982568076903378      0.648797406706589    -11.610860895471449
Si      0.191002818301448      3.976611739384484    -12.354767710370977
O       6.313546818304741      5.293227248805898    -12.960010770471008
Si      9.619405504252207      2.956355580412780    -13.079981715795274
O       8.302645998083367      3.769470191966982    -12.696321141693254
O       9.972360772225807      2.100550010802747    -11.774073871383802
O       5.787517245399541      1.129760955472779     -9.231983194309045
O       6.200894411772802      2.968372098452676    -11.190116592670780
Si      6.671035167596904      3.786843336946717    -12.535965454700010
Si      6.117706221617515      1.438597151978716    -10.754450028096343
O       7.624444255255735      0.901960982838433    -11.033828721379694
Si      9.227657026872127      0.687006929344929    -11.130142129360721
O       1.248554240026504      7.961016370478114    -12.522572240154275
O       0.937423243361230      5.371977781733081    -11.849751975530909
Si      2.014278372017438      8.980540088831818    -11.367679115680653
O       1.242075511527854     10.321864137271866    -10.932560444524583
O       3.365969991030020      9.582547570238832    -12.033542278646175
Si      0.882740356949932      6.880441769152822    -11.334558567656472
Si      3.502428941118824     10.627753874804453    -13.327228245239752
O       9.605915197587917      0.073808392365670     -9.722348003381548
Si      6.496268784869572      0.700674480572479     -7.828571927975424
O       7.110161190025428      1.937169586499283     -7.208617789514546
O       9.241307058443780     12.430342589832483    -30.094016596620264
Si     10.533912589188544     11.656565575941274    -30.396675835986354
O       0.389859658250581     11.121123110955709    -24.501958047754570
Si      1.225413384905351     11.541243106826906    -23.177593418117514
O       2.742722702605440     11.522216767202423    -23.748339641438065
O       0.369045165496745     12.737111254490896    -22.554383045407665
Si      5.041058297674587     11.660880772764839    -20.242993511345777
O       3.510837685240992     11.260828729641251    -20.713043434322632
O       5.660373678924262     13.036093273628918    -19.670571085743802
O       6.004500324839309     11.506113719245565    -21.570192715623065
Si      9.600611657150484     13.415243391216771    -22.548559307237952
O       8.103685747795346     12.985719472045956    -22.839630756087157
O       9.868040091072283     15.061422209495715    -22.492221161954532
Si      7.259835182056634     11.623492581734821    -22.510488891870192
O      10.258519917589854     13.066535507325922    -21.079931495165084
O      10.586784090265509     12.664290582416502    -23.531381134591051
Si     10.665248207692136     16.042896636200872    -21.481214221112349
O       8.487314576914855     11.000796967512105    -21.709329661772035
O       3.276214828623881     18.820835596182782    -18.922002963477684
O       0.221787473889553     19.765308177118225    -20.406338580771603
O       2.226519884839961     18.626837586282786    -21.424904743397704
O       4.846936955238989     19.344753924698139    -20.746893762320497
Si      0.615899513186968     18.743515927007358    -21.598682470482760
O       2.413345614165490     20.780483857861853    -20.423871800099487
Si      3.229077924687083     19.473375229765157    -20.474544599152690
Si      0.903919162450304     21.090890536040270    -19.791705696608830
O       6.969347641019144     20.029104830858042    -19.326573016199017
O       9.831935434853511     17.407393485708134    -21.333928566654045
O       9.499392025720640     20.151122406853453    -22.001524194503340
O       9.257384109573614     19.166978805870237    -19.535400396090630
Si      6.289164312114069     18.837463448459907    -20.182963248298464
O       6.223392095308145     17.391928637894711    -19.335401180664519
Si      9.057289095001407     18.758715861945756    -21.076850634572796
O       7.471208960379412     18.577087000178562    -21.243775627056980
O       5.176691708138190     10.845065062927743    -18.872536865468273
O       0.904292903129372     11.866845933644431    -17.118399134710707
O       2.570409865650362     14.151374304998198    -17.449137845614068
Si      2.234220806848063     12.776823608966083    -16.718297570998878
O       3.535416976521907     11.865114294085846    -16.944383050760294
O       1.765786178236913     12.931893557957325    -15.253279948171757
Si      2.970751946754929     15.649892986571809    -17.884670590190609
Si      4.991035644689263     11.241057592195277    -17.280204749091482
Si      0.696090441826556     13.127548613951005    -13.951328521817850
O       4.541452634747457     15.651240796401158    -18.395418474514720
Si      0.167982864564535     10.926120591377201    -15.904383403019109
O       6.030593641792774     12.446892262868143    -17.159447798952201
O      10.387475472708593     12.851021348957753    -18.452541484481177
Si      6.689992704626853     13.174701632961337    -18.399396314710138
O       6.927497558051777     14.744645937835145    -18.282519070686785
Si      9.406059050371153     11.537426949871477    -18.448821825986442
O       7.989374297615110     12.137036178017940    -18.632209371552225
O       0.235481877620285     16.059248063258007    -16.449480385382628
O       1.575971176884630     16.285262416828729    -18.602993753057234
O       4.634582723139217     16.535778116594035    -14.144276459969335
O       2.538258005251168     19.398058537071282    -16.516969689859117
Si      3.594660661190585     18.580450250460977    -17.321540779682131
O       3.243254189994350     17.000820344344962    -17.006707467977755
Si      1.042647358605977     19.775316000197382    -16.978703458656909
O       5.111008115860924     18.980319823749582    -17.200258354994176
O       1.097664574043660     20.757189017555074    -18.278047629791747
Si      0.308114697294456     16.905093904976535    -17.887638817273391
O       0.461491086921271     18.369433135961263    -17.549906024295264
O       0.172802903869463     20.424203410981196    -15.843011512665703
Si      6.023913974661363     16.133251921866659    -18.261116543599687
Si      5.716383961512696     20.251354402814567    -13.979520595000842
O       6.283797836574619     19.258795582776962    -15.096098815898429
O       9.439128945866544     21.105503158464725    -15.266066419698703
Si      8.317609749396496     19.985836474430641    -18.426189613721306
Si      6.443057946146424     18.451169541718727    -16.478135953713927
O       6.362534440721467     16.946873778018535    -16.891452327110976
O       7.756448168797270     18.989039303913383    -17.261897323982456
O       9.173972998184890     21.163643411228414    -17.862936894240015
O       2.103078451616865     13.922923812428978    -13.127309112776267
O       4.097814529928092     12.095895730585218    -12.938802721711737
O       1.987713416271985     11.111027281860576    -13.081427475098575
O       2.555003721309215     12.684055545327006    -11.100357279768620
Si      3.377060530191418     13.426223778750384    -12.268415996313649
O       4.327821113900438     14.790584910843080    -12.133833067519863
Si      1.367384710115005     11.714461917960620    -11.671717278361927
Si      4.618041141001124     16.209215242712268    -12.679538720312266
O       0.266326700171131     12.629917814997208    -12.299724409224593
O       4.175614601836955     20.245713429570106    -13.351899737435538
Si      3.830441572549454     21.017708239992125    -11.943022381148326
O       4.275142842920338     19.878892391970520    -10.949513924411862
O       5.052698443833324     17.350796935595596    -11.728004800130405
O       8.958601428173317     19.219196319041504     -8.723934764662353
O       9.598402578542524     21.211238368659295    -12.414096437684448
Si      5.582466738669659     18.902786044636372    -11.248499411237681
O       6.281230250386297     19.643330344450970    -12.544381078754304
O       7.544026322683942     20.912458300773974     -8.240793479013215
Si      7.341858253753252     19.276832667038512     -8.680994528114690
O       6.607432222145118     18.826995401113869     -9.986920506736004
Si      9.302671462430725     20.763905547310287     -8.338454819791011
O       3.755177333050230     19.052835700787242     -7.440581847740722
O       2.164605463762658     17.380553026792040     -5.651734648265139
Si      3.049625919930086     18.791323692735904     -6.027981422100047
O       1.644184258181743     19.428282880769828     -5.507002092215259
Si      0.835057111446458     18.048081609433090     -5.186532686840801
O       4.454973731155524     19.242500753733022     -5.432741070650801
Si      5.153582245543256     19.675548897253229     -6.824775788512429
O       5.487583478970652     21.156538445219216     -7.004569382853949
O       9.965731936415271     20.907968766915722     -7.029334605257291
O       6.364088178528348     18.872202021241872     -7.484590335963865
Si     15.077066246944110     10.109534601882556    -31.254071712044837
O      15.075370752536996      8.757893405212439    -30.393916619894746
O      18.076355583468178      8.022514428067012    -33.526844227154612
O      15.976448503675886      9.742737516519625    -32.554656498964420
Si     19.248115583825285      8.411066379488377    -29.712115678628621
Si     19.275775752922069      7.994218594631645    -32.479248115495196
Si     17.435096287738830      9.533396547592139    -33.186125647789027
O      20.126105894928603      9.669464039217168    -30.257616210995785
O      18.464740223422353      9.558160188672447    -31.910169629987593
O      20.478446370613508      8.996392295108832    -32.707499309618164
O      19.411356436216039      7.419001321156256    -31.030327352666411
Si     20.082108076350508     10.235972465239611    -31.753429851560753
O      17.597253054493233      8.289153541709647    -29.612591037026792
O      14.739881253178769      4.018255782056319    -27.706003312863775
Si     15.032155252669220      4.379182661768713    -26.111478458656748
O      13.869249555250168      4.442281806244139    -25.016569435523394
O      16.285558255545901      3.795964603835485    -25.371179164535096
Si     17.359751219769976      4.241816312279408    -24.220553503657868
Si     14.613022010260480      5.573252021181847    -28.210037361480051
O      13.092360834148652      6.115138249071688    -28.483918303570306
O      12.227306566226675      8.547752077115177    -27.835944454356934
O      14.645238005350512      9.583328239723098    -25.491678225764790
O      15.009629915102241      5.893345472246999    -26.688173860269604
Si     11.783419533275428      6.948863990623612    -28.061918706828326
O      15.764730797836419      8.540654065852463    -27.847816769003206
Si     15.817864296121845      8.890321703703362    -26.322918219151845
O      11.196325257150617      6.247161555403184    -26.784819214593995
O      15.563507045849811      6.426660162569480    -29.139064947065723
Si     15.991675392883028      7.981136342251065    -29.312383070236805
Si     10.850040029811902      9.243983409625947    -28.420839779475031
O      11.697417245135780      5.607256587265411    -24.189331177356529
O      16.590821538116426      7.823357087788372    -25.440510725129936
O      19.745400959743229     10.261097664964616    -26.472608900678370
O      19.071599430061760      7.804261024445404    -25.758372519066100
Si     20.107393758417217      8.556621759982162    -26.657102246017615
O      19.807433041114663      8.229813975651155    -28.198357503324257
O      17.072052269929053     10.026093014170534    -26.364980288394751
Si     17.912444429371227      7.278254029422361    -24.781872120575450
O      17.880608881841095      5.706394867329490    -24.597863359866853
O      17.859672141211281     10.726040394957485    -23.173554472790851
O      11.208020424674345      0.800696582514846    -22.513860325869206
O      12.698736329269435      3.299736555160141    -23.042521364243999
Si     11.551665188675825      2.341094932944199    -22.899694461917139
Si     13.002278745663643      4.838253097049421    -23.620046858798116
O      15.814283388058261      3.947123646600755    -20.293317740270574
O      16.343599384390458      4.507570466308898    -22.940628087315961
O      19.921873972193946      9.786362906008517    -23.982658276711437
O      16.298527967995888      1.532374056069040    -19.557420020202123
Si     16.530223951105107      4.852688026560931    -21.411623377782252
O      18.576736222626938      3.408989451675360    -23.537456239709446
O      18.775266817808692      0.711188751438274    -19.905243634850152
O      17.674279292258145      1.897362122067840    -21.706551054525573
Si     20.137000718338268      1.689256747109853    -19.863614627428479
Si     17.341345141230953      0.794933783164425    -20.579560941828415
Si     18.730636214627168      3.054859679337587    -22.001832080986180
O      18.032572943284077      4.318525739351100    -21.275882448317432
O      20.010843970182954      2.527982480947383    -21.254648955187111
O      13.552711365639821      5.749008967429370    -22.374975073106782
O      13.768250373014231      8.280941325702949    -21.784695522019110
O      13.157003040803991     10.112897988281803    -20.032595851405734
O      13.687804918693866      7.181816882926635    -19.965818841348757
O      11.410845640848750      8.150864423236493    -20.414535435861797
Si     14.278257634912080      6.760240497087486    -21.395478596694776
Si     12.920963211223938      8.631464501127157    -20.489641445060467
O      15.795478020406915      6.351530263663408    -21.243509217451845
O      10.950743200065281     10.482093464401423    -22.313745960791422
Si     18.930203833943931     10.046657863671662    -19.816961522608086
O      17.366451870301226     10.642414795494966    -19.897796764088909
O      19.150979262009137      9.532760329789570    -21.342881335195006
Si     18.748431205157186      9.400773985961559    -22.870166886327159
O      18.113106688076449      8.014504036211694    -23.373808312680424
Si     15.979315459900029      3.050061224591879    -18.948477587552905
O      10.946961800404241     10.407922372751390    -29.465594796514313
O      14.639780376523108      3.036368532380807    -18.074341444141893
O      12.341876437377381      3.553408859391344    -16.276280159268783
O      14.802403503865998      2.675748948245043    -15.557543674194568
Si     13.733006215210596      2.797898845674222    -16.727578249181288
O      13.233205418616093      1.312861924857571    -16.702432136087513
Si     15.267696107505055      1.533417406168624    -14.529175642219149
O      14.043116438753529      0.487394305169360    -14.606740238119698
O      11.446178283212454      0.475301359719202    -14.280674707710814
Si     12.645018146766944      0.387060407357300    -15.447257163357042
Si     10.814355035420480      3.383289240224773    -15.837805476254351
O      21.447398176385896      1.415855400228722    -16.587682314691307
Si     18.798786355662788      3.343269472536936    -17.473585255632401
Si     18.316704742736057      1.268726742722545    -15.003312779494578
O      18.456590636266586      2.387195599807132    -16.232631128978817
O      16.645291471977878      0.851301374246526    -15.142277824236801
O      19.632616929415349      4.699196506021480    -17.001408247539104
O      17.300431485427769      3.523142650229462    -18.133710096164634
O      19.607792970267152      0.350504837590969    -15.070816179183026
Si     21.254278767255737      0.449395158410821    -15.445184651558449
O      17.926145916204018      4.354370149299520    -13.714405288694742
Si     19.334635139490430      5.119985299461788    -13.708635150053373
O      19.655444521271516      2.675697834196153    -18.739269621147045
O      19.708715991700434      6.052614186742040    -14.904791521944123
Si     20.372937806090320      5.927358165457705    -16.344246352690611
O      20.198179154839362      7.380745414538064    -17.039743630340915
O      20.556459657882666     10.038364094117050    -16.636718048413883
Si     20.460737427392303      8.822849802114792    -17.669040660141153
O      19.278627496543940      9.098467857860332    -18.694630709778888
O      15.867684458529180      2.382659009399299    -13.259656002830576
O      18.229064727540038      1.917495436244824    -13.516640573652579
O      20.649291880666748      4.239275372187903    -13.539770980601233
Si     17.271489720636779      3.059431717980768    -12.893568574790837
O      20.517672243026507      3.552169201567714    -11.188481926694060
O      17.836717740378315      3.440130445289824    -11.446027962319111
Si     19.125711124923701      4.284341099709949    -10.911918875708356
O      18.387982162632202      7.977649261468829    -10.961695646084486
O      20.879921616048531      7.067320756241156    -10.878830150070840
O      19.154431969570656      5.412559334295714     -9.854628432805177
Si     19.316964901315909      6.824247069957435    -10.865403083107475
O      19.180821168973193      5.657078003924004    -12.132679983130645
O      13.193957094692417     13.451219497582265    -32.337685433465062
Si     12.638794448623043     12.087100699697780    -31.671095060057006
O      11.974960445253153     12.679899626696296    -30.265956852213833
Si     14.336403967948151     14.458847460354919    -31.691623790621740
O      14.226026720569482     13.606980302646493    -30.343595120470269
O      11.176161162483394     11.454624000392494    -31.870017305666661
O      14.009445855690705     15.966567775546791    -31.163710715147857
O      15.689872172125790     14.362030001595320    -32.518610660920594
O      13.734064481442626     10.881917504361260    -31.568669815888413
O      17.934791768121002     10.833118327135372    -34.005120245219416
O      17.813953655486401     15.022781122794282    -31.334561731734457
O      15.891448914470924     15.466753818301555    -29.653081361258959
O      15.955006761749090     11.124841185443451    -30.303361299365978
O      19.862919117014652     11.601996215723936    -32.463861272100431
Si     17.454483525195911     15.002443543543349    -29.769749860509055
Si     17.239297477543182     14.089903250848362    -32.500234349901142
O      18.242591610452617     13.646083735522504    -33.775092650028121
O      17.461930278143999     12.498984011193093    -32.135877271587596
Si     18.552235917122349     12.143476075184530    -33.302555566476322
Si     14.560673131319209     13.032092157742301    -26.987061550780911
O      14.211173911927963     12.128191249359819    -25.786564680149855
O      13.200695807584875     12.993306277720247    -27.929467597420924
O      15.616249244479292     12.267817811649817    -27.950447078869107
O      14.822396892923196     14.602206250405892    -26.776820391511482
Si     14.115853091873948     10.875568329165228    -24.769618804411461
O      12.949588920072483     15.197679938818602    -29.135711166919194
O      12.556641224097092     10.906516759746125    -24.249408395964171
Si     20.447388395262848     10.870075670369504    -24.999346542742003
Si     16.695274829004624     11.991793369111416    -29.147160988152098
O      18.090959866114396     12.489553124220865    -26.534887627655824
Si     18.681904814653365     13.423064552608510    -25.426597166361159
O      19.808251037122158     12.348919863387868    -24.977561622894029
O      19.025106069794706     14.823459021844419    -26.110345303413581
O      18.524250951196393     15.515459179843461    -28.687058521560207
Si     18.122018643419054     10.936867021132020    -27.044501647676800
Si     18.555764862978695     15.972473925391787    -27.104048244579221
O      17.908580157040102     11.071294265050605    -28.625666427167559
O      17.291965305707009     13.406566938439918    -29.454968920278102
Si     15.308418725162889     16.192134218488029    -26.699505371601706
O      14.651187399145616     16.828815052918106    -28.067587552472872
O      15.285382018469603     17.126955310662577    -25.412290298652998
O      16.933271838249240     16.038759921300219    -26.936761797815905
Si     16.422407301133415     17.712324333950523    -24.353252959386666
O      19.829232479487377     19.441749128920730    -25.101729956275349
Si     18.725459991920673     18.902020896855856    -26.263459291802679
O      19.174127319108326     17.449720830904266    -26.827035460565927
O      17.452002486494020     18.337165638477483    -25.374054798176221
O      18.220724344798398     19.954280928008998    -27.257487752548542
Si     11.095538477009136     13.594337883108034    -19.749523286998556
O      15.094995885984304     11.927943360059469    -19.649682707939192
O      15.256919676966566     14.111741312080493    -22.739291597662291
O      12.500728671533874     12.842478578011285    -19.709956527823568
O      13.773850062655901     12.129935704700999    -21.699704501355143
Si     15.039217101540805     12.574778968219983    -22.531838147562954
O      15.145467298706533     11.492590523400350    -23.666365431287385
Si     13.500488719107597     11.697623005433789    -20.109623516679303
Si     15.823842348665904     15.653176813711594    -22.437949874726630
Si     11.012637420419640     11.138804195671053    -23.777258208062236
O      11.060101161874591     15.160444704110386    -20.179429961161084
O      17.705696638904968     13.264283923320830    -24.037853000475518
O      19.675228877568056     11.447574221127024    -19.383327386900437
O      20.570940234055122     14.925068282811164    -22.541117489294670
Si     16.633061177051424     11.994773789484773    -20.065962353499927
Si     17.819725858596247     12.270598941227471    -22.827046350919595
O      16.544844301226050     12.297860571318669    -21.752322220682728
Si     20.611460844471580     13.448422637667434    -21.936545590170713
O      19.227903804529131     12.576748437424888    -22.228031549640821
O      20.452802148715126     13.610876767856377    -20.377630194877490
O      17.815750597547087     13.002155630931643    -19.710236648821166
Si     19.452398340993788     13.060032280310201    -19.269904522658511
O      16.493773477569558     15.760371227118872    -21.001334711733548
O      21.410404843779148     17.312860496904747    -21.452751111350043
O      11.981014497665115     16.659563733750513    -22.225629360417841
O      13.053724530224814     18.881251698671026    -23.273456729242035
Si     13.206783629786877     17.506062848631718    -22.703287609823565
O      14.584099102903901     16.679142460459904    -22.540363588437486
Si     20.230081489897156     16.450801993409716    -22.125062670211538
O      18.979059750573359     16.310009690956434    -21.107939907013062
O      21.429257106313866     19.329299748023416    -22.887639457606415
O      19.878158214627199     17.384916455671227    -23.340956053458566
O      17.338594010385584     18.233147565864819    -20.770376396148013
O      17.047813237902901     20.881590198662810    -21.311805356406730
O      16.428113990038447     18.685341305427642    -23.090858345144685
O      18.814899297902954     19.461030360562130    -22.546575310816138
Si     17.308558594043340     19.381727538719570    -21.885819327549275
Si     20.060046163551661     19.042032833062994    -23.582762459950317
Si     17.660761059277021     16.750598710684667    -20.252374289418647
O      16.834250437579541     16.250121856348464    -23.544754172073489
Si     14.338939605977570     16.058819956910369    -29.543245338273522
Si     12.898884805743201     13.639802906251903    -29.289770115515825
O      19.348501120101641     14.163612445927077    -18.049143122990181
O      21.266143626497481     11.935697706269810    -14.756044193953716
Si     20.705477689095218     15.415659754139543    -15.477045506664176
Si     19.070185529558650     15.746580587812186    -17.771896038458841
O      21.292383187948698     14.462527638632846    -14.473154390786425
O      19.332112934535466     15.684167762758509    -16.105114603965212
O      11.613493945139652     21.021619036295814    -16.519201660105097
O      20.304615707360469     16.492570103299855    -18.412812126820903
O      17.831550374395526     16.436627184577564    -18.635626492418808
O      21.039936168823520     17.614200538352293     -4.724054108480339
