# Supplementary material for: Ground-up generation of periodic slab models of dehydroxylated amorphous silica of varying roughness
Source: Phys Chem Chem Phys. 2025 Jun 26;27(28):15196–203. doi: 10.1039/d5cp01570g (PMC12232287; doi:10.1039/d5cp01570g)
Supplement: CP-027-D5CP01570G-s002 [file CP-027-D5CP01570G-s002.zip › ESI_Structures/Dry/structure-number_2-alpha_0.03.xyz]

432

Si      9.334568501153123      3.689389740790572    -17.780585459691441
O       9.076017401150891      4.889057794029045    -18.634190632751775
O      10.381552042850936      2.473867523494179    -17.980590472770754
O       8.415886308236933      7.168977661386172    -17.687673829828007
O       9.014199704757683      7.042503904169099    -20.376046677585471
Si      9.262393581116870      6.619156312704666    -18.945258237507833
O       8.699856730386172     10.152387619771689    -17.950739205466576
Si     10.272829716117752     10.432045033482442    -17.817473250552403
Si      7.177885429667731     10.505682414729886    -17.734328232787192
O       2.280305816245983      2.536460147005108    -14.810716975532744
O       5.033083757616090      1.426110011366745    -14.863619264087482
O       0.735063491360598      4.710890238857937    -15.149450237619403
Si      0.895915571740440      3.277857079503346    -14.452715410495459
Si      3.789949513480229      2.347865138155757    -14.363548920170778
O       4.243561794037729      3.761023785540748    -13.750322525085794
O       1.108454650894892      3.535287632234626    -12.819135461736304
O       3.739229689924008      1.037616205825255    -13.180079497758422
Si      2.626457421622184      0.244740714776659    -12.205362688635930
Si      5.378056322080170      0.409136500066857    -13.603675889253225
Si     10.616406160553362      0.973296072083063    -14.379820435555885
O       8.589064582373268      3.556523019688925    -16.374499618087128
O      10.265098804095059      4.490527467061948    -14.175169928604960
Si      9.491373757077701      4.623798138453588    -15.504194491017312
O       9.122228504329655      1.238925602681468    -13.829021177751473
O       6.624885309379431      1.047268252070904    -12.895891095586165
Si      8.085936516307225      1.644246695446514    -12.623866384986355
O       8.145140407846704      3.209826123105632    -12.327256182561824
O      10.657846623436630      4.168363922348770    -16.597321807494566
O       2.129319806833866      9.634452334211607    -16.733703479319605
Si      2.272517089378082      8.585405254336544    -15.558471934405860
O       1.653832887642420      9.416282620166049    -14.315177925914107
O       1.131459306555013      7.328397879083978    -15.616312249823181
O       3.900225589115909      8.240818692636241    -15.572953660114793
Si      0.195357975296196     10.059099486469686    -13.938170783061411
Si      8.013289455072055      7.297610897260991    -16.188941434805503
O       6.332701590176679      7.122385177152883    -16.010500239061173
Si      7.620741586027824      9.151276505658920    -13.836115327371834
Si      5.459837670486100      8.461116915379341    -15.834667661120292
O       6.092272708543097      9.402590449432754    -17.026827291059888
O       7.993660941378320      8.079055633779944    -12.766721361341983
O       8.368703339956484      8.523055456527992    -15.187122091364001
O       6.169311969451670      9.163163142361975    -14.465440644496709
O       7.957132285098751     10.599562363339261    -13.129620056218977
O       8.783146854389267      6.001331250558415    -15.602438219099291
O       2.688400256987501      5.263293194118701    -12.182607694024396
Si      4.122730871125122      4.546172104764056    -12.342458083416057
O       1.333673408346143      3.480176561731722    -10.192124518919815
Si      1.277576174142831      1.931755076401895     -9.845452554384035
O       1.662775581620796      1.126716159779736    -11.282918015177440
Si      1.880671154998748      4.025007461560956    -11.560162697857566
O       2.406002415812774      1.501425694351459     -8.760136956195982
O       3.377359782776769      3.245101265897088    -11.632395569130379
Si      2.954503581957250      1.379866121754622     -7.190100509118982
O       5.220361074872051      3.776626507961539     -8.939254706157499
O       5.206098852969711      5.110594903777868    -11.398690378674390
Si     10.735814582452893      8.888781507621101     -9.762385275312043
Si      9.271551631870800      6.174145452137463     -6.770201801867772
Si      5.624373090705026      2.896281942296855     -7.656143349071475
Si      9.628607145313321      0.276027946005987    -10.094867231586722
O       8.991060904881170      0.740457640815791     -8.681657054601883
O       8.797278295356101      0.974030803191292    -11.332975484585557
O       7.318671117611743      4.342574784384911    -10.221271298073241
Si      8.566892270675453      4.329098138086502    -11.221437624282126
O       6.693658354148702      1.738252924323412     -7.973370996722251
O       9.185057300642679      4.525338156969446     -7.723958605393950
Si     10.296371399838668      4.000770665281827     -8.824701098198558
O       9.676510725276508      3.785229639707350    -10.231800995390611
Si      8.111631978090706      1.089574085676416     -7.293783876481493
Si      5.837764425489572      4.948400109079083     -9.868316677987000
O       1.072427820528492      9.671222153073041    -10.336056773252825
Si      7.388716652150630     10.458242625975657     -8.834942692505113
O       8.109339125743306      6.889991737421571     -7.577107432258363
O       7.993667399174615      7.259009165855323    -10.211231322362549
O       6.041907869486877      6.316093195064423     -9.063039456873932
Si      7.229254185224433      7.470566325843823     -8.751443640472761
Si      8.834583022335407      7.405252189627564    -11.590007078515248
O      10.180341501836889      8.253292301892392    -11.212513540898655
O       9.420410253961041      8.925013096999285     -8.861088232862366
O       6.858000316803606      8.959603116584498     -8.577004346586193
O       9.015763067711582      5.811711757908308    -11.811913289132203
O       7.661287823396338     10.657020623741461    -10.446960691275233
O       4.374147561545900      2.092984566223787     -7.035168340389292
Si      0.465740974355778      1.911891353250012     -5.452992507264073
O       0.745252495957553      0.331413808590519     -5.057458567514593
O       1.865769240135281      2.103286505207057     -6.304201547895417
O       0.167258676315604      2.817032418270732     -4.329463872526932
O       8.737137090645707      5.237808114088613     -5.649757322161335
O       8.508418395790308      2.390864628673899     -6.417967164471492
Si      8.211040281194435      3.949928997532215     -6.488420059913081
O       6.633878070006303      3.871942348609697     -6.831231800931740
O       5.188033603721699     12.960638069992388    -18.114812918583532
Si      3.770342747827812     12.750604122641725    -18.882912366645769
O       3.310036774608319     14.230198349243054    -19.060987795238876
O       4.686409164307658     12.401270949532909    -20.181917354744130
Si      3.792777291376840     15.629045495548509    -18.435332100061444
O       2.789032139707418     11.865047999369944    -18.053394746200517
O       0.327632554376954     11.297553061669587    -17.530421524636100
O       5.123362592994812     15.741568543020058    -17.545882908624584
O       2.704762284910731     15.895415238849422    -17.286501848325109
O       6.732892073709438     11.143106715098133    -19.154899346326616
Si      7.511404058065692     15.404289308921866    -20.372902844324962
Si      6.113202052919968     12.648452157133764    -19.515177143373052
O       6.947555225753066     13.916510757721802    -19.817252987050900
O       8.573124897410036     15.351223280863037    -21.527557052238624
O       1.540225999002270     21.092924270123831    -17.972931041158894
O       4.023513843415511     16.883068064355740    -19.432176163339719
Si      4.217835522350416     18.524518768154831    -19.293431518397714
O       4.698404332553093     18.452034261164442    -20.839590074398902
O       2.992863838332364     19.060513542878375    -18.397861080810017
Si      4.729439461742706     16.874395045857469    -21.110550932797601
Si      2.575595556107778     20.147556676791005    -17.240058176010159
O       5.459731976508169     19.069532831272333    -18.348197859503880
O       3.736593050739330     16.308921471343325    -22.043615228007713
O       6.161443292861025     16.205421321236479    -20.772069785563303
O       7.978703535905581     16.238374213947306    -19.032535137456961
Si      8.423276979133030     17.101724903916814    -17.754324824160278
O       8.365079213849000     18.770160953448350    -17.654972645236327
O       9.905082783169478     16.685034822242763    -17.395437870330923
Si      1.845751105446396     11.229604488196243    -16.955474641053733
Si      2.240766415028018     12.967915747210204    -14.140276791012935
O       0.393042073269344     15.089340243141326    -16.423829248990899
Si      1.863764889782941     15.563467829967246    -15.959230454679163
O       2.381402453302962     14.351262196842251    -14.985605849140599
O       3.660314915352696     12.373215322282320    -13.648934563891487
O       1.910071736524564     12.070232273711779    -15.484495012295719
Si      5.214472785163597     12.530884434015169    -13.239193785886849
O       1.453222863892762     13.384433031282619    -12.748600347493850
O       5.585082599916880     13.978772909732378    -12.620686615768273
Si      6.168379613672352     15.746375731050801    -16.291887547006112
O      10.417359703972361     11.709562311866534    -16.870954650593156
O       7.228992381699598     11.683852467068068    -16.677622657072391
O       6.780914009986312     14.336456757730444    -15.942266112841153
Si      7.253305139516583     12.839017479552043    -15.590589735578448
O       8.791662192128525     12.970011471690176    -15.230931642957907
O       6.096124634152573     12.438198912559178    -14.575029803912633
Si     10.350554435854219     12.543998985747379    -15.479078102158612
O       5.810827627874123     11.516465964429408    -12.167563036592151
O       6.614011437050916     18.197425700472731    -12.479020654615679
O       5.158833709340343     16.104426985191303    -15.104888673763320
O       4.014642062284964     20.658361553220271    -16.810905656753466
O       2.526181075836478     16.786924818515701    -15.070146908282764
Si      4.031608951506634     17.291587500744328    -14.940062505766257
O       4.704911357711387     18.427585133116459    -16.010100993725288
O       4.187510038112146     18.001493201010646    -13.533875120574338
O       1.893239367924037     19.713955161205263    -15.828340203370395
Si      0.881862793588329     20.325897811451092    -14.666005702369787
O       1.735823020484563     20.985023793730331    -13.398888011441187
Si      5.293311103307464     19.659983118598330    -16.824439201961653
Si      5.171026247787903     18.878389367498187    -12.665958103807810
O       5.264066285013566     20.373335551372822    -13.369263643972792
O       0.176329643482673     21.223270173989761    -15.838576545666326
O       9.455197169849221     20.816410966794376    -16.494389155221501
O       6.645015361428299     20.285014101937406    -16.279613319892327
O       8.856268437264143     19.377236186912810    -15.133779044485381
O       9.116654242445284     17.020099752957893    -12.340613301706556
Si      8.136890887133697     19.901083115966220    -16.517840391869900
O       7.331425211142781     16.740198546195423    -16.539270009653180
Si     10.303777344359899     19.847460978458233    -15.542213273470139
Si      0.016476651407242     21.198304260331099    -17.460863394890907
O       2.096207434057106     13.743963585152681    -10.090899307813215
Si      2.532233215646137     13.236684760331828     -8.552646978181821
O       4.108508284248108     13.246795094003494     -8.474189510477592
O       1.935131042103927     11.761246299821464     -8.674326381695723
Si      1.025543944133902     13.555903263976688    -11.222854608175828
O       1.745209494420482     14.113085079880562     -7.451060075330438
O       0.316334477415549     12.002564361775574    -10.724752855470637
Si      0.851771185981468     10.917036490587577     -9.489663127285615
Si      8.925579597472478     17.522666111045652     -6.269552199577871
Si      0.726737041078235     15.244810511567524     -6.814328550887037
O       7.709867980683455     13.045250905860486    -11.768014388927101
Si      5.717146365271644     13.151962317126126     -8.633365315898699
O       6.087280459756044     13.826639186767361    -10.030675116340555
O       8.551346864844177     11.318495481805252     -8.010436605291408
Si      9.690048633254275     12.429909873942044     -8.051076164619587
O       7.144488104174928     15.771672341900777    -11.466712974428983
O       9.808598262405324     12.857588980972945     -9.624865446605568
Si      6.666704628798519     14.236097396099142    -11.466700100538583
O       6.524079125351564     13.990285047577192     -7.517307232878792
Si      7.876282860481605     14.815885874338203     -7.368991792393062
O       9.115007343009589     13.751883937468433     -7.259590086154281
O       6.199023054635885     11.628102110194529     -8.653104849078160
O       8.036582210713803     15.667933260928463     -8.798231649203075
Si      7.490268754752126     11.414911881305946    -11.829173606003250
O       4.625033672032923     18.854692190318509    -11.166979034732831
O       1.160176394026983     18.083064536121380     -8.207088593941995
O       4.170334184321816     20.148285089219943     -8.770367810581636
O       3.690125542674254     21.072757632515131    -11.182537760464289
Si      4.637769667623177     20.164236406668181    -10.263072097170276
O       0.402008616818059     21.112710676196695     -7.412887271728918
Si      4.031701679460255     19.938821356622032     -7.209101411049870
O       3.404743737821632     18.494965119359620     -6.994659444338958
Si      1.922634925969010     17.932884405207478     -6.732935723718169
Si      8.925699369508376     16.940989788610569     -9.275565238064724
O       9.979827097207750     16.500162643087247    -10.273100904090107
O       9.110921320845199     17.770023150771063     -7.953896570116575
O       6.237366658451626     20.369583364913890    -10.417293059142599
O       7.299816982583717     19.652351171646909     -8.240195419467200
O       8.969381366954792     20.329776795862930    -10.252405548751335
Si      7.617403885382221     19.626655486096702     -9.797126430526381
O       7.894222164592632     18.039638327154517    -10.257854962654791
Si      7.691108536487789     17.228018606322912    -11.787928167489557
Si     10.555196816241272     16.172681872353142    -11.959915897489864
O       8.053499250037033     16.095889898899578     -6.353112083334549
O       2.829782740158151     21.175544109624667     -6.732464833845572
O       1.559241704683751     16.479317444952827     -6.286803706725003
O       1.438521401102299     19.179633837883124     -5.813605068689812
Si      1.210920097400246     20.758657414862196     -6.110393188895213
O       5.468862803698244     20.122242708498479     -6.593078306972744
O       7.823228488013631     18.694718385178799     -5.871194247944499
O       7.862561520894840     21.315009907052389     -6.445418927171684
O      10.324694486255977     17.448255114048532     -5.689878613097224
Si      7.101018425112930     19.903857871271605     -6.639259486019296
O      14.310644235887995      7.861598483543214    -23.140446831131047
O      16.663599753799375      3.958080851746155    -19.463115370561962
Si     17.081018413013453      3.268576090020135    -18.015005544331785
O      17.884906376313619      1.884465398946382    -18.222067662162093
O      20.482841198075260      0.805134210399148    -17.955377695506002
Si     18.914110024347615      0.893223519846360    -17.482607200605266
Si     16.556265292027163      5.388561285095045    -20.084077137957465
O      15.556270824172117      5.591170169419416    -21.366656500464696
Si     11.936869128801526      7.856037099560157    -18.055824713801286
O      12.460148426652941      8.772015827405591    -19.228029984151050
O      14.396440901756311      7.781325700500862    -21.034190039678258
Si     14.013926529219198      9.024425128851663    -21.989381496492175
O      15.312598985581442      8.580570126471802    -17.727560173632710
O      12.821911085222750      9.972598741849371    -21.461758076940527
O      15.404593624613971      9.871415416618360    -21.721561389950423
Si     12.501691868239591     10.307023228717775    -19.842058054057659
Si     15.199201681632903      6.935350794066005    -22.126412312182342
O      10.991657686785846      9.084940490362264    -17.338705772095636
O      10.836860627409862      6.769808762746934    -18.483337865000099
O      13.148743960308108      7.387346321319535    -17.185019067573322
O      16.124910526832615      6.319827563639238    -18.825782289628563
Si     16.391419889808891      7.824078628072216    -18.436946588866988
Si     16.660847510464109     10.031446769021162    -20.729492345518061
O      17.878844434930329      6.335695175270258    -20.443580008220906
O      16.783877316264313      8.503452141727379    -19.891578582477898
O      17.841560840809642      8.003574795492719    -17.605670166731997
Si     17.799670270554437      7.848807230390977    -21.164308024629722
O      18.075783644129096      9.426792097930381    -21.361084300037664
O      16.787697501096311      7.462359282300416    -22.297214739936013
O      15.726749356862337      2.995206469278979    -17.089613225634398
O      13.006262484866603      2.503122805502639    -17.189010639327257
O      11.693205209753305      0.863449628710616    -13.132072486759533
Si     11.481024006563995      2.697710380595791    -16.865855132190802
O      12.797658896117914      4.736407286450465    -14.111712645818921
Si     14.184597380811795      3.970374173694937    -13.937935779006281
O      14.143242913146183      2.745611805032679    -14.933795871856375
Si     14.449277643650433      2.163506089582206    -16.457404655432846
O      14.644913866711395      0.581581285947700    -16.304495145430515
O      15.472107096837988      4.788224881629600    -14.393414091404097
O      11.117736272481155      1.850704914987601    -15.562740629747084
O      14.261092734700682      3.742079150091473    -12.266225837790664
Si     11.373376425586279      5.309968292617124    -13.373055154941973
O      18.093267184931968      4.279027958434401    -17.318157195067791
O      16.407439152161292      2.391956528111198    -12.607115835234325
O      16.387665107389804      0.733781596122283    -14.516973101413528
O      19.076552421123100      1.453998546898662    -16.029085259849523
O      21.109729456349257      2.407133964100848    -14.604532914197499
O      19.131951575107685      3.801296504855548    -15.072660554585049
Si     18.837248353446942      5.044501432370939    -16.090787499048776
Si     17.188799673442269      1.184202662802669    -13.246533756404240
Si     19.562613789072515      2.240993743912418    -14.727630761970913
O      18.720450980295688      1.577146612867485    -13.497455841929531
O      15.001919810351509      9.424561339083409    -12.862953629243963
O      11.227080542195695      6.853560503205760    -13.528599596880012
O      14.372748324475950      9.775335191964938    -15.922944153078378
Si     12.273216423527805      8.143172660365151    -13.446951879249786
O      12.085294958680434      9.663622633862595    -13.018642608720411
O      13.051558427265816      8.123245771295387    -14.852111500364508
Si     14.116202680593045      8.139682923665402    -16.168736441761496
O      15.315585019009308      7.162379706407595    -15.544894497471629
O      16.016133913040520      7.074289005261765    -13.224128528913960
O      13.434224619737247      7.456139573500069    -12.508144185704746
Si     15.000819306032886      7.936293860152939    -12.296861358036780
Si     15.998374497577720     10.635136747227714    -13.055321324136177
Si     15.683395639107045     10.712897228357328    -16.076910890566417
Si     16.185971975029386      6.266030888348679    -14.589230213446173
Si     18.389375421703761      9.013321046264293    -16.447670682371282
O      20.742114093036712      8.854135549136991    -13.447994798538467
O      19.492417051920139     10.077742476509504    -17.058644930328214
Si     19.607944741101363      7.746956450335427    -13.741227411869689
O      18.954579527706873      8.452301858534382    -15.066730217368303
O      17.684654460039628      5.878549383607710    -15.212389674152432
O      21.024768036671013     10.579953615852403    -15.265941616817571
O      17.147037746748204      9.952540048519747    -16.299547214256609
O      20.426499796074705      6.421934120961391    -14.185870129310723
O      17.376523115082446     10.032426284433381    -12.526334744351367
O      18.748829098057556      7.940579715729488    -12.429913611403649
O      20.285548829518877      5.794995645224104    -16.519217833192130
Si     21.460170106005936      6.089595414742370    -15.435297541540500
O      15.054092427594966      4.255346707714298     -8.131112744709158
O      15.481187808742629      2.704878672232625    -10.139340756295814
O      13.512583104675656      2.031099412303650     -8.451901954360222
Si     14.826602454884306      2.850827504976221     -8.757436971494085
Si     13.070104003340353      4.314977222252293    -11.052553489307311
O      12.659438579219399      2.971414400954577    -10.358827321260707
Si     12.102543476295287      1.877790422498844     -9.275655806342391
O      11.006206277323392      2.697270367570982     -8.378674467601016
O      11.233347514467674      0.695502618541881     -9.926608771534374
Si     15.822478554882316      3.382713967632419    -11.572648776465696
O      11.874165264815709      4.842462292549132    -11.915104888957075
O      13.939046963246597      5.179371507909437    -10.012962558745334
O      11.383119770209737      5.167717195866401     -8.850163496775341
O      16.542092037567258      4.685080754107027    -11.343738712337412
Si     20.865335485873590      0.689068989659706     -7.978578840208471
O      21.427127810526944      1.352942121797647     -9.326736289679697
O      20.923020471376226      1.766402733985749     -6.762858836589090
Si     14.677977286515038      5.764137884919116     -8.584479651036743
O      11.608768814130281     10.179650889394873     -9.574801583016274
O      15.841517181923463      9.666927210888499     -8.635573817833617
O      15.311329515088195      8.018511273239691    -10.709542433714970
O      15.798492079180164      6.888585486986845     -8.614182182029168
O      11.675754258724412      7.642649343207472     -9.270577922142042
Si     11.904653441973046      6.581931829046751     -8.136717959147834
O      13.361053894027791      6.323752434293594     -7.715055421786899
Si     16.218534242624710      8.244357562464035     -9.433865412463442
O      10.759353457506684      6.616305164683126     -6.986806265938801
O      17.547219576422822      8.706299336122367    -10.246752193934336
O      19.538999189634197     10.168099947838879    -11.165810408553654
Si     18.376987727244956      9.215332086918071    -11.514464435331124
O      13.761696588890866     11.255657462058725    -19.385372535109866
Si     15.198614967448107     11.985246703769569    -18.909841093584731
O      14.555197426542682     15.712714899963723    -17.797498306156911
O      15.448468169554978     13.542815937589696    -19.106142515042411
Si     15.781368233090349     14.822275539032338    -18.268707230095810
O      11.179130508681471     10.785118383793272    -19.099098225169193
O      15.477802302822294     11.697931399764380    -17.329412170851178
O      16.352886567736896     11.266624855531047    -19.788714537656091
O      16.767368338222120     16.002892973139382    -19.038786467775211
O      15.317481341249229     17.964484364493728    -18.669752692760866
Si     14.019386933737563     17.272613169193768    -17.893930457156110
O      12.471223379456342     17.332609775141655    -18.128614995067970
O      18.038601311006747     18.553699392027479    -18.387481634585050
Si     16.884412078526303     17.479473189052076    -18.389681649963141
O      20.572344322072595     19.911627233423541    -17.833678171087982
Si     19.032590001441726     19.480444153671389    -17.423201976101382
O      18.316302096741957     20.906136371500015    -17.489570543321324
O      16.998258071241402     21.307959548405972    -12.291602910574273
O      13.241994584364656     12.238094047762202    -13.334702111160702
O      15.427876193713683     14.196791077934083    -13.916525974161951
Si     11.868741755486331     11.252667260045527    -13.163814805282653
Si     14.066559660959017     13.613979383838297    -13.187575063616507
O      13.061779934634224     14.662647154326434    -13.936584611307017
Si     11.703816641041008     15.160521991356577    -14.685812587301385
O      11.171828153792211     13.901748018555429    -15.432865841843949
O      10.983177774742261     11.509936866257600    -14.455007562741926
O      15.989200449610161     11.221314722806964    -14.541327230150342
Si     16.187117524909873     15.547280564321955    -13.841586274244225
O      16.743258996861037     14.505194401800500    -17.028898678429250
Si     17.703462981538500     15.572721699346468    -16.369586635507517
O      19.205957592238992     15.262759569328427    -16.610691944352027
Si     19.206519458915896     15.620077972083976    -13.809272179001296
O      17.691085844112603     15.462264761254987    -14.645867520297449
Si     20.454469019993180     14.324452264637515    -16.148840676417596
O      20.184971739273223     14.575073731813832    -14.537869154307453
O      20.136392065495240     12.821555453854332    -16.433540678821259
Si     20.504467347902505     11.231285014543412    -16.696582509181042
O      21.229881316150554     11.267521730060029    -12.985188262508153
O      18.825092453035040     15.022968185534218    -12.400686971495327
O      16.200202943600640     16.166936896963911    -12.398330651695545
O      11.981537896535047     16.346569971977054    -15.787013249576260
O      11.173448884228657     20.823376137871218    -14.547601801129041
O      13.901955444659411     21.316893439223815    -13.915462668814961
Si     11.376126899130618     17.269186562686155    -16.944199792182662
O      11.170430243693154     18.779386274435403    -16.253864764775258
Si     12.479916855437036     20.981388279843006    -13.303732714564624
O      15.378232269666096     19.655095373326031    -14.958939473809060
O      13.610103251739025     18.120564348351497    -13.787716421279869
Si     14.655127170351459     18.194460060388515    -14.982227257109118
O      14.105761264947711     18.104782383878536    -16.485990378644185
O      15.586267363024486     16.844186703041593    -14.652404831389832
Si     15.175816105980076     21.269250243488127    -14.990707183708217
O      12.602840913941716     19.708794304008631    -12.338348001233227
Si     13.086599784432202     18.147176007220047    -12.247741600581245
O      10.772219971131152     15.667743225907863    -13.565291997029767
O      21.145466433121655     19.395489061080841    -14.121145772195121
O      17.119066329226065     16.920676091360399    -16.853713451515347
O      18.649516133794876     19.543342971408027    -13.274464986755479
O      19.152061068184818     19.022280431745024    -15.828059417313883
O      19.468462262363424     17.161466498345543    -13.988827631655754
Si     19.621664123310577     18.808787852528070    -14.257568126196345
O      12.233191420145747     12.654085254806935     -9.758622750852249
Si     15.612259114455336     12.881168195078221    -10.887298687673706
O      15.496343237564572     12.102069166351271     -9.557671466205964
Si     12.237151828359384     11.367693349966656     -8.731159414541960
Si     15.253276447224893     11.130930269743647     -8.241891947485366
O      14.418541359317052     13.774669643902063    -11.556540102965485
O      11.152240753359276     11.784155944694229     -7.700138440179629
O      13.656940898122711     11.100954503728852     -8.136675749143944
Si     11.016926211798495     13.193077858093568    -10.767838214724488
O      10.841526966895479     14.602715795559799    -11.380685437992730
O      11.134447620632740     12.067803695251069    -11.938023819662934
O      15.653555139714660     11.783511447772005    -12.072266704245612
O      16.094465278231105     12.002267373738494     -7.187270406872996
O      20.931558523348027     10.957272397299191     -8.692672186959870
O      16.861137133801819     14.202726305932533     -8.317706460413962
O      18.846351442484082     14.933745581507027     -9.796336763585311
Si     20.602804899980942     15.141402423468637     -9.483449293030450
O      18.550328318362990     12.151261684402700     -8.184678208857939
O      17.070954602319706     13.606636505837177    -11.060097022315059
Si     18.594712875033480     14.053412812669213    -11.177271018174466
O      20.539496740702518     13.582498400741022     -8.722720757268361
Si     17.403409977303312     15.577725643692592     -8.820938564690415
O      19.467913131859280     12.697839280906438    -11.441241629189506
Si     20.143327981869533     12.174207810432648     -8.029174183580555
Si     20.479521519438460     11.396376510957820    -11.472097441199489
Si     17.344050312763702     12.980592123106222     -7.385867970364071
O      21.385944397603595     14.649865137245776    -10.827567822199921
O      14.430363721455931     17.715506320541667    -11.374948328576620
O      11.861982150393763     17.268145163029207    -11.972794848809285
Si     15.970384843245524     17.196145697145312    -11.241919869909839
Si     21.084900587613692     17.842762264007785     -8.678657574023335
O      20.424594266965897     16.867619664989594     -9.779872996803773
O      16.526039000140731     16.390778033706468     -9.928397016976801
O      20.132074191191347     17.921037193862798     -7.320489153604742
O      17.866249799407587     16.674390027569473     -7.760819510093310
O      20.665327098002468     19.280334356118129     -9.373740743973665
O      16.751538502440678     18.585715024056825    -11.718885356774766
Si     19.261479875519925     20.068220748470754     -9.255645547282260
O      18.602258670063119     20.189740265776308    -10.669993287034588
O      18.315749682852271     19.104779975267217     -8.349317630909008
Si     18.474363220277226     18.011599866940731     -7.123901479504651
O      18.396643972745153     13.573102532389514     -6.317298704562906
Si     19.845989310351598     13.563165581738314     -5.493360723115594
O      19.673363926491991     13.269257595868762     -4.040164192891337
O      20.461977984730158     12.309425600765085     -6.454102437068384
O      20.984158982737771     14.706860811726008     -5.923825313982619
O      17.969824374344750     18.348455351100288     -5.721418220046328
O      21.475449156209837     15.728107075678494     -8.202383822905528
O      19.586934002418559     21.394091480606136     -8.474893916715803
Si     17.723628737126663     19.846714292285455    -12.010914479092961
