# Supplementary material for: Ground-up generation of periodic slab models of dehydroxylated amorphous silica of varying roughness
Source: Phys Chem Chem Phys. 2025 Jun 26;27(28):15196–203. doi: 10.1039/d5cp01570g (PMC12232287; doi:10.1039/d5cp01570g)
Supplement: CP-027-D5CP01570G-s002 [file CP-027-D5CP01570G-s002.zip › ESI_Structures/Dry/structure-number_20-alpha_0.1.xyz]

432

Si      3.791412698304017      3.716854174885970    -13.336694391987155
O       4.074500084788862      5.194021139833895    -14.019047175706831
O       2.188391697508989      3.590234478756140    -13.340441833638168
O       4.667266342281280      2.592571660828953    -14.042779745787019
Si      0.675438366261931      4.189356016863416    -13.340846686449646
O       0.397475213263718      5.042398965329788    -14.597614135777521
Si      5.290665198854006      1.163301103658560    -13.447173626093397
O       5.248496778589174      5.071925672626583    -16.243673108395097
Si      8.947956498937554      3.845636985414571    -16.892864264062844
O       7.667753342846805      3.123403291969468    -16.257763838615517
Si      6.750224609026626      4.526426475754979    -16.163170787122571
O       9.334284819613403      2.228186674147451    -13.505839632656631
O       9.786290912401967      4.949052616087807    -15.979619978954611
O      10.184529893122281      2.997917048981134    -17.465954607468564
O       7.803662438943968      4.940742695335888    -17.358210218491507
O       7.191060123000435      5.104755060036894    -14.718665539093504
O       6.712418148296446      1.787617773823361    -12.922402611690567
O       7.789173010961028     10.514501395296087    -18.987897273322456
O       2.081353808737926      9.141066097725137    -17.027126492083109
O       0.652607607722013      6.939164960591339    -16.288604002132750
O       3.257609451546749      7.048323251604177    -15.754671645962604
O       1.581797414156852      8.581812272160176    -14.579899545863466
Si      1.944560607619528      7.929786116644496    -16.014624298778241
Si      0.939999139035878     10.049638483078938    -14.284934416973636
Si      4.477631759685117      6.190789616419012    -15.247800816723450
O       0.750315421241674     10.633319930786630    -15.758248428847704
Si      9.289079703447733     10.142708772618501    -19.296827605914810
O      10.230474803115241      7.041542746957271    -12.712117508415462
O       5.810562136653917      7.108494566912740    -14.780979087229079
O      10.280021191502586      7.195017837505577    -17.303263388114541
O      10.070796007958943      9.747253484962373    -17.902453754693340
O       7.699265688462170      6.902205076978622    -12.675690681974800
Si      9.891844426426449      6.542590782539961    -15.900775938282182
Si      7.284658338559137      6.683018021125400    -14.242215192571820
O       8.606563172276516      7.020973485674726    -15.111996417395000
O       9.820319883565274      8.654175280788621    -19.726094309520875
Si     10.749522698254829      8.304823936277705    -18.347615872983052
Si      0.546678082326972      1.635320526980854    -10.046097739817109
O       4.252154364750373      4.073110709474577    -11.753316267629746
Si      4.077858329526995      4.766766536472568    -10.400446127424228
O       1.587635124952937      0.763328158590042    -10.933297765912400
O       0.714476010693177      5.134590814846442    -11.983690776920660
O       0.704883478947271      3.187408566260140    -10.504194864401105
Si      0.901986833620138      4.770072673441407    -10.465060966135228
O       0.759144409123149      1.859607264320130     -8.465960541260047
O       0.334283657466899      1.373971049826230     -6.046221805285628
O       4.021199816006501      0.894425026182769    -12.458521975984587
O       2.560568165286537      5.003022792085819    -10.270032262685417
O       5.084146998475092      4.997371225473123     -9.223542404773944
O       0.009803994934977      5.308540960139784     -9.193397421219782
Si      1.141035897178539      0.007879052911333     -5.684268084038343
O      10.293359339961668      2.113019680235001     -7.371426543617717
O       8.244495387101466      0.612743106891072     -6.651392085328701
Si      6.946488001612368      0.610652316532489     -7.742054243177024
O       6.156885074735155      4.477200099468743     -6.789948026971897
Si      6.551405580812002      3.037563373654608     -6.088901427805093
O       5.887252478288975      2.281975907086900     -4.857329480939511
O       7.662081371890855      0.798262017851795     -9.143763806865710
O       6.286592071359069      2.013349079957024     -7.352965922470192
Si      9.316746748797847      1.905191776749654     -6.186292193647799
O       8.169897320299702      3.005395345004633     -6.021091374357862
O       8.557435049621366      0.714273097844676    -11.611909239933324
Si      8.173036892302976      2.065345571815529    -12.416389729748440
O       7.580746354533136      4.398707843026072     -9.064809075759735
O       9.988573480957603      3.414000129809065     -9.564097654664401
O       8.228334506695937      3.245004140443471    -11.349540443234057
O      10.191317716293380      0.907529647281634     -9.637799763291103
Si      8.675998268008700      4.178392705382921    -10.139785987875600
O       9.635880263837254      0.897059992361935     -4.985386624817101
Si      5.976601847567394      0.949216914497599     -3.692734733296728
Si      8.850994938353184      0.152771143704052    -10.129223531566870
Si      6.384727967232778      5.173260507010466     -8.228292866957432
O       7.259117696147551      0.178948975904752     -4.306053233131695
O       6.805758281396870      6.722843895022524     -8.153213191366682
Si      0.086267267758210      8.205851364321733     -6.801315329037862
O       0.408625082280697      9.326615533667317     -5.639777783858938
O       0.628151983620138      8.677261309791067     -8.312984356623780
O       0.184975928724508      6.612560423974561     -6.821588840826572
Si      6.993618466053063      8.292656365979795     -7.763549914635646
O      10.255342061122317     10.106425510562111     -6.792776066917964
O       8.987554011573266      5.601441791320088    -10.834078214269566
Si      8.718850949473234      9.819246111216607     -6.770092501384817
O       9.075583575733962      8.264623789901906    -10.829485516047733
Si      8.979465159329651      6.966913513436884    -11.724468390615669
Si      9.280070723606812      9.447778967269329     -9.826439624819654
O       7.736688116105354      8.649813795781100     -6.359203202002131
O       8.430405732840519      9.006250620970473     -8.428320920168792
O       5.869384169259359      9.283481486920413     -8.023769746085849
Si      2.603740377721144      0.081970388599920    -12.019933555296481
O       6.027804683626148      1.501770029918517     -2.273466411391442
O       4.680439979586311     13.413304484418269    -19.453589597161038
Si      3.394529764151773     11.641238456964235    -14.325286461613363
O       1.645279262814861     14.987759266109135    -14.419257325377313
O       4.176215197820874     15.300794945822560    -15.418875480267101
Si      3.220465378489843     14.831322814618709    -14.140873809191238
O       3.356125916028437     13.208163237485961    -14.147946671533315
O       4.882478454294029     11.201734065510305    -13.717076059376412
Si      4.093066559217592     12.334169841879268    -18.264939540164377
O       3.797709663848690     13.559370039208423    -17.269456027413703
Si      4.243601095850870     15.024838031977543    -16.994686405035079
O       0.952802922867209     12.073391020910261    -17.566944206867042
O       3.050099992676791     11.183283905647595    -18.334830081366764
O       3.161504236454800     11.211158272863500    -15.848677575784468
Si      0.159440986693997     14.842225547278822    -14.858639936698154
O       3.496100917193616     15.654804771242718    -12.805768677944771
Si      1.955122807335785     10.866923511526853    -17.054442156397240
O       2.132321754754829     10.886742405042689    -13.630292196331347
O       5.494257425296035     11.696022439787740    -17.981896068769313
Si     10.682678137875056     12.846639757524757    -19.407793769474033
O      10.581800355534210     12.713888198134999    -17.797565232126026
O      10.052299695265019     11.504034794000624    -19.918345297533566
O       5.798764583058138     14.918496666621150    -17.561642246073781
O       7.766897532109073     11.802607103786389    -16.772859853817934
O       7.089758191229110     13.157266989860863    -19.015998577999216
Si      8.092008532153690     12.659190183870500    -15.462559625602516
O       7.569250081126073     14.205958161184416    -15.756257791487666
O       9.665841379256587     12.835245801201934    -15.360838136561505
O       5.891164343927947     13.675321538429905    -13.051395333135732
Si      6.192440727483665     12.055800055350080    -13.198963888615873
O       7.359097429907129     11.932460538672091    -14.269960810770780
O       8.559715552753888     15.440043602207247    -17.773606672365339
Si      7.271902106279109     15.368547229774602    -16.816989596904389
Si      7.010151389660366     11.665400811548645    -18.210682561992179
Si      9.615119181342425     15.709155092558984    -18.969560061057567
Si      5.987601072647443     14.285237962279901    -19.310088576039629
O       6.401663260699106     15.590957372634321    -19.951412530518589
O       9.942479714400029     14.300570187348089    -19.733460086998711
O       7.194415031400547     16.054426114241558    -12.867792238931546
O       3.347296099318561     16.231705426313596    -17.628860886045484
O       1.791558491839477     21.322347741779911    -13.420796088681756
O       5.019637241905722     18.849529227656220    -13.187362741883861
O       2.163976479194107     18.147468785806737    -16.056898160320976
Si      3.099536064782963     17.818903484190106    -17.395440433530471
O       2.084579335829951     18.893027234276349    -18.089090178371730
O       4.687803543471444     18.207717859824466    -17.349293537708416
Si      1.026608496840141     19.088863740879042    -16.843893973605002
O       0.847496538477505     20.360571033468890    -15.787419841415474
Si      0.495309243401068     20.948748829422566    -14.342316345558970
Si      6.216426684793707     18.265021339792103    -16.862600420563560
O       9.504324389693254     16.982588699444392    -13.285151031729358
O       6.805253229780150     16.865783854022141    -16.376079662871966
Si      8.062562232702012     17.421159099972730    -12.749857453514311
O       7.478210221788853     18.707134631682212    -13.609859915264973
O       9.932707437264826     19.408246356539387    -18.318333815992048
Si      6.141412870599552     19.569334225411620    -14.059463642452375
O       9.046907818479264     17.149056209665577    -19.437419074380884
O       7.389616311768320     18.580385955052250    -17.959576860289175
O       6.181007350400006     19.296923810970949    -15.648157516301900
Si      8.685667526493956     18.515765594095129    -18.797135249880341
O       5.777814810012076     21.167047746616056    -13.839479278949236
O       1.548254374472083     15.364294473665060     -8.090556575581729
O       3.008278432134901     15.441922579180760    -10.206238857705790
O       3.462582112400306     13.745835270846634     -8.300597721064740
Si      2.300897933147214     14.532690955331855     -9.196231931922574
O       0.555036494387882     14.890114822444017     -5.484614803627005
O       1.051814378546379     13.718966985747770     -9.943493402157463
O       3.787786680561094     14.111438829008033     -5.593875624364447
Si      3.951776577052260     15.322816888535245     -4.579367615071591
O       0.513623677880104     12.005863179580180     -5.150977981450338
Si      4.558558324159940     14.029158979947661     -7.159146383468346
O       5.052982968047331     15.560984913186482     -7.227624591604763
Si      0.323284169741620     15.275206879689941     -7.155685518206325
Si      3.994257804956549     16.077503145788828    -11.312701633589688
O       5.419607401884426     15.365005918918522    -11.114646902957597
O       8.634967461955650     10.757251988804128    -10.276217875030644
O       5.476428444738650     15.814993251231439     -4.836532250602419
O       7.995237391727181     12.700640547186291     -8.985444510040260
Si      9.532859050060457     13.392797338497200     -8.332400598819639
O       5.890849567303442     13.141550404998105     -7.185353339751937
O       8.587549812598514     13.750567157905421     -7.146246402465188
O       8.003666335098400     11.268804292115229     -6.865759339601359
Si      6.603787294176251     14.777624882788571    -12.028755024515169
Si      8.093580695757288     12.314663332583082    -10.730378444006538
O       9.690313136626198     12.640690313922276    -11.213719703375757
O       7.637688788262117     13.909761882528306    -11.193557729180323
Si      7.381620221970207     12.683144599924656     -7.417417381917085
O      10.121193620974635     14.270845639734484     -9.477093884485765
O       6.774649147976581     11.805274498323906    -11.695277092860941
O      10.584867325110125     12.174947661596590     -8.204348262969122
O      10.672126494209035     14.970470221196504    -12.034987914880441
O       0.191697876106428     20.217290423527750     -5.453068110390840
Si      2.815861573782843     17.560065411888544     -4.012312797284632
O       4.079572680801046     19.308005365452303     -8.034834942528883
Si      2.895129015777934     19.725533407214851     -7.078288494501819
O       1.620653312933838     18.676645325669387     -6.816134669327703
O       4.217282452200582     17.643281065945729    -11.104087665372100
O       3.289960859812924     20.163411683734058    -11.478340291907116
Si      4.506263699612590     19.113243622438659    -11.706200712381259
O       2.094174936634374     21.112872230330957     -7.001303530525855
Si      0.412994162733358     18.648088778363260     -5.568879841591240
O       3.716189316510652     19.805707444046341     -5.695145376445100
O       1.291326417976735     17.946848077626992     -4.399993825343590
O       3.616376836459837     16.850193696856277     -5.404065667327813
Si      3.552793531074190     20.422260944368460     -4.212361026036144
O       2.207435979883533     21.292299410524169     -4.481041792523296
O       4.749817325910390     21.371116307445995     -3.936557691278133
Si      5.223581831444414     16.716762328871440     -6.141574950498552
Si     10.693039936951193     13.802004917836618    -10.953348889633762
O       3.388468033993816     18.915794073055281     -3.510951746766628
O       5.762884553301648     18.098996175407041     -6.537932258519183
Si      5.693484654024123     19.173349225379248     -7.669579803551519
O       8.391041194352889     20.135594610873170     -9.963185227472369
O       8.856218677048217     19.786524864003386     -5.604887367040539
O       6.172609773972823     20.711959126856620     -7.564032348099489
O       7.871752245388599     17.886748853055984    -11.211689082946261
Si      7.247617841927148     19.033120212014268    -10.272474223925935
O       5.932927559105502     19.730362865471964    -11.075830654787337
Si      8.511192477695266     21.220560193312174     -5.187655679319787
O       6.518871762492358     18.612350900545685     -8.940803188001519
O       3.069537149183811     16.044276605371952     -3.425763172447644
O      14.124568493598929      7.180209557526522    -22.259373447062469
O      12.199229345212723      4.277360736222362    -16.389640019542888
Si     11.643513622949103      2.829674471055760    -16.803430142894054
O      15.497853716902933      2.810167613303439    -18.208731669010650
O      12.911921200357986      2.069330859335738    -17.443334514856513
Si     14.898233992258117      4.173652042662397    -14.773198053472457
O      14.240797089767300      3.654745398531058    -13.398069631334725
O      14.741495724536797      3.007470809235628    -15.853798086009828
Si     14.521750394878154      2.039329993802525    -17.165782638435097
O      12.025447722774276      4.650183363444607    -13.688604126606851
O      15.143078890349539      0.681132230049054    -16.635657103992468
O      11.345349570827496      2.145317695388603    -15.351649966018465
O      11.067428554122591      0.185050125263132    -13.864198125168942
O      11.973984525110051      2.319570626399530    -12.854263239509969
Si     12.829596804541163      3.629635804925813    -12.670895223241910
Si     12.337260395046533      5.295499687411509    -15.138261926564166
Si     10.866945119253989      1.759163334412658    -13.853997174188311
O      16.244390380227212      5.046061428117841    -14.801940641499494
O      16.105519120800924      0.566231963798879    -14.029032851766326
Si     19.227209030607270      4.340629325048510    -19.767867490233378
Si     16.731068490534344      3.760209136335360    -18.373487101103922
O      19.958303236914205      3.829911173547095    -18.381909666602571
O      17.772738734743793      3.545513418086979    -19.616140706045510
O      17.792917895544157      3.739028662994189    -17.152282306986972
Si     19.401013272365809      3.902185926562888    -16.870158659314068
Si     17.289599756907617      1.128543489802348    -13.032459760500831
O      21.055315645499920      0.729235050805320    -14.464657739703657
O      21.030427617367035      3.035440799254119    -13.334920890396370
Si     20.174808522653709      2.052471430006277    -14.296052181340936
O      19.836328714132694      2.826707935259515    -15.710424951333746
O      18.681617226714913      1.582057787242801    -13.693447784635470
O      19.897712256666374      4.211845528153709    -21.090983718872124
O      13.908240275815768      5.481121772268660    -15.046038853623283
O      11.379048519986336      6.691051652741623    -15.117277814620671
O      12.933080788465109      7.239195732572692    -13.044041981599252
O      12.335928691834221      8.449917703574975    -18.505771478053866
O      14.416984296603212      8.426650745384517    -19.944878120134995
O      14.569246063878513      9.248942375803656    -13.438939826003867
Si     13.699640960986887      9.261494789492065    -18.832265028444237
O      15.642780096644602     10.395333872832627    -15.478339940002558
Si     11.435661379172982      7.522714067772164    -13.578658345440113
O      11.476399483346766      9.008890089356020    -13.991602845887126
O      13.321062022863709      9.196213744150826    -15.796682467022622
Si     14.918064053144382      9.063525425842222    -16.050185400488143
O      15.597105827680513      7.693349207438070    -15.686578427117967
O      15.565150040071378      6.933360117183086    -13.197228291795323
O      15.086877250505218      9.270511795577510    -17.671749659464197
Si     15.149008342850630      7.818501650322483    -21.345641904282743
Si     12.325888890846135     10.092903845507024    -14.877003840966958
O      16.620725290629416     10.356598441117736    -19.656567245965952
O      20.312604307243692      7.186178110616690    -14.435103330806946
O      17.831774277083959      7.141135416016605    -14.666616881625936
O      16.357515641457333      5.384730250640436    -18.500087232652483
O      19.900597971621199      5.351089077470951    -16.331503152814030
O      16.274609504254752      6.854014650534570    -20.703285863690436
O      18.566739437310339      5.857145923313692    -19.407164185129155
Si     16.708065411102737      9.430315281218814    -18.326963489463179
O      19.222973342379451      9.230861717043821    -15.577407989116333
Si     18.812400333942342     10.608734066950703    -16.238645239013874
Si     19.069526869852258      8.147168294634636    -14.380264333344757
O      17.099708536896919      7.939899967528387    -18.613235312702187
O      17.678096364705027     10.203300372868409    -17.322380726277260
Si     21.055999344655245      6.126372593617009    -15.462388496193217
Si     17.086360617084008      6.518790100008069    -19.365196828097968
Si     16.350982173739801      6.650082353022754    -14.620331306270540
O      21.123583590190044     10.280442336931266    -13.398920551449844
O      18.397801902757401      8.865581811207738    -13.084368704363181
Si     15.953794069033917     10.673288419557945    -21.107957249123054
Si     14.360898669523632      7.882585112830184    -12.684233243852923
O      16.456928107193139     10.585268101275611    -12.787098903502823
O      15.880759032692065      9.276107830434022    -21.796836164985717
O      14.486962946479164      4.574090766512324     -9.190651831480036
O      13.047273395338681      3.879602993239557    -11.189230293362069
O      14.975569023660569      2.332994443270638    -10.191539028595745
O      12.414262455477816      2.654260717580185     -9.060472215255222
Si     13.702771467462645      3.292233699760849     -9.832218942370874
Si     10.856043267853154      2.205356833631255     -8.893584412489146
Si     15.898996081457604      5.391561433016380     -9.225384498989163
O      19.807441630479673      2.005809259678796     -7.824777913158155
O      16.832339793109885      2.257275057493743    -11.990800370179057
Si     16.531301820592297      2.686213114523573    -10.515115329359524
O      20.397950146196589      1.233001920895691    -10.108381485683323
O      17.727112181895652      2.038679008232844     -9.691320028530969
O      16.551650965334680      4.339013518588287    -10.272503802892018
Si     19.097030016692514      1.241939077849218     -9.033011398285851
Si     21.313128950228620      2.295198558695253     -7.185834073780398
O      16.737340192882879      5.318612671835299     -7.905237755538221
O      21.407217869189427      3.891890656217303     -7.097494060050928
Si     21.025613568852052      5.298031257423644     -7.655196644926783
Si     11.285548744867823     10.647473419569167     -7.976828107251097
O      15.124030668810143      9.745971724354147     -8.886916849973090
O      14.416225145216250      8.420025321795370    -11.048481743101203
O      15.714768924715319      6.964031778361266     -9.609595138139090
Si     15.596809843407726      8.588766237576353     -9.928492114051600
Si     20.583814151241210     10.731753899713469    -11.967046661234608
O      10.787696718511942      9.754343714499305     -9.201127352945408
Si     21.037799298624151     10.634324362822639     -5.354270821495796
O      16.937526411696432      9.086166218864589    -10.734918293562131
O      17.763677194134342      7.708455915138807     -7.935480940125600
O      19.875016844078466      8.517494593200571     -9.433713186135936
Si     17.881996848157382      6.237596010319999     -7.163998821437816
O      19.445422903108760      5.691728918310462     -7.544102928400768
O      20.019846428289341      8.675692461684688     -7.028461888650496
O      19.050343807800001     10.628526093810063    -11.619271382966586
Si     18.840327660734303      8.845352262214304     -8.208945657469295
Si     21.278881690134742      9.376418698575279     -9.459259334419709
Si     17.698954106540143      9.833558185218228    -11.982419416197539
O      18.480976734844027     10.411012940943818     -8.324716683287093
O      17.707509716292709      6.431937593154985     -5.628389315726738
O      21.424552871060712      9.757517788898683    -10.980865369861645
O      12.242267168822492     12.943170497834283    -19.723459091585326
O      14.924355991595585     12.710123554492998    -18.674111196124130
Si     13.737342312112959     12.262361613384675    -19.784302400602172
O      15.476586797357713     15.106909814286386    -17.629796227472109
O      13.347707105733267     11.081974539313201    -14.234191009808224
Si     15.126840251104143     13.851136651269437    -13.481398718886080
O      13.892896616660169     14.465032640152270    -14.355148694141601
Si     12.585588687164295     14.707961913717295    -15.352376942089826
O      14.377397667069381     11.165877771856850    -20.830165516129707
O      12.215377634628378     13.339163424769250    -15.983973549599973
O      15.465910955653884     12.356069046426757    -14.001202823166555
O      11.271755112503607     15.118967559441497    -14.509503249678191
O      14.480742101747923     13.532452175624648    -20.884667925963804
Si     10.935558688764722     12.408584103482696    -16.315897930392506
O      11.369054994731174     10.990279513532105    -15.796783965156060
O      12.724323668350989     15.899276371276921    -16.429538944975121
O      11.086837782711020     16.152246695346097    -18.380094816921467
Si     16.018413938714993     13.564426071347054    -21.011640404455722
O      16.159356977919774     12.639853130330479    -16.535693749623345
O      18.866062108988444     19.146344397589697    -12.839958120824109
O      13.285667862108287     10.761347055568683    -18.880210154517194
Si     16.160548041212571     13.602095340280027    -17.940582173215166
O      16.465342239385468     14.713446826917314    -13.760726008937318
Si     16.397041638432899     11.794978731115823    -15.248665711683113
O      16.602977001339372     14.131080411972372    -19.559648374551941
Si     21.089937209226878     12.707293061820323    -16.994847197330266
O      17.770845936792444     14.103346796977034    -17.532622531595067
O      20.300419385374788     13.916471604018483    -17.877178092426423
Si     19.059355785702106     14.929165285537861    -17.981405973081671
O      17.968592995978934     11.431415259179902    -15.156651899849692
O      20.591560295827424     15.017792475095275    -13.659722056943750
O      18.746743159761746     15.447152715196827    -19.479520830291733
Si     17.301447269755219     15.495572027590534    -20.145907093852312
O      19.911914351091550     11.580034946649871    -16.761596071871832
O      16.868106402097318     14.861000911336049    -21.546119268090031
O      16.566544908900575     12.092796904683754    -21.531114273030642
O      21.302187758214348     16.087341850513905    -15.878645022967198
O      21.448006722790364     13.513644074545118    -15.674653546905470
Si     10.835070589085648     16.022668991462609    -13.248849324006521
Si     12.441232002371352     16.779135421239360    -17.671648634568911
Si     15.346326878588009     16.572715319946766    -18.185504983773686
O      13.772774013229272     16.962252547406486    -18.488891630659385
O      11.890471744697068     18.267023018517538    -17.244349386150663
Si     11.129198774332405     19.561953866562138    -17.363594362273549
O      15.755918249888069     19.806151550091407    -15.484594559692278
O      14.226517387191022     17.822125809225319    -14.679655061372523
Si     15.680032184905787     18.136816741552302    -15.504269911749809
Si     12.149158288131835     20.780450035529508    -14.733074128128749
O      11.572075456315577     20.577984017273469    -16.285150686645181
O      12.188187628172615     19.304193483504594    -14.148464779358308
O      15.711433737559329     17.648951668821166    -17.009980039257282
Si     13.087782400370864     18.129818689071513    -13.542968059911324
O      12.120858923855668     16.968780825184009    -13.093193401372041
Si     15.239801895156560     21.390107520051782    -15.233580628817588
O      19.251116906123848     16.300052281331503    -17.149600792088691
Si     20.280704869315649     17.256759619158554    -16.337213845904639
O      16.357818304616480     16.623519281607894    -19.519583417744538
O      21.321571315281059     19.646850085774936    -13.594949076744278
Si     20.181578909828715     18.508479727618528    -13.483115482643839
O      21.153006995393199     18.350990673195700    -17.060621161512923
Si     16.952038186712301     16.214740825080991    -13.406466670971811
O      16.732317180526607     17.326175190603507    -14.570669931722380
O      19.853043656188163     18.043903482171402    -14.990970009053811
O      13.643147589656804     21.323762620073726    -14.797791368857681
Si     14.789798344760431     10.828541712602631    -13.304657139770494
O      18.379459978611692     16.063186228693482    -12.697298070027081
O      14.057974516986086     11.419477433481084    -11.902652571143269
O      12.225063704078320     13.328144860650593    -10.902584998279206
O      14.547465455831071     13.762505587257396    -12.008207470975911
Si     13.682589876888276     12.709652341393722    -11.026236295176947
O      14.169332010582290     12.250860614773650     -9.569052920742440
O      15.566451701373898     11.934806304147143     -7.473575103761410
Si     14.493039993970115     11.156173342892577     -8.331452562615056
O      16.982123854412627     16.495022029467869     -8.814755203745053
O      19.982036069899170     11.444355325746042     -6.482738293985230
O      18.228360893307855     12.790181557087944     -7.781178967655675
O      17.477266025347664     12.133266038414433     -5.510202877235738
Si     16.859468406379413     12.773827185605519     -6.949544409807514
Si     19.492751068795567     11.794120404489052     -8.293645926293834
O      19.883283462930898     13.274169007670713     -4.977694024546461
O      19.968568191787718     12.864557017217811     -9.468315668302566
Si     21.015823819289025     13.418169548306878    -10.528955089567594
O      20.384872325192596     14.824607440070368    -11.093186430484167
Si     18.970309055952828     11.970177481011060     -5.175087861691094
O      16.521176765152322     14.387603823440342     -6.951395277196643
O      21.032296268469771     12.246523888860937    -11.606292603609685
Si     19.980526849697483     15.799951826387421    -12.362195706852852
Si     16.861191848969259     15.900146220305734     -7.236630090714637
Si     21.390965910875888     13.414476147518684     -5.548302266409067
O      21.359001192652222     13.776432225813309     -7.080931473776911
O      19.766860055738736     10.832088802979730     -4.343890267997074
O      15.082139382670739     17.864667067435388     -9.927124985659779
O      14.005890541811336     18.685680910530717    -12.338397352144970
Si     15.275248410511173     18.054348156819621    -11.574160071604453
O      15.750539926518133     17.083903168046565     -7.165036691481015
Si     16.054479388602854     17.779047106098382     -8.636357574947874
O      15.842618184698026     16.749859659489747    -12.342338201621974
O      20.570821071921777     17.856002458976093     -5.844813138635138
O      17.705926157337338     21.349942486312774    -12.141530148199768
O      20.615577125016369     17.274551316397805    -12.532891058028111
O      18.268082746195955     16.623408891566292     -6.622183805957025
O      20.622254743860758     16.246617685365084     -7.606856047797844
O      16.470539063648452     19.108867945023839    -11.764387395094289
Si     19.578690454501249     17.372947949902034     -7.042413212762222
O      18.584527582771720     19.466196993768559    -10.329011841907912
O      19.218994092493478     18.659874796423811     -7.944167417094266
Si     17.907351403132992     19.812212545233660    -11.753052046337647
O      18.604629309954841     21.276588517437819     -8.642812174669855
Si     18.331160369929265     19.674496360697301     -8.746123892481581
O      16.849281492594152     19.205018117669990     -8.477045501710831
O      12.903257465928093     10.815023393017849     -7.870670859452312
O      20.875078153408474     10.777780667783174     -8.734516520817150
