# Supplementary material for: Ground-up generation of periodic slab models of dehydroxylated amorphous silica of varying roughness
Source: Phys Chem Chem Phys. 2025 Jun 26;27(28):15196–203. doi: 10.1039/d5cp01570g (PMC12232287; doi:10.1039/d5cp01570g)
Supplement: CP-027-D5CP01570G-s002 [file CP-027-D5CP01570G-s002.zip › ESI_Structures/Dry/structure-number_21-alpha_0.03.xyz]

432

O       9.415068839768812      5.121153575431211    -21.262918640955746
O       0.006286608450209      5.294428272358076    -23.324401174567807
Si      8.827579945916300      6.647212165384343    -21.292472367637668
O       8.545440052730001      7.281238521912722    -22.603200588386017
O       4.967453692504813      4.575618708409563    -16.260166117683486
O       9.880013111078704      2.100212140355171    -17.982505569282363
Si      8.285733805450272      2.151683024120299    -18.446075986308486
Si      9.572464041588796      4.108969264676325    -20.073865451905093
O       7.897471685057733      0.533749706557205    -18.665566557397469
O       9.077700247125211      4.942010387911703    -18.797814722650848
O       8.510609253848314      2.856838319690642    -19.879885997577873
O       7.361495612452712      2.946521097299678    -17.376559856393268
Si      6.609608993481240      4.271292466839608    -16.705749261348487
O       6.847263672315158      5.413885456741105    -17.776805452488386
O       0.649381277257369      6.734632821622876    -16.593193533453341
O       3.262431717461590      6.753835672675508    -16.091797978983319
O       2.237407590197150      8.904800637340129    -17.106346468652315
Si      1.960190106624352      7.661282193443178    -16.176438940482782
Si      2.775457942772521     10.457549426209935    -17.352151046346926
Si     10.542703419879903      8.479921326351501    -19.237125267288089
O       7.620362695162445      6.495326843543143    -20.165265127669883
O      10.743301437463822      6.029655853085338    -15.975659765438962
O       9.957602042896516      7.525189805889108    -20.345915992199650
O       9.594598942210025      9.851680131245805    -19.023196570652139
Si      9.882326806623386      7.338490633534193    -16.655576603592323
O       8.798394622410511      7.232393632193478    -17.901615912154313
Si      7.939278310318371      6.110494397664972    -18.669233795060599
Si      2.487456749102096      2.701361906322448    -12.494004671895500
O       1.228763757678428      2.963123554953764    -13.484365538567257
O       3.425691550328823      1.704606173727760    -13.256316041401721
O       1.717068936512562      2.318465598544750    -11.071303929604394
O       3.273399618732011      4.018776629069891    -12.049957544513903
Si      4.551103978118547      0.664777218408342    -12.707122613228840
O       3.645762672083213      0.392514546524027    -11.399932477390319
O      10.550495984694983      3.692752890198180    -14.714792193850311
O       5.871727534881496      1.624344446358710    -12.751653671073766
Si      7.364791154421300      2.205333408184536    -12.327000212013417
O       8.498906885562835      2.276193190481727    -13.522507138945436
O       7.280347557437681      3.553027516707695    -11.520863905151352
O       7.703410730365830      1.066301029655591    -11.264048695267821
Si     10.046782867306867      2.517366541146273    -13.767167655556257
Si      7.491983348081227      4.806340989370326    -10.420136393967654
O       7.278908544237931      4.783273723598498    -15.299989356273635
Si      0.299891090535512      5.508336337004857    -11.197879929389073
O       3.784398547490733      5.628095515315541    -13.932171294423473
Si      3.263853816469870      5.611181759600993    -12.323086460615823
O       0.468641587575980      9.958115701834984    -12.646410907894099
O       1.499307714139171      8.337964891640931    -14.698367352628996
Si      1.419803940944287      9.707047078290037    -13.890499781370689
O       4.306635404584584      6.488650354066431    -11.465009028652938
O       1.699608772002911      5.941794187107334    -11.999651235960004
O       2.912779363729480     10.217093192069612    -13.625238916975226
Si      4.434570367243960      5.877038437327985    -15.407728259674652
Si      9.110068456097594      8.916983237522993    -10.022716631748443
O       5.813914778628234      6.706187158558057    -15.156435915457772
O       8.742004822314501      5.728007403032695    -11.148109738229339
Si      7.336771680072998      6.327758477776167    -14.779365846897742
Si      8.774355597605282      6.981459800334387    -12.196201599419737
O       8.396453234532682      8.306182378551714    -11.310275262735134
O       7.621778307743917      6.547703883003615    -13.223670843009021
O       9.964874984719877      7.569939750877552    -13.045821442596004
O      10.410346870433358      8.535206438246835    -15.498974377136177
O       8.478773787712058      6.999362792804519    -15.615570294603588
O       9.335332998401745     10.651671934172580    -10.290043745762590
O       0.571366961619245      4.434439919488402    -10.040865441788016
O       1.727365848354190      0.163000241065853     -9.587868473027422
Si      0.775277312544569      2.838850126195932     -9.854502246053450
O       1.408879932040149      2.292392201343877     -8.440373691348805
Si      1.416084622355659      0.764927606305780     -7.997991696524451
Si      9.924262139760181      0.950159664071779     -6.630086767336502
O      10.289141939148113      0.193655760334659     -5.215652157263044
Si      7.734499342018554      0.386673640681135     -9.801151790048218
O       9.096163039831849      2.344448553913336     -6.802747828905705
O       8.056451403696963      4.060080381186003     -9.040986167759243
O       8.605824986699375      1.559197676910139     -9.084672234369190
Si      8.963224207237596      2.913407782172194     -8.362756676067631
O       0.112520805008849      4.891639853969220    -14.846157953739239
O       4.113538789606346      6.242837168794105     -8.866209704639017
Si      5.029698774720046      6.733322004610204     -9.956592282312899
O       5.857450316473403      9.912302839219695     -7.386003767451583
O       5.595766261566279      8.239026116986553     -9.549773249600140
O       8.062964818893123      8.809080017314008     -8.829431573819241
O       6.359602860143751      5.834423194777746    -10.120953842061327
Si      6.477548491272873      9.254780857709834     -8.709872498002214
O      10.669883171079857      2.807943645749328    -12.307819061744524
O      10.708717966967857      8.515623563600368     -9.983645639049710
O      10.492103016181023      3.321794462614564     -8.616740242448302
O       2.589947906467628     11.641038966276641    -21.155996258201981
O       1.359064105741350     15.574360890334562    -17.888288794636988
O       2.757219918648044     13.492820029203276    -19.306762825537483
Si      1.731816362794687     14.028536073457365    -18.201055137503118
O       1.454111763513534     11.467029234642514    -17.260936438190413
Si      3.431744138171456     12.022641630969812    -19.963513524729663
Si      3.920127435668986     14.985228202506274    -16.389305683113289
O       5.012352702922743     12.352351410301820    -20.035657850287421
O       2.828552078547817     13.967718815342719    -16.909099686947695
Si      0.287601014026245     11.647992612867711    -16.236628037540484
O       0.252460830149519     13.487891174213303    -18.514990082505047
O       3.345411355357430     10.862353876426473    -18.778343630907020
O       3.637874049299279     10.889402342831358    -16.051893697666610
O       5.511574733856591     14.627452946915790    -16.416474240088615
O       6.573758261072313     14.254830173246971    -19.520929683536153
Si      6.910420028657033     15.406725727947803    -16.590109372779835
O       7.831108725340372     11.937700817004165    -19.580680094606343
Si      6.407236727612958     12.633735022473340    -19.299580430784331
O       6.579397537932813     12.229875934437795    -17.687839237316904
Si      7.668598158123409     12.555495132170096    -16.558656781268684
O       7.918540370060444     14.197328124205749    -16.723091380711523
Si      9.180130335155779     11.353560226390240    -19.007740195575920
O       9.106322853080272     11.971363015732043    -17.196040161713633
O      10.520608088032112     12.190906196509957    -19.374963080302024
Si      6.440400725427892     15.857920392814862    -19.630983602878640
Si     10.531905100193738     12.581407769296975    -16.382945762734408
O       4.958996076843092     16.451022388156311    -19.724597985262719
O       4.016224807234313     16.273981864016168    -17.443574235136580
Si      3.948046848438183     17.247610507252972    -18.755351258241397
O       2.392711441683067     17.565444770528106    -18.818146863806248
O       4.639386166040240     18.657913927941859    -18.339276357644820
Si      1.307927197195606     17.135808620223607    -17.664999369143754
O       3.649233177303397     19.830955488150835    -16.379675358442668
Si      5.094166760772834     19.534777172703954    -17.115389153689208
O       1.884215293099723     17.913476573670511    -16.300553664279526
O       6.953022363753962     16.319743336445516    -18.030741613520604
Si      9.808353275785469     19.458025845507226    -15.906343825632645
O       8.889747822422921     20.358608860004164    -16.934985003129082
O       6.067027726640958     18.585923026972630    -16.198144987817059
O       9.546046415830599     16.923616010608910    -18.182775449114160
O       7.607332541238100     16.795885547408282    -20.114618594680831
O       7.791878742582694     18.995503501485793    -18.717719148874334
O       6.211666567448756     20.599194641415739    -17.433198218009537
Si      8.099623409002660     17.439014632533890    -18.761334451873115
Si      7.679971056354258     20.588748005623025    -18.052866792945302
O      10.725358538191950     18.420822376923258    -16.706773099190716
O       0.025703745570937     13.192672837697602    -15.698117618588974
Si      3.827139442722876     11.256227135205402    -14.397583960165537
O       1.273324832572066     14.383418289558316    -13.811416750674871
O       3.539487417295682     15.247838906897679    -14.915410111724158
Si      2.897497666201886     14.270106036630075    -13.752291353249593
O       3.333909698297057     12.744284547335091    -14.103785924326440
O       3.735323735909415     14.636769966726943    -12.439552527829742
Si      5.168948796755099     14.454200262799652    -11.823725175441043
Si      5.518608538481890     20.146490314889931     -8.456073669978922
O       0.438358242207484     13.275214947769832    -10.459163294653296
O       4.948541119002313     13.987857142433956    -10.273344397146728
O       5.319979958636629     11.175572946767669    -13.853944307958884
O       0.884789388551998     10.792813710332812    -14.994204994316407
O      10.470495806889840     11.864731610360696    -12.089889011481832
O       7.368032694021469     12.184976630267116    -15.013795512995198
O       6.022323152515220     13.365131451998714    -12.882944220696825
Si      6.637723949716849     12.005529481413387    -13.561672359426209
Si      9.010596111159737     11.814493036636065    -11.477649829972053
O       7.778560592186979     11.541094796567656    -12.502136957530855
O       8.660976753653719     13.187697218997116    -10.697574591443580
O      10.260710440661574     13.611801609971701    -15.250506616310107
O       6.173346939933992     15.748852062263778    -12.035171832939279
O      10.701199193650528     15.616932598848479    -13.383013928084278
Si      7.992047796245028     18.942294486331829     -9.290022232977137
Si      2.156521241454112     21.294776974550693    -11.128984644244657
O       1.435737458684938     19.992664347005615    -14.579734008758189
O       2.438702913016510     19.712389003634296    -11.016150987639632
Si      3.621312492581297     18.735018815686189    -10.591921071008542
O       4.439996694604085     18.503849024876345    -11.935818937614089
O       3.716219460965789     18.690935436019984    -14.334877433849053
Si      4.948676866106362     19.040021805627596    -13.299916550818212
O       4.962593677075390     20.723142403409586    -13.243747302485552
Si      0.307462142432094     20.748209189338986    -13.667781743714453
Si      2.540764315243083     19.076198453845002    -15.387080338222066
O       1.092281644447874     21.402762745240960    -12.425814687919219
Si     10.391093794382941     16.557931134802850    -12.133944471908453
O       8.773959914856341     16.483474006954591    -11.839121218882001
Si      7.320538976804900     16.553202908450579    -11.227095697080326
O       6.328277885163660     18.409923537829918    -13.783771719244715
Si      7.134773055885329     18.028941674133169    -15.106971225015945
O       8.612699968494743     18.573585286514781    -15.211241933660999
O       7.357883355849277     18.021616277225206    -10.525430729579726
Si     10.468349522272714     18.136351445291623     -7.638734931761245
O       0.770077175525860     12.191304817172995     -8.048382186921943
Si      2.217187284871697     15.077431222499291     -7.005739069587626
Si      4.066978385549978     13.491078526051728     -8.951391280958484
O       3.334836975803247     14.603372810521142     -8.041135769345276
O       2.790724562944380     12.682964106393865     -9.616653292728424
Si      1.333976162108362     12.130029190663304     -9.641176778378421
O       5.050553134727067     12.484281148776896     -8.033960651654642
O       1.942200027245605     13.581106665323343     -6.207263857559981
O       0.615341122375506     14.643844478688816     -7.717887049351427
Si      0.588454410509232     13.078749727220117     -6.781551682317692
O       7.346346173258210     15.515053350817100     -9.989268640630453
Si      8.240512582761456     14.317210606809255     -9.582572343798937
O       9.558303652792581     14.964017914213660     -8.886379065193344
O       7.336056874041004     12.011911552581603     -6.596637607437254
Si      8.649590961037090     12.848213847955664     -7.140736515871495
O       9.751925282855375     13.963102632790710     -6.745028839634695
O       7.786804771777486     13.419699427830313     -8.339265564526199
Si      6.208479532002617     11.492896504233979     -7.663641384117168
O       9.560673798368484     11.812600587560556     -7.866853575391106
Si     10.528300417685998     11.302791971134416     -8.913508505322868
Si     10.507177727925757     15.195932533144706     -7.623022729430589
O       6.637601358225179     10.877999365667938     -9.174521111312410
O       1.955417438890555     16.050699237206807     -5.596924404505404
O       0.033777153381359     17.794413074303286     -6.579858865225782
O       2.867063086033375     17.491321022787812     -9.938296425484275
O       2.159324819862053     16.917969728675757     -7.522287899447564
Si      2.960876380491160     19.961065904433990     -6.914615939260973
O       4.497435550558250     20.155369903130826     -7.194081658291540
O       2.258714078090426     19.196843709879332     -8.193401307603304
Si      1.807642535719308     17.801364431292786     -8.833887251908118
Si      1.598912441342297     17.521180520195553     -6.080110278559431
O       4.703857257766766     19.442495165591108     -9.617057430097194
O       2.360386324901338     18.870511199577180     -5.758737614185107
O       0.241016196570208     17.546704057597061     -8.992014287196719
O       2.305852811839233     21.452667203444864     -6.977510710164236
O       8.316518656164153     20.435335878066208     -9.843894117109913
O       0.741761911152802     10.818623631720095    -10.259798635203468
O       9.015256766884356     21.173418525005975     -6.896827004669050
O      10.734683303568078     19.293745988028437     -6.561657881149334
Si      9.641198032545658     20.209774280134418     -5.730472723964681
O       6.777391964507991     19.178067571822080     -8.280528621572360
O       9.294550883682247     18.363450616726329     -8.655814423971075
O      10.115968661746724     16.592009478321081     -7.051367891886920
O       7.273304251470445     16.505948185882900    -15.532587306623215
O       6.249911725637121     21.465341829448619     -9.075300699960353
O       8.716264810612083     19.417639608672008     -4.813459531461215
Si     20.149830396658654      5.215413590003529    -22.454432003948298
O      19.392680460090897      5.587590057562512    -23.906352020311918
O      17.060819761120754      7.659802361985536    -18.794682918403741
Si     19.434050496411356      8.539546755690473    -24.259447953916684
O      18.860504626606005      8.299711240927689    -22.787712506563707
O      19.473011652256208     10.173936628577721    -24.315822470716881
O      20.877508551235589      7.693039753853885    -24.336108190111716
O      18.657431721961803      7.549116516564933    -25.283590550126966
O      19.893866499705986      6.447026798342560    -21.545121821492661
Si     18.826881860445312      7.622357376777400    -21.353383622239384
Si     18.801288975140267      6.011616494421626    -25.582530868894111
O      20.402962615423128      5.785903986331358    -25.955934915815590
O      10.953518171843667      7.803829847463382    -17.851047487987316
Si     21.028001396263669      6.145593401687761    -24.557511038181072
O      10.959756771986513      3.462026373261793    -19.653781003905124
Si     11.337351933821992      2.770228223882731    -18.285468307761249
O      15.337952093735167      2.609866469773006    -18.228781668497128
O      12.781143754955503      1.887142135018918    -18.061807177689822
Si     14.188585115586990      1.798628203632787    -17.345130896315990
O      14.678337930693708      0.364073738424435    -16.861362170426833
O      11.539876796716880      3.810152281880915    -17.067602487330380
O      14.271078231557476      2.730432841505082    -15.984491982173479
O      19.611945855660920      4.009062208814643    -21.551274670148452
O      16.101190558499670      5.121740298294331    -19.130985501434832
Si     16.499985231634358      3.611603479191696    -18.658240905334097
Si     18.929281929899702      3.756601831551291    -20.114717515155789
O      19.713397609754011      3.057486718630603    -18.935145840800807
O      17.383279701928394      3.139809502186615    -19.976226249546755
O      17.667539423512068      3.648240956705398    -17.547950227941655
Si     19.231623210233945      3.278111306200449    -17.336723173270599
O      20.125167030178652      4.526724614082395    -16.857829275455771
O      19.394968881934403      1.997559231193272    -16.289028543251604
O      18.519258561087820      5.266450847078858    -19.539451360340216
O      14.127256422353019      9.042765586380902    -18.064714636533079
O      11.967309337029169      9.159155259603072    -19.733754229102065
Si     13.283430207487742      9.800485136311016    -19.095969701545485
Si     14.507000913550016      9.025299563015025    -16.524071627768055
O      15.647686337983863     10.048549688345542    -16.128566236440161
O      15.010381745148349      7.591554178752961    -16.045654200891772
O      14.295566581035715     10.683955050696781    -19.973220518536241
O      13.296700342929213      9.607089338610901    -15.675906199187741
O      17.410846214616193      6.891608155229322    -21.084690521793046
O      18.522961385907234      9.342692473924297    -17.464703979773120
Si     19.010835476358967     10.186503751050385    -16.190551855070012
O      17.626991972531211     10.514296938789702    -19.587565947221535
Si     17.957139720331771      9.010194369697931    -18.880693028300598
Si     20.938681717016888      5.735955848785898    -16.086131304026139
Si     17.151893225339148      6.264661269894576    -19.596776838643347
O      19.002296577467547      8.561987806885851    -20.041742219563091
Si     11.455754371721845      4.648591257703741    -15.715563052974117
O      17.746359718828543      5.046680302769267    -25.991493446065228
Si     14.425682109135144      4.022288383754660    -15.024504867801351
O      14.847864333240459      3.707207022211847    -13.513115265763789
Si     12.018442899958741      2.619653615149451    -11.464815417487610
O      13.334270309143168      2.066807999756523    -12.207711035909510
Si     14.890006357865438      2.701397517093592    -12.227032714221867
O      12.641325884409742      4.028931682500288    -10.907164939791368
O      12.964860183471011      4.755148829829801    -15.078270246023651
O      14.869859696265744      3.289571060845902    -10.725709075266204
O      10.908589044824097      1.189983170263679    -14.118685789766095
O      15.533441413409134      5.049264020882944    -15.598679960601327
O      16.066397172226939      1.684814406362085    -12.610318428155304
O      15.871178622712476      0.123735467789334    -14.565494267674648
Si     12.140244228246331      9.167891355750429     -9.657060990461121
O      13.193866839950392      0.015565694000593    -14.950408901380788
Si     16.905631162440503      0.495566261506150    -13.379968107648926
O      20.266824759467372      2.698216406182504    -14.045009392104072
Si     19.690573699845256      1.418686505465221    -14.764385381146690
O      18.331577670734411      0.852354486099644    -14.015442908580058
O      21.150440510949167      4.545263013625298    -12.265307316111160
Si     21.415133023402326      3.781784449078071    -13.692341435297291
O      20.906185425056030      0.301732929418089    -14.427826291097434
O      11.523093154895763     10.186541065855828     -8.521582455353649
Si     12.438312787438360     10.673472960713658    -14.851415437907121
O      12.352034062369000     10.396030942177573    -10.826643684569506
O      12.422426544224868      7.492093967415522    -13.697782668978244
Si     11.045423323339001      8.276386569615601    -14.014950047512373
O      11.625286885827059      9.794445539003638    -13.700115850865801
O      14.414261478819762      9.127027443963069    -12.906460524325878
Si     13.888578741821927      7.486565417204285    -13.068383240788902
Si     15.821280870505054      6.518639168698068    -15.143595726007229
O      13.844013556373842      7.043620120989574    -11.586987108672414
O      15.040119561973663      6.699755485540117    -13.784056511664083
Si     15.753674101240712      9.952489734504088    -12.714138265614846
O      15.724685698274330      7.879706876393085    -10.135766651214380
O      16.236503684199764     10.157161408859523    -11.186373898246922
Si     14.323265743895906      7.132002620513856    -10.018934131356216
O      13.327817305838751      8.230452720253608     -9.345322046952932
O      20.821595181695951      6.774964035033324    -10.988718031471151
O      17.350427986509764      7.104832661539577    -14.923881011349078
O      20.049098551124747      9.312914721813165    -11.194904554188319
O      19.323645527705370      7.583972542349569    -13.015510254965069
Si     16.850682910644156      8.590845969162286    -11.023534413597227
Si     18.860829971459800      7.661135516673054    -14.512765822300056
O      16.719156781573073      8.646356268013816    -12.638755822641180
Si     19.655444963978660      7.743764646366929    -11.447843743266150
O      19.054606940924920      9.216148632419698    -14.938222855739523
O      18.179486488590513      7.751888426377953    -10.739245096255916
Si     21.120175636554475     10.531257018706295    -11.382155322895715
O      19.829360594028817      6.735822426521437    -15.458806741203293
O      11.852216840319933      1.777839753208220    -10.097470320816296
O      11.237084139970660      1.311648661986618     -7.514458527686684
O      13.124967491680952      3.237391032492885     -8.630044305380336
Si     13.820336403737604      4.151221585062740     -9.759479719768191
Si     11.745914776311640      2.355286893325190     -8.612467414791700
O      14.241893737338032      5.634558471018809     -9.503934369152798
Si     20.440259755082604      0.530240694929985     -9.192931281225123
O      20.876704656007888      1.966090469836248     -9.814652971368035
O      21.371913765038638      0.364642150626654     -7.922188115317253
O      15.510920850013990     12.377355504819338    -21.289534981836692
O      16.520323918481914     15.526743452093351    -20.965120912628571
O      16.542918411244273     14.054201566436252    -23.094590161672205
Si     16.686206572217852     12.620141575477872    -22.339072330484044
Si     17.032327108540741     15.496813269464756    -22.523394570533839
O      17.462097879473955     11.437585733753817    -23.085674423872444
Si     19.431359440141478     13.824019186603048    -22.027594140087473
O      18.659820557315733     15.152680297621536    -22.392489448218754
O      19.652670536976590     12.771358879299358    -23.171651002719369
Si     19.124503851868685     11.257604295041464    -23.216750608234182
O      18.102972911494035     12.835071366325147    -21.264581036571791
O      16.942814075226149     19.656968045716212    -22.789528558805770
Si     16.454106090839108     18.396886122767061    -22.282565084109009
O      16.705557999540009     16.937134115468261    -23.022156706134133
O      16.112159822242248     17.998842941868730    -20.826114737031968
Si     12.000993112116625     12.554856503178730    -18.797687457553987
O      13.170238897880457     13.061841533164287    -19.809280900737093
O      15.496818863550006     12.739293709874467    -18.644423363909183
Si     14.663892128865623     12.236068985957875    -19.946673921770437
Si     15.630986608090895     13.671032252649262    -17.308182703237705
O      14.403981369240169     14.677056336846281    -17.318635348154203
O      11.482246079458680     13.330120434008307    -17.462160897781647
O      15.684252840463811     12.665031553863214    -16.047916701221240
O      12.641577710090242     11.119308259622917    -18.380215074636777
O      11.298342784924680     11.408760883675813    -15.713348721739131
O      10.983813812262881     15.964968040232701    -15.990529012523279
O      20.403536085857723     13.866563327807413    -20.845308163095353
Si     20.384790120326528     13.529011107490330    -19.271865039433607
O      19.603168732095977     12.110738290029134    -19.308905615944923
O      17.003663687815283     14.585559281520384    -17.351935299053324
O      19.297535517001737     14.556050527630481    -18.662002218022447
Si     18.250399309772391     15.517689365010293    -17.813282613210262
Si     18.684355323797810     11.418100992472658    -20.344457677138664
O      20.346814720764957     10.969996426032175    -16.478451854739649
O      17.924621920145562     11.307552230780024    -15.694716059694903
O      19.395249953360572     10.810493158630033    -21.646525083878878
Si     13.879908074187069     16.189561562098049    -17.719422681655331
O      12.317867906226667     16.486792863252013    -18.052392915323267
O      14.830762834261886     16.501060672090244    -18.951069162305185
O      14.210098524559630     17.120518380335657    -16.470234483031192
Si     10.906259815347509     16.895612684385899    -17.265601170713733
Si     16.166303359015895     16.718846446282082    -19.777659317379413
O      21.238059782961237     17.450157551115456    -17.483270792219784
O      17.462315284530167     16.562028504115148    -18.770976611028782
Si     20.411761056661984     17.021552193439636    -16.181535236392307
O      19.124325433223852     16.218566976606226    -16.680275901506455
O      21.414484429726855     15.857019668789684    -15.646684597722839
O      13.364377915089062     11.908034580703683    -14.310355910356730
O      14.991578757602291     14.141341040890744    -13.455617040050180
Si     13.567945834492768     13.363871015154592    -13.582043089807438
O      12.602582743732784     14.302677688152734    -14.410562850250129
O      12.935792740683484     12.939914490509466    -12.133050688181966
Si     11.947541366572034     11.866538970162399    -11.347427014797002
Si     15.897059792235261     15.502465573762056    -13.235695324191520
Si     11.144410298279441     14.914259196330962    -14.773762857744043
O      16.083844815070012     11.052362267530944    -13.784633424519399
O      15.390846387561529     16.113827295837321    -11.866449211317372
Si     19.084583199393201     15.268067054421550    -12.924329707990147
O      20.288929948915854     11.883516905661978    -11.423858252230072
O      17.495476515121030     15.255933703537600    -13.238879026113205
O      20.005339405844826     14.572335567738428    -14.032577912373911
O      19.551236975982878     14.420088527171718    -11.628275768477607
Si     20.312680411207268     13.386670046683584    -10.799245066396283
Si     21.444871564340055     14.439092961575106    -14.760305738935608
O      18.936603098428442     21.459963538211458     -8.887708019601487
Si     16.335129351243722     11.343366160094829    -15.389111363944764
O      11.331457593777710     16.318255841232773    -10.803426949708550
O      19.970616623351876     16.031039089629495     -7.947783676778664
Si     12.412706511911969     18.677446809103792    -12.939304593271773
O      13.587122684909817     18.176040547515193    -11.968775262522437
O      12.967079933619312     18.033561117066522    -14.321728502784676
Si     14.412347165789310     17.911632228945397    -15.104779222103852
Si     14.774259991191048     17.391162658984062    -11.122346259277853
Si     11.785430475247876     21.298185493370877    -14.256285351822980
O      12.192552829123425     20.257186691338177    -13.064550806444203
O      15.445650016124940     16.807492540461801    -14.218928497576112
O      10.972665745494773     18.015656979075914    -12.613988733022184
Si     14.683316650481537     21.008943917310116    -15.459631207664778
O      10.770843258749155     20.328649061471449    -15.059348961672921
O      15.954493670037184     18.475191986328959    -11.296197223196382
O      20.009624060178066     18.092762306254880    -15.098050087136423
O      19.720480078694795     16.804778745008196    -12.957468179882509
O      18.205409225552398     18.716596619328094    -12.971219985597966
O      20.717105416107682     19.551860214684826    -13.251891808305478
Si     17.283468708938539     19.336712274392003    -11.767514077349130
O      16.927408275328219     20.765345659766759    -12.357854647990935
Si     19.696664986889587     18.303497327455705    -13.495094416798283
O      18.226995840224070     19.444282220873923    -10.450244894560813
O      11.286761311714672     12.317846126030505     -9.868925192909256
O      11.936682279991679     15.380686585304682     -8.358181095952125
O      19.881445327921227     13.688747710183527     -9.232005182493690
Si     20.332423420633056     14.454188229716083     -7.949598572053369
O      20.537999944331251     13.513709450031362     -6.614684124055661
O      13.761789994426449     16.757465472683311     -9.951462767393293
Si     12.285351101218840     16.520185981351172     -9.461075596503788
O      11.752331331728774     17.835856965270768     -8.630897939403869
Si     20.540318316276661     17.539167622857470     -7.855646105001700
O      20.544775560544064     20.643764688715763    -10.039725091806444
O      19.698495222725914     18.778680794662240     -8.363367964587320
Si     19.240128951831601     19.884502770710885     -9.386022435017926
O      14.810425722869093     19.437975721912899    -15.399791203285471
