# Supplementary material for: Ground-up generation of periodic slab models of dehydroxylated amorphous silica of varying roughness
Source: Phys Chem Chem Phys. 2025 Jun 26;27(28):15196–203. doi: 10.1039/d5cp01570g (PMC12232287; doi:10.1039/d5cp01570g)
Supplement: CP-027-D5CP01570G-s002 [file CP-027-D5CP01570G-s002.zip › ESI_Structures/Dry/structure-number_22-alpha_0.04.xyz]

432

O       1.172967050152849      0.589954625703070    -17.755556848156587
O      10.583522680402996      2.110408244591088    -15.590401181559459
O       8.437754273159372      5.251893417756512    -15.919939180896460
Si      6.275631202877527      5.984386815824546    -10.817810754027258
O       6.311386714209601      5.804137792747925    -14.242691191061915
O       0.709312646626372      8.745363388887768    -15.102349184280005
Si      9.879018440605604      5.720441788459405    -15.395174984669973
O      10.411289972955926      7.252771121346751    -15.378880741611063
Si      3.976343656864666      4.714813834079279    -10.865925479263227
Si      3.341861273212037      3.272645855153265    -13.454297233921622
O       4.042407543029996      4.627919754006560    -13.995460235943385
O       3.700804307726061      3.506539266666123    -11.844707571586653
O       1.822818393582656      3.539780065791733    -13.695221246692855
O       3.959669867914521      1.803931124863120    -13.644810354519297
O       3.660167852919038      0.678217668305463    -11.372240284859188
O       0.562483767930307      4.889835989501960    -11.911276950746984
Si      0.490890813318267      4.406137639341177    -13.450066152061739
Si      4.809965299373013      1.062038123737809    -12.463693367736472
Si      0.897479983772281      4.395838890517552    -10.405590504762330
O       0.593800015957399      2.837351984475926    -10.364690176260527
O       2.428913947081198      4.857819038992862    -10.186271927032758
O       1.235899025129126      0.327102832919599    -10.266372873855262
Si      9.802918425235958      0.902208369232385    -14.830219745000065
O       7.407394221819218      3.514298703533791    -14.065196630426978
O       6.041101070854725      2.113698686511466    -12.417196792298563
O       8.062444751143993      1.421891748376259    -11.425487122368446
Si      7.686378047952562      2.412543574376259    -12.780663107127333
O       8.851854525707974      1.683597772100267    -13.740832223975985
O       8.187502336240476      3.826437885188127    -11.828819658489653
Si      9.004855922982488      4.563574094735453    -10.707547562772882
Si      7.636964763509745      4.930761210264449    -14.576368435592801
O       9.087012888976796      5.532308145583720    -13.929281589379471
Si      1.169064919791275     10.263661750966726    -14.683269992934521
O       4.146140016118563      7.369237211036272    -13.685611093317085
O       0.462585150504991      5.769718428709806    -14.321172543027901
O       4.837778403991661      5.777037854635516    -11.895086755731974
Si      4.820861056036770      6.010035076735560    -13.626608782988272
O       2.575842062974956     10.513996954936712    -13.860484761141130
O       7.433407508369106      6.660965421901180    -11.682112353841536
Si     10.586804772300411      8.427197822661089    -14.177067673582748
O       9.596244227058095      7.967083251746659    -12.991798995861346
O       9.677268428241636      5.979650544958524    -11.083984669929700
O      10.272541613871860      9.997678948063108    -14.581828983062124
O       9.137314685247922      8.518331148224870    -10.626456687621813
Si      8.994066129161437      7.279128722980062    -11.719989928309250
O       5.314113998828655      4.814041355727883    -10.014227942322865
Si      0.164001085485679      1.414581949868608     -9.762169889406721
O       0.220669946976362      1.806528598770685     -8.188670193939933
O       5.686833902378142      1.436520052760613     -6.995227696659161
O       8.133505397752849      2.471401732959068     -6.478243438895608
Si      6.785551316273875      2.457979571214204     -7.446380811633424
O       7.185062275858529      1.952148652556022     -8.892346343627862
O       6.517133137076588      4.094436709846763     -7.443650599782558
Si      9.457058765539500      3.428733433374557     -6.606126830566202
O       8.838483780211140      4.679342526677603     -7.395439865833989
O       9.491465054423246      1.059666074597826     -9.242139849271226
Si      7.501137129690632      5.153350443072281     -8.064851375753836
O       7.776097799732092      5.130531611411095     -9.657212016895302
O      10.489507086770823      2.642136911989401     -7.608156995859428
Si      7.990144573298926      0.899256141156017     -9.918189932908303
Si     10.544945699547286      2.236154611781486     -9.139763294752797
O       9.843676370872705      3.496666662340426     -9.867509074394745
O       3.456986972108659     10.674467201329030     -7.817393836222028
O       1.220034134354162     10.662978443844409     -6.667078872323043
Si      4.736666488225845     10.052399218000494     -7.011576109026996
O       4.203006981490143      9.345116483948736     -5.620576553910971
O       1.097019980137976     10.261476791332178     -9.230247073165907
Si      0.915107019575492     10.266843014123806     -5.086743889106050
O       3.254372925266726      6.920391193610419     -5.016682192009787
O       5.446661328770562      8.919313740133127     -7.939891993295603
O       7.257756849476278      6.752841158884578     -7.609130241689017
O       7.315479439407363      8.923213499813327     -5.961246915894554
Si      6.635580531123058      8.058826481353217     -8.544460099247882
O       7.896456530419514      9.065265452163342     -8.619173949865081
Si      7.415244129380656      7.323231936851532     -5.900447614379265
O       9.145220383466848      7.408437078615949     -5.866911268698854
O      10.344319445782689     10.380250344680961     -8.875190199577579
Si      8.988856233938940      9.738291414515370     -9.527537867009871
O       5.847671591215575      6.994571703795013     -5.472265622126662
O       6.069141705412179      7.189452623881415     -9.738814687535651
Si      7.280771698601172     10.578158124172706     -5.802381129431083
O       1.895869612679166      0.838167979726706     -5.138164342382140
Si      0.409748920642388      1.057306563851243     -4.700424841524925
O       5.474416946229391      5.326528017737143     -3.758889647618740
O       9.700508179433015      4.100263271387052     -5.119128987369612
O       8.251626532591144      4.790106665118989     -2.800739787481244
Si      9.267871837852434      5.188260527179682     -4.044221001619830
Si      3.358037011688337      8.497661727016206     -4.642836079129511
Si      4.705748548772082      6.488025505967419     -4.507940719118352
O       4.480637695514652      7.944995826701073     -0.911450253307005
O       4.531709640888591      7.959666416703468     -3.477043899224295
O       1.963967113007019      9.231341768126143     -4.437250514244469
Si      7.841032211154938      9.862997341844498     -2.899457394939117
Si      9.910051867548898      7.901818194060869     -4.499282075113260
O       8.714615800037802      8.618663212551040     -3.634362697136247
O       6.495383513090162      6.885538994285045     -2.361904254082301
O       8.959078411054394     10.571731604661244     -2.080755405715903
O       7.815810956422253      5.966525783676309     -4.597731423805488
O       6.533429362636959      9.362508894640849     -2.306686327769355
O      10.187376799328296      6.453455272469563     -3.794934700685657
Si      6.920562403928527      5.593392263388632     -3.177878575879963
Si      5.518606406234979      8.139721779052863     -2.047641938888078
Si      1.843730950441013     13.008696004118741    -15.931601550915653
O       4.171860739938785     11.442139123801477    -15.649558693836326
O       1.249455704036087     11.547359777681088    -15.699722955977865
Si      4.373828010291952     12.008222495204354    -17.214548713145206
O       3.031107258679441     13.083272457406737    -17.009539727626340
O       0.785164593250569     14.279941127383562    -15.899396968325672
O       4.305580883106760     11.131067652516439    -18.476004836150963
Si      0.037857642579824     15.365085276181588    -14.927257780302172
O       5.686748715653003     15.033651562541449    -16.313667949537397
O       5.828210918449354     12.710309735615981    -17.057780364174828
Si      6.696941278825092     13.737968213870770    -16.299568119307363
O       8.236626955628950     14.146582918615685    -16.469475084634240
Si      9.815862224755627     14.055109695891980    -16.213562376024967
O      10.124769040363585     12.474884188513359    -15.956914659204076
O      10.720675154495970     14.814703347179645    -17.301111148322448
Si      4.712478804539950     16.105460317016210    -15.664168706213362
O       2.188461112386719     19.458787051108061    -17.146248647048498
Si      3.395255125000717     18.539379689102390    -16.933651232058722
O       4.611897768311882     19.384964368579507    -16.498074702546383
O       3.650568116939143     17.047834277769486    -16.536108069642903
Si      1.174873824740437     20.733185068244836    -16.832123428817294
O       1.082762439995057     20.801550951243325    -15.262773929630855
O       5.630837760912099     17.423251536446994    -15.339737794313395
Si      8.853715603332009     19.727129793632862    -15.931083865862199
O       7.399834914938854     19.220387151750906    -16.553307235771985
Si      6.077276344596434     18.965793425119916    -15.723007613949891
O      10.036250307149000     19.509499737883555    -17.077258754586612
O       0.061884764113732     13.553161341396946    -10.193483191788888
O       3.774981207885330     15.544962704888420    -14.519855429741742
Si      3.739198420549480     11.599074810961246    -14.107734012936833
O       3.006758788982388     14.816960388538490    -11.968905551193339
O       1.256991511292986     15.219880014560054    -13.804980194741136
Si      3.216983776367429     15.525103907079520    -10.527395432356402
Si      2.758563083935041     14.688227066320938    -13.572573972979736
O       2.732170590211993     13.202213811973794    -14.381434940607594
O       4.902116793164634     12.129969636136964    -13.213164966343344
O       4.642330599760959     14.944251492260996    -10.046118056326844
O      10.395654110000454     14.727965758178872    -14.785451252921124
O      10.615636366460082     15.061400931068327    -12.199817178217483
O       6.632078222258582     13.422212560251795    -14.667652121740996
O       5.905966735377408     14.364218635282686    -12.287252736114045
Si      6.256010267107546     13.044693183185801    -13.195481291051181
Si      6.111509645838351     14.891289606434785    -10.759574197138111
Si      8.091545775516835     12.464395196689170    -10.870046814411142
O       7.488623761955157     12.451330294392372    -12.337042361469793
O       9.560889182421784     13.084533490824279    -10.480086212664158
O       7.122092444749711     13.673458752263132    -10.236127381056434
O       8.235007372142524     10.978227130722699    -10.264715288738701
Si      2.340539639129446     21.223253885806578    -11.219048671436326
O       3.436130348507720     17.126490507486512    -10.653345294552603
Si      0.588606259560858     20.712421858262054    -13.769346663287180
O       2.805692829083084     19.775200635529298    -10.784158641044025
Si      3.918481573731606     18.632715130519841    -10.806626781048680
O       4.619926621363573     18.743413255666152    -12.301013211851235
O       1.638448612791412     21.055959869245772    -12.679021480558696
O       0.027299251149313     19.184344919861449    -13.657812953796181
O       8.906833706414934     21.332527894426846    -15.610583417374928
O       7.134843342093200     18.683692207302069    -11.857414606391488
O       5.577402278698151     21.113024455648326    -12.415069062259022
Si      5.995454828914692     19.519492706021111    -12.682119050171686
O       6.787898034207540     16.341756227379364    -10.694575362645939
O       9.236639376513999     17.087445774889513    -10.933082570778151
O       6.205697123388991     19.578525166176274    -14.276978561195365
Si      7.753401638535591     17.652565363446755    -10.731210440961362
O       9.191347347039326     18.842353745990906    -14.712703181429541
Si     10.591488083833086     16.230420145863441    -11.088936139816910
Si      1.915361802103577     11.041063405778685     -8.076256890419229
O       1.688183380924053     12.600541930281338     -8.467602487061574
Si      0.982322520406148     13.971032875954629     -8.945382022253185
O       0.190710396641498     14.162824782856161     -5.263030901543911
O       2.042948059488200     14.958128776409639     -9.567812689412511
O       0.126099823114692     18.429237652497473     -3.773284791653130
O      10.742594856514831     15.286969160721791     -9.737787484011895
O       8.524359931516290     11.404988417230607     -6.399878671593494
Si      9.582594185432498     12.559390129517462     -6.585739403277588
O       9.658142527504673     13.444241341456415     -7.967547955329866
O       9.594011494562240     13.536603433039630     -5.360163991567418
Si     10.450147967905409     13.764715212470703     -9.350051229033834
O       5.885565342197908     11.023951319914753     -6.471615589841262
O       3.439305883890990     21.433603834785099     -7.280582048664554
O       1.942726626058891     19.864599381374255     -5.538347300402947
Si      2.869769440126089     21.183080283760571     -5.751387483336236
O       4.406920623027938     21.105677544018263     -5.384574527258242
Si      5.076489112527542     21.450793694341034     -6.893483764458303
O       5.963681774077353     20.348787605186342     -7.603625879308182
O       7.534169863313875     18.499270365981470     -9.400192453450810
O       7.130778770680611     21.043163425028325     -9.668918382985725
Si      6.439327321348668     19.676794631539966     -9.037745107244044
Si      0.281927738691795     13.075512143531689     -4.027585516292965
O       1.000779975163438     11.712906544183303     -4.341028610049277
O       0.036767709246452     13.720970171716647     -2.582651800745499
O       7.398989778371663     10.820773440665775     -4.202703201959832
O      10.538761778880334     12.001944173134442     -3.648068762247077
Si     10.476564768628812     11.088958957958480     -2.184084469596745
Si     10.654924504010678     13.532835701543940     -4.157605759169704
O      10.692499078351272     14.297443716624555     -2.696031623402522
Si      0.508748858905043     19.287381274920239     -5.065540156722064
O       5.127736494092800     19.042661266499145     -9.796350182166218
Si     14.379586396693712      3.520258598802173    -16.938373018835737
O      15.108408793252467      2.443054735950505    -17.856920127004045
O      12.966532141353392      2.949401691332475    -16.387145780466085
O      15.770630565202371      0.938960830443963    -15.620126290077140
Si     11.699821011413508      3.294040182592394    -15.480053316248988
O      15.748930273617189      3.376820653863005    -15.977156531665772
O      14.141791591619345      5.086209954007346    -16.669331110328571
O      11.040842800120842      4.706338572931205    -15.763138927672475
Si     16.287933838511304      1.992410280992585    -16.728447956209035
O      17.799876091156545      2.189771208217433    -17.123876865899376
O      19.769180035305734      4.065011906740493    -17.008276062029726
Si     19.436739940986975      2.440556637059218    -17.015931471147823
O      19.882248719832518      1.977675363966336    -15.541735051052358
O      20.166214970922841      1.577524373817423    -18.162821594353524
Si     21.187901445084645      0.400317188587424    -18.561727063934278
Si     14.654650645452151      5.800890911059024    -15.344176893665649
O      16.153021903670812      6.327128915618604    -15.515280650283595
O      13.815928439658325      7.094432047481663    -15.029853142234289
O      18.765136275929599      5.728353171197177    -15.165127587777720
Si     19.631379145170815      5.576227154189906    -16.528915565124819
O      20.807837169244515      6.596569717450373    -16.287012948097672
Si     17.623401732433408      6.764694323156745    -15.826664959704733
O      18.391511110597087      6.396490739431914    -17.197282799479815
O      17.981688404147963      8.183505604790025    -15.237686556074955
O      14.344126547684645      4.756366349473273    -13.926541503591551
Si     13.631219436055535      3.413559678887436    -13.184881074292118
O      13.406682035460227      3.300013819914909    -11.556642974610654
O      12.228263456625175      3.437114249089741    -13.915082262752692
O      14.380703252893520      2.175344226194515    -13.645954775176536
Si     15.079456375642595      0.768974532607263    -14.204531078056089
Si     13.404030967407726      2.542787816220294    -10.136931804435990
O      14.737364315639869      1.597348327535697    -10.096015341757978
O      11.155135841686580      0.058747331129811    -14.331537633832875
O      16.265722991690691      0.646781653703521    -13.129393057667318
O      17.205287757327273      1.832822216036917    -11.013238598685327
Si     17.646274136315942      1.034945666102377    -12.361541841200378
Si     20.145260179901385      1.883700744391429    -14.003870742679680
O      18.701593734529826      1.775296646609811    -13.281943508485043
O      20.910524093837996      3.226462835663512    -13.595836206291345
O      20.975771914183046      0.532339878061790    -13.586273990726591
O      14.352421955480601      9.759270352157095    -14.343015323479571
O      12.177562309907048      8.497668044122040    -13.734997387259746
Si     13.769906973741532      8.256118042853613    -13.926184442358180
O      14.788148278725538      7.744091900199646    -12.689317845763810
O      21.458645721603798     10.724611502053461    -13.715408238587635
O      16.445559702444349      6.554045223767093    -10.756598740778971
O      20.197864096249340      7.802422277972011    -13.964094768780527
O      17.566114143379295      7.603900145501735    -12.866161078997331
Si     16.210391627503203      7.639032722355564    -11.959955462803075
Si     18.689134632888802      8.404386393254793    -13.780680873937913
O      20.904695465489475      9.891103121687502    -11.317552365103989
O      16.374434109002813      9.001173444202092    -11.131239803080533
O      19.034457477039574      9.864253547174512    -13.219703695684149
Si     20.281242386017485     10.658684497163572    -12.610337595479471
Si     21.446846087432448      7.234216893265060    -14.930922934964887
O      13.824518630969862      3.436214509879739     -8.784606956546932
Si     15.272338394379503      3.816360099690757     -8.275274275191386
O      15.321836990319238      4.813283461530633     -7.039703981317655
O      11.988626240215526      1.962403093960423     -9.688813624483211
O      16.138136203067184      4.439240377802338     -9.436051919423594
O      16.043631182273579      2.407315833248779     -8.311782737068460
Si     16.354367916898486      1.525053617319581     -9.656831416528322
Si     20.495926435484055      2.213490491436087     -7.215947972800564
O      19.388320087480274      1.155730455841064     -7.629772929472835
Si     19.945436728470330      5.098701120722994     -8.509578986138370
O      17.327630716163888      0.395664041930390     -9.158105160904553
Si     18.926699700054453      0.256059252155192     -8.908738510046605
O      20.092412801514687      3.735897034636845     -7.601669151632206
O      21.070088411398430      1.871909966631944     -5.799467070802285
O      21.308982805902822      5.031905522876142     -9.347361543619156
O      18.582339068001470      5.181440466464529     -9.501412435703193
O      20.131106316795499      0.937635750949910     -9.824841577464696
O      15.006173021305273      7.440118890314745     -6.053501866129410
O      15.773316450453178      9.648100501813234     -8.736664414048141
O      13.046510557792399     10.533071430825059     -8.087820893186377
Si     15.960005677981947      6.276897187082383     -6.613822022679886
Si     17.075162484155122      5.730952974861658     -9.527067008699099
O      16.742740832901116      6.470346806708180     -8.110394782894874
O      19.615108884675212      6.540946666523603     -7.816166861300493
O      19.240189506428354      9.111699751587256     -7.045137698438092
Si     19.410741360092253      8.070429562674779     -8.241824826200025
O      18.114024289698641      8.376051913552981     -9.270415142149332
Si     19.392309445786626      9.550929589693439     -5.470174311106062
O      17.192665774114364      6.238171467449694     -5.459279981744064
O      20.663782919016473      8.434308748332281     -9.119042357234090
Si     21.186777750910782      9.871962330920365     -9.753432619407153
Si     16.996220629966235      9.390918504907638     -9.767185770817912
O      20.963708344775203      9.607038401670021     -5.043826410027870
Si     19.097060852287250      7.738364041596041     -1.683980787713103
O      21.393507010170513      1.077687605354775     -3.239814363355286
O      16.225953424416684      7.919420934667121     -3.924640434213634
O      15.184495094875636     10.056455728139635     -5.077726000061989
O      11.070751513668654      8.944783116427663     -4.620717808983655
Si     14.967335410384216      8.499140294801142     -4.699226747515354
O      11.413948391470782      9.854563329091905     -2.424830273612562
O      13.525843508462030      8.480971229111860     -3.858836551503549
Si     12.350793932296343      9.570287722243446     -3.705906105581096
O      19.390208474917014      9.278674346952917     -2.108188820219837
Si     17.683954235248041      7.242201909846743     -4.193969693894748
O      18.600775633733790      8.373616541945333     -4.794390203044869
O      18.003227462877987      7.940826985172027     -0.457175809558462
Si     19.033610758767583     10.576633448430432     -1.055360174961910
O      20.188965395918562      7.593874130174527     -0.544904309718665
O      18.537679570458955      6.819863628272816     -2.900980958471428
O      19.158488418925113      7.608916460685717      1.992441472616946
Si     19.232863697479733      8.229276939316026      0.637885375235286
O      19.363822085360866      9.817086688484641      0.354191122776920
O      13.462525344593709     17.808050162235535    -20.694913964035070
O      12.885922600958219     15.398403990370090    -16.030847742869355
Si     11.889706164941583     15.928554395778272    -17.149332584714966
O      12.390353556814137     11.340863107232549    -15.099349512051692
O      12.615975222000502     16.460160491271044    -18.473957615770853
O      12.317561758334373     19.888929863028700    -15.906619874808989
Si     11.497571263086058     18.989991937608941    -16.943800230302088
O      11.359060636537984     17.373109189526637    -16.650862198404646
O      12.246708325405670     18.905008717290293    -18.471392994711941
Si     12.880417141818853     17.803464886734218    -19.333338170541090
O      21.172032195358838     20.593012244650261    -17.432752931018673
O      21.139680141722643     16.983593619293238    -15.052193224456532
O      21.313791257356296     21.344661782962646    -19.981879499273589
Si     13.421398763926298     15.515658777830220    -14.557264912231265
O      12.738179999421265     14.243686126488070    -13.691047857724964
O      13.061822506915707     13.498965499838244    -11.388277260006841
O      14.980935743979371     15.549049331980736    -14.229295779711643
O      13.538237342933828     11.606991100557101    -12.750381920253263
O      14.504840363349198     12.630705152758031    -14.365440101975611
Si     13.895557150671895     13.215098456557236    -12.876340554669962
Si     13.762737422401386     11.214864166731180    -14.346387542403464
O      15.188949100099016     14.063075975544971    -12.338877182946476
Si     11.078644196944250     14.164538612758575    -13.424593471663886
Si     16.041582563246163     15.211335880918146    -13.080026428622768
Si     10.816601283313084     11.567527138350840    -14.823658078307277
O      10.773978352239736     12.561839070339920    -13.553836615021902
O      17.005552390949454     18.829658898572408    -12.458068210893950
Si     19.143100317509063     15.365278471522499    -13.298647085327808
O      20.043382030123432     12.159085518953015    -12.064778583641244
O      17.571335703570210     15.097460417216137    -13.355829899660613
O      20.132430707799990     14.787957052143904    -14.408001425640650
Si     20.149105088950094     13.451062750223880    -11.011311543875197
O      19.765857261631545     14.657938483138114    -11.939428684258141
Si     20.389761642433228     18.091170926198508    -14.141694306784142
O      15.641962450385380     18.494928726446027    -10.241549838651851
O      11.777116712012026     17.276455483893919    -11.513034974650932
Si     12.389790894445945     20.540207863703170    -14.417370418743703
Si     12.736545454713255     17.966129112084438    -12.637897664854609
O      14.235818814515383     18.294439175007671    -12.248671446817626
O      12.857620435367531     16.771955891346657    -13.777345849907846
Si     15.698649795319842     18.064225643968200    -11.781443379506557
O      12.279382924403537     19.318291248402524    -13.364808888114760
O      13.838767662880493     21.236675617744922    -14.246688880261496
O      15.970784473274726     16.524905527613679    -12.083725858786106
O      18.317579459830025     21.017965157155370    -12.078971536583520
Si     18.477053508070153     19.511944599568928    -12.494230342395081
O      19.091888305827514     19.220419983404692    -13.959620688529258
O      19.351636874459370     18.776233208862315    -11.245186076396097
O      19.520701847712960     16.884435100800271    -13.304098258561554
Si     14.933235505177704     15.061190725198037     -7.972336811986632
O      15.430580991912818     11.792610336019028     -7.337751684954848
Si     11.576537405596438     11.197560024146474     -8.245676650006866
O      14.146042037274047     14.250259926102393     -9.135468002891562
O      13.953086198068872     14.986668419895100     -6.664418770577402
O      11.852253541518822     12.732998119418417     -9.171000294100228
O      14.252314319732831     11.735416490153336     -9.688043512289203
Si     13.584697985575801     14.348902641042528     -5.196484224222164
Si     14.719376721489384     10.819041287041307     -8.408143368860307
O      16.131000242529634     14.167491129150628     -7.520464403717628
O      11.017508934401802     11.766769753710838     -6.879937405726765
O      20.100815674239900     10.994627664399886     -9.066325101499244
Si     16.708630997622077     12.777010313126841     -6.982927458077487
O      17.961052402625779     12.292173901532113     -7.794280916473198
O      19.391400061343088     13.742013111813645     -5.849325565765194
Si     20.606420918325192     14.622106430068037     -6.384830125352549
Si     18.711764606644309     11.787624753867060     -9.119883138162244
O      17.108043180454658     12.841974417893306     -5.447793769054781
O      18.854336347773057     11.027199695775625     -5.096307395177867
O      21.355789494641972     14.299881462518417     -7.765409251126970
O      15.534176991020971     16.485212238728479     -8.476432075165167
Si     16.237882619060166     17.901653257798667     -8.857472820904084
O      20.314132628923222     16.226675518546397     -6.538166148085560
O      16.341149051539070     18.760356032096968     -7.493850941140002
O      18.752804829445914     18.224691825528840     -6.683127057441486
Si     20.220751748481785     17.762939367690961     -7.112776742017749
O      20.313105547290018     17.746716655491692     -8.731498231973019
Si     17.328255999099358     18.790862404469980     -6.228203328412119
Si     19.227888649875965     18.583308022299697     -9.672378313960364
O      17.789759915828967     17.933353937550677     -9.433247908050296
O      19.382005588968870     20.129663279094981     -8.927209442230541
O      17.627716536270704     20.183622275468256     -5.483514237312197
O      21.343342348132119     18.656209795773488     -6.315069159204146
O      16.786366581184847     17.978304858689889     -5.026159638989244
O      14.313143539291390     12.917442850704095     -5.037051752785048
O      10.916054115588446     12.262153769452988     -1.182173705082722
O      11.981640469375996     14.048069352198304     -4.896327438188793
O      13.922895691278402     15.569688751152016     -4.176950083573653
O      15.534938717419720     11.782714047241727     -3.075157048319816
Si     14.637939372687075     11.483184541297852     -4.365708539307923
O      15.445984039886998     15.396428260384091     -2.123852401402294
Si     11.437547233555062     13.794756654285463     -1.368782929070464
O      13.079136141255525     13.787954349890621     -1.572364843017012
Si     13.280353561389271     15.164764247007586     -0.464170844362298
O      11.745123248700779     14.757468303902451     -0.151745850354048
Si     16.097652526534883     14.849740255418521     -0.762169732566819
Si     18.598836624854613     12.654927027838585     -4.796124735223851
O      16.574848925502287     13.390260845527646     -1.151955086483273
Si     16.811180328828446     12.207686303083010     -2.163050999848585
O      20.146441708649391     12.692592815074562     -3.900766570665939
O      17.931250662206395     12.727009754528421     -3.244732367937438
O      19.148365310182736     14.738833763777052     -2.114787104510163
Si     19.977228389135128     13.296573005282655     -2.313999871159679
O      19.769879759445406     12.052709522968302     -1.391096155757830
O      17.456291254155431     15.768894608422775     -0.591290625405661
O      17.529283905667874     10.987431752443536     -1.435042508133673
O      13.266243583544130     16.333512659314344     -1.547532761803515
Si     14.288774270981886     16.353844453611352     -2.846275581272431
O      14.963031202452102     17.722066753439844     -3.115569566696409
O      17.528908629763407     16.999824409843256     -2.822413678485362
Si     18.066541406904150     20.301310427840427     -3.975404508510734
Si     18.521704658725511     16.213022015324981     -1.776495200333377
O      20.845256948674123     19.971478333013188     -2.137160458344600
Si     20.510102155915636     21.261306809648492     -3.019556640433679
O      19.269715993172760     19.175688452935574     -3.607571059702806
Si     20.471540532173467     18.475414078401137     -2.662562625327381
O      19.771830612288305     17.266125775795924     -1.948003468196943
O      21.330016568090056     20.817952119131306     -4.580770459106860
O      16.910084510400839     19.542741512966817     -3.150132006197437
Si     16.472100986700589     18.046170895201300     -3.480260071504911
O      17.683492278719715     10.818959937111437     -9.862856066962800
O      18.977459722651208     21.482027779758713     -3.485326387680912
O      13.200890425468565     10.935847025528817     -4.017136890013934
Si     13.426635725198825     13.070274273851284     -9.923546368705459
O      18.980498852854335     13.087348997774347     -9.952953555127703
O      14.699681927186836     14.997166837539693      0.175817589497430
