# Supplementary material for: Ground-up generation of periodic slab models of dehydroxylated amorphous silica of varying roughness
Source: Phys Chem Chem Phys. 2025 Jun 26;27(28):15196–203. doi: 10.1039/d5cp01570g (PMC12232287; doi:10.1039/d5cp01570g)
Supplement: CP-027-D5CP01570G-s002 [file CP-027-D5CP01570G-s002.zip › ESI_Structures/Dry/structure-number_23-alpha_0.05.xyz]

432

Si      4.319643899218835      3.265787588403077    -13.355660578845303
O       4.965230540044105      4.696128376336317    -13.666566807366067
O       1.217854871227485      4.147532664077140    -17.829694099685554
O       2.811328100419472      3.441825424557353    -14.020359864570530
O       4.988163592523480      1.952656840589230    -13.968396958318017
Si      1.297286804588014      4.067014697914178    -14.073434495231179
O       1.214891629520316      4.959610036795355    -12.755381655727147
O       1.011095042902245      5.040768897665621    -15.395140164361832
O       1.719103792647813      0.367255534777508    -12.408873109194488
O       0.218934667562511      0.390022273682208    -15.175443742485918
O       0.232726301247519      2.791327678354689    -14.045691293142992
Si      0.137915279909280      4.385040606880198    -16.813599557473477
O       4.312823386760521      3.376891961718597    -11.671666058108583
Si     10.557752576941475      3.012545982586194    -12.380432427657510
Si      5.627083865180140      0.580854749073155    -13.407165906478504
O       6.763230702401486      1.239630976648971    -12.500169528447259
O      10.300499105118343      4.596149794537589    -12.881186912662002
O      10.492241711569813      5.275879321755816    -15.771667454329297
O       9.224481594073723      2.335056519043312    -11.803676981264609
O       8.362265747124271      5.277716379985728    -17.142497399873971
O       0.417948601148199      9.718567148287130    -12.713073735795637
O       1.742414419618115      7.325264888625046    -16.755461270250706
O       3.283279156510257      6.288381395561852    -14.869708091425249
O       2.429516418792247      9.960441859490970    -14.394358143595246
O       1.095815753678741      7.762219785391451    -14.420930717558205
Si      1.760603330955802      6.630989636432194    -15.394482571257091
Si      0.985792585710159      9.292560894245844    -14.147166794813430
Si      4.825424654146586      5.970364307378875    -14.644862152648358
O      10.271046155528257      6.737493558239688    -11.717779774318085
O       9.797999446770174      7.389727394081285    -17.310868682482536
O       8.551282749965271      7.883885990224528    -13.442118540726630
O       7.648214134860710      6.308759257074190    -11.900744071671893
Si      7.420849010483468      6.710597524727558    -13.431189453785848
Si      8.760569462631194      8.533576932533091    -16.658452909072963
O       7.567904095507238      7.492534305957808    -16.303902601817171
O      10.640286721149272      9.692897839965845    -13.043929422797033
O       7.796476480392711      5.682015061968066    -14.621906749627227
O       8.129810410209497      9.665236209258453    -17.563689739329611
Si      9.962552935503345      8.522606807300344    -13.891070275135537
Si      9.863588964029340      5.808245028539662    -17.167567156049515
O       9.551721029120280      9.054400939792608    -15.387083541881694
O       5.881292842073746      6.971129940045429    -13.812193138614141
O       5.666357022139264      5.758782219432764    -16.056872767770258
Si      7.270738707815261      5.916049467921557    -16.152889118922019
O       4.277243639130524      0.134715058013054    -12.662216124264367
O       1.252452366607869      0.657454620076960     -7.439008210812718
Si      0.434251096040666      1.504853556223942     -8.565022804550789
Si      4.068071966594722      4.148380196357029    -10.315601125227214
O       2.737547893438728      4.865305351029688    -10.526150193019173
Si      1.329225140093214      4.466776342332378    -11.201876955070983
O       4.761449066947037      4.325851354586923     -8.888158628914891
O       1.331011167808722      1.189430843751225     -9.890723352285164
O       1.148693591950438      0.697589389632692     -5.053909370753087
Si      0.943238568264846      1.334444752288192    -11.497111888573873
O       3.676106090486587      0.083926976734376     -6.522353022464180
O       0.104233197051914      4.795767327164822    -10.253573297807288
O       1.241085374638210      2.914349950313032    -11.455983089801842
Si      2.126168782835184      0.011273280628311     -6.128635167179139
O      10.300349751272870      0.911468584268162     -3.822243387970091
Si      9.033358966270471      1.563858587059220     -7.791922248613449
O       5.942850908204021      3.637708218844341     -6.464534583834022
Si      6.806595717181180      2.295739327298064     -5.900690778294593
O       6.029628511553916      0.889889536698436     -5.746508532207034
O       8.117793945064159      2.468150505180306     -4.921466031050012
O       7.461156894758119      0.858718991615386    -10.199440310416936
O       7.234661471455369      4.644869110299046     -8.488296534447999
O       9.196215518098303      2.758163153468801     -8.882539341735029
O       7.635136412641112      2.127665085558646     -7.282997540647046
Si      8.306033424687561      3.968633679313056     -9.480834464988074
Si      5.827688885596778      4.662794313557780     -7.738652732511108
O       9.879299892291092      1.579357903023656     -6.454644930384627
Si      9.671203341632186      1.979131938984908     -4.865406192837244
O       7.305453169354252      3.324908461700953    -10.602144484237686
Si      7.697339504665424      1.966328953886442    -11.371530277892221
O       9.168359710457823      5.148972531771235    -10.135639770055118
O       8.696382328554128      0.082558404063675     -8.241359589890118
O       0.322171567336424     10.272490390435053    -10.048883110379061
O       3.536772140183288      8.267365348203981     -6.958338948304466
Si      2.399248479478732      9.288815878076392     -6.522836014618565
O       1.362340887447063      8.848550851984493     -5.391469737108180
O       1.275721943911664     10.148432253816800     -7.544441202668416
Si      5.088917933729578      7.851078756002182     -6.951274668940453
O       0.716820901694409     10.549603285661970     -3.549021253528862
Si      0.102930040837688      9.193163636752596     -4.416220835239050
O       5.528203304377223      6.371458126727895     -7.367807845616636
O       5.905868283503098      9.206144725762451     -6.839237337569547
O       8.267572167184307     10.416775394972026     -5.865259324657258
O       7.742388916869807      9.530578210515523     -8.400453671462040
O       9.922265062333040     10.275164655316662     -9.469542355616648
Si      7.191318256182917     10.338017018715357     -7.126981961110094
O       7.785951123121145     10.227739783630199    -10.814112710812733
Si      8.606981334878984      9.410541790431045     -9.716907138212518
O       8.710647354425619      7.901254264176760    -10.120717845056289
Si      8.974066413731844      6.517288398358509    -10.962466959647529
O       0.169864084841290      3.074912345722847     -8.476046205365254
O       0.005403764977927      5.546334568523564     -4.693110087145085
O      10.561027001704273     10.306899721553007     -1.126369785696284
Si      2.969705489682635     11.276202410103741    -15.161413572718740
O       2.837465726707638     14.766687487459444    -12.718161521950851
O       1.320315594072936     14.858319572145552    -14.736800649306293
O       3.689836023362294     14.534265739518505    -15.469950549177494
Si      2.595314836171649     14.236192611399611    -14.206469316719504
O       2.575321071104750     12.565328878803204    -14.203754158215039
O       4.629899528285248     11.337277263850710    -15.126033713518579
O       1.879489387519519     11.404892936235926    -16.363363894504769
Si      0.228525070780938     11.505383318713321    -16.419033986520617
Si      4.810577395691372     14.949010670957334    -16.513975005063173
O       0.133489241755075     13.031493009675625    -15.958046057448790
O       5.354130811795358     13.824106621388236    -17.599798570259892
O       5.579289669811768     13.141336764189310    -13.486206626942177
Si      6.331135110600899     12.999754324916632    -18.544377069248224
O       7.726407204521559     12.309196980686286    -17.762782913681932
O       9.361152162563306     13.012012317606171    -20.632751609480145
O       7.067800546830146     13.866555461845575    -19.699095065980469
O       8.716736107131183     12.318229141389232    -11.948003695081679
O       6.258897429227017     11.374205949802969    -19.073003932072741
Si      8.364707066067215     12.727013175023199    -16.309908246257606
O       8.384585796337550     14.294611278997371    -16.226935692341009
O       9.802549010417041     12.064199906001434    -16.301796894711472
Si      5.981176480153882     11.818158167134609    -14.354396443111412
Si      5.927495890629488     13.849723325508329    -11.999302963917614
O       7.183802982347508     12.140918847661707    -15.375208223524940
Si      8.504549295428818     14.206233647562222    -20.286689526810783
O       9.287355033257828     14.980291535070993    -18.957131661625347
O       6.981133222084131     15.046218164710123    -12.319326362147351
Si      7.732307540110792     15.747241972550498    -16.211522743581373
O       6.235062594908370     15.304557058042514    -15.694633351310982
Si     10.239458249865418     11.727279529264869    -20.065440560570678
Si     10.412181608825339     15.799854372786539    -12.940530674192416
O       8.977300572481235     15.561103815605357    -21.100066740948083
Si      7.454152790619174     11.340511318989929    -11.874621202954213
O       6.786512056289447     10.965626675046320    -13.246174849527334
O       8.968209323784105     10.958407851811019    -19.640103084724981
Si      7.775933313134651     10.876495964124173    -18.600460960677552
O      10.061019753102872     14.645172368720150    -11.823870210703728
O       4.605162427327805     16.374674150794867    -17.245226684508136
Si      4.199884029025243     18.414188521846224    -11.983829819851749
Si      2.897075951305355     20.843675038614872    -12.836810718322532
O       4.699844955135933     18.675726634163340    -13.538590414309120
O       2.189224364112083     20.433347985572350    -14.278831177778418
Si      0.696752690124540     20.461492457941912    -14.746730937369646
O       3.000998329782277     19.468600625856126    -11.966458972832951
O       6.795172059546563     17.668380310820897    -13.314509372601382
O      10.616171843338828     15.023087153075451    -14.341596836750282
Si      8.866695241281215     18.633060137020031    -15.935042221371184
Si      9.833049234798947     16.156205785237614    -19.923791790997523
O       8.909266711701198     17.425152747839366    -19.486475092283552
O      10.484214513353873     18.729757169181902    -16.181024057646319
Si      7.529194485022060     16.677306348700402    -12.308595997937834
O       5.971183860736089     20.688643398264958    -14.171730959297333
O       9.061608740864752     16.604246720903223    -12.781777909743294
Si      7.838519084675191     18.054172515577882    -18.528451695796470
O       6.266326972749645     18.408563351970646    -18.567492634807476
O       8.603175231108301     17.002954798509624    -15.839608401545206
O       8.380905460223403     18.990868002338104    -17.433709799792251
O       7.111806771275810     16.618470291507347    -17.524058961463645
Si      5.676344307336107     17.532750675870936    -17.340152504171868
O       5.843904714231074     18.299188191524280    -15.863443886235956
Si      6.253043102642524     18.950095521349109    -14.414097096432258
O       7.899245011728144     19.165199593612101    -14.860712035049202
Si      1.902759773401589     11.725103455137393     -6.980369054650556
O       0.819613161407896     14.951428664528722     -7.801079477322661
O       1.007897741344752     12.076422315521913     -5.761020601632963
O       2.485648836310792     14.791824274013445    -10.058953919431501
O       2.024957698562615     12.688938187754559     -8.224149822270693
Si      1.480449498998092     14.131417698934539     -8.995457523039477
Si      3.375347251827594     15.345906990869722    -11.299656011205798
O       4.804672200887886     14.639337370836150    -11.170695733639008
O       0.220668837851951     13.769989944273730     -9.885527901163568
Si     10.660021920029306     11.678255522972984     -9.039053620016295
O       7.113691459555342     11.877798568658124     -7.636415260268226
Si      8.060262331906641     13.146887110056525     -8.111127698863427
Si      7.898252108088999     15.722512225729215     -6.471688410539374
O       7.514688974452909     14.444758896398476     -7.355998114123212
O       8.407892867785938     13.671524046298922     -9.673352442863754
Si      9.499181917523760     13.449548198333142    -10.980532707048143
O       9.518519258638602     12.306423513352000     -7.978462054569203
O       8.955046712201739     12.976217519748321     -5.310267099677051
O       8.168275250907225     15.295822325356426     -4.885563946347264
O       9.618819761992190     15.349425367371195     -6.532878369841146
Si      9.524087390548184     14.539639378066678     -5.158741015229377
Si      9.364658796547822     11.384316783323628     -5.080634693336846
O       6.344891909534422     12.415895275339519    -11.246718134579496
O      10.642974626912439     12.625609723211427    -10.288169257449907
Si     10.471090621390024     11.060840353246405     -2.401072203568860
O       9.378367774814329     11.020547029593356     -3.534508038936406
O       0.145225796497726     18.415187524422873     -4.213709763658499
O       0.185566451223405     18.285851581954326     -7.020856009153034
O       1.819841820076559     19.968500976050823     -5.855545721217109
Si      0.464881343674726     19.127399757968373     -5.678046281827643
O       4.668751424496244     17.166011112625231     -6.412865787999957
O       5.303629053772371     18.750275717162509    -10.945558737038981
Si      5.245505779241818     21.181439660141393     -6.712213806242647
O       7.261706567559528     17.188790564285373    -10.740137660124857
O       5.977798799652114     21.322634408253212     -8.194381930570644
O       5.977105684230166     18.069502977371101     -8.527613194181665
O       5.613378946675968     19.616522988592369     -6.414848576323579
O       7.229539433827008     17.177699636135380     -6.614174906826402
Si      5.841006559654781     18.028155142591221     -6.913603107857933
Si      7.341318990722129     21.192239462635456     -9.084232454187813
O       7.371730123791444     19.743196560080964     -9.787350810430265
Si      6.517168866039986     18.370829450463905     -9.977378684821426
O       3.068499964304261     10.765571910241608     -6.361099449357658
O       3.656979871489229     16.937753591193907    -11.518088034703949
O      13.012689578469857      4.367420397169642    -15.757341988850456
Si     14.254297303903066      3.619979928051532    -14.802816712886999
O      13.955299280675225      3.733762473100880    -13.154352904461042
O      15.440591377759169      2.764861352359126    -15.594144251483284
O      15.517583145176454      0.521323911079971    -16.895245061910046
O      13.202549102476832      2.191534384755632    -14.822789645641667
O      15.128941442857563      5.077168419110201    -14.728565155317035
Si     11.579277476143977      4.183203772603040    -16.442833005936244
Si     11.717623801509115      1.700957615857341    -14.963324581054584
O      11.149636015807840      2.643174455869336    -16.166765891297810
Si     13.245622091535262      4.231452273523284    -11.869510873367757
O      11.785820190322092      0.137735009215077    -15.311610404405000
O      11.065766061826736      4.940717984384077    -17.798709269229416
O      10.979185865649665      2.086751926242626    -13.598691633393599
O      16.045379353621879      3.067708846538095    -18.179384435780754
Si     16.040834811730875      2.063190865977227    -16.872116743583831
O      17.677388430381907      2.336979280027569    -16.904664635073228
Si     17.559234493061108      3.664782458080283    -17.852756678227266
O      18.527123501632673      4.389949476199613    -18.824412820307412
Si     18.053907082706377      0.851909571434276    -13.993856212256738
Si     20.866978763230065      1.817722645627948    -15.053421433308163
O      21.020494300561118      2.979147378784688    -16.261896048456830
O      19.504226793021910      1.141619669775756    -14.556814272061018
O      17.633105803810910      2.230974214979818    -13.283278614270804
O      20.451258654137973      5.364445001844886    -17.119140916530366
O      12.468631923116780      5.597582720860178    -12.302051730829012
Si     11.098221773322733      6.033573871047097    -12.894279927977134
O      12.808877911248443     10.494623655433363    -14.322245701804619
O      14.897982722844176     10.248959657665591    -15.907221698574347
O      12.996541330744767      8.815089841499454    -12.331726608611852
Si     12.179003481310414     10.070506169539341    -12.829554477124928
O      15.326392456180923      9.694106137937879    -12.750611537753976
Si     14.527599731080167      8.383273535123964    -12.103702666765058
O      15.256101280779607      7.675071433779435    -15.424589826328447
O      15.142872057145791      7.064388344624533    -12.885174613590499
Si     15.630041742434095      6.476171443907328    -14.374614717527264
Si     15.958803548628476      9.030507492880343    -15.988632983371096
O      10.937365012524301      7.206702858272473    -14.000078059372163
O      17.216924667856684      6.798924982467681    -14.191408707692407
O      17.724962882351075      5.018837187142339    -16.924965225458791
O      19.389706757751426      8.624116558202367    -14.068562006118794
O      21.416397489692617     10.178248710964059    -15.242303021852733
O      18.602310465426001     10.163117686506572    -18.712935841878618
Si     18.370518202133738      8.750464233235078    -17.831936677660408
Si     18.973671912416265      5.694781152728085    -17.839996037825127
O      17.848289001619772      8.463311051599456    -12.149528483970405
Si     19.775349527962756      9.745377509602150    -15.162348633787694
Si     17.895053084929891      8.143995583208870    -13.743451270370389
O      16.857221387168774      8.691489774650329    -17.227565717114214
O      18.817729140733881      7.232794509800526    -18.163078099200476
O      17.150317769722186      9.174817403249651    -14.737456471660153
O      19.399849242914829      9.110759469007878    -16.580274123486962
O      16.909884826396059      0.096936978543347    -14.904784916012147
O      16.138960113652981      1.114104693676236    -11.663908653963828
Si     17.193906226542456      2.302964010038951    -11.714239760464343
O      12.780582661585319      2.149879790476106     -2.454192077873956
Si     11.751764944921877      1.567707435480576     -3.602733608130174
O      13.019964242414776      0.607685529860840     -3.978327628410507
Si     14.122838118526248      1.372663008789421     -2.997515200623413
O      15.087463054275636      2.283179471102377     -3.894454629640408
O      14.299600368550191      4.412721619434022    -10.645906243346802
Si     15.824630513697976      4.408698167226789     -9.981083699712155
O      15.245888589142016      0.407050697005698     -2.272580293642668
O      11.085692951068705      2.820560593156156     -4.440177048246521
O      11.968826806943184      3.237762541937209    -11.556757240499694
O      16.874611331569202      6.159029562574733     -6.493546519892825
O      20.857013394343120      1.181947801826593    -11.484196288454822
O      16.725308161487337      3.732165520649133    -11.165543968178868
O      20.436524012813834      0.849176096072977     -9.041883850820353
O      16.414100993956641      3.473651340619593     -8.825162313512823
Si     17.895379272650690      3.303901814449826     -8.196104926344619
O      19.214174441247167      3.792796175129230     -9.115284635198556
O      18.310798785986886      1.818843394160739     -7.736638529960850
Si     20.710628992534907      4.365094781988432     -8.936464977700668
O      18.408703553659816      1.629696259050672    -10.854606586547419
Si     19.676214235111814      0.604431660599575    -10.517780775081604
Si     18.457877905780162      1.092805716837544     -6.357652754562666
O      19.977526112616548      1.303388230266082     -5.765798781901689
O      16.819743617371675      4.110203499694372     -4.652155101132588
Si     16.591895565433980      2.556183740885200     -4.293644206740737
O      17.262369570022241      1.800635568760088     -5.474488887654745
O      17.237361565140201      1.546948955861931     -3.172110416309199
O      18.110992429205965      4.189775868276180     -6.846261822925769
Si     21.026872817496201      0.457145184836327     -5.006265941476202
Si     17.668102176564542      5.128893901745502     -5.614182951810301
O      20.407756685436070      0.194877711755034     -3.519278055046174
Si     16.854794189445325      0.135956106764579     -2.509413449672433
O      16.402762581506714      5.801722267779645     -9.211753987436134
O      18.442936129987316      7.207871973453736     -8.200807895137817
O      14.574377101993688     10.327443888806068     -8.899089788513878
Si     15.566737296608732      9.133112310543703     -9.203529480526337
O      14.813029434833744      8.459613315271515    -10.534606925007717
O      15.898851486685992      8.028733280661172     -8.122689218237003
O      20.563886885639413      5.765873326492102     -8.193528167429069
Si     16.856875094548482      6.791668636584612     -8.012213565188990
O      20.713542490000606      8.500493215016999     -8.445951768283992
O      18.885085476912476      5.910105097687921     -4.817132206151188
Si     18.082791920153294      9.627500880507435    -11.095463603375409
Si     21.342453859091371      9.964529106476579     -8.519736214037819
Si     21.132878996984708     10.457685621599543    -11.476316868873917
O      20.789968847811000      7.957523724118712     -3.932878916549316
O      20.708479418389800     10.317103913896075     -5.162625881716198
O      17.030054884695723      9.526608529920793     -9.797440572552365
O      20.312921979616288      7.392549107584561     -6.237290585013485
O      19.682359644860025      9.800593627021435    -11.154109638176521
Si     19.979219066141201      7.219646749855437     -7.741886386129575
Si     20.380676248486061      6.584165587206064     -4.808044563428673
O      14.238286850389594     12.613999331400469    -14.782589015150627
O      15.523313095578381     14.852263428489016    -13.562307255609412
Si     14.180419657741638     14.001157470642138    -13.917839251855234
O      13.193828256522711     14.908111135631199    -14.853134674784576
O      13.304912765609025     13.689615714710239    -12.584093046803373
Si     11.747487345280520     15.159499877420838    -15.543209255014759
O      12.579338548528870     11.646721461009278    -16.615570656953679
O      13.358101672525628     15.270073449139533    -18.150675437414094
O      11.485290810341272     13.883700282824108    -16.505393380491896
Si     11.266919055547110     12.335057729513615    -17.056126096599112
Si     13.678589018535448     11.217628728637447    -15.445451674882872
O      15.052568843543511     12.135878529966774    -12.114501005428508
O      12.604527754177896     11.265400897077113    -11.937801368289158
Si     14.912346864035866     15.813256233712959    -18.023905291020792
O      11.255397716276335     11.075956718306792    -20.995748049571176
O      10.933205674796481     12.184016162543369    -18.628835742102751
Si     16.095017341910456     11.122381882728614    -12.779593819119391
O      16.453362502546288     16.997576228459064    -14.693246890663429
O      20.686106613011077     16.583007789569937    -13.395875299035827
O      16.193349212007888     14.783976552561432    -17.866337373164239
O      17.750382157415341     11.269458025860329    -16.740822979759187
Si     17.639674489543808     14.340973946285517    -17.247491501607595
O      17.668595137661001     13.457850108090915    -15.873213798499307
O      20.715603289643063     15.587949015274519    -16.272449132739336
O      16.716257137885364     11.693897037285106    -14.173496248541680
Si     19.759264915963616     15.291723349655530    -13.049117324688650
O      18.108147261174981     15.642488226181824    -13.143838992854418
O      20.274570786961199     14.250620325905242    -14.164062710101220
Si     17.801643700703028     11.962744221723927    -15.316159394508944
Si     18.880863427837728     11.556367307143788    -17.949030772317059
O      18.407150250343992     13.160152439958484    -18.194236544704619
O      20.450144320878191     11.493331243501808    -17.429981137340828
O      19.185477888040143     11.169634240888000    -14.808499346190725
O      18.363487578465829     15.709747460895830    -16.923347440006054
Si     16.578003004973812     16.055767907464478    -13.329225581281618
Si     21.399974330142172     14.510084512180539    -15.328322316628286
O      17.423912638575057     10.902483320597110    -11.916584047470923
O      19.915264720348723     14.507285989685661    -11.657916738511799
O      20.912115127370054     12.044790407667792    -11.661987345807992
O      11.455969089473861     16.232059486083656    -19.946851612831683
Si     15.634888604585356     20.971904044427575    -15.646129492804672
O      11.769037027704030     16.641046279040253    -16.088336212920410
Si     11.925009654710339     18.162529379143596    -16.687410533628551
O      12.824437483862450     19.377117395270485    -16.228908186170852
O      14.215784218495411     20.962946201993013    -14.829968939843321
Si     12.776676709216044     18.028210944895772    -13.382788349207742
O      13.998860972038131     17.691675131188909    -14.534274477001402
Si     15.293758669280619     17.739493684799086    -15.577123614892752
Si     12.740885073033342     20.415716574311656    -15.032910908674625
O      12.212505704275365     19.417390444187046    -13.835125576658882
O      15.038786206500109     16.832108928513321    -16.846300495297896
O      11.621988683911690     16.908290735660231    -13.134596013744755
O      14.407422317983679     16.591884393983879    -19.451443365105650
Si     12.845306852133550     16.520611346609513    -19.105958327672496
O      12.406486541039785     17.740321811773274    -18.153234856626824
O      13.672086048563479     18.123465876030068    -12.063143080374871
O      15.773841897018674     19.297078326299719    -15.797610711407671
O      15.697317794911246     19.801808125181928    -12.279068615001334
O      19.715861626611307     18.492366618487843    -12.330871788072484
O      16.064484481960207     17.158063710477940    -12.269160481877691
O      19.517241079571690     17.616159664102298    -15.184838670003447
Si     19.567651836644178     16.722268642976147    -16.628059671752762
Si     20.231731497841846     18.090088025731831    -13.818131943354835
O      17.909801239757140     21.276902394892169    -12.697743651303739
O      20.069436059482143     17.642865119112319    -17.760952381875637
O      21.374868726717285     19.277465602424090    -14.262472346854905
Si     15.213358529098853     18.347150302209979    -11.650361873216450
Si     16.549451865117849     21.067690003392627    -11.786005997398021
O      13.353250496360328     12.848535569835018     -4.895490599208907
Si     14.647900724466671     12.699193649698410     -5.802438792945319
O      14.179055046565116     12.262427090826993     -7.268017277752536
O      13.782804652798511     12.555003765115226    -10.016386863481015
O      12.098537275587498     11.385900429917587     -8.444631122520926
Si     13.691215842113328     11.641085475819319     -8.676343244857835
Si     11.820668039618150     12.699520638291972     -4.425322457487286
O      11.529724565739405     12.065703810478352     -2.996031942354337
O      10.996736092092569     11.544894983147360     -5.349681676512095
O      15.818156217497943     13.776821202448929     -6.254877978705621
O      10.964567865845508     14.087211274280975     -4.572732337575276
O      16.068073667617657     11.925547658100585     -5.305759193252209
Si     17.152372996501182     12.863201006528724     -6.024031701062957
O      17.919773540626998     12.392130342402993     -7.368416140404706
O      20.242625159985955     13.554992878007310     -7.510859718758363
O      19.039785836946514     15.125824076983585     -3.321607277219508
Si     19.736521505226062     14.148784460730297     -4.441084416247428
Si     20.853383876053517     15.049965018059194     -7.110434663244707
O      20.595542409222301     15.029372888362721     -5.523723630714200
Si     19.305250380710330     12.365682185736105     -8.102110786157413
O      18.418659754570832     13.579993563705909     -5.236546588070867
O      19.338151448755987     12.863788026004247     -9.674751023859775
Si     20.402261303319030     13.307472718114688    -10.762444660784356
O      20.748409525660772     12.917540066448669     -3.998968505975057
O      20.273565961833583     11.022062618718232     -8.027798128421933
Si     21.486412976145015     11.655632635315282     -4.513307322206694
O      15.552307409413066     18.458793051472540    -10.115038207002351
O      18.166655777339965     18.448243245578528    -10.153512175657720
O      18.365782153721636     21.294886155519574     -1.857073339817028
O      16.862556087820167     20.588303751890557    -10.282193896377487
O      18.214246799664160     21.039065104366387     -6.553897329381661
O      19.366060464099817     18.876094243494109     -7.596900507729696
Si     20.573226395290682     17.888687117603290     -8.188963960340566
Si     18.048710410997391     19.450434815121177     -6.839474547083599
O      17.791459249780186     18.785179357852979     -5.405770613538229
O      16.880287932485547     20.236144566913676     -3.324524568837170
O      16.948336132140096     19.278841618714882     -7.954314000741262
O      20.219631055034771     16.358831845267314     -7.759530570494645
Si     18.695838215267674     16.381544474674403     -2.312094617417993
O      20.976864660543129     20.415034562677416     -5.527698128351671
O      19.668671416357363     20.504988410937646    -10.698747277495100
O      17.721465719856642     17.545941074370546     -3.057524268415048
Si     19.722400227305076     20.782208347714160     -2.423939245909354
O      20.099708815573329     17.221524381357188     -2.344427654218267
O      19.230743894734669     19.374648183248777     -3.334437969252302
Si     19.542272856145420     18.928583254176651    -10.857661214776222
Si     20.669509762308326     18.490800456263017     -2.974527364555695
O      20.609082660468125     18.240283629248975     -9.793290284594407
Si     17.663158307769699     18.906954602606014     -3.804728717583008
O      20.861893723144195     19.790543485912771     -1.987393114363231
Si     16.902820039639472     19.180663227316618     -9.528430522803658
Si     13.613016772303654     12.463721946057694    -11.590269601010583
O      18.152726974521666     15.983723674134229     -0.992366513186008
