# Supplementary material for: Ground-up generation of periodic slab models of dehydroxylated amorphous silica of varying roughness
Source: Phys Chem Chem Phys. 2025 Jun 26;27(28):15196–203. doi: 10.1039/d5cp01570g (PMC12232287; doi:10.1039/d5cp01570g)
Supplement: CP-027-D5CP01570G-s002 [file CP-027-D5CP01570G-s002.zip › ESI_Structures/Dry/structure-number_24-alpha_0.03.xyz]

432

O      10.561273380745027      9.336772031123902    -21.414863616417044
Si     10.598522204953721      8.166328774906015    -20.358938820066477
O       2.625577040515753      3.425725642351605    -13.563113721579544
O       4.717398122260092      1.566120136705454    -13.582817849154853
O       4.717396071613926      3.672236487130396    -12.099764578214904
O       0.885966284818904      4.500201886099523    -12.044137298074142
Si      1.090386744120194      3.955970655813449    -13.548039159948654
Si      4.208165062043233      3.165481744437076    -13.507406854465774
O       4.843365969246802      4.299587284278858    -14.500904767345311
O       1.568837429180530      0.110606284383799    -10.748693079957182
O       0.653496518937201      5.193646998173348    -14.483643632217488
Si      4.744701789128522      4.559494610597675    -10.683041426223856
Si      1.612094016798515      4.422322518579455    -10.623069337398181
O       3.180286018296776      4.875494032414968    -10.583113609201655
O       0.179276796820557      2.610711424516036    -13.950137281365006
O       7.234852475540701     10.648223699498983    -10.763948048351955
Si     10.666778414322110      5.874646081586781    -10.798024379252569
Si      5.395818515323485      0.462891536385732    -12.568805948003117
Si     10.357949966442302      2.606759608688664    -13.303209465224883
Si      9.027849145713901      4.526413446537023    -18.117892660468382
O       8.443158794361469      4.795680387047764    -16.627190651999058
O       6.746958623527759      1.018733379674258    -11.888254165518621
Si      8.286995424476267      1.530422493819657    -11.494039573056513
O       8.907546495160359      2.352375608981385    -12.740732658190016
O       9.399548539566759      0.434112232400887    -11.378439186930239
O      10.197114806309497      3.356612437262815    -17.716683043826212
O       9.643099650665041      4.380568123635349    -19.740226445148199
O      10.716906489280692      3.842171937944012    -14.265943759440065
O       9.752045912212465      8.063101880266419    -13.561999316792235
O       2.232389769046420     10.401475171981227    -13.308026485018802
O       3.168328522480383      8.986479962004479    -15.361847796482850
Si      2.033733520927196      9.403629489891511    -16.594728445921941
O       1.527718055019042      7.908160489861804    -16.270058789580837
O       3.517478483688635      6.432159585838262    -14.953545929603523
O       1.803839919522487      7.944695620170901    -13.497150818015076
Si      2.506245275368638      7.612166051689466    -14.935500684950700
Si      1.042205500537672      9.300141048103855    -13.014939056347831
O       2.871702771726345     10.353795795637806    -17.512826966792002
Si      5.008048071470066      5.889941765859447    -14.545954007665744
O       0.780385418924482     10.350443647611863    -16.233349866381715
O       0.224423127702695      9.679743759438969    -11.684988508299808
O       5.299788053689388      6.693816044610743    -13.212291223410533
O       5.641287253277003      5.915748637557003    -10.821025508845283
O       5.555739999347938      8.676829149949466    -11.088888030817554
O       9.246214972823450      8.087919408328510    -19.458700934320262
O      10.149497073184206      6.083857786619967    -18.328983783192658
O       8.265467374395781      7.308589845201877    -16.762170387900799
O       9.706905627523472      5.915846737746063    -12.105639763271713
O       7.578781464350397      7.286853891205807    -12.151203464279634
O       6.205801096720049      6.117526044900580    -15.677885873514995
O       8.252147352381391      6.169874706293560    -14.336375950546627
Si      8.811912986855695      6.856303630176437    -13.048839022474670
Si      5.949285182248609      7.268091033932360    -11.750760098382816
Si      8.761977316045513      7.094427887776488    -18.310327236086188
O       7.913839375744600      5.769638976975926    -18.684087763236480
O       9.527814146187827      9.916061128583054    -11.198101175976969
Si      7.774421014576316      6.034696381348724    -15.859402858140713
Si      0.598136814514660      1.588626848246180     -4.544223239977562
O       1.560885321020595      1.257405307851186     -8.298663563252246
O       1.381479726844017      3.683345967306000     -7.425048891935425
Si      2.170937870947475      2.236190159859476     -7.188970280289200
O       3.690740262838685      2.440045141905674     -7.601656598267950
Si      0.970528459228965      1.337260759881613     -9.773220675199820
O       1.044514845866491      2.404587340005003     -3.341535784225827
O       1.732556312446914      1.789975421978713     -5.762103319906787
Si      5.154378239820233      2.707546135603446     -8.130615005346167
Si      0.456702029580141      4.892304539738768     -7.898719270782822
O       5.084197814883326      3.539030526718362     -9.491860478618129
O       1.416963612729756      2.802019889961894    -10.325139193194122
O       8.743580265901883      8.310002318259805     -9.305358422350681
Si      9.342051199103171      3.440260897017230     -9.144491757382131
O       7.530757568865450      1.835610936326344     -6.324887625534738
Si      7.121133671756108      0.476625462260014     -7.293422918793613
O       6.093359781410461      1.326254609060191     -8.262056032930378
Si      7.466805116015560      3.385579322375453     -6.562298199360809
O       5.978655479673022      3.595442160507948     -7.007862594768528
O       8.472521266135349      3.633848242760736     -7.816657237358819
O       7.981775635815847      4.667861534501624     -5.681374536322957
O       9.892093500051411      4.817200332960804     -9.826198022299526
O       0.898387857118294      5.150174041395943     -9.412094646859035
O       0.487613654400130      6.107726258115434     -6.882978074550254
O       6.426464332131497      8.996259600432280     -8.769005989951507
Si      8.421905557802001      6.167334887396543     -6.104779800700526
O       8.858041489039216      7.374018498902537     -5.052947368454737
O       7.385834992259168      6.886084864423634     -7.195975465406693
O       8.599725614080965      8.999943297025263     -6.983188745072766
Si      9.782716027031121      8.178363044912887     -6.170025951368870
O       9.834532114587324      6.688211801383182     -6.835974438752626
Si      7.606632946813180      8.275704607267363     -8.013918131251998
Si      6.069262353854856      9.897341477149025    -10.056995834360785
Si     10.032937183039209      8.897152230143305    -10.058160951867555
O       8.521316263829622      2.496619497437507    -10.262104925366533
O       2.179166645256150     14.598291678907131    -11.409854027714113
O       0.962283097916704     13.998094002491017    -13.678307781913627
O       3.125746577090772     15.434919502691519    -13.517919678655042
Si      2.339621385952487     14.189785509269687    -12.916974126982954
O       3.114609330018300     12.787788581809407    -13.067125856609204
O       4.840458611957950     12.146742230774935    -17.226181874011875
O       3.168701404099869     11.765471651999205    -15.413088120287663
Si      3.286613392754294     11.842416723099289    -17.058570094067093
O       2.556071134330451     13.195292009858871    -17.586788886748494
O       2.478894985640874     15.179253420928470    -16.009093366483029
Si      2.424873491960705     14.745791487835355    -17.576172914461647
O       1.185125577109425     15.624069459780175    -18.089061955766727
O       3.911740235427068     15.365754701760457    -17.941348792143152
Si      3.390350950849398     11.381599418276551    -13.830465477642438
O       4.739363680557817     14.705123356609720    -10.906282109090826
O       4.980914357761465     11.041341392151153    -13.518511106915152
O       4.748374097239375     16.005769678726558    -15.489062243055297
Si      5.236855984513269     15.757579258946446    -17.050031360274957
Si      3.242903829913528     16.094583611744543    -14.933292640617319
Si      7.732157839787811     16.966656013439469    -11.806653933175848
Si      8.481311684613647     11.049517491956008    -11.715209744580630
O       9.730186957339152     12.935428811150270    -19.345277511197239
Si      8.659816936798084     13.597339283872330    -18.339525187073978
O       7.407004478013411     12.655804968450914    -18.087996869385936
Si      6.233062407286591     12.831074309978558    -16.929265256178354
O       6.059815656716053     14.424849437843511    -17.007421491891652
O       9.429684220338286     13.747039038031854    -16.875278475732802
O       7.090889793247362     15.479780726050878    -11.998095070253003
O       6.258290761904538     13.151290838798285    -12.742305703756351
Si      6.394932943758362     11.906835259020454    -13.742604955082889
Si      6.162559523582081     14.207984385229851    -11.516580924643900
O       6.491534642118400     12.417872520474130    -15.271230706678143
O       7.764336439936018     11.131787600240871    -13.183297296031499
O       9.353374740888908     12.385550410702395    -11.420682204262835
O       8.402244397451712     15.071719473333381    -18.863797450367159
Si     10.431611307984001     13.274637313709958    -10.584669234714365
O      10.569740480536149     14.798915100768168    -11.047999018132035
O       8.578619623700670     16.674435313440476    -16.714275241004767
O      10.665378564502277     15.814641474082588    -18.374427834441082
O       5.793415104605577     18.641973612094279    -15.062168474803631
Si      0.439668193048859     16.849371879914539    -17.393595643710064
O       1.446321189306223     18.033683082907288    -17.313840262312890
O       4.040740723527398     19.110728084193031    -16.845174062589027
O       2.872300814506634     17.646853878481533    -15.199998181046066
Si      2.522451069393992     18.754991495363583    -16.287087518631157
Si      2.496582426559944     20.856721151104146    -11.792498827535143
O       3.384908785134530     16.819804996416856    -10.652192077607751
O       1.708583716970479     19.889292350909962    -15.523231358697387
Si      0.626561541259784     20.491209276660715    -14.420373110249438
O       2.706516641096306     19.365214548789968    -11.368872970351605
Si      3.852892021262415     18.248767648293242    -11.283427892673362
O       4.574523705792867     18.301501976379175    -12.741707876164542
O       1.591709712878533     20.933081144684426    -13.163483416736046
O       5.057575495655245     18.868502331893247    -10.483791631818637
Si      5.865680542724631     18.933510575248135    -13.482204218518206
O       7.089026100479598     18.093724773620430    -12.777518675872582
O       5.703742021490698     17.214581838132780    -17.458699811953267
O       9.373201524220246     16.917804859470554    -11.934470628197673
O       7.255282078816283     19.049723585876215    -16.952027172996001
Si      9.159260864533453     16.372365704475303    -18.254010124316881
O       5.884408612609523     20.514630634059877    -13.178537244143218
O       9.762341746197617     18.712112313476513    -15.702250777033921
O       3.971858270082118     21.467078884029675    -11.824493899318139
Si      8.662950189426917     18.322960001497389    -16.775884244050729
Si      5.698726482763675     18.693762400713929    -16.695444837438089
O       9.205663855124930     18.001600061201433    -18.313960785890824
O      10.705413414696130     11.589113488394670    -16.457027539235366
Si      3.320487040526884     15.217793123948224    -10.438681605396869
Si      0.346114813861819     12.961241759904130     -5.885732773654605
O       1.398027225793475     13.349509115985928     -6.941929510551890
Si      1.460229649268347     14.259297602339670     -8.300443875089849
O       2.775480611091015     14.847854973020201     -8.947055427188047
O       0.646783959824020     13.529608168735214     -9.397550304150004
O       0.438069360470997     15.535487583350722     -7.799745459736919
O       0.233537425398641     14.058489240567578     -4.725103012569680
O       0.208103208920005     11.648483140862066     -4.901106672195488
O       0.630372017091230     15.948418236982441     -3.123919913662824
Si      6.598527062036886     12.535617348495316     -8.953919434966645
O       8.009084407489611     11.852361229504703     -8.410298483842428
Si      9.335626616270908     12.549881455853786     -7.756747178371119
O       6.458554011946275     13.750395805331101     -7.811555532621722
Si      7.422314182223213     14.746876408218641     -6.929117039018790
O       8.671603526405644     13.695399506592093     -6.809103751537420
O      10.090676560343136     13.157347118703330     -9.037874436539020
O       6.669558875486311     15.460115017771908     -5.732062045200180
O       5.586527549826839     11.347519469881398     -9.314141088332340
O      10.466494425793753     11.482937281238563     -7.235331540956116
Si      3.603616218018133     18.234159245354153     -4.934902536879685
O       2.371811013163085     17.171664365675504     -4.827366582577340
O       0.453739441104988     18.582288823193821     -3.910088465187364
Si      0.861853466798372     17.051789382009755     -4.268725258700779
O       2.661239242174327     19.487964370722967     -4.390230288082016
Si      1.148695453341886     19.950205104708051     -4.556548142896076
O       0.712129844349399     19.722321781295449     -6.174026817836917
O       4.482104041386895     18.928344812944765     -6.145586566062724
O       4.903464261878923     17.337005965929439     -4.556329453643124
O       0.640922642700110     21.414436924263679     -4.265224871423523
O       8.072921915456721     16.135871059388997     -7.596857096390371
O       8.421927491509260     21.429895230222279     -8.080347468597415
O       7.550950443692852     19.835485513596353     -9.865551241586152
O       6.002767656033345     18.659051128290329     -8.229326032660866
O       6.526825899595297     20.656867275830187     -6.632093106840468
O       9.664725021010694     17.386562373212168     -5.997349050940207
O      10.170873209328271     20.202623735714084     -9.783314129218546
Si      8.851265673178817     20.088814587114118     -8.929552231809323
O       8.680973943296031     18.725024419060073     -7.936052579787930
O       6.992666116686068     18.004566525530926     -6.039925181030327
Si      5.960533175415722     19.163682774513035     -6.680959640883641
Si      8.494554943269629     17.531886099192935     -6.906371726619977
Si      6.454188606731826     18.659642980407824     -9.757159217787727
O       7.316536461528557     16.946767738945180     -3.561329936973466
Si      6.416844814277618     16.814323295190235     -4.806851422744119
O       6.818188120430027     13.407750686878270    -10.280630962296918
O       7.189790362709145     17.413330972093377    -10.327695689902301
O      13.989066256120379      7.752828895884128    -21.551288303935426
Si     14.225078720027174      9.288420948795084    -21.390787492877223
Si     15.612957675102317      7.358323862634601    -22.071254170165915
O      12.995592616483385     10.143795721248157    -22.015967524427488
O      15.627372925213090      9.084023351966154    -22.096584824113922
O      15.804483233842490      6.615603641682538    -23.317178814967225
O      16.264647146356218      6.942355518113869    -20.673579357463961
O      10.961267980331039      6.598483900425284    -20.712198937035303
Si     11.512619502938696     10.568464801889679    -21.671403934293259
Si     11.812025280236451      3.512730876079685    -17.770782764685322
O      15.572637909395562      2.980559933226540    -17.142826925424842
O      12.954177328922688      2.483897091199350    -17.448878935288775
O      13.039514064165781      4.925741603533845    -14.175672790910788
Si     11.669438117142983      4.945078695246022    -14.966927932699591
Si     14.192967305029576      3.793186405764040    -13.842560203816632
O      13.790257667446843      3.258186968051902    -12.410946707590941
Si     12.596376357644811      3.733202907943066    -11.465702407163413
O      14.078097646450093      2.795576410693452    -15.070762296478197
Si     14.303601471118755      2.133112506173410    -16.560439128507348
O      14.635466942930698      0.622478344431887    -16.188831590167592
O      11.160858944785486      1.318262621525723    -13.884638592243599
O      11.283418088138632      2.959625407529631    -11.978450361914934
O      15.649676040178905      4.470618447586493    -13.814411438356647
O      12.008164123796490      4.420410562484897    -19.118773137715120
O      12.050699225787616      4.499342560669960    -16.477214039958117
O      12.067648577998893      5.154371980229685    -11.128500310147558
O      16.013533239877074      5.268967598429652    -16.136935484555949
O      16.822072341251658      9.000540484185448    -11.300509844790545
O      16.938979068503375      4.341835375690255    -10.461559676340830
O      16.330715975799937      0.780733484965572    -14.260083527614622
Si     16.518557554129828      4.264686930913106    -17.341113219689177
O      18.116699596240789      3.966572241720281    -16.986749038920145
Si     19.576679221451599      3.898280756971224    -16.439575123769487
O      17.401588062265418      2.161738677945828    -12.166718176427240
Si     17.683680257675444      1.204502435100193    -13.514261683551384
Si     20.574976890727353      1.789064000201384    -14.847047740082511
O      20.342825096625962      2.506064790434560    -16.301313724283034
O      19.029711490490882      1.665797034723729    -14.346566242389914
O      19.631572155222610      4.405861809248872    -14.855760233638181
O      20.525429417153983      5.170122577643038    -16.696484718211622
Si     17.125604876755332      2.747630579725334    -10.780516544197420
O      21.252776013541876      0.306237687269710    -14.952516371804132
O      16.567912873033741      5.195054160277596    -18.676454695550991
O      10.957850266384190      6.362679449563678    -14.871048154797492
O      12.476524395726502      7.941524726214366    -13.484738182879987
Si     11.125130649706325      7.872720845777406    -14.401796853419173
O      11.256804960810449      8.925282100572879    -15.603113779596955
O      14.430591402484268      9.402293576793589    -13.905262847843680
Si     14.105103211964016      8.014304714879890    -13.207582955892075
O      14.510022711488539      8.043917322280446    -11.660060937610739
Si     12.675649760056412     10.015784077915479    -18.980001764856627
O      15.017360103559017      6.915082736439135    -13.996146881747659
O      12.618630670038783     10.272190896134688    -17.419886736034027
Si     11.793776980934203     10.423843067739449    -16.049141194805717
O      11.693529304434922      8.860274276649260    -19.417337098082609
O      13.988191064899658      9.784598855470628    -19.866270311506508
Si     15.634602994857353      8.298013957188774    -10.448737546775757
Si     16.055186587693743      5.796913069732231    -14.643267208872333
O      17.517567856397502      6.360981777826829    -14.356403251918170
Si     18.554164318955578      7.520506302568270    -14.712602068524522
Si     21.103646395971058     10.577170741914106    -15.144372685869003
O      18.160372643808611      8.130593347829720    -16.182233638093820
O      20.051124255221985      6.904785120489005    -14.736205688046882
O      19.730674027129822     10.717071064774343    -15.879933301662506
O      21.421240731502657      9.441634418745609    -14.124959660076685
Si     20.735910448974931      5.609532866137805    -15.112798789806400
Si     17.672192145768339      8.437030041605844    -17.685715554441057
Si     16.814190902088445      6.629632650457957    -19.197089255109454
Si     20.486590578535132     10.574183967427542    -11.171385213002313
O      16.277437675212745      7.814827368996665    -18.174485850012513
O      18.238917428111570      8.633546937582356    -13.606750961783714
O      19.131453065621574     10.377924030756390    -11.991548310658732
O      18.087499121313698      9.967286542061322    -17.847915132767355
O      18.226131237106685      7.308330787175139    -18.738822390808856
Si     17.712591249976839      9.759811359382413    -12.568074699316991
O      10.787136170775215      7.478715439570350    -10.508726280716584
Si     10.911310900084795      5.372102635570158    -19.746560133134913
O      13.596672100028954      0.072952743649786    -13.863218609246895
O      15.110788998282347      4.405852813658983     -8.790819521614168
O      13.483682024594323      1.895535033406695     -8.214726585374663
Si     14.498152976004821      2.892406112521743     -9.100837339650862
Si     12.088215471576641      1.925592593252425     -9.032708828902832
O      15.689481524266869      2.244050866625859     -9.964545792319043
O      13.096471372582181      3.063411416606677     -9.987773348386133
O      11.631532760890611      0.729347356968489     -9.961099410394972
Si     19.292670964518290      2.195604457646485     -6.087234196154016
O      19.772888495629786      2.001861351472737     -7.628854417912977
Si     18.936213333422241      4.934068215508244     -7.144961543559969
O      20.299944922126642      4.534598978895476     -7.977919402699744
O      18.689452020704973      3.630807965089410     -6.181758068461203
O      20.564510775622711      1.836058427876166     -5.217415959420912
O      18.271466439212574      2.134233359842515     -9.754045744702479
Si     19.450247962487648      1.357407189227294     -9.006080417786475
O      20.782845957501461      1.228799361100506     -9.774609806200951
O      18.306939278866786      0.917710727173716     -6.138760633764663
O      17.754183688369178      5.258507049425892     -8.197899264430692
O      15.135000649009505      9.274610307208370     -9.209288582982612
O      13.081511981341510     10.476679639004891     -7.634980735387883
Si     11.413015536597680     10.220293517467026     -7.496211626866280
O      11.065995978662251      9.057517866491329     -6.403365722402221
O      10.951489903001715      9.633869966775384     -8.974922463330824
Si     16.478754046029284      5.323942812920064     -9.238836724660073
O      19.565973649606462      6.350494706622370     -6.510476086819144
O      19.948364487758418      9.913544000256277     -9.790490279576737
O      16.073283278002247      6.769905057302481     -9.876788914143594
O      18.827057047850300      9.016433865783544     -7.222133699541835
O      20.864575556279974      8.051884877860626     -8.145522568975611
Si     19.198810498283464      9.219274556907248     -5.612071916224379
Si     20.909532175786570      7.250118725082991     -6.704584460818430
O      18.584014357919393      8.698097567572654     -4.253605080647773
O      20.652609409361798      8.472256960736305     -5.720682281382330
O      18.528666686896045      8.952043049709230     -1.546807021523869
Si     20.028479631203158      9.378130065702740     -8.345524553196856
Si     18.597872499849540      9.643732015105302     -2.892472655580911
Si     14.432852164957444     10.646383564878903     -8.594912963773563
O      10.763640080523434      2.709667601014049     -8.773524320416689
O      20.043113796472600     10.531850794612446     -3.044774611941206
O      11.014092867555233     12.080705067763805    -21.673167542194196
Si     11.101039858491974     12.768896323748939    -20.210975858448727
Si     14.982498189389988     14.141657663271404    -12.528218149857851
O      13.595360343080211     14.350016997373016    -13.374671759229631
O      14.399491746618768     13.484500928895676    -11.188190662232635
Si     13.430823366767179     12.277290765165901    -11.136827066540999
Si     12.313840320305747     14.857918125927602    -14.235031578112876
O      11.874826854616325     12.700020130308227    -11.018945613140463
Si     12.005363362223907     14.986042213624254    -18.485279439480951
O      11.854622874563759     13.705518508661646    -17.442362214659259
O      11.923639988776269     14.095623509784463    -19.902321811116295
O      11.954541303514592     11.299494624336180    -19.837954039175912
O      11.334701945590517     15.719350780485261    -13.351827498582697
O      15.635883754672340     15.601460085839951    -12.307800645208875
O      13.640562419094216     11.473213041742138    -12.526617370424662
O      15.022933181919230     11.891055787966753    -14.854434329013795
O      11.378261565936775     13.672754284848750    -14.907952801302315
O      12.933660467809403     15.707925203762096    -15.448659886493603
Si     13.996028955081449     10.986914703996248    -14.012643171145537
O      12.659656128632141     10.953210243410334    -14.847561972765179
O      16.132828073643338     13.191398098739590    -13.142409126909076
O      13.089350666546752     16.064677769915445    -17.918715530890694
Si     16.755502562522235     16.728900076192367    -12.500856057095257
Si     10.824508922947473     13.193884046076747    -16.312098185364050
Si     16.602729977702012     12.088567017390485    -14.476895632116385
Si     18.385710922366037     11.065279884871723    -16.711540751007917
O      17.705421657320564     13.260006338172415    -15.143205475229481
Si     18.810455937978478     13.845883117693035    -16.237426088600955
O      17.145170063187351     10.970224737752048    -15.719749397058326
Si     19.706543360596537     15.586088086782455    -12.272612024087623
O      20.797366350869897     12.141888993385324    -11.152183577601875
Si     21.065674087193742     13.496924251445892    -14.238403016801556
O      19.948995056923131     14.425197052554372    -13.429557033683723
O      20.298593896866677     14.851867404454939    -11.051123374128325
O      18.809756617694504     15.447647346774479    -16.471227673055466
O      20.316135534619484     13.598590049607077    -15.715552849217731
O      21.173986170188957     11.903375614382259    -14.232177819835893
O      18.564601877228121     12.561514283555395    -17.196211277014172
O      16.956379259374145     10.916296292078602    -13.241309779688311
O      18.138625900199006     16.003311870256145    -12.214792806904033
Si     13.278058189096743     16.820130921386177    -16.538339018889605
O      12.254426083333096     18.056023286226175    -16.185467211645147
O      15.416776051318164     19.830923178420708    -14.831966989613992
Si     13.026817109921577     18.173603744486591    -12.461024915368323
O      14.080028891435228     18.907188506692560    -11.382353284966676
O      14.124457085668549     17.901954094230003    -13.612351061822078
Si     15.277391107520607     18.142667959444793    -14.697703018077194
O      11.614091358130466     20.470390783382335    -15.038311766539019
O      11.603137110727445     20.862424430608943    -12.237801440333849
O      14.740663988215870     17.452597638614300    -16.030671107511679
O      12.081072634804093     17.182410865435241    -11.621083144302323
Si     15.602703778147184     19.000818587876072    -10.734011809006441
Si     11.327039803805494     18.919341521957733    -15.187897745357704
O      11.849159013938428     18.602827159589523    -13.633127037246249
Si     10.757115212498908     21.193464682401626    -10.930937649894805
Si     10.822429730987485     16.190679545701123    -11.860621794053429
Si     12.039790390855867     21.407611451519710    -13.787433278260561
Si     15.024004965565775     21.406865390376606    -14.813794898548895
O      16.364236912832567     17.787700304722438    -11.400512852534252
O      19.088615112418161     20.310905480821997    -10.793433989077515
O      16.538311182878594     20.164237171298222    -11.327687102099205
Si     19.884288653482876     18.279984283718328    -13.689702207657335
Si     19.707188408983377     16.747182262999655    -16.324664579587193
O      20.330589661006613     16.976001415581603    -12.799531071920855
Si     18.039414381008989     20.103306510745071    -12.006402173744235
O      20.393809239056562     17.330453473420079    -17.687270835193502
O      21.305195220907482     16.399956371725970    -15.943907928607333
O      18.637971917630090     18.927002835974825    -12.899619798490338
O      16.508409446830534     17.384083486655374    -13.979895529408896
O      21.078437076404533     19.316442333652443    -14.022728816700175
O      19.363229741098863     17.714431217316164    -15.095750676102014
O      18.168355840733334     21.302484544559746    -12.981243504981585
O      15.448615225645264     11.735503898180186     -7.918940666187535
O      13.825255696737379     11.403130203843995     -9.872546621943187
Si     21.060115793141605     19.416070330970044     -7.172359763518505
Si     17.588696847352612     15.743444951580530     -6.871992261438966
Si     17.726455305743716     11.720383690724422     -4.641073507863537
O      16.788063436136142     14.364988670514306     -7.236430369198242
O      17.670501836978374     15.485941796936237     -5.201421817372223
Si     16.511513416173383     12.713844505340010     -7.185949902216688
O      18.458053282693886     13.134800066034662     -4.176086640266804
O      16.558200587794509     12.238073816979776     -5.608842963696797
O      18.045924642019244     12.232990230373579     -7.502585196787706
O      19.231174127409293     15.829954481132459     -7.038322723084872
O      19.700271529623254     15.109232575331310     -3.316300181878309
Si     19.668704320756135     12.292096883262536     -7.687255900522481
O      20.427877511200851     13.141441978013116     -6.580920589800689
O      19.823941820996527     13.036217033103645     -9.066258068551733
Si     18.482927860800388     14.677370055336768     -4.126750082466946
O      17.608448297484127     10.810366390081587     -3.334673336588185
O      18.889919850356165     10.819326571829993     -5.402227879101004
Si     21.037942374582702     11.581056160642882     -3.453402470137353
O      20.444650418763143     10.807468654060635     -7.656367808953302
Si     20.778532689148605     13.465218600288543    -10.315867247065263
O      21.223656068701956     12.962877881792318     -2.644000117164866
Si     19.487803659415782     19.976813965692731     -9.371943088814284
O      15.798312354725322     18.879962456276530     -9.122585125032339
O      17.028787905544114     17.148422447007380     -7.373609035204402
Si     18.411252596819008     21.002939493250530     -6.813703620987331
O      20.861135159912365     19.962254285331117     -8.670888182291293
O      19.733518062167398     20.124061706330959     -6.523290367862594
O      17.253243521710786     19.961098098171188     -7.120798966622051
O      18.357590320836849     18.854005170495249     -8.979720056866970
Si     20.826085581105971     16.399236045261173     -7.000848184961931
O      18.891912737675362     21.394321926294079     -8.483291100420692
O      20.803056320379625     17.884147857148136     -7.502723259562968
Si     16.980837807095899     18.656477051490700     -8.073825723027708
O      21.370490326526234     16.606771082115838     -5.477017148025194
Si     21.263961654975972     14.630494170863068     -3.252195612042621
