# Supplementary material for: Ground-up generation of periodic slab models of dehydroxylated amorphous silica of varying roughness
Source: Phys Chem Chem Phys. 2025 Jun 26;27(28):15196–203. doi: 10.1039/d5cp01570g (PMC12232287; doi:10.1039/d5cp01570g)
Supplement: CP-027-D5CP01570G-s002 [file CP-027-D5CP01570G-s002.zip › ESI_Structures/Dry/structure-number_25-alpha_0.04.xyz]

432

Si      3.175939799374343      3.679040646453949    -14.395210090638916
O       3.225507902256176      5.040017792525030    -15.392105040526685
O       3.425852507519017      4.384951649149982    -12.896749379082141
O       1.618861818851724      3.141720388705656    -14.487270987771337
O       4.243908596388884      2.533283341952620    -14.238064350887271
O       4.305985848885171      0.645483135320101    -12.568418745894254
Si      5.315585251520639      1.516360369939969    -13.571185353393428
Si      0.039608968864577      3.284975344869016    -14.122621215378626
O       0.005557852881706      4.039911360222690    -12.656353330754332
O       6.482461646175410      2.183055314137108    -12.705985419685872
O       9.293588633099125      1.710781369219847    -13.125286589303055
Si      8.017237008953275      2.173469906676192    -12.243598802253498
O      10.003963179933185      0.514134634052606    -18.338738533181466
O       6.216448562068919      0.842064107312232    -14.630399103087070
O       7.979188007340738      0.115831733299913    -16.419243407963656
Si      8.739273731546582      6.897177344248650    -11.850526568778196
Si      3.286178893565579      5.878006124695461    -12.273550409900650
O       2.348447736953869      9.545337929709536    -14.616854275192535
O       3.842934447413185      9.903832139724909    -16.917215894119874
Si      2.603694089208451      6.570613202384473    -15.100503516174646
O       3.281281578873588      6.758957176818446    -13.625255343825222
O       1.044894889285575      6.202352992980600    -14.912620875715850
Si      2.507489937204087      9.333346402753548    -16.218967745754725
O       1.167365072153640      9.750011791140775    -12.279069480625488
O       1.245913922139765     10.397227228511001    -16.563287116233372
O       2.605501351553192      7.731489013220881    -16.217548433611356
Si      1.756822183806640     10.519970071244590    -13.516116156546820
O       9.537745002044382      7.533257369883636    -15.876324210152024
O       9.163149801748467      6.771594721953920    -13.336087136748763
O       9.345852070591622     10.513796394702551    -15.181586139226312
O       6.541607633302073     10.366603525924605    -16.311143134680307
Si     10.248325298867917      6.966273322410236    -14.642422260399695
Si      1.037865304059324      1.581286318647593    -10.159750697450276
O       1.239358518911329      3.103124998409482    -10.649323607894770
Si      0.697214357252432      4.557102787363836    -11.281267079754562
O       1.062341417794004      1.497484522806569     -8.546416200485098
O       2.121588989845427      0.674148511629314    -10.936939168656131
O       0.582701176564092      1.629806405002895     -5.859391074344231
Si      0.541563268408773      0.433431733080209     -4.906873294074788
Si      0.226453128096714      2.159839883200056     -7.404700867219780
O       0.119365704895170      3.762367512121243     -7.649152956475840
O       5.544498218967628      1.141538150740054     -6.501017546275881
O       9.890185936371235      2.361309247491918     -4.758737615273224
Si      6.668809948121526      1.987929632889681     -7.337533746430900
Si      7.095681437140171      5.001598266232447     -8.166838495245061
O       6.896733664251986      1.247112744844073     -8.693593500457695
O       6.525463589065444      3.586505063366409     -7.603193529684702
O       7.942368646807497      1.044962236338133    -11.067921434644187
O       8.233599321663059      4.451994586298770     -9.230543854938208
O      10.506846768735956      3.368786630477999     -9.733550099698746
O       9.469071620194073      0.997838989732275     -9.121884707415440
Si      9.295996351758472      4.291869468649656    -10.392611059134964
Si      8.026846358254177      0.484326578450263     -9.616712480222477
Si      9.585612708532924      1.506942969089038     -6.165194280294902
O       8.157955983073434      1.965005102920603     -6.629872484189786
O       9.936400086835427      0.069061888532795     -6.287615618409752
Si     10.514578132027879      3.753314111158472     -4.586580434588977
O      10.698992759133189      2.465979615200708     -7.294613453230627
O      10.718903807008800      5.127257368686018     -7.230031464815533
Si      3.733072845443645     10.560571268796840     -5.853052755813822
O       4.042181658572606     10.499703202075512     -9.542403041282428
O       5.105372362889786     10.356927357307576     -5.106075091165684
O       4.493464256872362      6.238204314586948    -11.257348281789104
Si      0.562304765790661     10.151691583712536    -10.879736506858443
Si      2.736165775927156     10.222395213359238     -8.626806346415174
O       3.491575171729554      9.648534620102682     -7.275530854635920
O       1.675390400089036      9.865187529906439     -9.728007079242404
O       2.531050938801417     10.630705598818539     -4.851857901744766
O       1.868032306743066      5.626505158659519    -11.547811907449733
Si      5.398822647797681      9.874019338670895    -10.040929851746540
O       9.674131709492446      5.033391393107805     -4.991264110068650
Si      9.513197932280896      5.988941866057807     -6.385456563005599
O       9.518526426489267      5.740963797093364    -10.989541553550042
Si      6.692160266397864     10.456273260051654     -5.333848978385773
O       7.146038033270996      6.703121973928493    -11.454476232123360
Si      9.678988497786717      9.939782501189015    -11.536675974867675
O       8.988309848052877      8.446664807852750    -11.428776123554112
O       5.459817305144119      8.326361227190564    -10.223165996113432
O       8.090993632034072      5.744775684162608     -7.011176788578221
O       7.536077894772035      9.105135852170594     -5.198808464337466
Si      8.977560019777030      8.994307106764374     -5.946772949557048
O       9.679651091991825      7.540325548063458     -5.967513319482449
O       9.733481607491759     10.348744325643221     -5.292388185776494
O       8.560606496170687      9.414039540118194     -7.515200011979838
O      10.242174903076219     10.195688977674051    -10.023637141040838
Si      5.854692483875104      6.775210659784327    -10.547763187178697
O       6.272513560355115      6.027321281908868     -9.125825322444443
O       6.747422482998362     10.338577621591835     -9.441890201517220
Si      7.706168083556894     10.653165983869963     -8.196539267347051
O       8.569010969640937      3.510101653358333    -11.546721645780764
O       4.221753738365782     11.486707588979717    -15.159214767099527
Si      3.973038679038191     12.395694461858699    -13.830661138989946
O       2.559793289313229     15.798898710822593    -12.389663226952498
O       1.198163862278668     15.120905453537679    -14.762950014376074
Si      2.623164952386338     15.289108583442598    -13.962342664782394
O       3.190541258606996     13.812142178973332    -13.918316954769251
O       2.940794241440242     11.490833182525913    -12.980139716751593
O       0.615838006542588     11.433431596072538    -14.295953715334260
O       3.867060741650342     14.551317101336087    -17.076886704810963
Si      4.984353301931481     10.936137018809834    -16.564659886697125
O       0.354067736644810     13.140002348227760    -16.333107590275247
Si      5.306888666785087     13.980322408779147    -16.986812164234774
O       5.218741627112376     12.395328234915439    -17.259349497324688
O       5.403808963467438     12.527576121841665    -13.260557625453620
O       5.835925353236100     14.002152154186014    -15.430948485218833
O       8.899149640401854     11.579119691327367    -17.032977509752332
O       6.028567174487405     14.740167139960418    -13.089860774722048
Si      6.550153421552316     13.424463052071538    -14.108294103604550
O       7.356210617752347     12.224219217603791    -14.961869117970231
Si     10.294769310603852     11.305864074761043    -16.288938575453930
O       7.962471777471475     13.505044469714452    -13.083890269939683
O       6.330580885996076     14.963062408074324    -17.794350678266397
Si      7.914256898953670     11.080651913199496    -15.889292969844881
O      10.513973087265272     15.343102113391547    -15.526413947412834
O       8.603303265400136     11.181540865049840    -11.732445936007094
O       8.293158060521144     16.327150736444832    -16.707732060328212
Si      8.213127594500024     12.793180231364914    -11.716620902727142
O       3.450261112960357     16.421126553969714    -14.704703691505156
Si      1.285253468203452     19.949938384642678    -16.659199069830731
O       1.267462538332174     20.032630539933404    -14.997768202566579
O       2.657814584762574     20.447919696559122    -17.243457309590813
Si      4.187718219980850     19.969751528141966    -17.145616636520185
O       0.822721792308451     18.402726044278367    -16.935393774169128
O       4.003025265539287     18.577303561127323    -16.251826755038490
Si      4.515636381740300     17.406023973356991    -15.325301789882289
O       2.307298170956585     20.390892681259515    -12.645288089982484
Si      0.984233675958242     20.043834836568916    -13.445431646281007
O       5.053114682249463     20.922787504750652    -16.162043645226824
O       0.310813024259694     18.646921287220422    -12.947501290163714
O       5.074256467236765     18.168033542710159    -14.081556546817657
O       5.183152735171857     19.699691441179137    -18.338096081772782
O       6.986227202520400     19.558918809099687    -16.511935885426396
O       6.896295556768565     20.080742564413477    -14.131646052039521
O       9.831753179397511     17.905472673793700    -15.093011186356142
O       6.899777474941827     17.652590484741051    -18.289057493456298
Si      6.646467172840384     20.962644043940188    -15.482837008468710
Si      9.769706970078946     16.589895106382446    -16.186314756088962
Si      6.377654938264744     18.790182695253847    -13.325523085056474
O       7.892038350498636     20.249936674038871    -18.697530701534149
Si      8.879919738652630     20.962646830283639    -17.598423037001009
O       5.852757195348475     19.128240945681789    -11.798909527074754
Si      6.740853027655612     19.246879776476600    -18.114692163263189
Si      8.125391519725815     16.888374476054960    -11.866668691205003
O       7.382325699170411     17.557054654243842    -13.112659761949542
O       9.840460005399521     19.830473712214875    -17.008895179192802
Si      6.798209716706149     16.389083998863708    -17.314440547409582
Si     10.670623012642201     18.885048423638416    -16.141185216798373
O       9.485540800531968     16.211304226170078    -12.102117001356032
O       5.746782545542570     16.820594554217596    -16.152603826877865
O      10.722594986513130     12.655392481512074    -15.481899278995526
Si      0.131356141972695     14.706586566942857    -15.836265246165073
Si      0.172166671129041     11.511622784980190    -15.921552718978418
O       0.069163610061295     20.887895452216469    -17.115930162474619
Si      3.253289278355099     21.299702434299455    -11.683247302774721
Si      2.068505732843194     12.655715124591742     -7.082406679641063
O       1.378168620123905     12.734855605850189     -5.676270864949710
O       2.269134333732919     15.862698050100674     -9.740543225026759
O       1.776987068740072     13.781664228746367     -8.099044029265613
Si      1.072503149823629     15.001432071789889     -9.040273092229791
O       3.530284769637181     12.079489859094231     -6.654002980964338
O       4.621157514050637     15.037789119579431    -10.832932889224567
O       0.557025048278669     11.566050710175698     -3.263782109551565
Si      1.156466859163338     11.437922020356220     -4.693250579202379
O       1.607392102590097     11.170006657084320     -7.792763819881427
O       0.333098428836587     11.827525380454244    -10.982604434636114
O       0.177310507555713     14.342358977149763    -10.206448864269328
Si      8.087310617307176     17.304176237714458     -6.880777214487661
Si      3.344904201733540     16.106493575128837    -10.976317294967586
O       0.123818705001455     10.781609919429325     -5.830361594644714
O      10.002731803506734     15.059333999520643     -4.372732160563410
O       8.697045512812309     11.880649870367236     -8.112475480660951
Si     10.019636094286101     12.661618304411743     -7.645056738604451
O       9.762987481129429     12.845904387714452     -6.032354602572553
Si      9.378745091212567     11.842483784240999     -4.817402584294555
O       7.748597397186398     11.510687389350018     -4.722218543613179
O       6.883870049503282     13.304678543383567    -10.921169542891096
O       9.951302409287328     12.632258123357051     -3.523955329633488
O       9.467277612131644     13.326247943722732    -10.882135259730321
O       8.752214118672113     15.786575784264233     -6.785134444723965
Si      6.065458460840234     14.659186724563828    -11.517940515407043
O      10.534503608620168     13.858833527790168     -8.514419850481685
O       6.685103846769062     10.854726767889048     -6.926150405261263
O       7.018493048689639     15.916803646125507    -11.102982504224865
Si      9.948576084079111     15.934040624770811     -5.788473929613515
O       0.417196279854426     20.469609897835880     -5.773367862287321
Si      4.941265538447226     21.207868042896859     -6.310185937749035
O       4.545862266233287     20.712963100937223     -4.729281941387309
O       3.994794515217786     18.385889838094485     -7.316709178573706
Si      2.994188273789335     20.505204381403200     -4.849650208013085
O       2.023495604797214     19.164327000529415     -4.579911133801405
O       4.058338215307598     17.568314441529299    -10.917110896842930
O       4.052683717796704     20.300541233010019    -10.606611370295020
Si      4.869489267155284     18.921977771533413    -10.632481449448651
Si      0.513468742807628     19.080029431001190     -5.024251831458388
O       3.344826864367744     21.095282553296805     -6.349718686099325
O       1.938002071703897     21.494167377651873     -4.184621092464246
O       9.269553407197822     17.481808118236707     -5.736998444171183
O       7.858807525813478     20.425224395508771     -9.542364050838023
O       6.524308980129187     17.612080041785038     -6.798451016707035
O       8.235330104185856     18.119664342363556     -8.237583278838857
Si      5.499780082513666     18.596234389249986     -7.588450384971687
O       8.275404078432432     18.088252153082180    -10.751139839344354
O       5.963917925920730     18.750235916531846     -9.254123927467571
O       5.853391340887732     20.118612053365371     -7.035660180201292
Si      7.676306962560542     18.853690923550964     -9.528932470132602
Si     10.691779957357836     14.024473874897067     -3.360864173033400
O      16.476044607852479      1.777963930283982    -22.119593133875817
O      14.782948786287406      2.120240689406508    -20.171882122756298
Si     13.571973991722860      1.814792993650090    -19.191527630344890
O      14.230991889152369      1.821558885783370    -17.761232161479935
O      13.424998618180142      4.445714340126717    -14.737211878305661
Si     11.851433038486412      4.326682723126508    -14.228674565826989
Si     14.601194840635111      3.491367480605204    -14.211633351065776
O      13.844839760843046      2.654633384893905    -13.016043395828737
Si     12.714422144459562      2.935024758337566    -11.900312104169705
O      15.046454932018740      2.533374742093508    -15.400608006829499
Si     15.336143830249886      1.543018413553851    -16.580687660039061
O      12.031922834008697      4.240579053489322    -12.556419162901548
O      11.592340597649203      1.795142289884746    -11.966720638912847
O      12.038523292313002      2.431715633055296    -18.901844122921709
Si     11.265521650605443      1.093448865180582    -18.935266177519367
O      11.385932967462747      2.756150821242758    -14.322028395710767
O      12.657232301388285      0.459113763896605    -19.436887675456720
O      15.806395512155387      4.308657008000084    -13.538473616387689
O      11.418823513419555      0.104953754722718    -13.744831070924832
O      15.204196523163443      0.035494898371838    -16.028034804831336
O      16.160741161399802      0.514308124620363    -13.627740398434398
Si     10.862336493394661      1.496917544800040    -13.349032501586418
Si     16.346462446093710      2.118899238276270    -20.642087553907256
O      20.840928231183113      4.302772694664837    -15.125921751314703
O      16.840929783816559      1.489098608793079    -17.004361712166808
O      18.467398742892506      2.983958849498757    -18.270740616742067
Si     17.953054702260637      1.391927513640698    -18.140344409625861
Si     17.832405983587062      4.372779250177868    -19.026572064066702
Si     17.299882531007707      0.619533065875030    -12.470766542416584
O      20.926733089558653      1.838692917210482    -14.175772225126682
Si     20.104725147305540      0.476727472856946    -13.948956330052695
O      18.751859726481726      0.854419898983546    -13.107109475980437
O      17.188754298213507      1.212713188735456    -19.520785561979341
O      17.002040099120443      3.670164619460277    -20.212711283367934
O      16.698988142741978      5.147641644360221    -18.097899926248193
O      10.936843898647584      5.457146745973895    -14.745190691209643
O      11.422822470853653      7.932260269211981    -14.016578298597535
O      13.439976565824450      8.821922217379095    -12.658485611138602
Si     12.055041916066090      9.262018403961996    -13.424893488286394
O      12.529701901450332     10.177374064912387    -14.654023969907577
Si     14.900607488211083      8.255771355962667    -12.898286974775811
Si     15.779943160448633      9.118744006768782    -15.993495219301748
O      15.386034543678445      8.804826128300837    -14.378710608514240
O      15.064244795927006      6.684896013751061    -13.175938996126671
O      14.438252602316931      9.914638495931095    -16.498259843311541
O      11.002389893518785      9.908847279265840    -12.412802971072621
O      16.014059392734467      7.781079337709499    -16.899678500269214
O      16.137069296574541      5.734836161367625    -15.555786149234363
Si     19.512050993800472      6.614058054984166    -17.914284204843629
O      18.994911930848360      5.444146757521497    -19.000961935269512
O      20.045955025683799      6.676054700296904    -14.480276402448478
Si     18.640246880803915     10.380983370753880    -15.399550749768030
Si     16.169119407750944      5.783352664867499    -13.948561158674002
O      18.251919114719193      6.511019149895648    -16.884139864672207
Si     21.010264667393169      5.850504411024191    -15.455806273308005
Si     16.674345744094186      6.274520538983963    -16.924180744627531
O      18.829297089070604      8.951572347195512    -14.720437509716090
O      17.543529814431579      6.654820635170682    -13.690632852670232
O      19.192756185561038      8.263540787881272    -12.306408977691813
Si     18.911329413672071      7.598747015844267    -13.827062015824763
O      19.712704802255864      8.018180334607813    -18.471533540461426
O      20.774154549273870      6.220879575343809    -16.945080293218840
O      17.150025357691710     10.019064942921819    -16.095534366870737
O      18.718191994112839     10.713031168496686    -11.813418485065256
O      19.020425225738165      0.214479407252327    -17.665568454617571
O      13.120334881724268      3.548331610613635     -7.945486143181983
Si     11.757111964364393      3.796198255317952     -7.107775574167391
O      13.456828729073839      3.104407711960482    -10.542016357120197
O      15.250273315069073      1.949164139352205     -9.007050183922919
O      12.355227513093199      1.541654135742461     -9.009951569754037
Si     13.713599643669854      2.468666641781240     -9.042917255869776
O      11.804340583001064      3.799734065625182     -5.472723769659249
Si     10.757855382661257      1.925135138714855     -8.998169998857389
O      20.103528026609272      1.621165322324744     -7.537543650311580
Si     17.813373369181722      4.259845264885529     -8.057138832987608
O      19.371537951497206      4.538676881975686     -8.381790698081653
O      17.883619797673902      2.961032216080179     -6.980090011425555
Si     20.949923927733423      4.972570901250140     -8.450111783650833
Si     16.682786502894160      2.109522918084334     -9.767588073842491
O      18.157811024208947      1.483291103056773     -9.123553682897192
O      16.970641456297919      3.656524918524153     -9.338531471298390
Si     19.621328234086928      0.865266547597348     -9.066189414646047
O      18.633973587700115      1.690436992343203     -4.840240972657440
Si     18.636248771962482      1.752893188978007     -6.444492956624762
O      20.874363220528391      1.294204104988790    -10.023775150319633
O      16.907115409413962      1.590091533340273    -11.315588660478467
O      20.605712321055936      0.386325550081067     -4.161448515050036
O      21.295944502394228      5.051132217216519     -9.995892578053246
O      18.633422804952772      0.120664916197575     -6.228359452084408
Si     18.982751721170747      0.166675903806693     -4.580125898314673
Si     19.183225984956881      9.306696056962046    -11.129120636363751
O      15.770756683271287      8.446807505701685    -11.498834526260563
O      12.907583004460461     10.207068829336817     -9.374407716674169
O      15.610988797128355      9.659281925744454     -9.300865536426612
O      17.834348058833623      9.091010827100652     -4.494949550974823
Si     21.493963929941494     10.481211158853938     -7.408618844898323
Si     17.327060605382808      9.681035695401738     -5.917513944738665
O      20.041124727828613     10.177725491743146     -3.662500661408639
O      18.019167027677941      9.067082982763429    -10.065759001946027
O      20.680657997672174      9.439520056586680    -10.608089191470116
O      16.654595576533492      7.223882716709035     -9.062320161842118
O      16.823690349662318      8.419098654638860     -6.761753066620368
O      21.227578525059126      6.322845358776865     -7.540142443028637
Si     20.466652183458969      7.641514785754707     -6.983073968702680
O      18.957169204094971      7.392455901449077     -7.526056498691098
O      18.883551712595999     10.033690465612313     -6.156184496816789
O      17.173513656736173      5.551694019012407     -7.296142778001995
O      20.200703176790608      8.016395071227885     -5.421499384828361
Si     16.461871090422999      8.566487846595662    -10.037538036865614
O      21.379139835116781      8.921189351553656     -7.510852003568351
Si     19.442509263901716      9.263129793498425     -4.768311236808055
Si     17.342031002547259      7.073743942747549     -7.606118048151099
O      15.609880715925007     14.348156324084202    -14.348958256657767
O      13.936612369849376     12.223999351935104    -15.528692038987648
O      14.354848640365681     12.700781637721651    -13.021328473011859
Si     14.201162539376279     13.429060317073349    -14.517246200831575
O      12.867117908886735     14.287131401972323    -14.790043238779658
Si     15.389229725876465     12.106777599394096    -12.009071777502816
Si     11.242638231931599     14.063325233127861    -14.889333193782480
O      11.747453299108770     10.842633265572244    -16.838179499338533
Si     10.892838910040004     15.491674390131864    -12.359457848983501
O      16.111918871443333     15.851093490988212    -12.180177696466760
O      10.894270646021457     14.223848898753980    -13.316373127934920
Si     13.192986798541879     10.810965299888267    -15.988834653100509
Si     17.915600687210741     19.032184212017395    -11.994312506318954
O      16.249120987452930     10.939950235410086    -12.685345584709498
Si     16.666563668641135     15.267654532330159    -13.617298696264108
O      16.885256333883049     12.796985330740064    -11.884664013483812
Si     17.739479231324264     11.613226589769624    -12.689987334644647
O      18.286410723975333     11.489468702211283    -14.186514103759436
Si     19.784691264893802     14.831274570522661    -13.472274053039445
O      18.189459775859682     14.689189266690867    -13.502707126864136
O      20.375212072637428     14.573626239362925    -14.917636683231787
O      20.509037481553513     13.733753693862710    -12.514069996633891
Si     19.995815094005540     20.717770042970280    -16.841241478389644
O      21.171013606172018     16.064122066745195    -16.705198735945572
O      16.447470306767826     18.285257192771699    -12.342648514588017
O      11.740151502177673     19.702827344873963    -15.315875457865193
Si     13.047943414617928     17.683249486859818    -12.697980673332394
Si     15.337251688276883     20.956530686819161    -14.565974055380257
O      14.365271919871674     17.671824286095358    -13.711289156664712
Si     15.947773763333652     18.057273342979350    -14.020425877987535
Si     12.305774159504058     20.312657027772136    -13.939978677252695
O      12.280661782049501     19.053143850118541    -12.931466109615227
O      11.983294200589137     16.523824269024367    -12.870167389686285
O      13.909302674345671     20.683492604384089    -13.968295966652192
O      16.085918504709635     19.520224500951930    -14.547281162101402
O      10.912880100733728     17.495443878136733    -16.978412448387822
O      20.240432569639889     16.291567630129265    -12.993056655067452
O      19.756474085295654     21.101891519417844    -15.279736524532288
Si     20.462956299497911     17.851047637635876    -13.443051793979617
O      17.522802100635197     20.574742060565509    -11.962445182776717
O      20.620188350687776     17.842403901790266    -15.002751265645456
O      19.065110952103794     18.597781245621981    -12.980966424726537
Si     20.946329416231155     17.674723097626266    -16.587555063280313
O      16.664933675433044     16.774949984575471    -14.415417458168061
O      19.974987006584598     19.066855218020489    -17.097621920089036
O      21.179888955778097     21.018838357907271    -13.158273729306622
O      20.095206121612328     10.997499604011798    -15.875782955912520
Si     12.946355079347077     15.566003923448338     -6.908777130975120
O      13.376084759954324     14.118806285815387     -7.380850450455083
O      12.196755945207467     13.813501819977176     -4.035666895627340
O      14.172788992718099     12.795205856682244     -5.363882280321506
Si     14.402182553504737     12.929552804911241     -6.994087568772065
O      14.386265419165642     11.684456626893066     -7.934285300140067
O      14.620917879251245     14.314759275436804     -3.161924492921115
Si     13.705532141093347     13.936365647416325     -4.348258953835176
O      14.820344191615902     11.726157202703382    -10.556363263744396
O      11.631069100292841     12.417093249714620    -10.012754216166798
O      11.432922543158121     15.004002550024833    -10.919502538599978
O      13.855763607294060     15.374702480980513     -5.298947815093804
O      11.111604923050445     11.541089191898024     -7.861266738195640
O      15.953369791366518     13.542564830689305     -7.022946765708697
Si     11.509395331697450     10.930901958364291     -9.318623564321102
Si     14.711412546910502     15.508367619038401     -2.007062390761191
O      11.459322261602567     15.823859483826165     -6.325789264322837
Si     10.782776873878010     13.746622809236960    -10.113255159155459
O      16.937022258793856     20.067717671996114     -9.004004815264382
Si     20.485291670179997     11.538468821859778     -2.825924017640872
Si     17.201283268053110     12.533007211251103     -6.599443736370666
O      18.031036576109059     12.260824398039405     -7.926720631584275
O      20.020532530521674     13.668534618686394     -7.648362008769418
O      18.342727269664284     14.981002112123699     -3.454146250247705
Si     19.143965795674116     13.950343651194023     -4.434815309824490
Si     20.221103874236945     15.073173035502130     -6.986237181033594
O      20.250513027151150     14.765117502975075     -5.404541521546106
O      20.502587758076601     11.328461952296459     -8.295247206112194
Si     19.447325178203037     12.485293470501453     -8.538287729278851
O      18.069524443773577     13.314771620053941     -5.448388976603256
O      19.625280151642070     12.908482387500548    -10.114161371295717
Si     20.936494294333674     13.149470267138168    -11.094132228133569
O      19.838089331292643     12.722515581913211     -3.733076651630740
Si     17.400934792146874     16.151066111872925     -3.016053668005924
O      20.623906781204656     18.582422009123750     -4.451431537262519
Si     14.445519186743175     10.776810689913860     -9.256722402223563
O      14.658931667282324     20.225170550386149    -10.422823558409460
O      13.757255032921414     16.774006299918174     -7.580216562052809
O      14.050943695626282     16.640029373248570     -2.980503045476602
O      14.839429907755669     19.135395828278611     -7.908326493954913
Si     14.649185851346843     16.618720685205528     -4.511119374719150
O      14.566846004033803     17.817618273784436     -5.508664625079732
Si     15.507238551773527     19.419634781167442     -9.369990309196995
Si     14.868455406163445     17.779238041879292     -7.135576803353280
Si     15.582859482110274     17.201144982229795    -11.377747033872877
O      14.030689811047871     17.306136084338476    -11.445199159534704
O      15.920515569712746     17.901866199690637    -10.013722652675893
O      18.944647336771808     16.030046103457863     -7.072626322220766
O      16.213323635381595     16.330738081402686     -4.190725420671769
O      19.481873191537424     20.817318191538099     -9.063689427028448
O      18.459720812162420     17.968673211834858     -5.465269680262773
Si     18.093269033138341     17.373944046507038     -6.926074093867441
Si     18.901171476967104     18.598049592557203     -4.127280408919917
O      18.625127423031998     18.400160635514471     -7.981940444614268
O      18.619176558960369     20.221168033324449     -3.955708055275292
O      18.237742684697867     17.577689398270415     -3.033955750225136
O      16.452503862568374     17.302673766643707     -7.098582493977482
O      18.505557042738477     18.848761784674902    -10.529868187573843
Si     18.524742416539620     19.544543799358902     -9.101169784344423
O      21.463677741587166     15.642817638483836     -7.865180559923113
O      16.616602417872503     11.152814700365420     -6.017290871725216
O      13.534343967045075     15.117479897875635     -0.984645803705262
Si     11.960120560653037     15.182562826264459     -0.688399038635477
O      11.189162450614635     15.907455588756408      0.324508013314060
O      11.121639991593996     14.541833963520689     -1.866227560876321
O      20.052059375837381     11.641388127889533     -1.378256016141380
O      16.287213032568282     15.882594703689248     -1.860522424910432
