# Supplementary material for: Ground-up generation of periodic slab models of dehydroxylated amorphous silica of varying roughness
Source: Phys Chem Chem Phys. 2025 Jun 26;27(28):15196–203. doi: 10.1039/d5cp01570g (PMC12232287; doi:10.1039/d5cp01570g)
Supplement: CP-027-D5CP01570G-s002 [file CP-027-D5CP01570G-s002.zip › ESI_Structures/Dry/structure-number_26-alpha_0.01.xyz]

432

Si      1.799620281665872      4.319394999208884    -20.390101498856076
O       0.572236326694657      3.270358100167889    -20.624767745619089
O       3.307510725193114      3.794703453581426    -20.092756842845905
Si      4.827296509217813      4.105515035612682    -19.741191119921726
O       5.807550646007783      2.953521741252877    -20.249916316637457
O       2.154136986468113      5.867558515777089    -20.773413410064272
O       3.899062793639964      7.797230004906780    -19.972301116485369
Si      2.476343806890894      7.102203397937453    -19.759872318116933
O       5.191430049426998      5.651517687150411    -19.978022372339851
O       6.542340432751208      8.122009030636484    -20.627744929134394
Si      5.418315142011559      7.231341109663260    -19.812968479102928
O       0.803256090748528      4.603573417488112    -18.992078745967710
Si      0.456613911537793      4.530166104066801    -15.737249939337389
O       1.394375991907860      3.392272638929933    -16.478122385819479
O       2.052594156607827      0.451244409154024    -17.045708546013138
Si      1.303599713517537      1.825564545728520    -16.844410968238630
O       0.585455036951337      1.087848611557300    -15.541157637693019
O       0.407922076184559      2.023011087184908    -18.185891274716656
Si      7.393479568486379      8.696256742909611    -19.380787233836017
O       5.370357388475418      3.679834904903347    -18.245818117392417
O      10.669681322254297      2.823619271045748    -14.843351115249707
O       7.169623171710608      1.458638728658784    -18.132279903925095
O       7.964207671163093      3.785234595964195    -18.732396551208417
Si      6.672404108608197      2.803555588049985    -18.829527388206373
O       8.351078883517385      0.775340404856250    -15.744953456789448
O       8.961856463266651      4.226348888969460    -16.413164444757754
Si      9.326989074620126      3.847972620485286    -14.961698192086054
O       9.564995806413210      2.059077570027447    -17.775668623737957
Si      9.322603817931270      3.680022598672988    -17.905177741265675
Si      8.517099872892551      0.828324659242570    -17.413499726387535
O      10.480974423942332      4.708917316388182    -18.318073929073442
O      10.411808162762274      7.355789163199500    -17.632692589782760
O       0.204257253597470      7.513272875689602    -14.434146475661978
Si      0.131522192069707      7.597703883613990    -15.998405499311602
O       1.046716924198460      7.587409242280719    -19.218033108613994
Si      0.835849640563904      6.121386520401688    -18.261063410236535
O       2.503301177292559      6.184065411759681    -18.384957947296641
O       0.643196438208657      6.038820344420557    -16.577714715432453
O       0.974896686090828      8.943358791805801    -16.451322896182141
Si      0.765700252070626     10.530338407889166    -16.346383382012068
O       6.420689314966360      7.689503993018409    -18.488343639281293
O       9.012433096552877      8.711237914775861    -19.269865756607881
Si     10.217526330561656      8.911806581729714    -18.188251562939413
O       9.410721468756797     10.245390092010647    -17.497852467700440
O       7.312546994153511     10.270885947410392    -18.696146086509685
O       8.207778266245796      2.806438734536432    -14.363201633016232
Si      2.959059189204642      2.401460974487926    -11.129105706509936
O       3.251564766960117      3.110617920750059     -9.669477752402551
O       2.517397239635625      3.554835830275721    -12.167095680157663
O       4.233215749058459      1.634378797502611    -11.763408315281733
Si      1.587408901422485      4.813990651101419    -12.711275285424696
O       1.955395975395070      1.057491818249323    -10.889538608014760
Si      4.851641121026312      3.554254858945675     -9.277898512788394
Si      5.157733351273512      1.127986587627012    -13.177148931251370
O       5.295062570698013      4.060675739588082    -10.776945850959200
O       5.514696842818793      2.861768440275459    -13.285433103753547
O       0.249798709992750      4.592166621630494    -11.765673654687694
O       4.075079933295418      0.627111189890140    -14.250366965440859
O       5.497798900242251      2.083157502648958     -9.115176934711755
Si      6.234179143265365      3.415113991665015    -11.962261053422429
O       9.798980240769360      5.020549086990234    -11.573654197827892
O       7.334645149310086      4.571137469757654    -12.302314052985462
O       9.580099139410462      0.899246624618052    -13.587202644150372
O       7.942363519031646      4.303650743784951     -9.922798832910981
O       6.894313168232530      2.075917424909000    -11.182319678340157
Si      6.590325033298902      1.152597765327131     -9.914635017724148
O      10.350214154031359      3.177981782312091     -9.130151427345330
O       6.728249708364054      0.726294616839831    -13.583329716364503
Si      8.215525627206331      5.196423530847056    -11.127779778029863
O       7.778869305760653      1.072257167400080     -8.771691458006046
Si      9.003572771749452      6.495837510427921     -7.158563760613505
O       9.613245531259603      5.075626853332023    -13.963461928934100
Si      0.896695176700409     10.064425622002791     -9.367699534858055
O       1.374572900322496      9.266782376863604    -13.050049881240037
O       1.892757372381139      6.374561772005851    -12.731363486672825
Si      0.962176349753987      7.713353301303957    -12.950842894833952
O       2.263764155710849     10.474037302902905    -10.043075438191851
O       0.825150939860941      8.537512311139777     -8.791406795826955
O       9.988929587281850      7.825199974712342     -7.003739797662296
Si      9.274872391845424     10.424297924501690    -12.930571682474094
O       9.905617106169654      8.801220223419392    -10.342857215452680
O       8.129032348459127      6.740183158852989    -11.015823720578252
Si      9.056969007555670      7.971601008801230    -11.381000935461136
O       8.381983006279356      9.262699554083360    -12.209736464067680
O      10.102090778130021      7.239115800410310    -12.407007494588441
Si     10.488187517793570      5.741729083605248    -12.869101159593340
O      10.130759787324681      9.748754416954748    -14.032514000409741
O       5.392726085387902      4.642803112457813     -8.153138403400003
Si      9.073329388026769      4.047916775606682     -8.823889550262507
Si     10.470053285438356      4.436954143075705     -5.408524767732702
O       8.360441506040033      3.516956354231285     -7.503828148918632
O       9.102696614387456      3.595685996214003     -5.092533745426654
Si      7.825145096658754      3.240959109579653     -6.027946976853532
O       6.596299051950638      4.193474157894236     -5.989726808776645
O       7.638959301672545      1.630457467938427     -6.210986905205123
Si      8.392945468567069      0.849661331168648     -7.371901159960974
O      10.113542312432275      0.885760954605306     -7.241133179082762
Si      6.034251257027218      5.493594431109853     -6.875875338140500
O       3.227145427631542      8.811477772916954     -5.525807071462599
Si      1.893570647709637      9.670495702709252     -5.411685022531101
O       0.611022567368691      9.526838886938897     -4.348058756630592
O       4.510053266530313      8.592381108279207     -7.783459169461035
Si      3.886798008151366      7.693417806814413     -6.637453159241720
O       4.935296316055456      6.483290401321248     -6.266541330497380
O       0.741554207518428      8.862595713312638     -6.384746197262916
Si      0.991740965119911      7.598954510694901     -7.504150649341658
O       2.454983554697422      7.136730779745096     -7.165231206173480
O       7.445144735166485      6.289857388148326     -7.150152680920518
O       9.691781506782569      5.764522514857135     -5.909998129733554
O       9.415149079800273      5.607151935289047     -8.420133835530480
O       1.024024257318932      4.634351393805043    -14.239390761563582
O      10.450723631021766     10.670618662161248    -11.785991225431571
Si     10.749868020190972     10.187806268126018    -10.304882657506042
Si      8.114950974557424      1.219784051589172    -14.257295378585866
O       9.518708933600580     16.713760684782102    -20.480467567806315
O       0.694533711093112     11.560103027789655    -17.560231129253086
O       3.827960575609994     15.571443355943501    -15.605900372470778
Si      5.260956042595992     15.959881992009109    -16.111973485976563
O       0.112517873610695     13.480574496182124    -19.566339518490334
Si      0.267918489471349     16.014419336639275    -14.377205929222736
O       6.027147013764742     15.577042268539140    -14.734494632994569
Si      8.212614041316796     11.209886389520216    -17.822457631250980
O       7.795106181432208     12.743896168362712    -17.551245821831287
O       6.046111645251280     15.045112935662267    -17.271094153621206
O       8.429191713305340     15.420328132271043    -18.362299973266733
O       7.983148680918571     14.737577860767576    -15.847469212644775
Si      7.519473165110252     14.437932172036698    -17.409994840420534
Si      7.505921198733584     15.349170045689853    -14.360923861467047
Si      1.201455292222071     21.052665433057619    -15.892648131746764
O       2.254697461621548     20.427700481540608    -14.917143381804864
O       4.609270324652210     19.630583304513877    -14.819184964660014
Si      9.343389922412818     16.656743761642318    -18.853452054091722
O       5.453993008653418     17.496405783707282    -16.119980157690541
Si      5.925948569833681     18.875153453207194    -15.379345449788598
O      10.553370376498426     16.487212991021952    -15.755811385460014
O       6.914257738854117     19.502969279954844    -16.506227832715314
O       8.794734255092612     20.786898748496331    -17.706990241800987
O       9.412576228673540     19.003198308841355    -15.905639824460124
Si      8.420968392990586     19.379722153507259    -17.131621365700877
O       8.786284536159283     18.060956471511130    -18.147268336034873
Si     10.748720021794581     15.012946688372391    -15.186534762413361
Si     10.657162865740190     18.052404008321734    -15.478693817509916
O       1.617524343195242     10.950383721091805    -15.017226976434417
Si     10.723576048944880     16.033125970939604    -21.296460473297874
O      10.712160438839769     14.503291118347532    -20.986574398837092
O       1.934581454727744     14.922134239140416    -10.955194248799607
Si      3.441097371230314     14.577926045590218    -11.391929909407562
O       3.718438232654432     13.065261024969409    -10.806127445253372
Si      2.699002169033315     11.796486294783959    -10.887738660996218
O       3.493544617232672     14.635730514298455    -12.956573284685110
O       2.641054788197390     11.387317082970185    -12.421917754817375
Si      0.658566393929834     14.102577698106892    -10.448639247643545
O       1.383582936300273     12.694881534225200    -10.465204935846540
O       0.317882663076971     11.970483231151574    -13.076206763971227
O       4.404008399346279     15.892958430303068    -10.985179679255866
O       0.236054085196005     14.558936210186403     -8.979479361615450
Si      3.344784924814699     15.830040641255890    -14.093073355945391
O       8.644583951064940     11.872524925446598    -13.105582988499325
Si      8.861815781869662     13.458570008542226    -12.978647461151377
O       9.510055557170483     13.759849735856132    -11.570302018784124
O       7.526854568921425     14.167464929159262    -13.283906372835629
O      10.622879844884716     11.440735489379334     -9.247427438580859
Si      1.549628896653124     10.915044875892187    -13.420701118758181
O       0.073258423139958     13.436247287592760     -6.658397523624909
O       4.836333295144061     18.634224722482937    -11.318492500685702
Si      4.984182972499469     17.111070773419737    -11.885690912485471
O       4.103367358209922     16.999421786068794    -13.238168758068687
Si      1.838277803093877     21.051052780565090    -11.229824683782317
O       2.533230358654810     20.519518936043241    -12.480496264545792
O       0.710150101399588     20.253761791354545    -10.540996911793931
O       4.909552902054022     20.829008868481210    -12.531163188746850
Si      3.632161478940125     20.569990734930393    -13.901219080745744
O       1.827795445622031     16.078453714580114    -14.219333551511594
O       5.994812458729522     21.226507077521148    -10.322759878117422
O       8.263538467867715     16.591928463564667    -13.825639109326605
Si      5.730839108542924     19.984552412274084    -11.477232471383987
O       6.577330328034827     17.029505839828996    -12.137916409416587
O       9.271489861041326     18.091991114086692    -12.104101236394675
Si      7.744761548086882     18.100247028682102    -12.710053935043392
O       7.147601821447203     19.438822588788980    -11.849270501273413
Si     10.301530016377571     20.775524238409307     -6.962943855942282
O       0.679619834347460     16.379122604989412     -7.061548575012210
O       1.728149523063959     11.171327245986928     -5.900241016520289
Si      0.313408381664593     11.803523585113897     -6.672196305393943
O       0.502970240523559     11.181042935723024     -8.179570251218051
O      10.048504967528576     11.496644652242088     -5.265414934331171
O       8.760495507491104     20.754382328446724     -7.115868205376208
O       6.908625700682888     18.608679358580194    -14.129734852929289
O       9.855720352213316     14.175905758996796    -14.071423340132162
O      18.365141421124378     10.201590460090715    -20.554111890856667
O      11.367997545998486      0.327010296827855    -15.388575036062321
O      16.509390589421177      0.351926448304088    -16.504498500899331
Si     17.913801509390606      0.855777634578774    -15.758581353194808
O      18.641868648107426      2.179208638487809    -16.347884907887309
O      20.417639439370177      4.192120780608819    -16.166100980977109
O      19.839947182680781      3.417701328744135    -18.502966958154261
Si     19.149374318922352      3.572351931370505    -17.045084145551627
O      17.831626566314288      4.559943459769331    -16.922324353703154
Si     21.341115090208316      3.184527091106552    -19.172964815418879
O      14.227000563894620     10.412958734560174    -19.104436820118167
O      11.432128020161510      5.456667394192244    -16.058720889588024
O      12.782584919559250      6.333779537827684    -18.089841780620151
O      13.943250381049269      8.511168948461728    -17.465099031760534
Si     14.099032773088918      6.896842119561120    -17.262937362781678
Si     12.295304708267874      6.231048921960142    -15.011480725002929
O      11.680949176489888      9.531506573063535    -18.422342308832658
O      11.668765082781137      7.723761208183260    -14.895985716065923
Si     11.214731742700298      5.948061966011799    -17.682384161948722
O      13.715451868157968      6.504635396281367    -15.680413582900757
Si     13.265562103397006      9.843600758144330    -18.064972246958806
O      15.484375438688817      6.232216770986980    -17.572131443929269
O      12.539952786008801     10.094753381374785    -14.787785318917573
O      18.443172800042639     10.290912089909568    -17.692720751669857
Si     19.518796100353587      7.294543295760516    -18.082778476412035
O      20.236636212250069      7.669618124120963    -16.634066930678291
O      19.594174310510837      8.559741362642287    -19.084671845046618
O      20.601031948379866     10.459045134181883    -16.086219060551528
O      18.576944188122347      9.249954366325623    -14.954641610708929
Si     18.975064992717751     10.353680830024885    -16.088424281025343
Si     16.968565848668966      5.989902154578402    -16.849896804079052
O      16.667569143990715      6.598969049595799    -15.400730774936349
Si     19.060576873560599     10.110498292792611    -19.169548154593787
O      20.594512584603994      6.183969535332553    -18.489880544575399
O      18.064451943397383      6.934255139829982    -17.715631208291885
O      14.087808546224123      3.697317745656826    -12.989532120118062
Si     13.705168234097256      2.166120198760007    -12.570190136829188
O      12.346123737924074      1.681314730806377    -13.266762292392142
O      13.751649987816997      2.251764931210743    -10.893535677938690
Si     14.203995884157372      2.411657529297766     -9.363018606653208
O      15.034838540855944      1.392729638955617    -12.927496325355804
O      14.785223617114966      3.897060524705099     -9.062940233005783
Si     14.844485202688579      4.829149574100227    -12.206262562221498
O      15.301632931106841      1.332392111486561     -8.826636232827848
O      12.483946434206572      4.757376687936322     -8.869957769656867
Si     13.972000876530998      5.253894819447833     -9.226305568129243
Si     11.022059508442497      1.394973680667156    -14.200559956578934
O      16.239126622711424      4.367905032934263    -11.565648728568352
Si     16.161818801586161      0.396793630025138    -13.282498779877677
Si     20.450943451593133      4.201660346223088    -11.081349437018011
O      19.016439555950829      4.678311076780194    -11.642352424871206
Si     17.618833791121585      4.582282016967403    -10.775737841547082
O      20.245962985836407      4.390986405969999     -9.427079846088001
O      18.003018092042804      3.299799188192454     -9.874281826570110
O      20.337728386681004      2.628117795218564    -10.634688757710064
Si     19.519906874628322      2.960600751421753     -9.299467449938192
O      17.406897968853237      1.042713873600504    -14.180815664454959
O      13.977010367693859      5.288580589831601    -10.896389944967785
O      15.282182558053798      8.474408785295017    -14.002220749326709
O      11.937652677917084      5.684470081307033    -13.504591987397861
O      14.379136021241997      8.366122536664644    -10.796318427422893
O      12.361878967584268      9.889584558987204    -10.208664189796108
O      12.398058172840651      8.855088698817241    -12.692311804190343
O      14.349461958715397     10.396999434193255    -12.409878363961800
Si     13.430318115008161      9.403124602665230    -11.609963460381161
O      15.173562164488168      6.040314557312645    -13.209429213913857
Si     14.997937621946560      8.104721458888372     -9.324417157425101
Si     11.609468219833175      9.092270296124100    -14.046565018133000
Si     15.452845295848316     10.080749091457461    -13.611803473041567
O      14.465327785832924      6.668544726812438     -8.750742567011759
Si     19.628013989718202      6.852244291142085     -6.620104090529329
Si     16.066741837365942      7.121776098501689    -13.991873920639874
O      21.216929948632089      9.920629180275792    -10.484524990163663
O      17.350375169007926      7.608120484443613    -13.147428226742640
O      17.603945738660659      5.889899639524340     -9.851441781878762
O      16.973404482488615     10.107256081582044    -13.148856004410826
Si     20.307172629159478      8.786057381659331    -11.211146885667805
O      19.431717355595719      9.271030797695754    -12.490567347043761
O      19.226966623582694      8.043878186743939    -10.195991157621519
O      16.617493834563334      8.145449100323596     -9.378898246101977
Si     18.198138605627388      9.045629113375945    -13.410232794499400
Si     18.043218090669487      7.333336372486476     -9.290612650856815
O      21.346158688679665      7.776086513537335    -11.826343011291726
O      12.794659210464435      2.352776463831514     -8.488863299915563
Si     11.716713595922201      3.493239069097740     -8.260074131817152
O      14.847736392639822      1.917400782327013     -6.430604223872835
O      13.860780280918345      4.503341691638973     -6.414437455388621
Si     14.988295572456106      3.398506136244990     -6.019067424292895
O      11.096425725946762      3.727613803297524     -6.796852078616553
O      15.034206612181036      3.548653731708643     -4.456287306638086
O      11.851938687420205      4.909209260493801     -4.739036115417648
Si     15.541476635490126      4.893122647595243     -3.694165105700977
Si     15.644221253668482      0.814149198019304     -7.356826324507663
O      19.413060365941554      2.186095224207685     -7.931974267552847
O      17.246153192898788      1.043317461526500     -7.048068431597725
Si     18.754415401154208      1.457468052146486     -6.655315698585587
O      16.523616864866614      4.005084651896181     -6.469411145187468
O      18.548333559104506      2.785613384379336     -5.618545329533572
Si     17.901602122920746      4.292612166627890     -5.615162565509067
O      17.048109287357210      4.881559522575587     -4.332913268137018
O      18.992603197230348      5.432660514795289     -6.004000027034870
Si     11.234721347843745     10.541995084469097     -4.717892565214223
O      14.346353042484587      9.374151985620275     -8.607792146134551
Si     13.203314332168663      5.616298052401509     -5.413870263451676
O      11.418958323413689      9.056487573165150     -5.192086450217116
Si     12.921920690191712     10.099265112512406     -8.615575593723978
O      14.486186929879189      5.910191333996468     -4.562002491440149
O      12.010113667939889      9.196037051747657     -7.713818824044081
O      12.451502074153488      6.880590347663123     -6.202810501406167
Si     11.501031632974003      8.153547422255173     -6.537190495939497
O      21.159603659512232      6.676907384741408     -7.206743433014676
Si     20.911159133733921      9.357460795759872     -5.378878881710501
O      19.918265727576603      8.175943573867814     -5.642689781585574
O      18.607281970100324      7.253907866126324     -7.824417257902891
O      15.366646811984406      4.998230305989146     -2.179170151541185
O      14.399782142995656     16.461409377731982    -25.920229161134245
O      15.480544337824806     11.428686840455594    -21.191640133210647
Si     12.056432834988771     13.451976554054999    -20.812135889200498
O      14.379075966784509     12.200554240626715    -23.347663426680157
O      13.264371557549794     14.508660003502374    -21.802196951124287
O      11.940194513141957     12.905073400168062    -22.480916449768799
Si     13.300716297389652     13.325752134289260    -23.169258316354018
O      13.629947312726804     14.440333970429524    -24.285463775488267
Si     14.713935101998638     15.847634575162624    -24.579168215452228
O      13.177389999454068     12.269057467332329    -20.429722023289013
Si     15.795632516388483     11.926320247156641    -22.663926277891225
O      15.521450807798500     21.039321048832143    -14.388103352187432
O      16.292214627715712     13.473846677322266    -22.716264216526284
O      16.173051914534152     15.465232020072159    -24.252255272144208
O      18.431182621724410     12.571121101379958    -21.479867560512588
Si     17.279784298957658     14.743346933859740    -23.346761309651512
Si     19.575048913175891     12.991056552623101    -22.704045305593056
O      19.439712959460703     14.851242749320882    -20.310622618648278
O      18.640354354642557     13.907561020349252    -23.702220628909245
O      19.678301246137700     11.364595396230516    -22.831311999208864
Si     20.984679096503225     14.504973867328275    -20.655403927794580
O      20.797808798841995     13.714211537276880    -22.023112692491779
O      17.792816336196474     15.732390287780159    -22.217463307630197
Si     18.235921409596770     15.843658812300312    -20.624909837134069
Si     18.308420127123682     11.009198615925126    -21.913732492117692
O      17.064837342127710     10.973380803148068    -22.947246180045632
O      16.969673217020841     15.201022757763024    -19.912220137717885
O      21.452747125293605     16.114991169549938    -20.522143900813191
Si     12.968365112207595     16.151776673351460    -22.279006691466208
O      21.412843042262221     20.193158164979003    -15.982880578294468
O      11.409249248359059     16.194432371559660    -22.777839895282771
O      12.229677337586764     16.507803621554654    -20.821817097848832
O      14.109899906364523     16.635091623129274    -23.254720238767298
O      19.153734394130918     17.153124963153271    -20.302105141486198
Si     20.735270644140719     17.481199439478928    -20.034766045477593
O      21.241142893150101     18.730393297946954    -20.713136765500867
Si     14.599407499009345     11.801222596999398    -19.885028232332704
O      15.401759431558146     12.988151824038553    -19.188863609397114
O      11.868213186901201     13.868690746574051    -19.166316755545971
O      15.059797369177677     14.634524249408859    -15.254386561226484
Si     13.440168573820731     11.263670754861154    -15.415651724540247
Si     14.440214971695328     15.365377101472729    -16.592330087634494
O      15.551362799460968     15.092419041754171    -17.692563950679286
Si     11.595819350597715     14.834517256975257    -17.930913738266696
O      13.016801448228476     14.988653946193978    -17.170392484811654
O      14.967254519496484     10.934015364401397    -14.846675265127832
O      12.987973748215927     12.595227378373025    -14.632152247335341
O      13.259274653321402     11.066374534043508    -16.943225527118770
O      10.800607060910657     14.164732717233960    -16.606619905561502
Si     20.141026314010304     17.142819722444649    -17.019748074443612
O      12.222926271490760     14.967635180122375    -14.418968806290437
O      18.915309919373428     21.111715670284205    -15.804703972542995
Si     16.401261439567637     14.183821061797483    -18.783420185753048
Si     21.162566944785173     12.387983499473098    -18.466975256627592
O      20.257580289255877     11.245328562205588    -19.093508037646743
O      20.236778741720126     13.280203435875730    -17.453311845001011
O      17.762278435467550     13.701557305943973    -18.057432508986736
O      18.486693593907045     14.120019912307855    -15.557322245835184
Si     18.961830947537624     14.229487943258437    -17.087211366249438
O      18.368767584998476     11.655160124400817    -15.368185281888673
O      19.192996249919908     15.821352205524160    -17.302222713746069
Si     18.234017476299698     12.948601255173939    -14.432274777344903
O      20.837101841255429     17.378836748841607    -18.413288175884958
O      13.705475509216949     21.106867855919276    -16.130089169523785
O      14.398418495289018     16.830534962290510    -15.982434546427401
O      11.812903638362254     19.167635981551175    -15.887666835043284
Si     15.087082384018890     18.076535533012223    -15.218339608675427
Si     12.371462138207100     20.586703340249727    -15.362655347143026
O      15.334173220141547     19.305440947570602    -16.193170075664938
Si     15.296422042517317     20.876436291354555    -16.046334527510840
O      19.547376427322163     18.500534900900409    -16.419606772597639
Si     19.872756261470464     19.825779414560593    -15.582080477700780
O      21.060157323020245     16.524586860650238    -15.814175791864054
O      16.561986402531140     17.806422973382087    -14.562800056714913
O      10.755373298240453     16.179289362104232    -18.348159537187499
O      14.424049353598638     14.142228994979220    -12.970262241749070
O      11.488229348456455     13.853477357353887     -9.804604811007493
Si     12.905440255755671     13.795036356795235    -13.539971465744776
O      11.935496389055194     13.577018312042227    -12.293994418925747
Si     15.752788191811723     14.482937437858691    -13.766543024609112
Si     10.919946663401353     14.405374083354307    -11.231660196881917
O      10.963588514708107     15.982705113072432    -11.728304323392914
O      16.513310795806312     15.808669431043679    -13.135335646734015
O      19.383976802616615     12.975018955891914    -13.381055861480924
Si     20.868293305243647     13.330120634504350    -12.971775978736979
O      16.809957789813129     13.271420035840844    -13.759015442249622
O      20.998639234528003     14.019307167503026    -11.554357911354302
O      21.354935814054908     14.544959590796184    -13.980976811034223
O      14.129267166319071     18.357476202538034    -13.997434551467208
Si     13.245825932272233     19.124254927614889    -12.869836596403831
O      14.387278579700059     19.637479648404554    -11.826913389118195
O      12.629722829820416     20.327985655699884    -13.800849575786195
O      12.144763827448450     18.342003391186395    -12.050739626176497
O      10.914230366465340     17.843983431881764    -13.891424887750118
Si     15.899922671282276     19.582738849380760    -11.367172448954488
Si     10.771250897726388     17.531808839318686    -12.328878858135415
O      11.045994296626644     13.441061727034748     -4.216003523461743
O      16.111062648892098     19.424534257604563     -9.703026847752028
O      16.493541970212693     18.239432194217091    -12.062450176915950
O      21.194418728353146     17.136876700955703    -13.310671299353025
O      18.721292375693643     17.353360812891129    -12.924017665143543
Si     17.172912245240447     17.241334285169984    -13.132523255252869
Si     20.056644571451887     18.183059156405999    -12.879029802485816
O      20.283264083920102     18.893160520990048    -11.409580142918257
O      16.603693350537128     20.911928955470742    -12.033964329540265
Si     20.960154464563772     19.378733139491590     -9.997713670714925
O      19.890305864698217     19.332226992881608    -14.043246208620506
O      20.062687156638638     20.205087505398151     -8.944334125355329
O      21.244807351973854     18.010940714844068     -9.057905098677189
Si     11.509713685509947     12.740213139215607     -8.693305769308935
O      12.844134004535952     11.715923626952527     -8.604492145836772
O      12.267776549189032     11.578196428887615     -5.523836200567862
O      11.104120608241528     13.200003356332505     -7.176080145019296
O      20.168570507603981     16.007847883899501     -7.569492430649770
Si     21.397577062181877     14.916946428804559     -7.460553514667842
Si     11.081520978347921     12.734899721111807     -5.700478565941656
O      15.592679062597856     20.755899722902853     -7.519109245350927
O      11.438793222374583     19.934123095276671     -6.647150277566465
O      17.960590957860198     19.603692596355980     -7.669656289749972
O      19.489333772036058     21.480293734768768     -6.657645449552540
Si     16.505923289633131     19.745158100954477     -8.240507913713161
Si     19.498472352693337     20.005394205650902     -7.370116742227684
Si     20.980786154643702     17.388845919782543     -7.584802643752053
O      20.319830630266669     18.673208827846786     -6.858123515669211
O      20.752361728592948     10.906050072861714     -5.870046339966009
O      11.232849557736211     11.163083972694807     -3.212073631338433
O      10.803667743091943     13.130085199669022     -1.496450173361637
Si     10.984076232295566     12.693262430298578     -2.837772245363341
