# Supplementary material for: Ground-up generation of periodic slab models of dehydroxylated amorphous silica of varying roughness
Source: Phys Chem Chem Phys. 2025 Jun 26;27(28):15196–203. doi: 10.1039/d5cp01570g (PMC12232287; doi:10.1039/d5cp01570g)
Supplement: CP-027-D5CP01570G-s002 [file CP-027-D5CP01570G-s002.zip › ESI_Structures/Dry/structure-number_27-alpha_0.04.xyz]

432

O       1.519898071078819      1.244551894909244    -19.497162675638094
O       0.302579749704116      1.110738349643601    -16.796674294701308
Si      8.915252479248057      2.644203550306465    -16.143633504878242
O       8.163968268980549      4.055736272768374    -16.074040448127224
O       7.808496458013943      1.433723368289778    -16.139598573659232
O      10.259907363760254      2.568183940734718    -16.919721890556829
Si      7.409925451590533      5.148950717422374    -14.992521421774200
O       0.712971273859706     10.363202250431270    -17.289168076534271
O       1.175206174889338      6.394549628345516    -16.633436044204664
Si      2.336676339613725      7.470675548762689    -16.108676340953721
O       2.574817547487082      8.666807800324618    -17.159193902419073
Si      2.307716943784302     10.261628770543307    -17.644314914958105
O       3.505723875394067      6.559619590042534    -15.470786820645152
O       2.701487698629035     10.639363419816116    -19.049494760025517
O       5.828878966347699      5.516343025297574    -14.906164985645626
Si      2.649738734356508      3.218660469252568    -13.690877931365264
O       3.440720530255333      4.281309875224879    -14.713605340197571
O       3.531685860994676      3.631140181255418    -12.325107501544693
O       1.127976490245428      3.854056110542007    -13.583408957853580
O       3.013203633056115      1.702504449768245    -13.812094628649749
Si      3.854568797485042      4.984895930773932    -11.501938089981682
Si      0.783242405073001      4.708166379625021    -10.749144827032556
Si      3.894514629153755      0.643727992403295    -12.864198881271832
O       0.344596733326473      3.155213062144843    -11.000992929851748
O       2.356903574197462      5.107713934510729    -10.725160007602117
O       0.254822508463518      0.168960112032675    -11.050589130334011
O       2.719401977927826      0.128944773418605    -11.889920406568770
O       5.176456696429747      5.257822438226277    -10.520988377872126
O       0.031842505183234      5.457331729122919    -11.946997128444190
O       5.132413184552428      1.249524550532452    -12.138060345385947
O       7.560154349245117      4.080470974535683    -13.763329339711797
Si      6.609402792001887      0.922388052058858    -11.527380902946691
O       7.635474698565165      1.670687382194762    -12.567291789894586
Si      8.436097187788736      2.861474121359866    -13.150798887441859
O       9.605410949557923      2.485115025786966    -14.334978599444129
O       9.442269234890277      3.598691907276901    -12.125511686268577
Si      9.442981210034096      4.589549632756570    -10.849664989927080
O       7.921719970072354      5.084582356883967    -10.582210426469782
O       7.087250215002250      1.528711497250623    -10.078784887114212
O       0.234662966582237     10.374710887663317    -14.754168548733933
O       1.734229360557376      8.292392204961828    -14.773031256206693
Si      4.316777403035640      5.605264901417029    -14.496667362037979
O       4.155559649277782      5.893945515378532    -12.853452040975130
O       0.935172084125560      9.394074390254008    -12.451077624447450
Si      1.496912060925042      9.688921698055649    -13.992044177454135
O       8.327215701486018      6.470442280034554    -15.147153403505474
O      10.304786572557957      8.536031537292999    -14.146987428265094
Si      8.682970264063762      9.838708258400214    -10.156484053006908
Si     10.042744847672802      7.356057345791295    -11.422223000089744
O       9.516479046931623      6.785917026118296    -12.841476799473527
O       9.046199023595987      8.405581841112134    -10.762748626262038
Si      9.652144641899742      7.092928732063600    -14.457923554508774
O      10.296219424446820      5.952320774096542    -10.616251537271902
O       2.736625946996259     10.657072110168317    -14.134621320323141
Si      0.002475875690322      1.320977055940997    -19.334679990713905
O       0.646409734473156      1.063371487087764     -6.714527714947043
Si      1.702555165745487      0.679297373112384     -5.509243550255705
O       3.210613733673849      1.216389455916721     -5.511881400674669
Si      4.774506545202426      1.133921553322999     -5.917951892509903
O       4.983388862860213      1.062812418878540     -7.553877645846725
O       0.155925048168805      1.659074347482243     -9.117713026043473
O       0.094024676621803      4.970410382008696     -9.259679264224815
Si      7.960856793230485      1.106429133681600     -8.784426112439533
O       6.954737074747981      4.651616829898436     -8.439177607941232
Si      8.028048364553378      3.955930740315812     -7.484577451905114
O       7.308645573872363      3.929948992071450     -6.046746285590966
O       9.590355671601277      4.475768954078702     -7.436192958737030
O       8.101980116399323      2.377459956739664     -7.854775785614103
O       9.469856952056467      0.869653902316128     -9.343216591424179
O       9.883449937960592      3.429077026908634     -9.751167892100142
O       5.703385150296454      2.191109518480273     -5.076295209671810
Si     10.582123569401430      1.984956877879475     -9.261735236170134
Si      6.144509262413958     10.307896582387805     -3.758201618616973
Si      4.902814440847665      9.812012450302927     -6.424050211584463
O       1.409034462472746     10.000079435606279     -7.876675902185354
O       3.880813477180771      9.315860604217493     -5.241378207975308
O       5.623981897236172      8.824076435158716     -7.417261172176202
Si      6.613603729574071      5.480066428882098     -9.771473433517787
O       6.410791886611855     10.025746459297089     -5.435931611217708
O       7.544393787353052      9.481774130973234     -9.057177685347531
O       6.697651190627924      6.998625760467890     -9.109118767527161
Si      7.960260604377343     10.014438476584946     -6.183517880500149
O       7.956693747912955      8.563741736465118     -6.918291600673546
Si      6.957449026650680      8.291826875278639     -8.181274055354454
O       9.059072406779471     10.083346594943176     -5.070364110325714
O      10.060943122449988     10.310303971449635     -9.556759901393155
O       0.634161756490568      1.121354766634037     -4.304732436310413
Si      6.706519729489287      3.397530230587853     -4.700442490950798
O       8.054082506906283      3.620381206512590     -3.805835017605977
O       6.318714158245117      4.841909079790437     -3.922463838410922
Si      7.871884225056738      5.212030344691048     -3.577328878909745
O       5.009509336412207      9.388490541488327     -3.042218443322417
Si      3.732577759222084     10.069302146798993     -3.796427034551448
O       2.250859272619611     10.649803109851749     -3.683940151855399
O       9.605257183192421      8.499137838690238     -3.152500335638358
O       8.469948826200417      6.399022812749720     -4.549237335375662
O       8.780498614577740      5.940976392054629     -2.494001312064304
O       7.629329079656300     10.333148809206959     -3.239005470172748
Si      9.620154848343285      6.934097423115787     -3.511099224029925
Si      9.164631142371423     10.029605723657346     -3.456370688582402
O       3.019541623546011     11.213989061346357    -16.502351729874746
Si      3.530061652987994     11.751655980052480    -15.047926815371959
O       1.507284704257567     15.566007854154735    -15.167163958987297
O       3.061002404861560     13.282807378378564    -14.709828017780946
O       5.136071131973706     11.823188132460267    -14.861446196866519
Si      8.973155093409021     12.239306996906523    -16.959464225685881
O       9.229972405422362     13.862668700877665    -17.266373671681542
O       7.781570978311534     12.453042411519728    -15.855002064491828
Si     10.397275781966322     14.850036780134515    -16.675486906481950
O      10.541713823036952     11.854298449295573    -16.379981053982867
O      10.370213770982527     14.749963539418559    -15.079829205077115
O       8.756881891619216     11.303145930526794    -18.160004754711533
Si      0.441913151303513     16.152837742659738    -16.274826937569561
O       1.346085895204675     17.283445694251267    -17.120112623689096
O       1.339193694741195     19.935637194509471    -17.632348511476316
Si      2.144276762639967     18.712053337556192    -17.017961827599080
O       3.734007973034507     18.853657298218437    -17.305807474937350
O       1.937779228482040     19.192170900052453    -15.452043240207077
O       5.044168199147258     18.847125464639674    -15.170743410529100
Si      5.164435772398257     19.236441504455890    -16.661780566964826
Si      0.233451759653171     21.078957614835204    -17.270195838867480
O      10.395616726901542     16.359110625277658    -17.045320109511991
Si      8.133902976112235     19.056216276832021    -17.466050270918533
O       9.061958411452634     18.689644752822510    -16.079366241974231
O       6.619059950157823     18.696456704606366    -17.229587392523975
O       5.763100105789558     20.800054125919093    -16.443508008626267
O       8.036592292364572     20.612658311585719    -17.420829122709367
Si     10.413497276494851     17.931350710482352    -17.103171925330379
O       9.250373695012508     18.302316342036598    -18.285340776146239
O       7.926704032236533     20.654255419989017    -14.949944417990615
Si      7.246798058308565     21.407843875900777    -16.235964525907281
O       0.378192281125276     13.275279554250574    -10.249652786533556
O       2.117309134184867     14.687156444582472    -12.712631784154478
O       0.546612349261059     13.319460251890991    -14.464005845565364
Si      3.096387546316393     15.288020833345474    -11.609128611195903
Si      1.901795935857366     14.263134588434461    -14.241974247117454
O       4.582491211913885     15.059186625342143    -12.135395830864271
O       2.742574726096444     14.447402562648056    -10.228885674690559
Si     10.228245528047045     16.521929217480864    -11.263116130268552
O      10.598180196997308     15.781730740358331    -12.646126618184311
Si      6.640821837886612     12.539880813618366    -14.655621738012856
O      10.213052059811449     15.209071792780522    -10.323395883283213
O       6.408426666342805     14.022029415027660    -14.006524317581965
Si      6.085278928099427     14.795951712618832    -12.577724752362705
Si      7.718644730569797     12.298134515891464    -11.850003076057904
O       7.402175647203879     11.902487284655308    -13.359322807347027
O       9.085995134589368     13.055697848467210    -11.407933643822851
O       6.643390035079000     13.538159733644846    -11.616422146616239
Si      9.956128295849970     13.635503746582447    -10.233717898365427
O       7.972185204488431     10.935041893022898    -11.047275260438781
Si      0.626755915515362     19.729494052798458    -14.678966213522338
Si      1.311122721790635     20.809196961954193    -11.862460472267575
O       2.706116434399417     16.835426121581961    -11.281645006644668
O       1.627155802621872     19.362488026117735    -11.296808327895379
Si      2.924785148679250     18.382270757173188    -11.522442676810201
O       3.414162581144482     18.652958575167013    -12.975882312893983
O       4.189183412104768     18.988494558551192    -10.724746142761628
O       0.907356232319632     20.719081316194796    -13.463894683647840
Si      4.738537574730167     19.241730601492794    -13.698031459406604
O       4.487327024557838     20.826179038319538    -13.548001302485240
Si      5.658958650133767     19.497255004110247    -10.250247326942059
O       8.914539255655162     17.417733931700525    -11.367203994333519
O       8.302445059805903     18.509514667711485    -13.442481912169301
O       5.980253238374752     18.674872494152819    -12.866174170342433
O       6.247967763442224     20.911035874210853    -11.025498226621842
O       6.744997914111813     18.423192747887747    -10.603652141811686
O       6.788486054918167     16.234095880151386    -12.405311207238562
Si      7.363481319894300     17.791033985298554    -12.158977666919323
O      10.408934951450698     19.939304595126398    -14.061746734550768
Si      8.948800492781412     19.448155981318838    -14.533433898723146
Si      2.439761335428101     11.316107877146147     -7.485574674637355
O       1.813907048095808     11.658358712811768     -5.992241883969724
O       2.126537629146189     12.477309686315047     -8.454250511343034
Si      1.622600368326742     13.771413488899290     -9.297125487381937
O       1.033420477146218     14.792347394010710     -8.195024471342215
O       4.037314942960918     10.898239594019502     -7.230696915661223
O       8.075081705906639     11.441050964762180     -6.934154866752251
Si      9.131514433024122     12.554579261035942     -7.435696031303802
O       9.436287072810831     13.751816878065281     -6.355861226212451
O       9.010059135821397     13.250740413577518     -8.917788643491711
O      10.523844390816931     11.683327205708910     -7.583383164774991
Si     10.705032611844672     14.275668010988907     -5.561300307946835
O       1.690098131750635     20.552103228243773     -5.478931493001730
O       0.204395522890633     18.507967053624874     -6.232977073442510
O       5.403079388850980     21.075774828452030     -6.048798729253682
O       5.351525830278069     20.028632121122698     -8.729303425990093
Si      5.823573548253818     21.025992975421445     -7.581231532459144
O       0.079346446125953     12.475196565347062     -4.256744108826117
Si      1.038494060957119     11.159478015435832     -4.684079899738439
O       4.884613522312502     11.279896407516667     -4.005249481487157
O      10.331402974996209     11.229181483216776     -3.035573146744623
O       0.337312873712305     19.125863272517851     -3.574284466820492
Si      0.633253156734097     19.489507963061751     -5.151954738330416
O       7.287893625521813     21.439154779179564     -7.945338029278703
O      20.581690807062571      2.040488620364315    -20.469346030659782
O      11.930685256684033      4.116156713216283    -15.737615654393803
Si     11.871541268446208      2.748065839279962    -16.483709875234823
O      13.351613908138912      2.482678217464072    -17.242145352010525
O      15.091336868105317      3.483175323785185    -15.700582681575398
Si     14.944429915558686      2.179405918492825    -16.614652399575537
O      14.762472883821166      0.809636745808368    -15.733310029058636
O      11.804895853523178      1.742117012837937    -15.204145459664376
O      16.270341283125966      2.269382907611667    -17.513536544131341
Si     17.688683251862305      3.011884339550547    -17.755286697590169
O      21.286665553203342      3.955168216182753    -16.496357104221929
O      17.881518826148564      4.684406803296855    -17.724991120815190
O      18.998473161232667      2.627778343846025    -16.868323578957924
Si     20.690794695572819      2.379235257558864    -16.569156488138205
O      18.276296280778869      2.765808504186029    -19.192889220611644
O      19.837625083964721      4.760439487992695    -19.317802372857489
O      20.776825561839939      2.521430742787566    -18.407116018723926
Si     19.796393984712072      3.140501605199339    -19.565350438826439
O      17.475584278342520      9.875547516869764    -13.446248048214937
O      19.714119422988144      9.091160959238382    -11.993034234833576
O      13.730073101780885      5.689092806032584    -15.222700378747923
O      10.922186765369863      6.365667807217283    -15.193852884917364
Si     21.042409200677579     10.426136087544462    -16.244063518373093
Si     19.127295911648982      7.760499016361532    -16.903432075003494
O      18.682397724042890      7.211691958030758    -18.342951841992072
Si     19.060087558989167      5.686812859125697    -18.249058237647294
O      20.053543019414068      6.225496186344437    -16.921006657815873
O      17.934198460091569      7.490984197084567    -15.837119611907754
O      19.996016992646449      9.095114042165546    -16.582180440682620
Si     21.470462553163681      5.556315738423278    -16.169523295409661
O      10.871920288070895      0.627969154163904    -12.925875037787046
Si     11.112896234630908      1.889849515115353    -13.746616994116893
Si     15.089603755991396      4.800582687909490    -14.828965009381720
O      14.507806812984160      4.287938110887563    -13.260156911761799
Si     13.020508673973746      4.111148072240717    -12.539706600542214
O      13.214329220247846      4.012572312815236    -10.985555911362358
O      12.166240211482778      2.832324320614590    -13.057861065283818
O      15.803415064156681      0.161557921402299    -13.605268339470474
O      12.174718065953343      5.237866688368350    -13.295883155983446
O      20.323453344227172      2.077314309527551    -14.966711019914102
O      16.489686658370996      1.289188176234083    -11.375940825551220
O      20.484366165452581      1.647961212296924    -12.402094074884786
Si     17.073881858301203      0.724954232296772    -12.808342416850540
O      19.903902553361391      3.950798615710748    -13.381383130932907
Si     19.590665829001988      2.313152993336884    -13.566590543354863
O      17.991443063823144      1.889952600581454    -13.474874413177739
Si     21.099132959449125      1.731746279585800    -10.797063235688704
Si     21.295230717303721      4.760374701854079    -13.338605767141743
O      19.386597985433006      1.642641337829605    -10.124863155420472
Si     12.243977388334676      5.466783768315340    -14.903804093119508
O      15.631414746727508      7.869576239807937    -14.132425138677307
O      13.005649034274757      8.209774343245758    -13.579190647097906
Si     11.617108382745554      8.925254922590511    -13.240090834014753
O      14.843959767850773      9.876398969889051    -13.046361003326751
Si     14.496032404349560      8.263535810133620    -13.057849046090169
O      14.965186079743615      7.722930200685605    -11.594254313536434
O      11.269597642534283      8.292827305244938    -11.835292621556881
Si     15.880827742443742      8.189595568887151    -10.319191536702363
O      11.831203024628092     10.533783418598272    -13.102951680973366
O      16.400794086513226      5.622511926292176    -14.719810287824888
Si     17.054827852926994      7.127482519756888    -14.547776306281094
O      17.954626695927967      7.425433700424783    -13.226066611308227
O      21.396433073853338      9.601331632391121    -10.018748699437980
Si     21.142727439886478      9.745836120410093    -11.583101590267443
Si     18.172447879848008      8.809516998793372    -12.385508737447433
O      17.152194650383610      8.739587799525205    -11.137870708160367
O      21.261982997303733      5.748878185161937    -14.622589367582382
O      12.455454916866925      3.887261384870743     -8.510497902380962
Si     13.211976934611227      3.045603460941157     -9.661944021859663
O      14.620532283891775      2.297618053245862     -9.625537224364896
O      11.738791608252587      4.710193856449528     -6.041160751094778
Si     11.182091550809993      3.937549608101234     -7.395913481474309
O      12.034905078280257      1.912512957202577     -9.949108996303007
O      10.915355943710351      2.339795326130142     -7.665001290339005
Si     21.124311309347821      1.835545102012119     -7.681871158843326
O      19.549601040699137      1.104052224710459     -7.703826467051327
Si     17.595160513961044      3.862465356508389     -8.066268138568955
O      19.092834991315396      4.278105006500037     -8.421767639377851
O      17.780580091562129      2.671556405975971     -6.813443889261191
O      17.107323790982129      0.836767086707513     -9.033831859430894
O      16.915023117745353      3.214216281390097     -9.309390039853795
Si     18.707527154952214      0.596981726405113     -9.228432629294732
Si     20.598724639551577      4.713770562752888     -8.002975397478195
Si     18.464157841358972      1.242022352151729     -6.376005433337388
O      16.751145969629160      5.174319614695656     -7.601354653034923
O      21.096554044386831      3.368480555540316     -7.262252694139005
Si     16.159085404673945      1.883007692058829     -9.903026056992386
O      15.516688362346160      7.184227342289458     -6.388976776445317
O      12.813724864459768      7.222209305845211     -5.915198983910963
O      14.969692208696806      9.371222589222674     -9.565633315021719
Si     14.338809157321590      7.236038017782596     -5.311192575178013
Si     12.198563363358392      5.967792253355015     -5.084351533984345
O      12.698465063946522     10.647219865271001     -8.898378517237198
Si     21.424171888069509      9.773859994144093     -8.435193034693778
O      16.213831664763994      7.199477470080751     -9.048510832576602
Si     16.593389511918225      6.784830627801870     -7.554949683149563
O      20.338069886550890      6.016979065945800     -7.116703820932478
O      19.916981891194190      7.936294446606461     -5.315486765211786
Si     19.704453119358149      7.509051245234537     -6.929699920456246
O      18.130520257155755      7.315580903238785     -7.336078765422407
O      20.596632721375766      8.621633812887724     -7.653443726839519
O      18.907695028995086     10.369608457899011     -5.551144712885067
O      19.493642966422065      1.287242019685274     -5.048947263221194
Si     20.617600970097790      0.603784099378681     -4.183826685052197
O      13.739261442370985      5.981726984629313     -4.496531958220482
O      10.958220288672614      6.370405656058718     -4.156027858306690
O      15.301376545279101      9.598977473729992     -1.627886158088899
O      14.698861084000486      8.345821083957917     -4.222644680958717
Si     15.386437301225101      9.332879239706664     -3.181359002827869
Si     16.198433808132904     10.566498685247897     -0.631361441006155
Si     20.016246542451618      9.435858863265022     -4.775710444811529
O      17.714779988569031     10.144727284228665     -1.176655994166827
Si     18.128471372205667     10.191631053646390     -2.710522015914073
O      19.602836547593096      9.769518812124653     -3.230885367399877
O      21.468973637111137     10.051657844806931     -5.008040435446595
O      17.026847075325239      9.198431604457500     -3.402363578282000
O      15.815485966825362     10.421661571977287      0.829337417583241
O      14.559608016958254     13.848532558764198    -15.550568747268175
O      13.544262230894558     11.902690174336261    -16.998578658203144
Si     14.388295527489225     12.284772944931966    -15.721938468936777
O      11.752617095554262     13.908504643257078    -16.950594188536094
Si     12.002524618961978     12.369510881561578    -16.488645249655477
Si     20.753033726562307     13.442456195136987    -15.507214855547975
O      20.451775222722382     11.983916992688645    -16.200771619345474
O      21.186033106091728     14.669308774504724    -16.497058760768841
O      14.295317434864598     16.782017489822923    -15.316595877409826
O      11.625348099313525     18.765647842335426    -16.779092536392515
O      20.738535127889161     17.048257247573137    -15.693105828026583
O      21.250723045459385     20.247668336361425    -15.897541057674040
O      15.475150138583455     11.396479405170924    -14.978351947482725
O      12.786368796852736     12.126485363626436    -14.931718373663601
Si     14.324435519341790     15.228737559400303    -14.715611592467484
O      14.605460720649639     11.819301095941565    -10.263414954175921
O      12.796548444002575     15.088174843722257    -14.141092099868747
O      15.388086645821284     15.170912663854304    -13.547313632351065
Si     12.327484261558668     12.048522980485247    -13.277989032207261
O      13.718300177821796     12.487594099489783    -12.599941041165874
O      15.603381272473486     14.021326746472226    -11.379326342315888
Si     15.002738985994142     12.581866083531034    -11.589751177415355
Si     11.217329961935896     14.809053150930882    -13.706536994509506
O      11.321803338029326     13.312515795627684    -13.081089980548464
Si     16.121777775528365     10.767739765180181    -13.636289725957157
O      20.845507343775825     21.444585779113776    -18.604329512375450
O      16.147771063316593     11.860707649465670    -12.481207146935734
Si     16.294488545797620     15.245741863404835    -12.201380420171208
O      19.562965108388848     13.955491840615196    -14.466207472036018
Si     19.335753743104117     14.789033093974188    -13.093360117803034
O      21.000005461931405     11.385740735188348    -11.798710043360000
O      17.795370267020189     14.916658991213749    -12.621588470889352
Si     20.663599655471476     12.800941355595670    -11.189546996498851
O      20.227623836665426     14.077747581527516    -11.995440042463208
O      14.580326465678853     19.626506535747595    -14.978305173830535
Si     14.148563880954814     18.164421001949094    -14.439273537746150
Si     12.565699966579961     18.420648370336334    -11.840933778121370
O      13.962561129313059     18.303091175367097    -11.252608311178856
O      12.773480195481564     18.113971827594646    -13.513690719182039
Si     15.661726235637699     18.167651741971188    -11.563811361838988
Si     11.570095089757555     20.714516239791788    -13.293988786426093
O      11.959438242414294     19.900898880166697    -11.995153330500381
O      11.570756729290474     17.479715096805190    -11.091551126162830
Si     14.560415359446308     21.185818326490285    -14.512749749949368
O      15.269515863341072     17.957622557726278    -13.246319487081948
O      13.028920455098548     21.179760334503396    -13.893294083285792
O      16.139563065014329     16.552108180082055    -11.417576816584333
Si     20.159757786491770     17.631863457872328    -14.221060873757903
O      19.832279689008839     16.275274732133241    -13.431512649916600
O      19.532467737368435     19.075427908670253    -11.323381531461644
O      18.194271627997246     21.053101762038448    -12.659859023923090
Si     18.484230514315200     19.439075587004915    -12.537644751851973
O      17.086510702121476     18.964210473731399    -12.050976721319609
O      19.033179125309609     18.716337674277288    -13.869914882225675
O      21.466734475236972     18.518978873155195    -13.885139113638822
O      19.538453791130113     12.438226619870504    -10.057742442785782
O      15.925083718874411     18.670097152657529     -9.986948658047355
O      14.470436927990733     12.727190969602798     -5.646253245392412
Si     15.571192482197395     12.650072608625146     -6.825722298755627
O      15.083338431133900     11.478954407731354     -7.833070893506478
Si     12.909993578586382     15.396215774786960     -5.793519172730737
O      12.180486209040765     14.097805133602817     -6.316264671360154
Si     11.232957461944856     11.258685309162615     -8.944249902389819
Si     15.663398060941159     15.778950089737965     -6.996648864759707
O      15.741196786704794     14.181809879761071     -7.282756813375249
O      11.286200927098255     15.817256395011272     -5.506097480353596
O      14.114353526959341     16.066008994193723     -6.659681923133383
Si     14.314533542509121     10.758167354825050     -9.083879667058426
O      21.335900374365181     14.496139512480561     -5.789912516609695
O      20.714566004937804     11.189173923622302     -8.264931116618904
Si     18.304728642392504     11.855210127979767     -5.972765845439208
O      16.768213449497388     12.157719446017037     -5.799151046701817
O      18.476059521991161     12.028174730404757     -7.549298043720934
O      20.199461379775858     13.795631554483904     -7.915056515414099
Si     21.184836544528785     14.971989584049837     -7.323630952437771
Si     19.684700669785510     12.412070896416264     -8.499183375762600
O      19.280625758418541     12.865514252750492     -5.206218144740395
O      19.387859207784622     18.861555193766861     -2.702161838556207
O      15.028439102023029     10.823175949136688     -3.831776106350597
O      16.269655325357977     16.767949750378744     -8.124353314577222
O      16.478780053488965     16.235563295374259     -5.660101121542600
Si     16.769059749467797     18.236197667328920     -8.740171953827394
O      16.836687899220212     19.314779775593230     -7.540448266608053
O      19.253874342636767     18.839377303239022     -6.586043476002308
Si     20.505380614910749     18.044835468396318     -7.220471558073259
O      20.658336071271620     18.650975097744851     -8.736762516253604
O      20.476227185708908     16.424828435994847     -7.298679066461657
Si     17.732251463295004     19.542923560556936     -6.245415139620746
O      18.274091866145326     18.146006633720962     -9.231167366868920
O      19.045457737292420     20.593180945245305     -9.300387445810918
O      17.878083168556557     21.183623659305077     -6.077583980232769
Si     19.525612555530039     19.046841296161148     -9.799251265558992
O      13.570079197502171     15.171959190335933     -4.308146160427081
Si     12.484354477727761     14.341020963874321     -0.907582863074682
O      12.874772597458536     12.165338792285112     -3.552952449389720
Si     14.304252633642493     12.198420546086028     -4.217815666847391
Si     14.616352160957510     14.958712424040993     -3.091754262568393
O      13.714020852782877     14.809116488035318     -1.785086498031601
O      15.316820989921039     13.408568968130616     -3.355352437064950
Si     11.363537361689211     12.449217390829586     -3.014887534983732
O      11.674655407283469     13.232484158580622     -1.651373843263014
O      16.163502697714225     12.104627740243382     -1.285563718271587
O      15.720574773917409     16.083158502734118     -3.366676715273975
Si     16.765530419205167     12.858146134688379     -2.543598226472463
O      17.635614214298926     14.174704033702927     -2.497645535779156
O      20.068177787885208     14.619232148318307     -3.492101867181217
Si     20.601799641668816     13.592960918729291     -4.633727358400470
Si     18.823170095723942     15.264020538862214     -2.730123381903857
O      17.723609743548792     11.728953291153896     -3.109222393277518
O      17.072698506008319     18.568156832184702     -5.093613356824632
O      20.288208439304430     21.308453255616225     -2.779737300367465
Si     20.517016619680717     19.825839799701757     -3.119834065444827
O      18.192636942891749     16.506249674445147     -3.631248934768728
Si     16.694590688627432     17.106471850249914     -4.258231157625229
O      18.857494988776544     16.433386951832983     -1.538836880726987
O      16.968132548950468     18.110748189053421     -2.759704322528639
Si     18.377660614850267     17.714729039451502     -2.486631020610087
O      20.764029419567915     20.531192223633042     -4.805067570729974
O      10.827737909719119     13.518808211272889     -4.105984173822636
O      11.217697693018568     12.589503614605906     -9.898477636827623
O      12.014537515017135     15.021267207311435      0.332890778689697
