# Supplementary material for: Ground-up generation of periodic slab models of dehydroxylated amorphous silica of varying roughness
Source: Phys Chem Chem Phys. 2025 Jun 26;27(28):15196–203. doi: 10.1039/d5cp01570g (PMC12232287; doi:10.1039/d5cp01570g)
Supplement: CP-027-D5CP01570G-s002 [file CP-027-D5CP01570G-s002.zip › ESI_Structures/Dry/structure-number_28-alpha_0.05.xyz]

432

O       0.095453913281552     10.289115707963100    -17.781170057769209
Si      4.789311778451845      4.581394546980134    -11.676887698942947
O       4.464831867928103      4.558538034289155    -10.117748921960880
Si      4.404456416141633      3.459365261968569     -8.835361756007774
O       2.905923533827108      3.515597030331592     -8.551414231612402
O       4.277736177050413      0.520418428682218    -11.370861652835369
Si      1.907182732771043      4.671459568157188    -11.612667932944031
Si      1.472404039724998      4.216634840468575     -8.787856709532818
O       1.618039405119762      1.062775340973665     -8.966919752788995
O       1.860945439430470      3.068449266350683    -11.260635900945484
O       1.806159838361473      0.578528355976595    -11.414109144428727
O       0.497158652795597      3.121701839797452     -9.363212506971264
Si      1.091033395222102      1.824816248546966    -10.435489714420918
O       3.312591484324604      5.028654712009722    -12.164222503958563
O       1.612566120774679      5.253650953313625    -10.099528088652558
O       0.623872805426309      4.919390187376076    -12.589017763649691
O       5.078887082075697      3.001861038704965    -11.919866400715234
O       5.005400268068311      2.165770532179020     -9.550865927241063
O       5.331411518018135      4.240543973824325     -7.764011000161466
O       5.935501567158687      0.133470221677669    -13.750714771020951
Si      0.829286881580809      0.419740118631594     -7.744493639413290
O       3.826804640403183      0.651201239194190    -15.413582686997032
Si      5.281934870399985      1.668342774977092    -11.045875967945136
O      10.337016443010649      1.024671778104107     -8.283144784387984
O       8.623283641734366      2.183040688913298     -9.492446445441827
Si      8.678894528471014      0.961310495042750     -8.378589121150908
O       8.598867733213941      4.780344429764719    -10.513896441548521
Si      9.493639009027291      3.502528089287324    -10.012402093130886
O       6.730918562574223      1.151439126705434    -11.562462596389940
O      10.317150143565144      3.554817578141833     -8.579503140696159
O       6.242130496643036      5.326386522047556    -11.725174184656574
O       0.427879156519729     10.324647865231103    -10.624279052143940
Si      0.151732687147441     10.077210228177588     -8.997939313986448
Si      7.303843122518836      9.073750101910084    -10.309179512978409
O       6.916990181711127      5.703120015635528     -9.124694874814480
Si      7.382445031978531      5.899204428289031    -10.691604467793130
O       8.787541685351185      9.715473072046098    -10.136892055759304
O       6.582478287863618     10.567457664727437    -10.797856565579419
O       6.315265355666269      8.759801398479176     -9.063188369965152
Si     10.054365389513237     10.687100014554055    -10.339308671803387
O       7.545262425208851      7.533093338347792    -10.844241715106781
O       6.384419097402413      0.256397841339957    -16.330868051993512
Si      5.233157952033313      0.164855316454037    -15.152317962610379
Si      7.482139457467222     10.619211702604044     -6.422959362213579
O       9.189948525241835      6.575619395595449     -2.646941118936105
O       7.927913083360384      0.088857217274229     -4.774151055249902
Si     10.548848304147207      3.348502071133125     -5.007921786614510
O       8.470513987740153      1.481306330877424     -6.839182988642960
Si     10.095620995129350      2.534737995899947     -2.703212305592555
Si      8.126072050775347      1.544315294818743     -5.229221990588479
Si      7.745933148903989      4.456231341481118     -5.233214271268837
O       9.428486822038733      2.167785099552437     -4.290779266684534
O       9.216482449592105      3.761912552219339     -2.074771809496186
O       7.296945377616110      2.919150623187631     -5.155758913543144
O       9.403390431929715      4.405330678430590     -5.230480662634585
O      10.466763409759523      1.121682678085064     -2.147921412692113
O       7.311437322654829      5.180396730030440     -6.524272700845599
O       7.566293686883066      4.957950077849123     -3.672239555849229
O       0.317204765431376      5.289472847246255     -2.658802963924145
O       3.874138016197981      8.653530802518624      0.128991997336647
O       2.294711841483764     10.044472529360576     -2.835583806929962
Si      1.247543605734065      8.795137218745005     -2.948711970074947
O       1.948506785997751      7.377066956315911     -3.441124379654998
O       2.780360667253688      6.502968693049960     -1.222829294133965
O       0.726716464608797      7.897270529323605     -1.664155926908106
Si      1.442036094269795      6.462510335251439     -2.180984299931933
Si      4.052551864270789      7.188791844363395     -0.533477619391883
O       4.646616444222617      9.303094503335698     -7.024427325568428
Si      4.815020488630052      9.906232217922863      0.529627141634038
O       5.150636331223185      6.307315737161544      0.334128431237687
O       0.059161863014370      9.203443826182355     -3.852638242121442
Si      6.546460418258174      6.696039736869171     -0.394686960923549
Si      8.412035755346905      5.151312233055500     -2.328538091195254
O       5.444465241754044      7.550301228462602     -1.376274121804169
O       9.875099965520430      9.011458236099445      1.598641857795451
O       9.753416351622567      8.244925915422002     -0.872094884439422
O       5.985257517943105      9.669147365469763      1.591994633910237
O       7.397308744431951      5.543323883389156     -1.081625872065213
Si      8.858895279932243      8.699413505229851      0.339374195595166
O       7.221046607233504      9.130437472510051     -6.877840862025088
O       5.668471039588153      6.935359288867266     -7.261240947265491
O       8.416959758276267     10.267762179441220     -0.147156241502913
O       8.971925934593269      9.493270170317611     -2.985890605850927
Si      5.909596395006004      8.450849821631117     -7.591443271586691
Si      9.735962149458560      8.095994856795450     -2.460064881671777
O       7.627208525555172      7.633444760969904      0.302308953936780
O       5.395823664190062     10.636784938689711     -0.810102551421368
O       8.192126459777413     10.670936381231174     -4.993618275191688
O       1.068210003838924      4.963939324341069     -7.432890934843830
Si      6.282554560714132      5.507984313777404     -7.650647659413827
O       2.083457576137688     11.444988090795533    -19.127463628861605
Si      0.865149633075709     11.595542761218335    -18.302303324632724
O       0.191831325804737     12.853387832515645    -17.689324429306811
Si      2.944431889114918     14.458056372404915    -14.338377891457183
O       4.098167586795446     15.235538567074592     -8.394443552921071
O       1.611410662620312     15.701997870495665     -8.825720066995180
O       1.842890772889368     13.164272712125324     -9.060304643744068
Si      0.779481845037444     14.359743761162129     -9.157875181892610
Si      1.068995434469991     12.900028710643236    -14.081538406115696
O       3.313862190502515     15.678004178347514    -15.335066489190478
O       2.488843674807415     13.031042763653325    -14.942389637120781
O       0.974943442062245     11.756629275824181    -13.001032845340687
O       1.430057891986999     14.463040633810790    -13.666238682088901
O       4.763299105788441     15.583152128913298    -10.878007766356609
O       3.951885439515372     14.688083651744279    -13.163222505672584
Si      4.613759080057707     15.936464932205059    -12.414591987930958
Si      2.242136714296433     12.117989216882711     -7.950319270223371
O       1.320521213077319     10.848980174125415     -8.216716368517112
O       5.968993599924557     18.579386662401649    -12.994750834780621
O       9.015597446837038     16.401731425087437     -9.772474953406554
Si      5.304004316575554     14.936734148741841     -9.506137010817568
O       5.557080551860540     13.379872076960131    -10.026733947470458
O       9.146307262438734     14.544507866610489    -11.657509093565679
Si      8.876821202183084     12.591921233103205     -8.548423510457319
O       7.923644425597282     12.585588615534641     -9.789945879527991
Si      6.606864310668621     12.239176191834877    -10.688868940821463
O       7.337578557655925     12.766456516189898    -12.081252946973128
O      10.097897187868117     11.791810573493484     -9.208081736159503
Si      8.866460450249242     13.081273389146059    -12.248501682943418
O       9.746555360359501     11.630794916147567    -11.706668039148798
O      10.029624938013484     13.001265832211109    -13.398995207512199
Si      9.880333699689370     15.822700186752034    -11.033736212055073
O       6.606580177941364     15.741378929916630     -8.994201352225627
O       9.175608042652811     14.033652897060255     -7.922867544673959
O       6.033276966830384     16.211736329705641    -13.190569008638487
Si      2.920245883374897     16.278472782051672     -8.002649400667259
O       1.072184689414355     16.641980214004789    -15.732655831641743
O       3.555327761322147     17.141925645346760    -12.582611591048494
O       3.705142876189813     17.795792413379239    -16.821544967638250
Si      2.626579069561451     17.125907859008535    -15.771779521640600
Si      2.979379043621570     21.041908438058023    -11.291830487983125
O       3.469509810057738     17.701463555239069     -8.494824983160811
Si      2.670967240474830     18.429364665007601    -12.982602184187026
O       3.118615361464521     20.121230889057347     -9.909711668024869
Si      4.092703575194982     19.076676512247644     -9.111882956272998
O       4.880339884092036     18.586279153473555    -10.479600062963092
O       3.140329430565180     19.871258981247156    -12.415121129221014
O       2.707598119976901     18.256090520633165    -14.605689904878915
O       1.047166974005830     18.364393484833599    -12.688658198085147
O       8.176417442808631     20.711558839288735    -13.310756300532443
Si      6.919103579647518     21.300455741083514    -12.528580104899646
Si      5.140168718204152     18.460235195297724    -16.435402359045842
O       5.362321774623114     19.794463971134729     -8.402158536418913
O       7.522222849113107     18.426409753004982     -8.412707855611494
O       6.295768795849208     19.074595525573105    -17.363699076304080
O       5.378564422793336     19.968368828136228    -15.599483874062553
O       8.093759957814823     18.222274704970641    -14.144497222824771
O       8.234373451758103     20.001229487949910    -15.822921537350323
Si      7.637745091031374     17.036265789640115     -9.339878409677848
O      10.209747453156130     17.078678652218223    -11.877149682133791
Si      6.890654829874984     19.844323000509522     -7.790098713095048
Si      6.658307826871785     17.498793446549016    -13.943565953960491
O       5.849167679831119     17.488318853608089    -15.339543528049070
Si      8.873682214558128     19.675823507063885    -14.352830782362444
O      10.515736489366244     19.887754684244399    -14.049096269033328
Si      6.175427411929713     18.727243433322396    -11.407406884509410
O       6.605859682610137     20.223991399076191    -11.341119562336393
O       7.760968269025143     21.127941552792610     -8.380422498551630
O       7.158389313322302     17.662522484479616    -10.813564359834483
Si      6.845110966409812     20.319710405879984    -16.500925882577963
O       2.105732798015119     12.465621565360639     -4.011614439491710
Si      1.009202832580977     12.622938169873924     -5.212473502950171
O       1.862448415298268     12.795509460441034     -6.567752423031394
O       4.414830147400525     11.864447096771499     -2.675390494468865
Si      3.178806165147683     11.334123599737445     -3.532296620779930
O       0.283168100177416     11.151994768711917     -5.352043082197514
O       4.617937177708649     11.276911440038909      1.511010529743006
O       3.714728312528865     10.851812625477073     -5.020118104207172
Si      4.472836825302601     10.793580894467228     -6.388020012708699
O       9.250926565531191     16.507067996362622     -6.604148091047533
O       6.953135736494970     19.496665838796545     -3.452389929117396
Si      8.540238431452066     10.963403872787641     -3.507025274975413
O       8.222924785921599     11.623390394394258     -7.442216920221747
O       6.010387780126439     11.180729081920639     -6.236569327602380
Si      5.835552275895408     11.774595460553885     -1.858899020557816
O       6.416153019118620     13.170961932929131     -1.086733883176642
Si      9.622796607981758     14.462471343336111      0.743191629344388
O       9.432452102873469     12.283516612370818     -3.583430342188620
Si      9.994917759703839     15.136095616809524     -6.962709534158993
O      10.102864890470356     14.247500145697815     -5.613818778549771
O       7.140160514425453     11.391658268934320     -2.729438339002010
Si      7.534189784756499     14.209167226856236     -0.667174973392285
O       8.126761952100866     15.380372832083751     -1.678463081760484
O       8.107442242722927     14.961674697640495      0.679724703289361
O      10.215852365917177     14.923795771815744     -3.005638131806367
O       8.865694408303483     13.156437047019098     -0.194072875187897
Si     10.374157535078156     13.673522418270061     -4.053417861472238
O       9.977155311877791     11.318597732310941      1.100088908462289
O       7.338158840754069     11.830543390427083      1.451263158780288
Si      8.533836632082902     11.680779805023775      0.462921901917782
O      10.684913895691235     15.403879994570959     -0.011517470585061
O      10.666305502928415     13.732811829784914      1.788474816270313
O       2.368594850485785     16.185240285179894     -6.437657562806915
O       2.145273750320329     20.868957256698760     -4.172765270091581
O       0.802671074656599     16.618260892725306     -3.989670165040608
O       1.855181625300226     18.568904435071815     -5.575469420618711
Si      1.342805011020311     17.065644941162240     -5.538672191286281
Si      1.474531212055155     20.135478379592342     -5.343560419661082
O       1.617515003992218     20.922420177640870     -6.766143975873986
Si      9.132306483902086     16.197612852695361     -2.646975589854408
O       6.784194361793014     19.875928377566073     -6.189430501933813
O       8.948057502515013     18.982316394156069     -5.199709284906658
O       9.832796654507208     17.535567172965109     -1.962964774970273
O       8.621850371552355     16.658149992637949     -4.029353288545917
Si      7.657735009620295     19.937133930438218     -4.777462741771917
O      10.528739183537873     20.278890275494831     -0.736522784278872
Si      9.424737047355467     17.461192844268140     -5.213627444343957
Si      6.092366103664794     11.196850165425618      2.285793023275232
O       3.669666026175717     11.561673060586330     -7.555432292526437
O       6.247027415246901     11.431836005694711      3.794846151690752
O      18.987946140188132     10.302097931296412    -17.804147917052575
Si     13.852189760849889      1.042594553027823    -12.980133921485599
O      12.953344413818426      2.168096341574000    -12.223332792967380
Si     12.407389640575069      3.461501320251205    -11.408198879418453
O      13.462819749974317      3.636521302184730    -10.173535036435677
O      15.186084457677140      1.988321924905438     -8.874828411239150
O      12.802626199848044      4.821783299679812    -12.171682429617729
O      14.781462220803157      1.985885935557027    -13.978594356713208
Si     13.994440406814929      3.108130168916719     -8.764202758757170
O      15.077264283374973      4.239979317629794    -12.941422333417469
O      15.163979791235175      0.644618657784415    -12.050391686566256
O      12.625807315920959      2.427938902647390     -8.255603361943841
Si     15.938676898374160      3.113870795022389    -13.656871713399681
O      14.847082878470218      4.149186760012304     -7.832294483352335
Si     11.139618113404884      2.304052115480816     -7.831812755843344
Si     14.274011668005659      5.425422340927780    -12.239021319132815
O      11.463893563953784     10.731911816958988    -13.679040869243108
O      17.111269964993777      4.026414884271051    -14.487096452669673
O      17.076927377318363      1.213003807328769    -10.261392706837601
Si     16.743189263016070      0.902509148038550    -11.812331705132797
Si     16.817723575534959      1.768045233248697     -8.822146940453944
O      19.398807839075968      1.449305746424102     -8.481752879326434
O      16.948054308395207      2.262616198261088    -12.683148859454446
O      20.994748139276155      1.230983311790596    -10.590706220201410
O      17.207020839983212      3.291746380556686     -8.309770977653191
O      19.484244842228708      5.145743074908229    -13.444208827310886
Si     20.085552972433355      0.356681519353477     -9.518943332306190
Si     21.044640795603414      5.252172422755520    -13.594257186029479
Si     18.071440370332343      5.321560203025504    -14.276620844191712
O      14.484972948212002      6.724778842950845    -13.337634321471217
O      15.104928620437812      5.917152827367592    -10.974294234549665
Si     15.600754074235057     10.298971548747410    -11.935774326983219
O      11.531643608930182     10.215658693314694    -10.547789170630045
Si     15.813820206009968      7.489507227342518    -13.592451397075756
O      14.230784396798093     10.564137739113473    -11.235081809227472
O      15.908961723175528      8.644438507000496    -14.791801256565350
O      16.068884954351446      8.553914445207074    -12.280392976720421
O      10.801792007134331      3.300054631859242    -10.929220617579674
O      16.771171526698687      6.083477529992690     -7.963189545111182
O      21.295873767768985      8.592034643843224     -8.486435565961369
O      17.067172643830098      7.960217995433222     -9.806732627229056
Si     17.365958704599599      8.660998986836338    -11.121309354690865
O      20.672630797725567      9.834335954944503    -12.869595437663449
O      18.805403207977673      8.442705792270335    -11.825285062891181
O      20.238299140988655      8.070898038632496    -16.745785293872501
Si     20.326777076686167      9.656797080592534    -17.126190264838961
O      17.041736708126852      6.503761188893461    -13.743662271161551
O      16.919864832472133     10.228702452969214    -11.079958825488282
O      18.069889596121431      9.572088522523131    -13.888931350651090
Si     17.200059939810092      7.532449337736015     -8.248532387154951
O      18.774892911573808      7.838753975858655     -7.904862144025961
O      19.892850973530429     10.498931010290404    -15.805873926653650
O      21.298499578454120      5.928292688397344    -15.024609139035610
Si     20.146089121616178      6.923560490336710    -15.560386243166004
Si     19.421740858932822      8.916427956511145    -13.250135759617873
O      18.843031453514229      5.989722930709275    -15.560808791036633
O      20.044161987067188      7.773706694531587    -14.139537233770117
Si     16.673677416973881     10.059672676598709    -14.625642304312727
O      15.365300320705188      1.095751489227369     -2.671364883288502
Si     14.294275571489624      0.851272504295646     -1.558973381635476
O      14.885079121837496      0.948445047971843     -0.170402550562324
O      11.281731839866278      3.287379143811302     -3.526765651101051
O      11.164484739579146      2.648681444884239     -6.230722331627759
O      12.828939368024193      0.359339181741008     -1.785889977577453
Si     16.130485112803196      0.348287152884839      0.851300032167996
Si     21.192035305379850      4.975250077590488     -6.556499979576271
O      16.804295481591385      0.593920392011533     -4.832086658925426
O      17.036671156000246      2.913205782396618     -4.005516582200280
O      17.162759552224045      4.428463673304496     -6.084611773296489
Si     20.841910535400491      4.259308168644869     -3.575305293833127
Si     16.772649688336987      1.470508012298631     -3.404018493843390
O      20.173568927071013      0.298797006065441     -3.656131569024622
O      18.879809677822436      2.533675833972744     -5.849689821950287
Si     18.050915335006650      3.657375862316441     -4.990474867638869
O      18.144852472592468      1.255230808787668     -2.550126468314773
Si     19.807702414353862      1.302888341778357     -2.467669679662539
O      19.941750333881043      0.681377179559915     -0.920105771906168
O      20.496628586586858      2.787247568319075     -2.855776860006138
O      19.206184235889562      4.478636647559014     -4.107043524110233
O      17.534777453271403      0.644924077150984      0.153007274324068
O      20.318312326309528      3.869285783846028     -7.363993663306500
Si     19.899060195486904      2.328898782563571     -7.163843231542462
O      21.365670916369876      1.504946269556094     -6.968219716799218
O      16.981696362168091      0.767646973285982     -7.505807532191167
O      12.612827480451788     10.343029309100643     -4.170428886295725
Si     11.014518796727344     10.216705053786050      1.632229216032185
O      11.213386154923025      8.358963776366826     -2.937706566478538
O      13.333588179313459      9.558051294851460     -1.707600215106765
Si     12.159885363557452      9.680199280444365     -2.768135092733407
O      12.171546354860606     10.053688999021428      0.480162045094022
O      16.556057678103105      8.805680909397855     -7.373249657276602
Si     20.792201275533976      9.936471840882378     -4.988770443486544
Si     16.430574755824246     10.413871539110881     -7.321299966026381
O      20.502177297517626      8.960131934652907     -6.194549961489502
O      20.603105271113680      6.454180060226736     -6.727047455860012
Si     20.301948693562416      7.879865350577265     -7.385102053258223
O      21.411982309256981      4.546945478155231     -5.105005616315426
Si     16.487046579081152      4.525459445995274     -7.548791667191189
O      16.161986865712404      0.462615135523280      2.490372440747368
O      12.256209966703247     12.234721942104166    -11.753979952478231
O      11.130323400590415     15.131130993380330    -10.309224841565634
O      13.121806043020591     11.835659843010035     -9.201716933630848
Si     12.864591759350686     11.180049316494761    -10.665383243503085
O      13.513492267521334     15.702813590547775     -8.872958859761217
Si     11.090960885624177     11.872363952993327    -12.839132549134288
O      16.014555599501467     15.376204239538708     -8.445491907146085
O      21.476285882283385     12.969018484468529    -15.187817169529811
Si     13.705131613798109     12.043123752403279     -7.730471681821776
O      14.323632971395957     13.497685970840783     -7.687690842078773
Si     14.547462110471944     15.071409101874806     -7.777420988605225
Si     21.016393050042698     16.325164754805069    -15.367550874033190
O      17.518002563056168     11.120732522793958     -8.405780351502754
Si     18.926999264776882     11.824218755868928     -8.588112601763054
Si     19.448477299628706     15.778032734788079    -12.776755153666102
O      20.339262109036106     12.039426614625233    -11.677526182784616
O      20.093894510995977     15.506914707056357    -14.209203203661025
O      19.033551287619222     12.888393215266040     -9.715546768851523
Si     19.902953578114239     13.384531289104601    -10.930182973821315
O      19.355800495688936     14.422479087259147    -11.935872069236979
O      19.332606737061699     12.739772142811324    -16.687872014791889
Si     20.764338273521435     13.511134441026153    -16.554286986038520
O      20.759333243034813     15.136095034957723    -16.472692440186311
Si     18.633819478926846     11.333359273399788    -16.524225474890450
O      21.171078382163056     14.057873580007410     -7.968201718065171
O      17.298089652546512     11.013416885538003    -15.768850121484638
O      21.320179443449245     13.984201784056566    -10.403219994211183
Si     21.429151889244025     10.957826878083672    -12.085300262364193
O      20.177298782250954     10.823259180434546     -8.757524232560520
Si     12.000277575729806     16.024496452817733     -9.193849441943973
O      10.946235415283660     19.722360146013500    -11.519330564206815
O      11.924667526132071     17.366610629417437    -10.096424178135825
O      12.890556619812221     21.247320122804950    -13.199528024143317
Si     11.407079381705262     18.131366936380470    -11.437675071388204
Si     11.805978869002528     20.018167415394981    -12.976619941238225
O      12.436708739646395     18.571357486973653    -12.597005530128987
O      16.769763417472937     17.734451152332273     -8.093682261979577
O      20.008476699263682     19.627575711922049    -12.770148272121729
O      17.993002349473400     16.401039678936613    -12.640210785285248
O      17.991005193831068     18.735755517942721    -11.494615064987794
Si     18.766176356441900     20.159321651174391    -11.735439525252906
Si     16.674238182908461     16.613973788760713     -9.201090162180888
O      16.125153491217631     17.049782056802943    -10.681089570315390
O      21.179867334773714     21.138056764276385     -8.616779103540576
O      20.332331732796053     17.012779794413440    -12.225134599325656
O      17.735139293874095     21.186762417745101    -12.322508854786278
O      20.792769628274161     17.786868480130142    -14.588097593447491
O      19.238845691458092     20.810224653038105    -10.399256080275661
Si     20.950602895138690     18.319179664510315    -13.076127525578746
O      18.074352042388824     16.403273728224864     -9.929002555527090
Si     17.605754201885961     17.227589309444280    -11.335326210472116
O      15.887718178365516     10.791710810847720    -13.405542277784345
O      11.284072258409594     15.626367391406024     -7.805254072967571
O      11.745864312525168     12.925743639785606     -4.258219325178644
O      12.954628775150105     11.862087127615958     -6.350245899743101
O      14.160733389020123     12.295422338546024     -4.003649546201979
Si     12.823944652483661     11.783155130083212     -4.762022456015969
Si     14.845207536051591     12.623508457022751     -2.507875534161840
O      14.593996491745969     14.252587708034367     -2.128194940787105
O      14.191700626605895     11.838649849490253     -1.303426637753887
O      12.310051380519539     12.387808783806552      0.320233608539815
Si     11.955333128247808     12.745653389083607      1.816288582241315
Si     13.976008266388545     14.897265862898477      1.548266214276916
O      14.605130211880232     15.843584978007886     -6.394367744288271
O      15.445806634805564     15.348998604840411      1.255399401403570
Si     12.814799888587496     10.981043295688700     -0.650077533445412
O      11.651516710848826     10.976177175012722     -1.925774508055416
O      13.014928758857545     15.909581467053375      0.968012981681903
O      13.299191298956867     13.721038287788856      2.258471661334455
Si     10.773643470559351     18.774438099030007     -1.440675055174778
Si     14.324553344192351     15.845617658583516     -2.225887489283168
O      14.967297989285219     10.970886995753943     -7.613695159277645
O      21.179719763124677     13.583813824357732     -5.459267358187710
O      17.149053590018632     11.044134173119950     -6.021486718094573
O      16.420269386197283     12.830382702169848     -2.817541902253494
O      16.160118111400912     14.782536517649222     -4.596929022275189
O      17.809968420240754     15.070665399191244     -2.777522828365016
O      18.157985422780772     13.103985997019404     -4.681592106727004
Si     18.419690153032480     11.821448468432019     -5.477515272539503
Si     20.212476369301541     13.910321564737721     -6.683844047925969
O      19.227812661613282     12.559389776270605     -7.021497856738626
Si     17.131423432981290     13.936212478090933     -3.719743068454699
O      19.390887877426323     15.246323401619353     -6.490054300724053
O      17.825799042482874     15.710185824905480     -0.370421537196872
O      19.364041670451051     10.763542918594890     -4.766974354538006
O      12.891749346641348     16.072588780467921     -1.540944990399644
Si     15.418638183326895     16.218959201793030     -5.056073210632772
Si     11.289919132245959     21.255303121244758     -1.817140915613828
O      15.412255771171273     16.358633213365316     -1.086179252731651
O      14.589355437465722     16.454278734339681     -3.672106636951016
Si     11.957323791101842     16.324575345260904     -0.304744919235351
O      11.644226916037479     17.925559468341191     -0.393157641955245
O      11.460600604784954     19.783318711417028     -2.536023004916772
O      16.093209574913953     20.217904407595235      0.688729651584350
Si     18.609786841876350     15.957213709491759     -1.745540666162746
O      19.054543152146842     19.508156030659105     -3.937853176294472
Si     19.927380302988770     20.657829335881416     -4.777137484360954
Si     17.151560627397568     18.267272877370036     -6.574125135619485
Si     17.385336915321862     21.377002143617322     -6.226623225395193
O      16.378107270772571     17.430416339306653     -5.448214098834109
O      20.221686454227402     15.880073495357935     -2.043478525042408
O      21.392371511119180     16.949474402167393     -6.320516192879025
O      18.535939485840391     20.060586149540249      0.944347178115517
O      18.731332187643257     17.737887992224845     -6.544854792909246
Si     20.951836927774682     16.789915270516865     -3.143009428734665
O      16.817944812080459     17.656822976295505      0.913301223419216
Si     18.790129818201212     21.161265681623323     -0.275349130180077
O      19.892496115377892     16.709017222112319     -4.405572657400630
Si     16.384850026091112     16.279994151574360      0.226192540367550
Si     19.244859508526492     18.854958150360879     -2.509791747019068
O      16.920019100276416     19.854578234897371     -6.426515105266913
O      18.968496757978325     21.193886346189416     -5.915150983685690
O      20.703075063343412     18.273263062543368     -2.532900184066332
O      21.316955920520659     20.068479782903285     -5.155460231529065
Si     17.160667502392958     19.227040808516421      1.378506806661701
Si     19.804197143520902     16.776206226039829     -6.011857367646286
O      18.782978088823235     20.033901352188831     -1.470161321617220
O      18.383885390701593     17.558010162475664     -2.024859780814912
O      10.969993421220877     17.382732296791538     -4.893563962520902
O      11.824778735335878     11.313552417603727      2.586416181823941
O      16.922114908542163     19.690603094896375      2.969594199798613
Si     16.542810206352957     21.054830891275682      3.749348214158663
O      16.451896033480629     21.349757725230070      5.149820915819937
