# Supplementary material for: Ground-up generation of periodic slab models of dehydroxylated amorphous silica of varying roughness
Source: Phys Chem Chem Phys. 2025 Jun 26;27(28):15196–203. doi: 10.1039/d5cp01570g (PMC12232287; doi:10.1039/d5cp01570g)
Supplement: CP-027-D5CP01570G-s002 [file CP-027-D5CP01570G-s002.zip › ESI_Structures/Dry/structure-number_29-alpha_0.04.xyz]

432

O       1.801449840442801      0.129603822130737    -17.754216785127909
O       9.244899934672485      1.980554744863035    -17.245148120554632
Si      7.754207603290030      1.394458223043204    -16.762092612335934
O       6.518275807731728      2.457529953377488    -16.563844370692294
Si      6.093810833326218      3.945746137249255    -16.191306861961312
O       5.961433157730798      4.968986637033086    -17.324168528596761
Si      8.229672880019242      8.754903201853560    -20.903510669044088
O       2.347407069829047      6.394000726761959    -20.159197952418126
Si      3.853056968044291      6.986879951710498    -19.850225316079545
O       2.866326706260384      8.461264406341458    -20.029756788667058
O       2.214893991966883      8.941238724944034    -16.771477286885862
O       3.065106562081997      6.626575580680639    -15.854080313345486
Si      1.995819050963430      7.804665697708247    -15.680621159639815
O       3.973401129972758      8.967174382884862    -22.349431324423207
O       1.411521292231016      8.547620177892533    -21.647164902107193
O       4.966697458724624      7.104479948261365    -20.964592277695388
Si      1.280175041716237      7.508581376484936    -20.456976116583732
Si      2.796819208089927      9.463350723951738    -21.448575893848133
O       4.597678956894147      6.608987289391461    -18.532264082261690
Si      2.673202459653321     10.471302781909527    -17.052123726962876
O       0.525609183820665      7.292428583500550    -15.613686784274833
O       5.082510139209218     10.468711004961042    -20.354236672857127
Si      5.380642085226056      7.966007519691643    -22.300926056013086
O       9.227256506717895      7.929754064553200    -19.621357046957328
O      10.140969044882716      7.336991663022779    -17.220130682912419
Si      5.909614355944015      6.662042655841676    -17.472049694396922
Si      8.844433096772280      7.782025356329786    -17.999074105929381
O       6.703416950140652      8.896477933706251    -21.763881627716220
O       5.540409138888731      6.583939118164552    -15.778839301423048
O       5.730146642829324      8.416456694294311    -17.452938855421884
O       5.705304943294412      7.142566078628206    -23.503218568961437
O      10.269247411528978     10.581237539432557    -19.482296242008228
O       8.175299558900685      9.126840870902219    -17.419354834564274
Si     10.442241272778292      6.694281677695279    -15.764857694816769
Si      6.569633869307904     10.589285778315750    -21.102617857044891
O       8.380707570955401     10.380253717644605    -21.044976315888963
Si     10.561717260955108      7.542989245607989    -20.750575656662349
Si      6.747033261670106      9.480866285478466    -17.966153700741778
O       9.440880026855254      8.139753884636651    -21.774166976307086
O       7.161160562515250      9.139001250695710    -19.568575807241785
O       7.528889266615455      6.886414455152789    -17.894409846620409
O       1.893632470642839      0.595127842950507    -11.062647374994430
Si      0.477023186838027      1.461727976059178    -10.939223714483614
Si      3.787888929204691      3.271876576730561    -14.229692362250976
O       4.000324639586202      3.825322594174618    -12.705613398680649
O       2.200824735750557      3.431807578756877    -14.643734905931440
O       4.469930384159724      1.804567852542609    -14.364095083706959
O       0.884237733886832      3.064550305595382    -10.960725592078962
Si      0.869700192618807      4.605230770578506    -11.423086262766914
O       1.373980461914285      3.002717269753722     -7.261460740219542
Si      0.656826494163401      3.794084405029573    -14.515920640977885
O       4.335797199810731      0.623389872493206    -12.128890046253842
O       0.583416413680684      4.496775496879007    -13.015482666202614
O       5.104578473288250      2.866329273657848     -7.164378508121350
Si      4.677761488964134      2.577290042348555     -5.634748153190029
Si      1.664304603326376      2.746801344872142     -5.647820887348356
O       0.399477477643595      3.822251529752834     -5.455006271292036
O       2.326088617407344      5.388323124353163    -11.408397230798105
Si      9.417308945598332      6.551061271508981    -11.706653060996697
O       4.634846529556440      4.233861554845792    -15.229216706966504
Si      5.285906301222679      0.864781615684663    -13.405712792595072
Si      3.772563391138966      5.389688717282386    -12.110779201983677
O       6.824469112239055      6.049375082572137    -13.230063290694492
O       8.944501633753081      6.210561730595630    -15.285255344853100
O      10.418898626029474      5.719112877024117    -10.804602429936280
O       5.287196789753985      1.079663061283261     -5.505251259396783
Si      6.373054194948241      0.081105825363210     -6.155668730392819
O       7.134200362730386      0.302061129108340    -10.338654635343079
O       7.918580030104524      0.450481376793195     -5.898251397731367
O       5.882756994617435      2.326800365361452     -9.789547028572702
Si      6.056637929058899      0.839473853291509     -9.368395771720966
O       6.869666236701674      4.450992970636193    -11.087757346272175
Si      6.823917903768200      3.598378238530742     -9.775047458364751
O       6.696605979897585      1.474603872458226    -13.137916115277644
Si      8.182355580709839      1.142296608219598    -13.622692419077184
O       9.373643784938082      2.101796812817356    -13.393796146911043
O       9.614123742544614      0.859310394613939    -10.385867044374136
Si      9.801472416851681      2.258525251302971     -9.503041100234091
O       8.299543021309846      2.976829574771495     -9.582042918908716
O       9.476474358442847      1.531444637899682     -8.034856394696304
O       6.483304946127064      4.477618702786772     -8.387854848940419
O       7.752663188645470      3.053422946439361     -6.731627992731207
Si      6.384524991576035      3.846181467102296     -6.946192509115452
Si      8.298507052586867      1.498240645642843     -7.056684946634745
O       6.805324684249786      0.912653145894308     -7.780395447722132
O       7.268457404593592      4.219334532659873    -14.977615639382524
O      10.483014256711435      3.067544964204918    -11.329067307469662
O       7.974040141248800      0.862392490919211    -15.231008088377077
O       5.732373530697141      3.892014284349202     -5.444090673139996
O       9.145974900238876      5.505526785772490    -12.935198242841860
O       0.268408946055273      9.971590819677475     -7.746393129358937
Si      1.590094937327587      9.908684359134988    -13.641250361920088
O       3.850870158779863      5.989321358625236    -13.573214708518519
O       5.018307545412015      6.112940316811652    -11.327489992349330
O       0.857851160306643      9.799173781384964    -12.206574922339900
O       2.257032287279319      8.606495636994314    -14.231550767968667
O       0.501360710532909     10.472639519037308    -14.728601901888849
Si      4.297769790060399      5.978605995823377    -15.077115668391594
Si      6.562716752456436      5.985529203907839    -11.662000568569013
O      10.059661328713704      7.955714133594641    -12.322114537988188
O       7.864220443508747      6.762439785298648    -11.130413096256156
Si      8.054754445281953      5.448780337398650    -14.161556667935747
O       0.038091134953820      0.260286859353737     -7.233264497917295
O       1.268939247310099      1.225265311482644     -5.383524151226706
O       3.179423096813837      2.868418916895798     -5.290582345001437
O       7.416437276576998     13.344970359349702    -27.194562937352366
Si      7.338957502511493     13.411255498957212    -25.704819558102546
O       4.858702977582629     15.363113505425742    -17.067450984886285
O       1.297440205564172     11.401560977640084    -16.909022708557075
Si      3.807465991666045     11.389627826533360    -19.760676314605533
O       4.668265144782088     12.676397053886937    -19.303783370743645
O       3.559094255269358     10.941076767111818    -15.816439870391065
O       2.760178812696982     10.938363437247807    -20.917497798296750
O       3.242041283868061     10.766254544875061    -18.443407439489881
O       3.000037290692294     15.480178995607297    -15.345800954141474
O       6.364412539333326     11.455310054178771    -22.478740402834521
Si      6.189079611790861     12.291290364279062    -18.690309803125530
O       6.582789739100015     13.641844936875216    -17.937088672983350
Si      9.008339914400212     11.574879536752004    -19.897677326583249
O       7.077196879465601     11.815524604240910    -19.946599572157002
O       9.556792255146775     12.827225131383399    -20.774377451498630
Si      6.433516860651610     14.924244006183153    -17.023530746789532
O       7.267409934218198     14.764648259187378    -15.606371352436719
O       8.925126940211346     11.992590534098557    -18.312288997166846
O       7.486307475619609     13.813473165085114    -22.728712458322065
Si     10.075368124113089     12.467751282663498    -17.285596433474332
Si      6.789151973809086     12.601678820884658    -23.536741557776917
Si      8.519262842805004     14.896431736788827    -23.523263321345787
O       9.549556461409601     15.508217625581903    -20.678572219787085
O       9.495767162547954     13.593791789487817    -16.310876321148726
Si     10.277354916372913     14.165457761710321    -21.299110436967155
O       9.952466431830871     14.394413308044696    -22.877448984186699
O       6.183478806168707     10.960885452170405    -17.764521174853019
O       8.125900204297844     14.661567937736940    -25.043909729282433
O       7.896353545710684     12.186358207566595    -24.653579903099125
O       5.974040285964244     13.259933892924298    -24.698113268599414
O      10.529804014318449     11.229781578659304    -16.290661167776342
Si      3.456147681676454     16.124039073437839    -16.755987431703829
Si      1.162889592203718     17.537708423700174    -17.910017303582492
O       3.914616449369820     20.042947225303887    -17.407902681690572
Si      4.941280314941458     18.860462382528173    -17.188888534663960
O       1.770473423490428     18.982473220311068    -18.045313304810932
O       2.320831583780987     16.368268781342731    -17.892938413472983
O       3.983407181723610     17.685312862193083    -16.649854125670444
Si      2.325828257189387     20.304034419032906    -17.273874023054752
O       1.958014336993214     20.141078550548308    -15.672211388075425
O       0.507067627301563     17.263906012815102    -16.407634963451336
Si      9.824444620207887     18.819929624762484    -19.496719311976278
Si      7.061336321322906     17.454942096529763    -18.776196563735397
Si      8.662734655493749     16.774835784356821    -21.292981528493431
O       8.335322209845975     16.331237413439951    -22.770377626640354
O       9.512436116224354     18.124475428674916    -20.922357801262464
O       9.686620809330815     20.286813315389967    -19.010826066926441
O       7.190084982723846     16.199444030045349    -17.800659301211049
Si      8.562891852493230     20.213958829839658    -17.831975851226730
O       8.266494216224212     18.692232743602652    -18.557344348675642
O       5.816499973318781     18.297876703477819    -18.407892361581535
O       9.455157923214186     20.046976581313821    -16.537168976399027
O       7.441344104626768     16.970254775031407    -20.220819820827877
O       5.990731978449402     19.169113692100009    -15.968012961099632
O       7.543807787302345     21.476756915329211    -17.631315471510952
O       0.534712973154154     14.910255864878208     -8.776295088651397
Si      3.946398498904807     11.524501185563542    -14.319558449929222
O       3.313459719115999     15.108397398847689    -12.734232081619909
O       1.279379982215428     13.996509220431504    -13.985544893757293
Si      3.822434504923389     15.549602908070913    -11.238766199267966
Si      2.783338863481861     14.441042320601799    -14.059127273427661
O       3.653653239485389     13.130438857592438    -14.393609918920948
O       2.835410127336329     14.721411795372696    -10.256998220591580
Si      1.462180559221273     14.015875667952541     -9.770732439688057
O       1.437726248957026     12.514316412588059     -9.020119894948282
Si      0.369583572386975     11.424351858885320     -8.385173002888042
O       0.463259836844616     13.722382993615739    -10.949953551132303
O       0.508109619020913     12.078984559765246     -6.603091080933159
O       2.785409706217554     10.924568874859279    -13.375655261388371
Si      5.496794149023597     19.549297404062457     -8.227035313892715
O       5.521095743619875     11.180805382107309    -13.822683390097458
O       5.383261972462673     15.086868174762868    -11.176528355065768
O       6.996577846819073     15.964965858589593    -12.873732959787443
O       6.353018552272909     13.376545220965273    -12.927039369843756
Si      6.933261136785867     11.964406469307443    -13.527597546019297
Si      6.712523536611338     14.642776028813568    -11.943487161265873
Si      9.161005347831580     13.202833157241141    -12.128409797541947
O       8.172414546345218     11.897846980948607    -12.445494333558685
O       9.213729026500165     13.771217998526444    -13.671316237935772
O       8.137662577388335     14.110542079008688    -11.263377813263737
O       7.639438066480888     12.357664893105541    -14.950900878993277
Si      8.477530886779640     13.737893361428938    -15.120426630683815
O      10.672999636622846     12.869513694014513    -11.486755001037062
Si      1.196765760962730     20.449731736959542    -14.322364795900068
O       1.154823786940633     18.755278699481337     -7.503563656175850
O       2.500498966449691     20.705034026520831     -6.673234473948836
O       3.974088424122468     17.156857491520519    -11.224283847809900
O       3.377934837619932     19.787644064737123    -11.604444109803158
Si      4.375206767356418     18.528105102701804    -11.847690777518460
O       4.671285895094567     18.553345633426545    -13.515539141853258
O       2.208007894760478     21.172360619294064    -13.428666524040407
Si      2.696746595530903     19.122457098565214     -7.139411516109989
O       4.073351542465558     18.908094011082834     -7.904661606694506
O       0.759521957697827     19.029842756421882    -13.583959005749183
Si      0.659477441070262     18.514440913687228     -5.921238806496765
Si      2.931057008604831     21.291167410403748    -11.998038009947049
O       2.262422382566124     18.168754834626956     -5.740962748353798
O       5.218101725386624     20.943820627113343     -9.060256428825062
O       8.613649200766513     21.455975977680303    -12.563634925971702
Si      7.982897252156880     17.228471675394733    -13.088827837781810
Si      8.544749509482212     21.305723201575969    -10.938923600148387
Si      7.284059787617962     18.657251624523202    -10.475315748106052
O       7.245256701349631     18.517716494109084    -13.734139453813761
O       5.824818508369669     18.883881999620176    -11.278529502200024
O       8.396458068104833     19.801955423901425    -10.465465434748356
O       5.603523395543702     20.909505862656754    -14.005424933872575
O       5.892803691730104     20.246919910843786     -6.793636744308238
O       6.645740816851740     18.729585809538776     -8.961206216085257
Si      5.895058761668444     19.319639925923312    -14.353049201676392
O       8.004590503953793     17.563522678485803    -11.419778153576191
O       9.315560856046307     16.815917846990800    -13.892739543735733
Si      1.131149382289335     21.338342378541167     -6.119294257688534
O       0.548230756571570     20.000288876475484     -5.420567270710269
Si     17.168719158121519      0.829404543121257    -25.461596164980705
O      16.903582990456869      0.467727319558391    -26.869757272764318
O      12.463841869308865      2.141127176703275    -17.531470050533919
O      15.060602558362300      3.157889646975427    -17.552128738525710
Si     13.907652690212437      2.346954640303855    -16.805386817337780
O      14.675018320271422      1.186873994271864    -15.952173447436380
O      13.584554861247641      3.419788322731633    -15.517166987631741
O      11.024312777652014      0.428671055189714    -16.674377019446577
O      11.083958894141990      3.044552899644793    -15.789555186953306
Si     10.873667618895510      2.016875171624329    -17.050859881700340
O      11.370008190620206      5.385116204291061    -15.802269838657466
Si     20.030814657166648      7.371482829150689    -18.743077763000109
O      16.306487888814587      1.230668974355927    -24.234142460851270
O      16.322544867105876      3.786809558070125    -15.628116372909226
Si     17.541062424187903      1.183565963011055    -23.088420203164503
O      18.379105270940766      0.737158445979555    -24.384890784878614
Si     17.125589268453481      1.068490619238222    -19.112442178491829
O      17.820292932893160      2.616259870910508    -22.370616299982281
O      17.411773076444245      4.430604907314128    -18.026380387344080
Si     16.623194837910951      3.277951453237203    -17.171940463567068
Si     17.703037689088461      3.405171748309088    -20.998674924559047
O      17.198185156033457      1.795447448058598    -17.590335381142175
O      18.923762971559565      3.872273219093303    -20.079356216313670
O      16.951512828066761      2.347571255538222    -20.025063013009603
O      17.076444129112545      4.808080023214818    -20.659614891420436
Si     18.082565769892526      5.088120548909636    -19.333411576158618
O      18.289394250163053      0.204233349058689    -19.757285772458776
O      21.408169010291754      4.875195524362856    -15.428832595490364
O      10.840350354810726      6.052312149956315    -20.610009519041654
O      12.799335303048990     10.183477007570971    -15.716347844936296
Si     11.818377624973882     10.072764337992627    -19.553515622340662
O      12.691323147254062      9.631966917956630    -18.254192338437733
O      11.571796401045983      8.721435210248110    -20.464668850000024
Si     13.669740079800562      9.598349365658416    -16.877650451597582
O      14.252176091179384      8.178810923527571    -16.370065034209240
O      20.339291871319375      6.565250896009787    -17.354646229025846
O      18.733493452784778      6.532318128778014    -19.305500292283917
O      14.963224092405088     10.526391002447477    -17.037430910653391
O      21.364000484580181      7.390817655657385    -19.635287268213268
Si     20.736359188789638      6.294389925935160    -15.766964661034985
O      16.745312864415745      7.560109434160462    -15.359096752316447
O      19.570068633701787      8.865971708286034    -18.305071275661277
Si     19.006687736709502      9.973288431071584    -17.251664293244346
O      18.724916565382962      9.086791536224482    -15.924187766926252
O      17.656039550259656     10.734844526904595    -17.535748243943026
O      14.691315437067960      4.243496131678797    -13.242192366647808
Si     13.554675675779224      5.016771536346925    -12.457165734599579
O      11.502876570966272      0.869571075299989    -12.497794033143704
O      12.707772714041292      4.423172601654478    -11.118314662741330
O      11.791020052301610      3.090313830051357    -13.517961413379755
Si     14.985747134881684      4.249417952880348    -14.848679462576454
Si     11.265632133380295      4.322871781521974    -10.578728954822697
Si     15.068905456126993      0.291139336714348    -14.641137982210877
Si     11.964530158161834      4.058348572399957    -14.871551657060854
O      10.839188990320569      3.475934812096295     -9.247222452106852
O      13.654472328101832      0.151051155303621    -13.909689795330985
Si     10.764762736306411      2.216939482934440    -12.665007027140948
O      12.465631731789742      5.218744495626057    -13.708228236014305
O      19.058011938848946      0.224706248340383     -8.077938320461417
O      16.324828036161662      0.821185024178444    -13.753316674065063
O      17.621342518798446      2.349939341749410    -11.970923680571731
O      21.204823880499198      1.117927158851372    -12.294074659327539
Si     17.720019202083517      1.109180038160357    -12.942617033400721
Si     20.666839888961675      1.163735190500324    -13.852518517621846
O      20.422954555296478      2.485596887078175     -7.547709246318920
O      19.060340546117438      1.175384358443264    -13.854055868072585
Si     20.470835856476690      0.962762553097998     -8.130633179521558
O      20.993323441776788      5.011035675837070     -7.828579992887922
O      21.140706606373072      1.058125889913562     -9.622854986224135
O      21.387090142523306      2.426241850721348    -14.409271665930470
Si     21.361172159218459      3.698639853876223     -7.049981051958800
O      10.906020747579634     10.143009957517426    -13.823873904824470
O      13.983618334024474      6.432128060554166    -12.015409400016390
O      12.516882850396206      8.547962612709334    -12.628221281339588
Si     14.010578104036947      8.034006881176577    -12.400177403196574
O      14.799656519600408      8.694585166981913    -11.205714143584762
O      14.783081557399285      8.047652146513375    -13.835175004340476
Si     11.114527992346282      8.679318627140667    -13.299902676642459
O      15.340139486928392     10.508418517403067     -9.607624294520695
O      10.925623337913491      7.738820229555568    -14.687522572061161
Si     16.032251282538166      9.176068355250454    -10.229854248291479
O      19.444586183678954      6.780498119241709    -15.045461080596137
O      17.193884560362623      9.557438103259971    -11.225608384093917
O      16.789849263688417      8.111769295806223     -9.314887668000660
O      21.367332831114869      5.398682848890438    -10.368465074138294
Si     20.669387216351890      6.001794265520175     -9.071607665190696
O      19.179259240517812      8.886624917364893     -8.180679545437423
O      19.740593030261376      9.808130434458635    -11.701428344458362
Si     18.553193389532321      8.892619212914699     -6.477443459491803
Si     18.294985983564313      9.737294639735110    -12.395397754571388
O      20.101121568506130      8.630558748468657     -6.178392423000619
Si     18.268499098309071      7.921813670791529    -14.947405275327643
O      21.261189678104643      7.437305021295879     -8.568938004087439
O      19.098333064221499      6.456439340112716     -9.071472831792716
O      17.955540653695373     10.281269471201606     -6.169379006910154
Si     20.889501940389273      8.679125142563905     -7.664621554068551
O      17.807656971857604      7.613479736981134     -7.006201435051406
Si     18.078570759892340      7.552018320090127     -8.573715793410987
O      18.135021102342165      8.564084155762927    -13.469841707618905
Si     15.130840303087778      7.398394027584289    -15.232837070574480
Si     21.149646217198583     10.606034060257418    -11.480746509933647
O      14.823164854614330      5.812295342687043    -15.108489652544257
O      13.766157810898903     13.649237319705126    -18.978445737275674
Si     14.570861095444652     14.011082280568921    -17.639854564891479
O      15.053129462172668     15.542220918401785    -17.641476470842420
O      11.752148775589893     14.025393081702811    -20.675263180496696
O      12.487963819905808     11.495576880447056    -20.031322003898467
Si     12.424773312696141     13.040224630841960    -19.602226941609189
O      13.439612580532346     13.974812207851233    -16.458335029812709
O      11.314437500405550     12.962961961541916    -18.293897655670879
O      15.773900861032923     12.914078156461148    -17.496547441378898
Si     16.237819048006433     11.442571811040072    -16.957088834656432
O      20.240095221244779     10.910861913849011    -16.856150386801151
Si     21.465646370449335     11.430875160325646    -15.981461610680118
O      16.691040519410826     11.845159978748150    -15.362632183302305
O      18.707105788982599     18.714502308018606    -18.381626038182631
O      17.315647347290252     21.465832257791448    -22.072903140090506
O      10.932438382877450     18.091859649059852    -18.595212728678405
Si     11.006485435553156     20.519426679155817    -16.075407744209215
Si     11.936966447931544     17.929868150876281    -17.382378976333509
Si     14.974848190925918     17.162949864580742    -17.661358659181033
O      13.380691582070348     17.438173528851078    -17.835066174326485
O      11.994460463044774     19.460024271533751    -16.748826962279455
O      15.236663022163924     17.860628667819611    -16.263597535029991
O      11.220799466578793     17.140624867226954    -16.123223550457539
O      16.136241585144568     21.409829918106858    -19.674429637173688
O      16.125362450012972     17.788184939170488    -18.703786986613920
Si     17.513292705330876     18.206652003983546    -19.385441903997958
O      18.540297489330253     16.943900340133212    -19.674020569828841
O      21.236970551202681     17.343381959652767    -18.694606324733162
Si     20.547955692379496     16.860922954063966    -15.797258093110004
Si     17.313107058594170     20.741819151719749    -20.700335726286209
Si     19.648946433942051     17.360226673702105    -18.506014343314021
O      19.528888147580346     16.786037205610100    -17.021915638220634
O      17.390298217426604     19.191898598403018    -20.610127150588998
O      14.521811907421752     15.873286935865817     -9.773790921567889
O      12.473539127634178     14.175476435665075     -9.771060311215194
Si     13.938753644575826     14.547165166752578     -9.206722240321477
O      14.767810824785023     12.103440310721924     -7.684951027452627
O      12.077933623112971     12.521713667106688    -14.855660021465884
Si     12.683959376889154     13.988178740621166    -15.080347526028245
O      13.257354287646102     12.834236100042114    -11.903716831693686
O      11.631921946755721     15.169804141625645    -14.804511077106506
O      13.825017600305989     14.070676698818348    -13.932681937241323
Si     14.408104063702536     12.950048805172008    -12.960616423385421
O      14.864732193353568     13.265769874756506     -9.705677326222155
Si     12.132696325242172     12.872714272240181    -10.740756510337334
O      14.228676720082767     14.462925737609782     -7.605183767700754
Si     15.495085394207166     13.543694877812619     -7.010095027559371
O      12.909028662804140     11.670612954623833     -9.766153586335539
Si     14.440972260050732     11.769586850281682     -9.233945758228558
O      14.999279419576867     11.464995677786369    -13.414229711690979
Si     11.546199819343858     11.022268001346580    -15.060730087678641
O      16.100568932433621     13.241420968062117    -13.091704856451274
Si     16.565607228499896     11.881757113870663    -13.781493337700510
O      16.462685541261866     14.860901711554718     -7.250202301340674
O      16.512026184982563     12.711642206082013     -6.007430118556149
Si     17.849855457347406     11.951971354535129     -6.414778057029823
O      17.886623686890438     12.204821562494647     -8.027025926984445
O      19.318573380436856     14.445884374103704     -8.447007877923211
Si     19.080438615009509     12.916740118387352     -8.942540457553237
Si     19.764096700689038     15.775853878955727    -12.381487255203918
O      20.866803058125932     12.007040869043134    -12.198409389578586
O      20.247106754722775     14.268156208793986    -13.023491884254499
O      19.317394234418632     12.826964144693189    -10.483545935417315
Si     20.463237946737678     13.441881382875168    -11.523047876716278
O      19.910177902997447     15.035574721491782    -11.028728507485578
O      20.375407735417973     12.261223294888079     -8.073313507351349
Si     20.714415606797797     15.305977174653650     -7.970262764613741
O      19.220506690639898     12.539476252547459     -5.915780757146225
Si     20.719911233578877     12.947279713056002     -6.468145068214638
O      20.829029912840355     14.485378893436190     -6.585066481177250
Si     21.240805426403806     14.110455802932874    -14.407788513627315
O      20.768609025272806     15.451426905052594    -15.090216841265786
O      21.414168806498374     10.797053419900303     -9.956691837071835
O      17.747949011735464     11.063808628007065    -13.161676930459068
O      11.348178424053964     20.686559969781957    -14.509734686864123
O      15.122879451890498     18.285102238168964     -9.664845415996895
Si     12.899057614370658     18.223202299743065    -12.854748282487375
O      13.474898391992951     17.457357346241604    -11.609627758890200
O      14.062026742909342     18.462587778227306    -13.958615227774747
Si     12.230629691465474     21.128971772767262    -13.244079460947763
Si     14.730747781265844     17.153105496508292    -10.695402994491165
O      12.447908668922862     19.737605367679311    -12.448394655285686
O      11.730449515675915     17.470985431668911    -13.564882209478167
Si     15.357018175835879     18.661161606415995    -14.894979884683670
O      15.959280178286676     16.929772639000454    -11.738601880218390
Si     10.846040623085525     16.588028883216879    -14.603999221497698
O      15.819074929422516     17.511317319411017     -7.175557283255459
Si     16.146288966775838     18.435426117059428     -8.537033444322981
O      19.217478126598532     19.155075297681332     -7.336812903378711
Si     17.106719160167035     17.422254026283031    -12.658246017035150
Si     18.487934211920255     20.222153774437871     -8.361176263093368
O      18.984316132325247     19.970902845185559     -9.886153828030366
O      18.210432398237611     16.785490385734096     -6.468210138900954
Si     18.701216499228217     19.898520877712567    -11.440466253883756
Si     16.918117621054705     16.370881973709643     -7.349732138818446
O      16.968420750430170     19.809423928028373     -8.359692818904740
O      18.023962819265453     21.164662515299412    -12.094375528471828
O      20.817045592945419     16.961321201516874    -12.510910614606207
Si     20.859994589167105     18.437425557320051    -13.227624154646632
O      19.970849923087624     19.397987784398129    -12.310278164013875
Si     19.551385243229351     17.670091775355935     -6.773428405887599
O      17.270194689954167     17.215257423618354     -8.699594228114245
O      18.298181559893283     16.341705529410703    -12.749980127204978
O      17.721769056220104     18.660893716301818    -11.776348447887319
O      20.396254967213494     16.824708532768483     -7.844337304488181
O      20.125797764490663     17.917155130755319    -14.638634012540306
O      16.552930309046854     18.009146325433250    -13.988996298907152
O      20.830192766286153     17.762214933103522     -5.704553831959686
O      21.306583677832233     21.291846972387503    -14.402035555936292
O      15.502497018638003     20.261751252887191    -15.059550224782583
O      21.004831721193177     12.838452438218811    -15.314548907824010
