# Supplementary material for: Ground-up generation of periodic slab models of dehydroxylated amorphous silica of varying roughness
Source: Phys Chem Chem Phys. 2025 Jun 26;27(28):15196–203. doi: 10.1039/d5cp01570g (PMC12232287; doi:10.1039/d5cp01570g)
Supplement: CP-027-D5CP01570G-s002 [file CP-027-D5CP01570G-s002.zip › ESI_Structures/Dry/structure-number_3-alpha_0.04.xyz]

432

Si      0.779713917219549      3.687095455126785    -14.753472693625627
O       0.319509582698403      4.710657601442567    -15.888426178917783
O       5.384259794077646      4.912331581643650    -16.109093716895263
O       9.652166318462591      2.504979348442590    -18.475904708190146
Si      8.025086542428429      2.619024865685269    -18.305856309653240
O       7.741270059617711      4.007304412092366    -19.192379747636465
O       9.951500583032635      2.615977382561410    -15.613132430978673
O       7.502740167593577      1.074240587768233    -18.401630955302792
O       7.325515638763367      3.116330922192102    -16.908773203119868
Si      6.918232414735987      4.522125936975389    -16.251040922752111
Si      9.367260841897677      1.333672688070738    -14.855173709439956
O       8.559618392112798      0.440488747433470    -16.069249604510187
O       7.500422596496066      4.879117020189423    -14.737654435752432
O      10.536247898469151      5.186748520262038    -15.460079613143856
Si      3.433387713866804     10.180205709858287    -17.513964522593557
O       2.938735095356871      9.039881723409810    -16.493701739772749
O       0.936500686446121      7.161457980511829    -16.048047914400186
O       3.500292077594918      6.793688746044253    -15.427287194674964
Si      2.309437095527298      7.860588078748719    -15.604002612457403
Si      4.702940911374929      5.851859004537530    -14.957992549304709
O       3.921692895706857      9.541372375830347    -18.909413022502815
O       4.905560800015608     10.623072225674168    -16.890956502059499
Si      5.365765177223371      9.673875804091677    -19.586708029900027
Si      6.446438546680318     10.370765774767154    -17.036971041440822
O       9.326714705187131      8.307729982484229    -19.305072814717647
O      10.387184955503555      7.289300083073368    -17.054968903327509
O       9.650911271340803      5.774921750263797    -18.964189321535702
O       8.843660128716524      7.034686626660807    -14.949724615239507
O       7.625873890512496      5.534872423882161    -17.268983533659611
Si     10.350596629576122      6.779069145509300    -15.563437178548728
O       7.512575533446477     10.007817437678394    -15.967480626301242
O       6.539075909123699      9.353040156061189    -18.325576435286539
Si      7.698146970251890      8.611444196213615    -19.550303519037001
Si     10.352395282495147      7.228057238996706    -18.703643753321035
O       6.286140161873082      8.784992009600725    -20.501961101724557
O       7.949930015333667     10.362236040087135    -19.803034922285100
O       7.409972568046866      6.970853828371118    -19.413795861408833
Si      8.044686962321295      5.579846059281685    -18.824768097641556
O       3.953987620270049      0.082043529576413    -15.536038530836722
O       2.327145135361034      3.227273072447815    -14.418334891332877
O      10.572947086320351      0.200243612002790    -14.494820866364694
O       0.201019720661538     10.504813567451398    -14.440985867879451
O       6.037923244614352      6.731181239669609    -14.526555669794096
O       1.208927723120456      2.667517895120483     -7.080053611055848
Si      3.709090964648381      3.367329477910392    -13.445174159822592
O       3.348731688536380      3.216110443481269    -11.883709053708106
O       4.697799833817584      2.156491748886107    -13.934691079428005
Si      3.172985758280536      4.241753518461087    -10.618930723701938
O       1.294960053600387      0.656412135196928    -11.232577441051975
O       0.470663581769099      3.181545046944302    -11.201943644608837
Si      0.603256659712487      4.724167700313705    -11.744277569770338
Si      4.637141651040857      0.563285814641391    -14.142585541035064
O       2.711561703031698      3.650891666898211     -9.160793580264382
Si      1.658973000737040      3.995071529375117     -7.938073973802535
O       0.525711703793780      4.509368380901678    -13.374641404067830
Si      0.702733046362918      1.145431165171108     -6.740238782626595
O       4.211628627130163      4.863143050704061    -13.798606596149828
O       4.695535642775048      4.799107814860958    -10.461266425483389
O       0.583191662699821      4.840357263929515     -8.841687926400038
O       3.436525018854642      0.217793023870081    -13.055828648901848
O       2.122157948689412      5.216526974318353     -6.942958978515457
O       2.041860966189206      0.330234109302112     -7.100080853697697
O       2.044706631440942      5.207358075912599    -11.196920750583475
Si      6.377200308365054      8.276433340733650     -6.938368353188824
Si      7.980412158444167      6.073888278858264     -8.357823598954303
O       5.687789374633661      0.739123183608300     -8.064477768677795
Si     10.351687759563985      4.669058129125876    -11.407173535676741
O      10.177930067568653      2.624688936584166     -6.908438986143680
Si      6.559217700604628      2.084942121248615     -8.230828194136365
O       6.116503785589226      3.130204248112806     -9.344406653587869
Si      8.729372112989822      3.074812121371338     -7.372699903532797
O       8.227799914018345      2.022935108177784     -8.674185988173889
O       7.261983157050981      2.614482776757745     -6.868060176902706
O       6.831023139694013      3.713769361670298    -11.756758721327007
O       8.115910681181640      1.696141920731730    -11.220648196495837
Si      8.044526355901677      2.821319608339062    -12.430236683304203
Si      8.724492782966349      0.945766488541003     -9.977762457035597
O       8.385090042246116      1.906658314299009    -13.697780183393823
O      10.329628087532218      1.080320649786092     -9.988629546648397
Si      6.212870999983057      4.393143974457583    -10.424212962614851
O       9.241397900834590      3.846196591642357    -12.254364295285910
O       8.538156068362596      4.569251839015229     -7.796673164205624
Si      9.024584416076998     10.085679587721625    -10.038646219522692
O      10.493397191088627      3.622390332229031    -10.133301742957171
Si      1.728427593609352      6.754792316186236     -6.739473375136931
O       2.603791511400983      7.809072967673560     -5.795038409016372
O       2.036227072177544     10.040687392690154     -7.308997259958517
O       0.746128029256101      9.954504777073911    -11.995764694602547
Si      1.287565594889338      9.985100122528344    -13.462119848930570
Si      0.489289347471708     10.499515645580749     -7.836381062309004
O       4.816876369636682      8.763055760283555     -6.954509355228071
O       2.486297854495873      7.566537611356092     -7.976647526703912
Si      3.074934346063396      8.794058967912552     -7.010766906280473
O       1.823185863405349      8.575912014486365    -14.162613931077111
O       0.457673902250844     10.628698050285855     -9.415076908393672
O       0.169171962973892      6.969104400060424     -6.619750308502912
O       8.018440910896739      6.824130565821134    -12.642111170921478
O       8.601621157126258      8.737208409892261    -10.713783043997417
Si      9.435241688131429      8.700760802367965     -7.336433328195954
O       6.754815358638818      6.829864705176103     -7.590918299839495
O       7.874162497970862      8.841441952729172     -6.635900006198099
O      10.357923696898336      8.066890714118886    -12.342689357300387
O       9.350996954244525      9.745233953086371     -8.499766359939905
O       9.771863615284735      6.120892438746042    -10.931876151736235
Si      7.605570546368514      6.411063135173216    -14.188110333019578
Si      9.076495567363544      7.464835471514904    -11.631197414634926
O       7.214513772674514      5.467532374210465     -9.654268094593396
O      10.435766051472454     10.593457550442134    -10.639093937791571
O       9.123468471223724      7.205116913253483     -7.958295956031868
O       9.585447081767601     17.465906293568143    -24.159161738694365
O       0.678898967653963     13.368056774210309    -16.163266008551947
O       2.406830955086706     11.446434022179339    -17.522745259477620
O       3.357072229016243     15.392806877592896    -15.111593850466795
Si      2.121972154571485     12.831983704277201    -16.633787750414005
O       2.882693753478547     12.466077224770356    -15.278064189661816
O       2.897237084317223     14.095883696023819    -17.233290299574112
Si      3.547982700769242     15.465842419957143    -16.720325437606970
O       5.043379403379153     15.520163546359184    -17.285690957939764
O       6.618735155137816     18.893376479635474    -14.906186347671735
Si     10.563378660468116     14.759539472692051    -18.254015258525772
O       5.699538751103024     11.204176765414063    -19.701797012207411
Si      7.177475317559921     11.720256567628835    -19.542690560443294
O       9.011145487839737     15.677321721384970    -20.776656286473603
Si      8.149115144412569     14.573801849464155    -19.942785321420800
O       6.765522660897809     12.636132357896168    -15.251461162041625
O       9.351091780544161     14.074568092686468    -18.941666937011465
O       7.532055059176103     13.081394242103700    -20.220463805936422
Si      7.562180337349377     12.943832543830398    -16.621244197833978
O       7.086943090178420     15.391120832146113    -19.121241724993027
O       9.062072999614490     12.647819557162167    -16.458062688746782
O       7.246820924287995     14.444529885563675    -16.937125347004184
O       7.114240276960804     11.867650970803519    -17.839420496912020
Si      6.630635751465603     15.753280371425340    -17.616281619877359
O       9.930067660322457     15.763907139447507    -17.155069238363186
O      10.562830593742653     13.686083578124480    -14.744240129419826
Si     10.584883259256019     12.780156276624048    -16.120132870336338
O       3.104190244800868     19.063308932727317    -15.426651818782634
Si      3.460612536629702     18.417899250245817    -16.860873540559471
O       2.898493524316141     19.855465163772219    -17.532604859993075
O       2.922620952363151     16.922051214734928    -17.066610263484645
Si      2.780208772881695     20.589821578809413    -16.087941289034873
O       1.323216668550448     20.738650970868907    -15.543032576998002
O       5.011101350009055     18.480896941534009    -16.895638442328433
O       7.031376242521771     20.128494375295123    -17.067376607891656
O       9.110490519861902     20.399535903024116    -18.215650175180830
O       7.070169203876941     17.175051856822748    -16.960003384259867
Si      8.016132814409730     21.329119227966299    -17.472982363357747
O       9.680070139590494     18.037221878472355    -19.486685511637894
Si      9.913720617216219     19.058179572460237    -18.232751167445631
Si      6.504647437584261     18.699845736673502    -16.493525662471608
Si     10.169833310679969     16.792127052385837    -20.455427791529374
O       9.609073638394303     18.325784604592709    -16.762141913317738
Si     10.203842698936809     16.915882221286953    -16.125804710876928
O      10.214702602657594     16.280295013893223    -14.618137699455099
Si      0.283019846288696     20.243296236669178    -14.444883610340320
Si      2.473544224211429     15.155990637412661    -13.778011141379963
O       4.925834829853362     15.399914603487630    -11.118849075115556
O       2.443173019497269     15.814044979951339     -9.951076512805439
Si      0.962960831767330     15.773566934665887     -9.540910806663108
O       4.943006079180424     12.128089571499816    -13.565970974459210
O       0.712375005518974     15.303497462021644     -7.920848403221532
Si      3.361597095868045     12.257773059779023    -13.730006343887638
O       2.900842563574046     13.701314612516132    -13.139045441673538
O       2.556086287117371     10.994138779484150    -13.300102377125134
O       6.353216360128376     14.264463023449453    -13.213039952016446
Si      6.426806329580889     15.110229476937121    -11.755074841832267
Si      8.075237504969884     12.565651107626577    -11.264190452177569
O       7.440246423215960     12.070793650060409    -12.667367256065340
O       9.647507554814718     12.671705763765033    -11.387237643371606
O       7.284207955653724     13.927555988667102    -11.004670786280355
O       8.020985689511367     11.285697019141704    -10.195516678508996
Si      6.405450596852031     12.657665806656500    -13.710135473034002
O      10.692651842889408     15.221780584488595    -12.303805473463584
O       2.812645793846323     16.166445338152663    -12.500055696635517
Si      3.531875739448171     16.245721551248099    -11.036531635043620
O       4.437953590156542     20.879077142845254     -6.165111605219553
O       1.851643574545806     19.557472129281166     -5.932892428142464
O       3.710454424267090     20.059928152399213     -8.008218445872771
Si      2.912641331770069     20.522908401273732     -6.709273081622888
Si      2.275394834675657     21.183824716786361    -12.121043634131494
O       3.886459212009849     17.765488146318148    -10.658391951247012
O       3.053945085059928     20.164196177191865    -11.132534889588163
Si      4.374535017997687     19.232484293203825    -11.104657689963167
O       5.064258208242852     19.193946990950813    -12.552482967944593
O       1.197855259749619     20.387205287249991    -13.107371432060566
O       0.258349911033381     17.275923800199507     -9.297975203540531
Si      0.259410818897190     19.822614222429706     -5.957816263274460
Si      5.195951079365826     20.766751282267855     -7.585163070664582
O       0.201417725723242     21.434925801540494     -5.550768329202856
O       0.058894018841158     14.810357054479844    -10.428256900139193
O       5.529688861686758     19.901731363838383    -10.201688405740789
O       9.437028044921625     17.284841605643152    -11.331162633445359
Si      6.354516648592872     19.529961858134598    -13.449400673924915
O       7.619567336094299     19.051773817912359    -12.486498312725720
Si      7.973911611156931     17.842625291960825    -11.433637170403578
O       6.450968538196538     19.870826673497739     -7.895259155714223
O       7.100471518597987     16.543671899978758    -11.831252869227164
O       7.970637592005405     21.055530553321272     -9.687932165632873
O       7.557562201341353     18.464511292212123     -9.961378290805641
Si      6.997501761634369     19.811582475846798     -9.378300564707075
O       5.873654398270620     21.122300343197931    -13.773595799943747
O       0.980730964428322     15.046281452082473    -14.344520770957091
O      11.796887467176862      3.214896437408596    -16.945458635437852
Si     11.212352540123224      2.421151231338377    -18.215722384474294
O      14.156436422417647      2.257867066311035    -18.174078480637952
O      11.830134671459248      0.944412434995482    -18.156738149210227
O      14.806536934293730      3.875367411154308    -20.104558127873396
Si     14.362577052908378      4.112088818141567    -14.809831008321552
O      12.911775748888610      4.602875452514464    -15.236104657167724
Si     13.375003778422393      0.589001743893798    -17.968099890485899
O      12.109483202540925      3.095937206217227    -19.396228155091009
Si     13.573737715931806      3.704301149721388    -19.052036928427651
Si     11.334294806331624      3.776755715284313    -15.461543635853815
O      14.848854311037261      2.986787149877784    -15.811886047275994
O      14.141678243570858      0.297863859143167    -16.581032077883350
Si     15.511875851942362      2.708709475785783    -17.231384451641151
O      13.547685186381672      5.170699248773137    -18.401984210672779
O      16.023616385018485      1.053334529795689    -19.845108682745146
O      15.572692094045443      5.139668807134026    -15.070670592204573
O      15.203211511228339      0.008736166002416    -22.824212222021160
O      16.047927867316865      0.669533575211924    -14.689102705660497
O      16.024294106673413      3.923667592869269    -18.134918821475502
O      21.266212454460891      2.428263099136941    -14.792007648337753
Si     16.347428754283150      4.231213768967974    -19.718028376000877
Si     17.496325815244500      0.272233690377462    -17.590694563817667
O      17.689987748649504      0.695784510682065    -21.591019177914553
Si     17.580638560871034      1.531593545387225    -20.195589685567640
O      16.645625664402299      1.606702841624386    -17.292082260607074
O      17.343066432799308      3.067961153855544    -20.203777005289652
O      18.303072681495181      0.817504449898533    -18.904095793426507
Si     17.638253796190455      0.373006722941354    -14.638189381692086
O      13.436012597608782      7.644803312244785    -17.149071032495815
O      14.880364335668224      7.298221913277949    -19.119675576998020
O      11.907642804519053      7.153531332770591    -19.120229398995871
Si     13.395822802299302      6.851945340047194    -18.543207298506331
O      14.985542622327308      9.877468441461994    -16.957727764447824
O      13.309096177262777      9.631689051756368    -15.357946628838350
Si     14.211633959882851      8.660016224726613    -16.206087468065565
O      15.375116765348453      7.749855231860274    -15.415944841560549
O      11.410206323808008      7.571664064779361    -14.558799500602968
Si     16.002389836022115      6.577251398122826    -14.489773736583569
O      17.540035734232927      6.954217050253761    -17.979192856984454
O      17.435616748909553      9.827338078350998    -17.390272019603998
Si     18.049709102876637      9.639541582597918    -18.873269677055060
Si     21.216849955687952      6.157450855749515    -16.055709797227269
Si     16.499657666225183      7.141899261945619    -19.269950913793561
O      17.027224595055209      8.638306943508505    -19.636874649267842
Si     18.998421656596641      7.547567799818402    -17.451093186492010
O      20.228839560511737      6.542097842461827    -17.338728482192277
O      20.158555862161084      6.317032768264978    -14.779476805656969
O      16.680860764977304      5.765414538387054    -19.937197597059491
O      18.877321985261656      8.029183194758888    -15.869894372589693
O      19.333134725909176      8.718062732354975    -18.529045599278689
Si     16.304085304607437     10.705750119782239    -16.622356040160824
O      14.000891743122310      3.597862398214083    -13.244993020817173
Si     12.547814681815391      3.310811947965545    -12.690502313716953
O      11.777134036031850      4.655664909068867    -12.128500438266725
O      12.321060883393534      2.352084213073578    -11.406068198705769
Si     11.707244750699168      2.959411078065358     -7.169506129782063
Si     13.216083608117472      4.671030823283999     -6.430140067628137
O      11.703444362996752      2.967036353959997    -14.024139931881782
O      11.783709144209270      4.583793645222618     -7.149572556288592
O      12.986787139415245      3.101057832930199     -6.204940467440927
O      12.113353915075340      2.358025807620910     -8.568095681010123
Si     11.449418664188197      2.214427462416055    -10.023346034013583
O      13.319018751280792      0.080520820678912    -14.231291768464525
O      20.086843405894211      3.731750324703595     -6.551285640630300
O      19.544517288478399      4.647991867320013     -8.950871134390606
O      20.684782421379790      1.554693171594612    -12.548099802560017
O      20.505979754521771      1.461785547978186     -9.911046653574024
O      18.611646149099663      2.478808047267414     -8.146021703536036
O      20.864695196381508      0.876535416835144     -7.559205808255185
Si     19.626301855211640      1.233115215543925     -8.532781089467903
Si     18.938347556540997      3.990321528301779     -7.637272023760461
O      17.807320541590684      5.139807890693258     -7.198058240831540
Si     20.248589326352889      1.409613915957418    -14.101074643540064
O      18.718255522679161      1.570579570545570    -14.389677895436405
Si     14.616622406132214     10.665683770380049     -9.140454649086058
O      13.525528870360334     10.510084735641374     -6.065471292185768
O      14.254009255961046      5.364221028955554     -7.414991236000288
Si     12.678843673779740      9.349413432539386     -7.036733827714199
O      13.565014698073734      8.004161738715963     -6.727427733205632
O      13.039645007291305      8.181367072298380    -12.488754889003053
Si     11.597443891945749      8.531773033762926    -13.267427212094937
O      11.672725580365992     10.047592656804229    -13.728152426080115
O      15.477241077731717      8.983951896207792    -12.854882717212229
Si     14.578451410090675      7.761146017003989    -12.234611056576565
O      15.712416581012889      9.510391068439212     -9.417611227865962
O      15.168370080807566      7.627383471151672    -10.763775525254173
O      15.077115966504074      6.657502743323066    -13.235869230172995
O      13.263035677735097      9.982909112055577     -8.442440016091926
O      13.701596286822946      5.751601248054900     -5.359804910061435
Si     14.515695354238215      6.723463005853310     -6.449664196530137
O      11.015011450539912      8.920269242145642     -6.817288843195190
O      17.534802993763897      6.698082599605014    -14.090336648155189
O      17.658276389246950      8.590040671861651    -10.891232262924907
O      16.081130027286662      6.968102268683850     -6.411176873616036
Si     18.636761357441490      9.338186439098596    -11.960179375128007
Si     16.418069387756262      8.216896901269573     -9.968009537658366
O      17.612890532463744     10.306545604410719    -12.694724711934327
O      20.963589005660008      5.457931011704900    -11.037655664200782
O      19.862451346606509     10.022434473783310    -11.098005304500889
Si     17.484170648415319      6.677345375369335     -7.305375685168022
O      19.198245493603281      8.315215022784441    -13.063096221064807
Si     16.159629304914954     10.366125085220448    -13.370370482696657
O      16.982058782358664      7.183889283934824     -8.802318868615291
O      21.026923640932118      9.231499591083928     -7.396571697836894
Si     20.457762892688137      7.737178369592157     -7.419329731166849
O      20.598412595775791      6.981098063702428     -8.807488880307339
O      18.882232950579059      7.501240601128218     -6.883863228251595
Si     21.313884334077528     10.725784664352680    -10.992416810497291
Si     20.786655452680971      5.486083371844447     -9.438961431251448
Si     19.028220105881580      7.350795666993514    -14.332802739339261
Si     21.457079862938926      1.636101609554106    -11.157581564518818
O      13.932923309778360     19.832943326769893    -24.779613350239941
O      11.317304916054296     13.693410198861365    -17.288254024631573
O      11.387644347846580     11.458407267029457    -15.820186458224480
Si     12.488126363784126     10.870262190209917    -14.788492944277190
O      11.056053025922614     15.840925391882745    -19.383288398605600
O      15.162173150856376     14.537879519839993    -14.736554944280773
O      13.339314365937600     12.303148783491736    -14.396064464020295
Si     21.279946650047030     14.360735148031537    -15.286727156719255
O      16.548570473482744     12.122326469463850    -17.472224678145075
O      17.170003963445922     14.032297260240650    -19.096017047772914
O      17.960150229185821     11.160838623741810    -19.411619451570573
Si     17.580985328095561     12.489398307918570    -18.621825075915115
O      17.994435753130919     15.358961966579535    -16.707561948942800
Si     18.204465885136177     14.772822686502426    -18.198386364568851
O      18.837589743073416     13.274341064967150    -18.064344905380725
O      20.599211280043065     15.521421903471049    -16.213079685181242
O      10.751595620455543     17.310824637252725    -21.788822244460039
O      16.320675262196023     10.785565565827850    -14.989152077403094
Si     10.783340747299155     17.792918875722275    -23.316378873401661
O      11.438940837677327     19.357983963379610    -23.408673653261101
O      14.148545139970482     19.083734544479846    -22.799447964506694
O      15.137685837235271     19.867160074917088    -14.991988452222817
O      11.704647550071163     17.442426146140591    -16.357439084451915
Si     12.353795440864012     18.802250606685828    -16.792621050616219
Si     14.762017533314040     18.351735782527523    -15.467711238524021
O      12.067487189229347     20.022493835231980    -15.819705011748356
O      13.995217768618721     18.524149972655032    -16.809053350781600
O      11.551463094059523     19.265093458257333    -18.141444803000208
Si     15.072424076354352     20.182280919124288    -23.715986233887609
Si     15.554871004947856     20.963657816345521    -19.578428189846921
Si     12.939693794219920     18.872065606813713    -23.895467351713492
O      14.072317242028319     21.178740927782133    -19.069249473973446
O      15.773786097565955     17.150972831423360    -15.280037268106421
O      12.274270749664744     17.425055711833849    -24.008174464476621
Si     14.708615357540859     21.439579243645380    -15.032617003229714
O      19.173400272272907     15.997073380517971    -18.369752398827533
O      18.046189062093156     21.362009400492294    -16.137211591714408
O      16.676416684625394     20.071981952862071    -23.439826302622976
O      16.462255703740599     20.765159139259236    -18.288248887123434
O      16.207001420765970     20.244398787818234    -20.818248807999158
O      19.168635237508074     17.452122518526561    -15.662707810759182
Si     19.318976734391740     16.305723236107312    -16.773622687006156
Si     16.631494389047589     21.083238166284556    -22.143932332470364
Si     16.248964280336729     15.748966914161025    -14.407640322679084
O      21.140547215644506     18.776181075716931    -14.643990951412444
Si     11.891685276067825     20.862223633927844    -14.452169286161061
Si     15.038740889760703     14.487443518004573     -6.934321631334145
O      14.174901914086890     13.216816000073129     -6.338191753051658
Si     14.655892658392199     11.684612390309692     -6.350001416472921
O      15.147725589252147     11.449250479818776     -7.816342750845227
O      15.143901702664014     11.408066356428098    -12.679442929121242
Si     13.845141192190210     13.886485800854270    -13.993273421683638
O      12.370637991874490     12.082289203196344    -11.698824653197930
O      14.095507953300718     13.670384479609949    -12.401459412552668
Si     13.974004057423553     12.178414788954093    -11.836956558290357
O      14.402296216377255     11.639716843177792    -10.343300174792933
O      11.370966577941791     12.637178248568727     -9.344697959718141
Si     11.103709528621037     12.103123839179364    -10.774530307668329
O      15.076585948018771     14.867043883169357     -8.502677967018839
O      12.612251618061730     14.834579545939867    -14.090237030741440
Si     11.014539878683417     14.984317917902251    -13.877469127356767
O      14.424723271537957     15.873352587306428     -6.286845177425884
O      20.603428124281312     21.346489371325475    -14.360666617087666
O      16.246530168636923     11.804113619030337     -5.598058625823986
O      18.841008642879569     21.304499843318752     -8.835319919034495
O      16.594421918796549     14.086008175980936     -6.491386924939569
O      21.188040161349637     15.085777449528004     -5.286714822576776
Si     17.484477721946341     12.797051924932280     -5.939279557262481
O      18.494742487128825     12.251579695659235     -7.059360716923408
O      19.901797754308003     14.309682429717398     -6.839483207075223
Si     21.169928006316354     15.458536072181113     -6.810056101563393
O      21.065412250143112     11.889741149051899     -7.393180014284901
Si     19.844960718534672     12.876244946862583     -7.733676525323446
Si     19.240544674914272     14.930783929503407    -13.325353444587726
O      17.785277671949398     15.367543854947499    -13.897352434928973
O      19.795249418062298     13.346168064268639     -9.237768635609314
Si     20.454532995105360     13.691222298617314    -10.828711626792781
O      19.378088019447475     14.320283481437240    -11.814179536318036
O      21.120439749779965     12.294985336549242    -11.256610858275144
O      18.555463906059302     13.500525996495638     -4.924609401128771
Si     19.554957154780432     14.694262318124062     -5.146692686984211
Si     15.449068754758189     16.294203022321142     -9.161122422249512
O      11.602349491452037     16.692295050803398     -9.885897839184308
O      14.078247049349262     17.137093342129955     -8.622912183833332
Si     12.782570805045953     18.486281919913004    -12.910565823385742
O      14.106900093501821     18.491758704906832    -11.913173020093444
Si     15.374729394090540     17.510931062634121    -12.062882140402998
O      11.866473951633514     19.725121786013275    -13.261107164926102
O      11.933085304698539     17.295070119323146    -12.305280892645454
O      12.357957016803725     19.164338579133556     -9.337142742352105
Si     12.492921138642300     17.701342548050295     -8.909376777936394
O      15.287645751164508     18.337770670206453     -6.680524031014325
Si     14.003682481369758     17.356095366367718     -6.884262058707818
O      12.492992194638420     17.593333803996519     -7.225372030296348
Si     10.858490426102042     16.532034728326948    -11.344129791624329
O      15.504106781681488     16.330668761355582    -13.072595535894413
O      17.694524974039705     20.802560558321584    -13.421949793527022
O      15.705182329520934     16.898610145556958    -10.567260025246973
O      13.589550395826372     18.121354188612713    -14.336299569591960
O      21.454979308438716     19.392975324208209     -7.482094177513014
Si     19.849527387145731     17.838433923980311    -14.206048874885870
O      20.052455972258809     16.376528842202489    -13.464432115928190
Si     19.462917555506795     17.714762856419298     -5.815178420916956
O      16.591458338750734     18.509334324033489    -12.370175303089674
O      20.549870357131621     18.798877591123691     -5.369840494578257
Si     17.840553843744509     19.512620452407376    -12.516586298551303
Si     18.420298441560227     19.892324503504383     -9.469518080552110
O      16.599104231350871     16.868657717655001     -8.086202559645633
O      19.118441562153798     16.282339233831532     -5.069069581069249
O      18.089209853168196     18.225058531580590     -6.378574061623146
O      20.426612991636205     16.981757554721067     -7.184244651421497
O      18.229936153880193     19.918066277308398    -11.023986382402182
O      19.658309390417834     18.858716182756737     -9.183561226360005
Si     20.896876388034162     18.246007661698446     -8.454987416812273
Si     16.750318606635901     18.328379035328574     -7.357435706798961
O      18.977540846292165     18.652667490268847    -13.230504049049456
O      17.196368816432635     19.343489897241117     -8.548980907652144
O      20.092818735571800     13.967568668524228    -14.284594474535112
