# Supplementary material for: Ground-up generation of periodic slab models of dehydroxylated amorphous silica of varying roughness
Source: Phys Chem Chem Phys. 2025 Jun 26;27(28):15196–203. doi: 10.1039/d5cp01570g (PMC12232287; doi:10.1039/d5cp01570g)
Supplement: CP-027-D5CP01570G-s002 [file CP-027-D5CP01570G-s002.zip › ESI_Structures/Dry/structure-number_30-alpha_0.04.xyz]

432

Si      4.821609539289105      7.475829276844133    -15.463023183265660
O       3.404205120019083      6.693427008505449    -15.942758811501191
O       6.206150778622596      8.025352360832949    -16.041659019017658
O       9.088807828355197      8.231035337101448    -15.625416811956162
Si      7.479866064201198      8.530207700149935    -15.219906873091162
Si     10.520706091803225      8.674070323012103    -14.946520369137456
O       7.648937223164173     10.125603669157274    -15.089428752901576
O       2.757453372681242      4.546019943697218    -13.760909711359561
O       0.804017878090225      0.983324281734471    -11.148842617244291
Si      3.307341623109602      3.818276877235339    -12.411854505548098
O       4.273321201938884      2.561093389488163    -12.690055887453433
Si      5.143495400254164      1.302229572053558    -12.319952107685964
O       2.326615602965902      3.052235378296581    -11.246408359730193
Si      1.229759283978734      2.353342400863129    -10.368239432649522
O       4.117639882563914      5.056585099009309    -11.673365558524580
O       0.161577052322452      3.559721924239359    -10.137443166153737
O       4.586419978482276      0.056620461282698    -11.199990062672356
Si     10.384540613712913      6.315458879832622    -11.563244550637082
O       6.444140523708985      1.838121787686537    -11.587097997087985
Si      7.890940117563830      2.096123036052972    -10.948983158191522
O       8.224199627661092      3.552966287613822    -10.468221482396642
O       8.918669725395960      1.444508182098284    -11.968711465220601
Si     10.279464368746433      0.657473566281363    -11.891690678230312
Si      3.092510372879860      5.939248433981432    -14.495677810405112
O       4.798039521202303      6.153194414603925    -14.437657925541435
O       2.424761791369055      7.149693488714099    -13.665081720278536
O       4.110586517410139      7.730967542668485    -11.964430756100828
Si      4.768505769758217      6.445384127915402    -11.242794699331697
Si      3.313297891198999      8.417559511775298    -13.152226147631637
O       4.204996527067498      8.676897723627039    -14.471768337449578
O       2.471977625463447      9.759699325826876    -12.717462763047065
O       0.136553318338611     10.241041560305787    -11.458101396061490
O       9.568503695708518     10.279599410778978    -10.311832200127444
O       9.979855302094133      5.503181485240240    -10.307162212502249
O       6.298888659067923      6.592081761762403    -11.645624999156354
Si      7.972597976890889      9.995454524353564    -10.289208300363144
O       9.799328378897400      9.849165343546693    -13.933380001295140
O       7.281705592143662      7.876294944766771    -13.822045431715908
O       7.548369296584624      8.858280379110834    -11.340795949976750
Si      7.491335521902796      7.516039293567077    -12.222818607400635
O       8.939892111546820      6.896996175454576    -12.089139062817230
O       3.003873530391525      1.087965517114993     -6.411194906146207
O       1.672902155526731      1.932684103504684     -8.772228522449588
O       2.074169508285183      3.472344597367657     -6.547821755185688
Si      1.847540500848954      1.917716349165927     -7.148432005287948
Si      2.901726776319486      4.550841521383190     -7.440076934382100
O       1.742955462051663      4.895516160727907     -8.585962505228551
O       0.423659705684377      1.364440262094965     -6.513122816354244
O       4.969198937850246      1.472485105514169     -9.125050832832883
O       3.991766919393231      3.471270409464624     -8.021715716368337
Si      3.077181074887696      0.153338685389632     -5.135765567298806
Si      0.247484248569123      4.810111421960410     -9.045403418851013
Si      5.342142545938555      2.591219428676115     -8.049583826690412
Si      4.577408885157038      0.009244421041514     -9.515931621631834
O      10.337647954584396      0.752621476577108     -8.106877969667284
O       6.408705729730529      3.670378130895743     -8.319845063304246
Si      6.992155683131362      4.983789367683483     -7.536909127672091
O       8.491921817730715      2.577706158417295     -6.080178491578667
Si      7.144702313581331      1.674028200055352     -5.715727120994296
O       6.637928403862926      4.955486088821015     -6.007258828942596
O       5.941829828308102      1.960037279791788     -6.743821125889714
Si      9.872494093762574      3.262217582059409     -5.552107526825506
O       9.565721596091965      4.784707113233869     -5.206777447826764
O       8.500246854437629      5.029957180913208     -8.160635353185693
O      10.228955112568290      3.205623614782807     -8.957111280450354
Si      9.251950877219457      4.382430565368908     -9.428678228570824
O       7.509053115865464      0.109178423267249     -5.953781312886854
O       8.258800308808082      1.204178588011318     -9.678592356506931
O       3.805947583494217      5.847724191587933     -7.240231669560175
Si      4.468944767501630      9.882459295549680     -7.372953975323998
O       3.653398602175911     10.017184520274549     -6.076689214896968
O       4.420351246981571      8.352034508464486     -7.794130991530880
Si      4.734971064457812      6.843283836858024     -8.082242886709702
O       1.083209764772246      9.827044908746783     -9.170563983180477
O       4.370719398221148      6.662117094515294     -9.715691995924557
O       0.067134079386861     10.446122701321189     -2.877394598602180
Si      7.540739588845311     10.170610156375853     -7.130846518980968
O       6.228241093987508      6.335185074643808     -8.059644373695216
O       8.371199760467823      9.165003404964297     -6.178572372198734
O       7.614569740876520      9.836587578123664     -8.755737304506106
O       5.968635790274745     10.331547759800532     -6.998254128997413
Si      9.398467794254776      8.866138802888672     -4.935725998656673
O       5.334668897767443      6.908957923576549     -4.763942597927398
Si      1.000295323081878      0.920221248908048     -3.020439513771163
O       1.110605374099727      1.003351626693919     -1.416296592880999
O       2.260999503654445      0.898043716080813     -4.032611374648764
O       7.865833528756380      1.287650642174113      0.061646391635448
O       5.753298559635278      4.436399019267839     -3.531116971248293
O       6.626389574097789      2.186687586454762     -4.321950749569006
O       9.859551289307332      2.143182726090550     -1.542077018206798
O      10.134311838485365      2.731073146553497     -4.008742265643375
O       8.047669141123500      3.325949104352812     -2.619480898955667
Si      6.469600751678842      3.075116795745028     -2.921412184796914
O       5.918264304999528      2.209208500916522     -1.700830911916455
Si      9.607409485465361      3.327702918990580     -2.605761050469837
O       9.917540402555272      4.972558328299779     -2.764061841837214
Si      9.096800386894120      0.841437512463384     -1.005351736347293
Si      6.600445449852591      1.007754384060096     -0.924815733021585
O       7.795927273260908      0.466303738902444     -1.892325543915839
O       2.122582359719302      9.470141565929236     -4.026897606784396
Si      0.749942863196810      8.983704299112640     -3.452256888206736
O       0.697032298986647      7.929100869581807     -2.326204907846852
Si      3.108023831538846     10.510772397689861     -4.700777778234253
O       7.677620961873705      5.919955713139874     -3.959735046663911
Si      9.360141996005236      5.836397410977922     -4.045221204876586
O       8.805260620503338      9.936249562600080     -3.768310667405006
O       9.609327374981222      7.373718758435298     -4.421056497972832
Si      6.218066851877378      5.642499972446780     -4.549663823087610
Si      9.262078637822150      0.026600121957550     -9.177219156499085
O       9.760180920533106     17.959600377053068    -20.041689581953218
O       9.596594088628555     12.043674703091204    -15.242134637694161
O      10.162673663328226     15.915778068491997    -15.501804625499338
O      10.529738421450322     16.061267604895310    -18.256581329374537
Si     10.655250389688414     17.451206395700133    -19.000698903709687
O       1.027601382141217     12.230737591461473    -12.817338623670381
O       3.851538430714518     15.242232899407229    -10.981046719567036
O       1.414242589934948     14.804233899680078    -12.066375186169321
Si      2.334452021093478     15.722055120431024    -11.082351577517194
O       2.146372090410433     11.538039474061938    -10.700697460887929
Si      0.406154105486267     13.577791195633452    -12.185135238064301
Si      1.469941627131023     10.862467290935850    -12.088712752592022
Si      5.452802722287587     15.027813202000040    -11.120665457060523
Si     10.523545987274693     15.671144383796069    -13.993856601409149
Si      8.736768612151412     11.067287878023329    -14.361185043900299
O       7.218640979417388     11.384185258355943    -10.843085007420139
O       5.985121144318281     13.653260744610444    -11.885876531909686
Si      7.263993183734124     12.620391787918990    -11.876688968418952
O       7.922512002921752     11.909145116790041    -13.209091845682302
O       8.212990162689676     13.654280462277159    -11.059047262333458
O       8.948770538767313     15.947326448925661    -10.196606835815592
O       9.427062584353306     16.072254499543178    -12.828273823908736
O       5.149745461803115     21.455497945521820    -13.281455652321652
O      10.699665383515352     14.068458474395010    -14.034428496729417
Si      4.715541587077995     20.253705512323105    -12.310085805242638
O       2.140595232655514     17.234051242168260    -11.672061083978361
O       3.279692950466396     19.544639847770377    -12.353030349984415
Si      2.212309570426325     18.755504147283382    -11.395626021500759
O       0.972830284824464     19.826122023687105    -11.034034506599241
O       3.126814793890831     18.799282260034161     -9.996036489523560
O       8.155845194090940     17.934378509273348    -11.442980259867383
Si      6.612869083798571     17.952376566739087    -11.209136171768812
O      10.664220820262837     21.263015782238533    -13.147486971102550
O      10.091655074638190     21.227229163522399    -10.527309843098481
O       5.831966644287135     19.193745156851964    -11.941502650280247
O       5.944117983570116     16.517069553803776    -11.613201030308630
Si      9.405683289538274     16.954913440242745    -11.482144547991645
O       1.578586478842811     11.883189771110420     -7.939189334452659
O       1.057675957557806     14.782124851468346     -7.084851531276876
Si      0.970657858700906     11.804311796350110     -6.511468728041049
Si      0.503685023394067     15.446031579306997     -8.484083003687216
O       2.003982178658549     11.593249818376716     -5.370991241757237
Si      2.252462708728904     11.000729295156752     -9.142938280021601
Si      0.141161459237009     14.535383818801391     -5.810255370994468
O       1.668024323431762     15.564310762869367     -9.623851641516925
O       8.295388880737267     11.575082118585824     -6.952688487853055
Si      9.302813955888359     12.749693944553693     -7.591643621736398
O       8.517453667412060     13.889251740252000     -8.496848355718768
O       9.993640460523144     13.387863448336176     -6.307987902320593
O      10.308255483857042     12.086032627506604     -8.649298742441589
Si      7.396077757632219     16.691797596161713     -3.298636315866288
Si     10.595590402976438     13.058966944983437     -4.861640494470082
Si      8.078701662715989     14.642728097921236     -9.795293217456658
O       1.132352215303043     19.173215236489391     -8.245145687760298
Si      3.045051876540260     18.683519872216955     -5.681277170245515
O       3.404906614985179     18.734176805369756     -7.253247392676557
O       2.409480077593757     20.179955434301007     -5.473378372918059
O       3.283332679457454     20.901857825577224     -8.812374191581430
Si      2.725504483644857     19.385596166667025     -8.548165395614138
O       2.143856892709943     17.468553502473135     -5.137382491332877
O       5.745497317897108     20.529669304442407     -9.225776009756386
O       6.752181377413270     19.364790225866230     -7.058195041489978
Si      7.469048681800290     20.105456275805818     -5.732573579227642
O       8.923597381978071     19.407486283439798     -5.422782670664231
Si      6.889788873925832     19.492557354374007     -8.664209662259557
O       8.312498347872722     20.291307130530484     -8.821316129755679
O       6.618807406533688     18.231327965376629     -9.650132303584657
O       0.089584736144957     16.880554899288047     -7.935200928131440
O       0.970857931041347     15.109212242737659     -4.534116031964992
O       4.150591997266008     11.275396180430405     -3.803853929050450
O       0.457589076778070     15.215708952259611     -0.723129187396906
O       4.888813319247134     13.855713409734690     -3.435479330018995
Si      4.671779924385031     15.415410279173855     -3.077951926433113
O       3.151266910567928     15.859460151808934     -3.371399959786583
Si      5.307888903124434     12.305491447306261     -3.322630060290090
O       5.394407349712114     15.459290141654177     -1.482790379504063
O       5.571675366278392     12.090736962682822     -1.734606684695630
O       6.784613064626020     11.956429474782547     -3.890593637685585
Si      6.937087508574376     15.307260720645180     -0.906735702388110
O       7.792751921749533     15.410675952370759     -2.301709763238502
O       7.124786783594238     13.764080317962138     -0.434893129207780
O       9.421205687542598     12.434868444331899     -3.947392969968134
Si      8.265160724137123     11.436570626239398     -3.409708186328313
Si      6.874189839933468     12.328327643717490     -0.933420936246826
O       8.001270200887570     11.668139930730726     -1.853130821517463
O       4.251066356355506     18.724433954155636     -4.599796311826524
O       4.389691165243712     21.158823861369928     -4.401730943204273
O       0.556421460188609     17.159963431093480     -3.004516162322902
Si      1.714861282021350     16.456516030026339     -3.945848123429058
Si      0.604710587692225     20.966870713176689     -1.093403146927999
O       1.560990189388983     20.018207015087977     -0.175308366293558
O       0.625016066554913     20.875127601964341     -2.697418265098225
O       1.920480868549318     17.490052651953746     -0.096432062985551
O       5.024272735120638     19.549427076216279     -2.214961704263026
Si      0.611055136271241     16.667242553333367     -0.054414596381556
Si      5.106498718907845     19.785609227578185     -3.810360252306866
Si      5.197186899209760     19.764051738835580     -0.607709877207132
O       3.706360940530076     10.751168994416412     -8.612268457934606
O       8.636736628423886     17.212782966899603     -4.117380366381721
O       6.578906114703763     19.794652921946550     -4.389756230472050
Si      9.621825509993320     18.519832401291829     -4.283159118102683
O       6.551948821519108     19.116869834290377     -0.069702848037153
O       9.551717024156405     19.411779433968430     -2.895960171654447
O       5.888232340719072     16.205480269137631     -3.776459523270101
O       9.145387692988281     18.526083097653039     -0.563867984590500
Si      7.576794453002926     17.975497338142944     -0.508287925512123
O       5.564007077098177     21.365670207116413     -0.446180840924063
O       7.207109732892911     17.724522051185733     -2.134651592556022
O       7.357828949660106     16.470353113644581      0.060403632179138
O       9.967335046249174     20.963487494561097     -0.888414311276519
Si     10.140283878696088     19.486120653431854     -1.455430149513811
O       6.470948048307220     14.869513567447934     -9.792917729339134
Si      2.441185230048238     18.861595712163787      0.668643259248658
O       0.194322045757481     16.612362306066615      1.526768140327177
Si      0.162932724384550     18.100539799132729      2.454219352929132
O       1.662120473279676     18.562443631006293      2.128917420795445
O       3.967211942324042     19.188002028832166      0.299148323643696
O      13.790367019810065      2.367087365632395    -15.475085111616737
Si     13.988647212453591      0.748960385400410    -15.181545309291103
O      12.410982119731138      4.862638823837899    -15.122870363189817
O      11.683212522882242      9.548010152010679    -15.639867046309973
Si     13.568217580286305      3.725217691771604    -14.760439228591009
O      14.858432457193157      0.838924811152595    -13.791683822764757
O      13.949075839321882      1.709460377897930    -11.807813144867161
O      12.930681574809640      3.460372898886823    -13.279882987700452
Si     12.728509300536807      2.699830896470640    -11.904524977679543
O      12.749647238931804      3.872731054799753    -10.822406062813702
O      11.340579925218591      1.820240184300620    -11.756806290275065
O      15.295700744253072      4.881847063121302    -11.741583847419092
O      14.702959613994560      4.771417299510701    -14.367792759470985
O      15.676131955304907      0.262528350877717    -10.990825837146813
Si     16.012523134354712      3.991156803412198    -10.514376636127931
Si     14.553661607987861      0.189525625807086    -12.265203059782493
O      11.009393751189581      5.490772729683356    -12.779150707188762
Si     17.075522636996560      1.066632172515161    -10.936985263009239
O      16.717428077622504      2.643118956128592    -10.983513239431717
O      17.985118299234827      0.292082626808839    -12.054207825839354
O      14.346602998560391     10.739806450340600    -14.766731012387467
Si     12.673750288920834     10.386224530289082    -14.594832436250131
O      12.494580625400243      9.199310944472499    -13.517747376611027
Si     12.743673453217662      8.049364867785275    -12.343132528431397
O      11.481285144061331      7.516990937698549    -11.561918507722606
Si     11.949982104195485      5.881453546829251    -14.039302093851090
Si     14.860408175763107      5.727307805982769    -13.034361760192100
O      15.839801029143420      9.865481140646887    -12.830220983861835
O      13.321883941279228      6.483331444882762    -13.097669986957035
O      11.240106065218523      7.298288749427371    -14.583175209331314
O      15.793058083821702      7.104084482883393    -12.826725610069715
Si     15.683354125998701      8.491155916990191    -11.944891628439239
O      14.085712690103934      8.451082928130916    -11.659857660586431
O      16.405862665316000      8.508049005200427    -10.500411138035686
Si     21.037642489669658     10.005638713978950     -9.962296042951927
O      12.562583081899907      2.448936980288021     -8.654107135580473
Si     11.122611965997541      2.208097069215047     -8.035267950047341
Si     13.276237473265777      3.789310297656244     -9.227396077903546
O      14.864994063070043      3.709047082599829     -9.367892585423958
O      12.782408588322063      5.062154693749941     -8.576174226431093
O      10.940494363205822      2.804220437864373     -6.588681167655212
Si     19.673303566578021      3.231984278852325     -7.413604302305511
O      20.842320232582821      4.305458199406437     -7.793512826136061
O      19.887239369480550      2.643604622121158     -5.885015328058895
O      19.878615932112243      1.960371326777782     -8.379061135702175
O      18.374580532594297      4.116488360785915     -7.716277826009866
Si     19.414634480274643      0.502756364004522     -8.848264681811687
Si     20.756582375407991      1.412157601304838     -5.378786350744975
O      18.035520865607992      0.786252491474269     -9.662845888798875
O      16.952426483066215      4.992192640282306     -9.758171187305997
O      14.840995888642995      9.547912391623386     -8.769909943575231
O      15.261519654220150      8.018398888541903     -5.939783621209110
O      13.472046380113524      9.893086825512412     -5.352841648381050
O      11.997797972484477     10.154076118170947     -9.121462041821610
Si     14.908370641482831      9.276615490991981     -5.035095601947730
Si     13.586432475363830     10.542038853100950     -8.799352682424646
Si     12.071336663562171     10.309546329295232     -4.712394879036630
O      10.821704427149761      9.490566929043302     -5.260560178311225
Si     17.679336315869161      5.413731435435755     -8.357399762589484
O      16.364410375948534     10.003758448804504     -5.288859313304853
Si     16.364476524022500      9.299932612778125     -9.116120692850064
Si     16.579170795161847      7.573404792506859     -6.635205909464180
O      16.987210186086958      8.526140701339598     -7.829954048846156
O      16.768339553354974      6.099422472888972     -7.189641328409725
O      21.149356450500303      6.306395268018140     -9.281167075591464
Si     20.147651361852468      7.451206219867025     -8.715967355097664
O      18.795283048555724      6.552141135526874     -8.589169588430078
O      20.460506887203671      8.221441576343757     -7.322181263643040
O      20.132017615657119      8.717484755695471     -9.793280352794650
Si     20.556222531269519      9.183301337282586     -6.075963954628652
O      17.689551285421913      7.944557942537654     -5.395971031911684
O      19.211698739154986      9.985033776929217     -5.566818563312021
Si     17.769326004844284      9.459998373082865     -4.783319888925933
O      17.755967291480125      9.959848118437758     -3.239973510135116
O      21.238052233013072     10.677320447826574     -6.405523635112692
O      21.355911480821014      1.614986675678516     -3.889505920568989
Si     15.878628923800710     10.419891136220070     -0.253277626078276
O      14.749315548349319      9.061690176662736     -3.465221596794424
Si     13.997083025092293     10.149645822228690     -2.538654579243568
O      12.567383359214807     10.102562983809133     -3.143121907287198
O      14.584906566450011     10.054260977371856     -1.040279768554309
O      17.157350909033301      9.548377228343282     -0.579732317129699
Si     17.955962285587372     10.503972535565818     -1.688991564145258
O      21.338796386726290      8.674517409672763     -4.832075109475188
Si     11.031042048118143     15.512380032592873    -16.820934517802737
O      11.201503144662379     13.948857477750520    -16.466192541795209
O      12.053719202503752     11.899269928441948    -14.751536184445412
Si     10.941281812014390     12.967946299958204    -15.206420924861794
O      12.466250023241260     16.416279800262153    -16.683216557744647
O      11.895687700319288     18.187188724877714    -18.266772375273064
O      14.498171141351030     18.502275498411819    -17.508242228657558
Si     13.034975278573546     17.860680590976237    -17.114322768442062
O      13.192929764433995     18.922060472001363    -15.879711068767412
Si     14.744558143290950     19.496080878991833    -16.194848947361415
O      14.657319239120966     21.142558440775744    -16.140639324893229
O      15.754310004500235     19.020918288352107    -15.086185856342496
O      13.566645092677538     11.253905946189022    -12.610980157111406
O      13.738433340387681     13.462611800332377    -11.474713843708017
Si     15.379146141682002     13.752098989587134    -11.730203886750180
O      15.613620213411313     12.664325412708259    -12.977024879639956
Si     15.063712112474965     11.222536467318292    -13.379648037528353
Si     13.004213037660115     12.110437594370712    -11.422971807800172
O      15.513462262091835     15.323252301952524    -11.819817258735243
O      11.482816941277523     11.937701027706620    -11.033307989897850
O      13.738634168675574     11.396377286733888    -10.143826545386565
O      16.243653983358630     13.134521157133991    -10.503220844543817
O      20.650991924547661     13.364767768057522    -11.318067144786303
O      11.838486629787248     16.400084666175950    -13.524242174874315
Si     12.067833993079775     20.569541186213257    -13.490478341236516
Si     12.201302591788480     17.659156311876128    -12.621888344836936
O      13.676153605038799     17.319043166221533    -12.121089816851493
O      11.952336860747462     19.033036781012409    -13.467153874462801
Si     15.190146929390949     16.945454997909184    -11.613991787799925
O      15.292127565335338     20.149953165972860    -12.780035524748689
O      13.064467876047987     20.960036537381782    -12.261057233477455
O      15.321281264051464     17.432558437044896    -10.132464947566056
O      10.933680025693441     17.613255195950281    -11.542927915540460
O      12.681534323654025     21.496696138732553    -14.688556085041595
Si     18.612337847805563     20.342552489219973    -12.231547842017333
Si     16.308480222778620     19.112007645541837    -13.509878481851992
Si     21.431695676506713     21.054864740816051    -11.082148928335910
Si     18.889573235338727     17.988024954392550    -10.155397755278669
O      17.781177168858399     19.642955435523270    -13.393949188027232
O      16.142570251968795     17.788283319961451    -12.624024534783336
O      19.666078774095201     16.964347065834801    -11.055158724447857
O      18.422014527167228     19.293856396556400    -10.956050695814580
O      20.263682174111118     20.675591995319564    -12.155673339941899
Si     10.826329183688085     11.072785230016155     -9.846184581394517
Si     14.509762574459925     15.653006600185096     -6.556329554648702
O      14.206769905617215     14.207541953850225     -7.271263341254054
Si     14.839723253379214     12.764012331332966     -7.030368718791474
O      13.883365261350567     11.580493811137362     -7.624149381620145
O      15.740391382761290     15.347275968428573     -5.529165656222939
O      14.970972122430934     12.656554862367745     -5.468008048751637
O      13.190673669703077     15.858011140611310     -5.550074418020912
O      16.316917585736089     12.749955463803090     -7.801029428564674
O      11.629618009798005     11.846228029020091     -4.969508037418276
Si     17.135556771938820     12.450475716782581     -9.210800074585906
O      20.580912401681282     11.490147803016153     -9.576770508588833
O      19.054272013947099     12.317910890936341     -6.747180930446905
O      20.159938485555863     15.216001244243230     -5.970763824404318
Si     19.975154998082598     11.720093229724746     -5.699436233785153
O      21.025422878839738     14.238673720791583     -8.991303180739607
O      18.605257289176730     13.026728570764000     -9.587823889251951
O      17.059290587515331     10.771535664231880     -9.318384253314807
O      21.389038711297299     12.860558068886890     -5.926944977729391
Si     20.130420600313368     13.094310669802196     -9.747646932110957
O      15.200972156251572     16.572034865182353     -7.701069897817359
Si     19.013204895859843     16.199885007639523     -5.438856344812198
Si     16.089854405650904     17.520407649547202     -8.669186624302016
O      16.364999932368683     18.659704831681374     -7.567763088128183
O      19.262458500442541     20.917902543715442     -7.649241865586606
O      18.137718375505653     19.645312208641631     -5.710270918384976
O      20.556912145838009     19.069575064432847     -6.580156857398573
O      20.042597202784204     18.463451521519179     -9.056895256503610
Si     19.551315728339858     20.201405371757591     -6.224639783141170
O      17.661120413618050     17.323899628828283     -9.294754783565033
Si     17.075520351426061     18.553563154234844     -6.086775573166413
O      18.056746395337484     17.205254173405102     -6.263949650944586
Si     21.179177029002219     18.423766624396503     -7.930771281331277
O      20.082898348726761     21.458564532265303     -5.416236775663735
Si     20.155448991760970     19.138442310329268      0.140671136783636
O      20.614672192033282     21.420387589338063     -9.738651021465937
O      11.286162353450571     14.381360851279965     -4.287695489747444
Si     12.569291948465624     15.261382424090314     -4.115464802139062
O      14.489109125926948     11.601733024873203     -3.098290792718565
O      13.702179153620660     14.187043713023556     -3.767269538706458
Si     14.843045189929569     13.012304221599827     -3.875541189767280
O      14.999762238542024     13.595276051563269     -0.846234963874566
Si     16.094812740130280     12.963113232180199     -0.051417151696633
O      16.194054071420528     13.742685401380069     -3.510979852617972
O      19.361127179528456     11.112125726248880     -1.677533270227787
O      18.010588575415657     15.421330459210397     -4.507829710279733
Si     16.487391986533858     15.169912678270432     -4.114508576755556
O      16.817222259274384     11.671500530103508     -1.111083848319140
O      21.072264838731940     13.036338727423322     -2.053462955780049
O      20.335584818029268     15.548677790255796     -2.609878712159192
Si     20.560576597736031     11.659152032004940     -2.593152991776040
O      19.961134987270874     11.842493258627906     -4.091245203423963
Si     20.776954292816487     14.466169300029577     -1.484505983686346
O      19.468413985375978     14.474994397608155     -0.585741035066824
O      19.842505231808044     17.233138047947275     -4.515734964862895
O      11.259642528901812     18.243595802917039     -4.248785288556122
O      11.624863305564940     18.815707899115996     -1.854424501261269
Si     12.382448972332119     18.053640688347460     -3.072767429062441
O      13.952701909373058     18.495953396716143     -3.155943305822723
O      12.436769057908466     16.500378733055186     -3.059158377061109
Si     15.547291850214554     18.026113705680952     -3.296268102347320
O      15.823203862647704     16.395120287558314     -3.322115373725944
O      16.660604667211501     18.362159049615776     -2.158161485847467
O      16.056793437701920     18.375314997053870     -4.787707975535406
O      20.695024476562235     20.506620701898395     -0.474107526944840
O      20.948040739847208     17.786039943400148     -0.410656889238581
O      19.321398050919580     17.912459665171582     -2.221798330837991
O      18.585726354226679     18.985943702504841     -0.154103238222731
Si     20.380284438450666     17.088322671000466     -3.058402447286667
O      17.909581269575483     16.528436103608939     -0.520836866008335
Si     17.962730939563752     17.971625373218739     -1.318619046136824
O      15.742071038013561     11.637031085129635      0.812116887578808
O      19.232209922641879     15.737968085225523      1.672529377039301
Si     20.595781911827842     15.798189496809245      2.625611224069928
Si     18.347456310143048     15.190349232166048      0.363416292563126
O      21.066198503953508     14.474434481927545      3.053580061956055
O      20.868629834534485     17.201816157260264      3.475799301461294
O      20.680093886120872     19.083765562620954      1.693800921501890
O      17.188523120353398     14.102322215532961      0.429205528871782
