# Supplementary material for: Ground-up generation of periodic slab models of dehydroxylated amorphous silica of varying roughness
Source: Phys Chem Chem Phys. 2025 Jun 26;27(28):15196–203. doi: 10.1039/d5cp01570g (PMC12232287; doi:10.1039/d5cp01570g)
Supplement: CP-027-D5CP01570G-s002 [file CP-027-D5CP01570G-s002.zip › ESI_Structures/Dry/structure-number_31-alpha_0.1.xyz]

432

Si      4.100369354609930      2.962281045070307    -13.366607217292980
O       5.073567437659761      4.170155203105077    -13.972137262921919
O       4.156044957048405      3.344405610018065    -11.718063119586160
O       2.559207882607896      3.243832406129823    -13.725845415939309
O       4.611856350592068      1.458766461183313    -13.647449849557974
O       0.644726495153800      3.871506903060190    -11.989286477380666
Si      0.948695971288910      3.510300017748426    -13.559632897501219
O       0.317134128598927      4.767038039726130    -14.442758353762342
Si      4.917688452120730      0.065565622112538    -12.950310204707465
O       9.550236868130986      2.901548750601164    -15.472015634246764
Si      8.570301053256042      4.135371709675169    -14.977156887415459
O       7.064484730401680      4.387156777281589    -15.504468227956579
O       6.102920318196603      0.408805846691363    -11.903863155401980
Si      7.551319099318285      1.062724019875055    -11.623549125209445
O       9.909951753151278      0.405581757744331    -16.383153461617589
O       8.756107351755892      1.295500887656142    -12.775588181690365
O       7.063316650961124      2.596871743491061    -11.421485624926277
Si      8.076918018862708      3.804371575630351    -11.746010632906788
Si     10.169689667604988      2.110630965905341    -12.370394008909557
O       9.493495510039118      3.169680357227608    -11.310421398234629
O       8.292970292962963      3.925620391533044    -13.361856534576546
O       7.429087889312595      5.015586391759927    -11.013396180687137
Si     10.691466571157452      1.700889858859745    -15.569416212976178
O       3.654588000893019      8.548818793909103    -16.551376851267243
O       4.694785424691815      6.302345679445403    -15.375969111345569
O       1.209695979859171      9.512364368163558    -12.434285824121316
O       2.757714301117989      8.064720920119113    -14.268823537834528
Si      3.779377607044274      7.579180237897090    -15.394298101562953
Si      2.002697973340179      9.548173873420227    -13.793664395719864
Si      3.300485769530067     10.008666673793302    -17.323898916319980
O       0.944480335873361      9.968235672977286    -14.935430794724875
Si      0.217158737768954     10.077727890398712    -11.293983738861998
O       4.115834561068796     10.147760308686960    -18.647056913616527
O       1.687903675656685     10.350668916771875    -17.318785789066116
O       3.239802186301435     10.608188282714625    -13.844151058725572
O      10.717793643786313      9.896274113246060    -16.743135711003990
Si      5.941578662344755      5.266623653508572    -14.760394321047270
O       6.974220581565023      6.433444102045409    -14.199275628842166
O       9.263051075548072      5.618167376736582    -14.929638933018019
O      10.169768537582975      8.286722493771205    -10.790261766791090
O       9.271727483936719      7.193017964579798    -13.011644152267086
Si      8.496049133826812      6.934445508383084    -14.360774610065818
O       8.880631154426252      8.100979046896409    -15.393169002695222
Si     10.334172262143667      8.728068374625460    -15.824322052538086
O       8.730065066680893     10.564858505761201    -10.935704764879929
Si     10.595150242506479      7.210523388272131    -11.972741303086023
O       2.422607573696967      3.919190929572987    -10.064168075188052
Si      0.815375028285556      3.658564869318456    -10.399357656188169
O       0.693350542509690      0.730745032096845     -8.182672386233062
Si      0.285682990503082      0.557179550639221     -9.756144128717400
O       0.959478389712028      0.805381592928776     -5.424473644133694
Si      3.945079348135024      4.008767967335335    -10.360982929777212
Si      0.139444810709597      1.255857209468105     -6.724636043027826
O       5.122706805562948      4.691206642658053     -9.732050005384535
O       8.462168716109977      8.802647724556271     -8.928335594280680
O       0.684959403681122      2.032071923335118    -10.316560130362905
O      10.182881946970291      5.090855694016822     -3.325010132079757
Si      9.146264596081302      4.099458129477230     -4.089228836641752
O       9.077170572702565      0.570629076370353     -5.596286436534034
Si      7.619972709146067      0.492538869077711     -6.259766187426771
O       7.730180688250448      4.153782548379053     -8.742489133483575
Si      9.146785852148671      3.831659516512036     -8.101056467921511
O       7.965648615123627      0.556167586199451     -7.788986195132792
O       8.538367410041777      5.107470435709244     -5.253856488055373
O       8.996204358050491      2.812828436753473     -6.875275452738134
Si      9.987750182262733      1.855823496007209     -5.881737589525740
O      10.354816269618581      2.981529365224797     -8.756741379714953
O      10.062919179019726      2.961305785611862     -4.769901113961989
O       6.821549987958064      1.533308679695776     -5.226067815267429
Si      7.040409740103443      1.857679498423514     -3.682076798049895
O       5.811583939635074      1.345732808548447     -2.618878256288864
O       7.978056159971063      3.159162302731783     -3.477754189783620
O      10.211106819926171      0.316004840230496     -8.897816997429533
O       9.680664464593720      5.261792211451058     -7.511755396812207
O       7.657897538724425      0.393778297977407     -3.172979007215683
O       8.351049655911361      0.448173300986801    -10.442889391565640
Si      6.749631189554309      5.176138197939724     -9.507345815783498
O       4.523947003126583     10.122661169796292     -5.954086378452210
O       1.024386505943054     10.320661254466691     -7.414335325689027
O       0.751801271138841      9.835688643037152     -9.844942812683680
O       3.576144418581055     10.331522470992770     -8.135023205067611
Si      5.049904789311384      9.922914611538941     -7.443973093254857
Si      9.483746518072838      9.512797033286667     -9.917326986752041
Si      9.235474757567660      6.159296332463100     -6.293904244338701
Si      7.348560197517985      7.895242068998149     -8.052698485822878
O       6.897110835329300      6.563423642835745     -8.840138287561441
O      10.520310074335434      6.590305215971850     -5.372788878913942
O       8.216740880041227      7.279923178348004     -6.849468400512309
O       5.984767398595544      8.696879232920676     -7.844270119924717
O      10.668295086105573     10.380650492593203     -9.210986049348437
Si      4.128936529289703     11.657657965195279    -14.746115898337401
O       3.096637299787705     14.512140043211012    -12.241064477473955
O       1.228320246239252     13.926621251252708    -14.048891788623990
O       2.951166075056579     15.695700709474776    -14.515327518365721
Si      2.759116444141001     14.289405617270022    -13.736797857901308
O       3.614943216847665     13.119037387301249    -14.445134523394360
Si      3.752650552515389     15.145449920733924    -10.913140222104824
O       1.406757795644355     14.959942612203104    -16.304257676993540
Si      0.335961504745228     13.919240359593363    -15.421488351237358
O       0.468025684341067     12.400025938485939    -15.957163258146492
Si      2.717267515467480     15.950040635630632    -16.130330178563625
O       4.166730730098201     15.891278177692014    -16.789597330741572
O       3.819525138838586     11.046832052542305    -16.179546133237306
Si      0.506220998020056     10.768846872893162    -16.317120521383643
O       5.315910529468030     14.850377085129811    -10.969030216383677
O       5.649814969384046     11.698260403451352    -14.255303156035367
O       6.487605400985443     14.836700305899846    -17.766238285214403
Si      7.548924019252950     14.414898842851223    -16.603940406007613
O       9.076674537521429     14.497847219510344    -16.944281345406303
O       7.631755378139808     15.668010561171279    -11.612164086713307
O       6.543358842369614     13.825056028197947    -13.140924230897758
Si      6.956123432878264     12.612267775485215    -14.143044440867428
Si      6.653745015153040     14.331531187377205    -11.636735513090359
O       7.377653518805896     13.122340411772544    -15.554772394225402
Si      8.465638904301658     12.028966962137813    -11.542218867865790
Si     10.474300861959623     13.943595489262549    -16.338298286563656
O       8.018891808655098     11.879446154545684    -13.135397831595078
O       9.709298507412274     13.046856628693090    -11.436700878494065
O       7.285479317895375     12.992785830699118    -10.977863795470922
O       6.765118271917366     15.695192603259645    -15.792172457715692
O      10.469675669366241     12.408404160093735    -16.332179276966585
Si      5.727945375014092     16.072928410866247    -17.043932723305808
O       3.584450765296137     16.772675754448631    -10.932375109837869
O       3.961362696771516     19.575300466020050    -16.353462247689002
O       2.257735998024722     17.500916885658913    -16.250179486442953
Si      2.566639722210494     19.082983642680592    -16.262276850692622
Si      1.905001524609893     20.537167421039424    -12.028673414710687
O       1.403175733234741     19.967777471849551    -15.732383889094550
O       2.506806387598498     19.053958057698082    -11.775526576743680
Si      3.836530403625271     18.225173539504045    -11.528339482535694
O       4.705738303423848     18.112712836456360    -12.903122282015326
O       0.861348275032386     20.501737187296261    -13.271240114648828
O       1.120469798669856     21.071170387525065    -10.728576585325555
O       3.365467959799055     21.246303489587344    -12.458174628259371
Si      0.141272277394435     20.282524874876707    -14.816770608852208
Si      6.094407056330439     18.709761187555738    -13.527678339944023
O      10.343054055808423     16.239217894269483    -12.828865701933283
O      10.504393156244420     19.355385466228483    -16.165466600423692
Si      9.368056076152559     20.432334481860380    -16.451077214213470
Si     10.616855264221019     16.689306302343319    -11.277926749785507
O       5.660031466299130     20.224939917564427    -13.568512438847627
O       8.015490987330322     19.770450816098094    -16.751037102177229
O       7.206190126738337     18.147626361103558    -12.494127198689478
Si      7.500449198973621     18.174212515065932    -16.345134151903164
O       6.817676718376052     18.483380110042631    -14.948907162053446
Si     10.621839129338840     17.731968052075977    -16.325243876469358
O       6.437411161078772     17.543683289566673    -17.366031826849611
O       9.302912056283494     17.432756565593749    -10.752085711262801
Si      7.770487219188570     17.257691823072530    -11.226295386253376
O       9.018663311953741     17.489950385317588    -16.466854857154420
O      10.628953922466728     14.491153608141847    -14.823660299192319
O       0.065569096249742     11.721466494564426    -11.790177876073797
O       3.274073206374647     11.925216369814390     -4.060640655196365
Si      2.314174860175085     11.237812754183761     -7.675275711233996
O       1.109258420357753     14.677668517772139     -7.875364740071808
O       2.963251732105135     14.546748179307396     -9.666979504535988
O       1.988699109692861     12.405413069799295     -8.661517077167705
Si      1.627962865951714     13.880111340150247     -9.181210174054968
Si      2.430191318277566     15.753582200470404     -4.344032433316482
O       0.547059287540349     11.868248254949199     -4.642503039251164
O       2.757648633194531     11.982572426883580     -6.249881216467881
O       2.097378284779103     14.173262924598642     -4.568130173897345
Si      2.013735990467722     12.598886898248827     -4.755132782675846
Si      4.264295705694276     11.533530073428214     -5.252437241034839
O       0.572974941589218     13.786436558670719    -10.417656479420090
O       2.635741983026377     16.204868281857419     -2.757089388183264
O       5.517409134660658     12.464078176356377     -5.539662545455561
O       7.953751250269868     13.023606637443365     -6.991135454944174
Si      9.460266939482265     13.443614782719157     -7.541800325213036
O       9.829072851304726     14.813640903415401     -6.843070958499530
O       5.973419910193899     11.334770201993917     -7.566557102704165
O       9.382171934249703     13.692148527573146     -9.119166886516634
Si      6.885525580528661     11.975506647675351     -6.399129698802599
Si     10.492833384130217     13.809748900015368    -10.295004048609322
O      10.580204865082166     12.299463559326103     -7.481830802769867
O       7.536803269133949     10.780859107571395     -5.700086000132788
O       4.028373141812586     16.368946902388995     -4.389102796874259
Si      3.819198940213526     17.272980474335881     -2.964072965085335
O       0.511776469761508     18.195881029281370     -7.163721953908703
O       3.390344139401885     18.757267947913970     -3.391629224906585
O       4.477813116264308     19.898061989234829     -5.585600304892251
Si      3.900931836723311     20.061479396393658     -4.097800227206232
O       1.726708298487287     19.710768947071113     -5.313874697014159
O       1.644048130958373     16.966955740298534     -5.114311668063975
Si      0.992395410372025     18.309760714601630     -5.676414534298256
Si      1.318515209287883     21.156940522027472     -4.384452041633731
O       2.799704859576350     21.221081754669516     -3.763341373957882
O       0.223646201375580     20.589401920445905     -3.429323272392490
O       5.057513891265589     17.708315155702827     -2.084786502411588
O       4.820540719582531     18.999634051866742    -10.516932276850183
Si      6.081902509107613     18.976934726707931     -9.430984593282387
O       5.398700538224052     20.226427688534386     -3.266253126724166
O      10.585622220459165     17.549730594216840     -6.706594925963485
O       6.607394357737428     20.052784445604161     -1.422131337705255
Si      9.506347194781283     16.287358992533587     -6.453421621943812
O       8.526218964363210     17.220476624221540     -7.416944639263630
Si      7.781689431708387     17.843592043501758     -4.770081077261775
Si      5.766024470653598     19.366233818084737     -6.389107802302116
O       6.728344601211498     20.623348152035501     -6.187893912610907
O       9.179103877753839     19.752614472540650     -8.080487710886930
Si      6.350443789033140     21.342588244224991     -2.413376717127545
Si      8.602260808725880     21.096138071021976     -8.976575199054496
O       7.171833068612599     20.161875219039718     -9.400626105613966
O       8.617572684942111     16.541660559793886     -5.058286835045496
Si      9.346367709870769     18.573560912124982     -7.075735733058927
O       7.293024712493435     18.231341413507685     -3.312755480198543
Si      6.200974016242001     18.828096804569491     -2.355991563514050
O       5.542145244050276     19.022174683585366     -7.905882199039037
O       6.775428760134127     17.702532954619471    -10.042224092242746
O       8.787823096198924     18.890162742831681     -5.572687841489642
O       6.376403873843350     18.239331331124852     -5.491422281282720
O      14.896342250007628      2.860336588828868    -17.250646328065162
O      12.062469635292985      2.114209468433262    -16.298750605261297
Si     13.796904893081361      4.974864804845311    -14.567139898651389
O      13.110822575853760      4.997091558321290    -13.098407470248217
Si     11.945414149493745      4.406803110039508    -12.133055373298319
O      13.992638066114644      3.464177049440494    -15.097570469471151
Si     13.722116149909342      2.338361172416498    -16.217082492456434
O      14.220182480726832      0.841131100801921    -15.780713447843409
O      11.336461593815750      1.083557601654129    -11.953976662450911
O      11.103417306635414      3.302582634301154    -12.936309882263998
O      13.673649184906447      0.323356128024731    -13.388671005774084
O      11.200843026607048      0.884193318445620    -14.270133223289337
Si     12.104049966213070      0.225475866119907    -13.028923418996271
O      12.801500582966762      3.574107197760307    -11.038566993578522
O      15.824424325261900      5.288128602819566    -17.405262452768106
Si     18.719484883950884      9.683041879629148    -11.467001591672345
Si     16.254911038836966      3.769915354286808    -17.235367488722122
O      16.261650929070814      0.500668584002654    -14.265054334817071
Si     16.473748645897118      2.122758843920839    -10.915840196746222
O      17.842552451973891      3.530734098653386    -17.856583645273325
O      17.080212623063158      3.428716307582707    -15.863844260719334
Si     18.601546847664171      3.498307628339723    -16.427916406748167
O      16.800024816160299      2.128664237063179    -12.443900159283572
Si     17.506494811647777      1.072983901450569    -13.407043776994881
Si     20.200840765614988      1.545582134982249    -14.798970546476914
O      19.658519047982143      2.338009714275661    -16.136825841797059
O      19.443174981392033      4.819449521453352    -15.832601995494443
O      18.849020437502141      1.715438134503654    -13.966230633649957
O      20.747034536313762      0.055688149538179    -15.028390926198719
O      21.329331954017555      2.419982569121456    -14.053695618949583
O      12.676101782575225      5.563295501335432    -15.604427450196440
O      14.972705384323385      6.034878510410547    -14.663103163651924
O      13.772835480662902      6.932593847063786    -17.357901897870622
Si     15.333716739186956      6.760537251975604    -17.568290011570639
Si     12.570657612063089      7.048082408016445    -16.264717511163340
O      13.632081384049988      9.774387870886828    -13.176914219624479
Si     12.456631367996760      8.827691947283828    -13.790116915280253
O      10.952168171149790      5.629063846509629    -11.644271175617902
O      13.101811061085188      8.032753345290073    -15.072370867581782
Si     15.138981389426295      9.552840146410007    -12.681832483447868
O      15.358130749817015      8.734843271406506    -11.310478641199294
O      15.744892194058114      8.587225328725012    -13.818568731286497
O      11.117332265881778      7.520413688054217    -16.514744849600504
O      11.912365839903194      7.756024706358314    -12.720161090070578
O      15.588903452213208      9.987111647327060    -17.391910383338530
Si     15.990785233621956      7.242780628687966    -14.703452035241796
O      11.038082975826404      9.137679704275065    -14.450785268897732
O      16.098057988593908      7.706266422548387    -16.290292807648669
O      16.126178060959390      7.709413023057281    -18.534412829470519
Si     18.988477205389326      9.682977104194569    -16.164978897589073
O      19.258113801676640      8.456736962062868    -15.086470002234776
O      20.235279285615217      9.520753832731572    -11.176200162865600
O      18.175621073061325      9.070098867205077    -17.375204394537306
O      18.568226173455802      8.509405771689417    -12.578081617099313
O      17.527301300395369      6.850513258463071    -14.296827220890627
Si     16.627604574872503      8.911165459236482    -17.599410150983392
Si     18.855528909290499      7.555942880675692    -13.813813194908080
Si     20.398315840182928      5.352002285142076    -14.736194107293761
O      20.404264789582967     10.310527605674411    -16.529036380748526
O      19.934790699445958      6.368608144464061    -13.686552316420858
O      17.940637462916616     10.745130280028881    -15.505897775010238
O      14.864549271758687      1.941445506193652    -10.675732626466358
O      14.497501087596785      3.632544779376196     -8.931848925564784
O      12.586015495000852      1.678016403916031     -9.192501953164200
Si     13.579526232161594      2.681249779286806     -9.932161357554548
O      11.196359274127653      1.517152374611461     -6.808331401603965
Si     11.109431629245782      1.547526895452227     -8.526085133093716
O      21.404780652097472      2.884475915942131     -7.011753995231782
Si     16.072110389147806      3.975420005723768     -8.663461359163993
O      18.265681824636872      0.932611670420084     -8.239092692219174
O      16.633647107959636      2.944486244424947     -7.610007435063107
Si     17.968616948761941      2.196902940438304     -7.228124641009297
O      19.048474565238170      3.396401976701791     -7.566939855841006
O      18.089261229393866      1.332704936663682     -5.907915022662836
Si     20.510202672733268      4.114805985774996     -7.719374205426017
O      20.199610591782907      0.397933591720335     -9.839583069307352
O      16.722170264270865      3.481916456566716    -10.157014049148636
O      17.522254080211326      0.941271034723419    -10.517320303472662
O      20.312423244139755      0.374407584730136     -6.509307986761649
O      18.044591022100644      5.431073210937926     -4.990547593386179
O      21.274244137485766      4.193390741352610     -9.221004962143798
Si     18.618480813762513      0.121226809800044     -9.594029515033631
Si     12.923192538710582      8.201297565946570     -2.553293457430906
O      13.447550728249391      9.620308886506528     -2.354295782716160
O      11.583349661731264      7.550811207846403     -3.124769655241096
O      13.769368969739775      6.833802876033682     -2.147079819715140
O      12.871218663105029      5.738205067969532     -4.234348459836179
O      14.101821006920002      8.206463730591468     -3.877801079811816
Si     14.191961613403079      6.464379155645862     -3.664247042776819
O      15.274702460891680     10.480970393752544     -9.456365105408171
Si     11.232286469331484      6.202987906095234     -4.039063569610673
Si     14.868926584884061      9.624606329134473     -3.226169486235424
O      15.642926459903773      6.252555241215773     -4.064941091812903
O      15.210642437557285     10.475264120339794     -4.516629127335341
O      16.095267769425238      9.367625630756308     -2.343801584996967
O      19.648098528083871      8.177743832368130     -6.024953978762039
Si     21.421859995354509      9.724030342219663     -8.413838558438108
O      20.905468091250718      8.261692812492779     -8.127643242915408
O      16.387825873561329      5.509469726767966     -8.393121038666925
Si     16.067749478299010      9.140993068374581     -9.934910576637149
O      16.531719163889317      6.998466094015970     -6.314919579612641
O      16.234876144074800      8.054714395562744     -8.779560789539158
Si     18.767469400236592      9.079007066378296     -5.002582044794837
Si     16.896580290818044      6.904897404128713     -7.876401272137269
O      18.476435627843788      7.038949853990347     -8.008170142788147
Si     17.064200787501512      6.572961125616840     -4.807699489916534
O      17.470200963635719      9.820626957649910     -5.707242454221382
Si     19.933491193041213      7.167501149713691     -7.298116709995512
O      17.950079382970046      7.873714205402039     -4.299059446732230
O      19.650748861563130     10.312412397140678     -4.384290807374343
O      17.586301726437192      9.433619227415116    -10.368225093748796
O      20.451392158858734      5.649307175071590     -7.279157254412656
O      18.410888772620808     15.182262352334952    -20.990667618424101
O      13.597047585555286     12.780804205661113    -13.199815623366810
O      15.207766654485635     14.839901083824923    -13.564707356358236
Si     13.774460768801255     11.942674398165510    -14.571475688432672
Si     13.898413017959989     14.327784377111385    -12.843452128415178
O      12.587404330706564     15.200396935219832    -13.295513405486398
O      14.439856754855574     14.324479254611742    -11.244493117104582
Si     11.241064299785100     15.691573203808536    -14.003833468544466
Si     13.258719496791420     13.408777596708065    -17.131359644572431
O      11.909945259641447     14.367694800398906    -17.069011547515593
O      14.692756105908387     13.664398743433068    -17.659988985376817
O      15.325270469235106     11.570587300655236    -14.863684349623968
O      13.460071346395875     13.212101802468318    -15.567625504016602
O      12.511185964321552     12.060863836622969    -17.569872895268286
Si     11.565650846792503     11.277337012882603    -16.562684746859915
O      12.634439761789038     11.027033172162039    -15.233329344473432
O      15.911826970651125     10.939486081123702    -12.393181331761710
O      18.473552716450666     16.122348214726156    -18.501366241924877
Si     14.779172115727818     21.453410564483089    -14.539144679213607
Si     16.307008048518959     13.974040097684259    -17.500108496788169
O      18.325598996879350     11.142941245768105    -12.089140368008181
O      16.862160011108244     12.867487786161107    -16.446506841473493
O      16.672593721409918     13.192096228751112    -11.198607937869276
Si     16.877606974839512     11.893700673951239    -15.192587662885915
O      16.831916205473572     15.424684638897817    -16.802144982097570
O      17.303716030822734     12.630351521944760    -13.831112484803056
Si     19.618838737036189     15.110805638199036    -13.614450027072481
O      17.940639987129103     15.474042113784897    -13.618028226230480
O      16.977811350662400     14.001967576453765    -18.972636901890322
O      20.371605900599025     14.361183488552095    -14.966003395211565
Si     20.933491105011221     13.139292637851764    -11.388908095735752
O      20.180578528028672     14.152853749059879    -12.418407158975183
Si     17.105236260236612     12.108107857052527    -12.301618216093843
O      20.064837275277210     16.664315519884362    -13.823257812116966
Si     17.630946895357361     15.318846580862491    -19.729434601129487
O      16.640744459296638     17.735640987191271    -17.674181771397866
O      14.253980616624400     16.384760750983236    -17.961369487537677
O      14.163058593982830     18.352641154417050    -18.813179684986732
Si     13.226083863522208     17.626208804898681    -17.658043121622857
O      11.642028710081068     17.572370662432490    -17.532956791963770
O      14.894569267704833     19.835486287462963    -14.673282371386160
Si     12.706267286402177     18.770624110025100    -12.383271509560460
O      14.189829299338165     18.918100626653469    -11.727102129261681
O      13.260401051295988     18.145838785682205    -13.795056757529677
Si     14.477524165443707     18.279668021013954    -14.876511282558866
Si     15.599866489457092     18.223345106295518    -11.355764283579047
O      11.961562638705717     20.145320100534626    -12.716401147081370
O      13.800699799777936     18.244164386591649    -16.287814339029616
O      15.628930568932562     17.146802032383846    -14.640296689399106
O      11.847012062833182     17.651686522640144    -11.543569969424880
Si     15.425694002724988     17.266847607445950    -18.692916881902246
O      11.165783154183387     16.798235385469685    -15.197678764594054
O      16.014853693880237     16.904257799054417    -12.201484391696157
O      16.268370172105858     16.296307446724825    -19.684012469061297
Si     19.499208531432433     17.920574979518218    -14.684528843444445
Si     18.063822400773716     19.658799711185882    -12.621036716198530
O      18.186302361518628     21.209427682145506    -12.865491478686947
O      19.237802447485603     19.061626755386484    -11.687715417888420
Si     16.306538763516986     16.055048734479460    -13.630098192626065
O      16.682547350832312     19.237734025604603    -11.943740836012394
O      18.761108064338099     17.255017915605617    -16.019808972786265
Si     17.774911661069748     16.664065005567391    -17.154358296878531
O      20.734262810819111     18.942602594656840    -14.877711524797478
O      18.344916942217953     18.799763317068589    -13.951624295605535
O      11.628268089542424     12.850658921997971     -9.722989494902668
Si     14.635077718063920     11.555508044837149     -8.315390004823684
O      15.133206790604845     13.019125110507698     -9.026357442581668
Si     11.576992497577155     11.619784355382480     -8.593268060984741
Si     15.650929738585496     14.031831362727441    -10.168555875410224
O      13.110205238927888     11.398623463451537     -8.203366675476136
O      15.369546745713317     11.099098824898810     -7.029635100511153
O      16.394202395801116     15.260703417115570     -9.437129817202427
O      16.993943731275500     12.241053496728160     -5.482875760468853
Si     18.215250997360528     12.817998671272749     -6.319284613092350
O      18.206555348096074     12.549584912629991     -7.883456740336449
O      20.441169961470983     13.565415908793041     -8.058906814041309
Si     19.712844582371030     14.643103703533786     -4.621714263847446
Si     21.109669124135362     14.823391802835406     -7.336676172976879
O      20.941649637239738     14.891501834798447     -5.746741865851478
Si     19.592048107367990     12.324057186086620     -8.689023957208946
O      18.634798366847885     14.333901942540059     -5.837405334223026
O      20.025693493626044     13.221783944881118     -3.949127780508142
O      19.850595897931601     12.638161894157561    -10.217102387383088
O      19.618902765457751     12.061303587334644     -5.947086206142957
Si     20.411971330255110     11.724934146487655     -4.528404120498020
O      19.483702937185249     15.968781595417791     -3.749190972293744
O      20.286155162242537     10.858697573560528     -8.598745085472599
O      20.606830770493175     16.185765600727045     -8.003357422318802
Si     16.219863097663712     10.830391001403806     -5.717410226818179
O      15.783327166714558     17.882797552427917     -9.846568101679035
O      21.121197252572006     18.642687162059335     -4.912294815886472
O      19.434386933102722     18.347446055889193     -7.286179283943922
Si     17.978573897141192     18.453273738621853     -6.562826590720847
O      18.252471247602333     17.337261376549453     -9.812541283091296
O      18.135888683420291     17.858604341723741     -5.058251914498174
Si     18.854410481059709     21.422701939559524     -5.864525172648257
Si     20.379491413258709     19.635272482792395     -3.821974374076297
O      20.669390641150994     18.329029064411454     -9.496044085468139
O      19.360806725853571     20.746053154257499     -4.488431208417243
O      17.321379662001132     17.124821002382571     -2.721818383419961
O      19.514133996144324     18.597924509042162     -3.063802593166371
O      18.505970520979783     20.049537811859885     -9.579566162918935
Si     16.844859492421378     16.869792587944183     -9.019980880889438
Si     19.136357107715476     18.604682838631508    -10.129781754027800
Si     20.762008776143642     17.741021778723475     -8.014530904458232
O      17.069045516968487     17.442930137948299     -7.521783127959145
O      17.964676384348039     20.100332387246397     -6.393280359995480
Si     18.576070380191762     17.376254414090873     -3.523162373553668
O      10.849706169348789     15.361930963139722    -10.468955915569683
