# Supplementary material for: Ground-up generation of periodic slab models of dehydroxylated amorphous silica of varying roughness
Source: Phys Chem Chem Phys. 2025 Jun 26;27(28):15196–203. doi: 10.1039/d5cp01570g (PMC12232287; doi:10.1039/d5cp01570g)
Supplement: CP-027-D5CP01570G-s002 [file CP-027-D5CP01570G-s002.zip › ESI_Structures/Dry/structure-number_32-alpha_0.01.xyz]

432

O       2.684173528794660      4.312468816490850    -15.189818664048332
O       0.675841098156265      2.556418950777790    -14.763955284212841
Si      1.408834426224092      3.873167752956913    -14.372945511467178
O       0.449902534138833      5.137717107086172    -14.598401458184552
Si      8.837523044687833      1.544330294568316    -16.289731641655983
O       8.188234090222075      2.847819039015756    -15.378564237474873
Si      8.576504238879870      4.068806748458329    -16.624132895111064
O       8.924491269493862      2.695760580104700    -17.404983959754674
O       9.869542332687077      5.047902530250993    -16.470818203819643
O      10.163748625379135      1.041232525270710    -15.501121726687231
O       7.178816027669099      4.905692567025573    -16.702357090774012
O       5.888872541921394      2.300230432549423    -14.054892523411681
Si      7.313907808908076      3.099130245256114    -13.979672395685924
Si      3.661711060233013      5.523785612060954    -14.985665283765227
O       4.704415184208845      5.847926762781729    -16.155535761838195
O       2.529739135517902      6.533289886273635    -14.411188213501928
Si      0.908345900499482      6.697115378739039    -14.318163979151619
O      10.725714308849307      8.177848264546332    -12.975126407525330
Si      9.814758032018950      9.075834759145430    -17.013747396795825
O      10.291625944056571      7.642205018859312    -16.345597215228878
O       6.737119722559580      7.408373692975267    -15.851612431095006
O       8.396193189266626      8.668002426497818    -17.694309754510765
Si      6.097216070187274      6.110047606837053    -16.724638294360105
O       6.113735005178640      7.253176882095547    -17.872912013235180
O       6.029809810075911      9.783216628691036    -16.825853586030789
Si      6.850224530723859      8.467087030521967    -17.129915535988356
O       9.279101520498221     10.532477372577937    -16.322863791390049
O      10.233013787880516      6.007019336304363    -14.232217813846551
O       9.543270201243674      0.034602861111072    -13.357714249030867
O       1.915288797970131      3.971260683048795    -12.842197845334738
O       3.620181050284763      4.116640387317281    -10.815565471298573
O       3.280203237958883      1.278576814597649    -13.294612823109686
Si      2.073037024011622      4.047402330297809    -11.241631513434349
Si      1.250831589694165      1.194536184545240    -10.003378472543060
O       1.618861391080005      2.639700610883663    -10.537664065032351
O       1.005283710115733      5.107725601307265    -10.638066125676955
Si      4.878008854025899      1.397332681368983    -13.143041038773054
O       5.133770903634566      2.135492464768659    -11.749195520100534
Si      5.084540813025364      3.459404587449681    -10.775979506263850
O       0.881209393743376      0.269982425722685    -13.612980081706494
O       2.003338559841983      0.309636683088840    -11.175271156218908
O       4.655082932006550      5.238327169764529    -13.774128116262942
O       7.022390389891758      4.644291094395273    -13.733620477622932
O       5.979820007921034      4.530150945528029    -11.540915704184071
O       5.748487806952621      2.973026761630045     -9.445935890093400
O       9.883896565952423      1.429644715309298    -11.075203487348075
O       8.143138107442407      2.179673028160844    -13.011977231391553
Si      8.846220258936070      0.951476900472436    -12.206042117432444
Si      9.769109344572685      1.350701708007575     -9.406512036087433
O       8.424787917917637      2.258207008644829     -9.011936892490025
O       7.817595838805274      0.087472696454771    -11.288247313541786
O       6.683239555353280      0.546993992164526     -9.077100587586321
O       0.190235116261968      7.308645423540818    -13.075379852470075
Si      9.319404975233617      6.794259948971139    -10.090216295644520
O      10.180509085886237      8.105285856180085     -9.744877607416468
O       7.846862658955321      7.191675620077536    -10.558034645261243
O       7.126114307976494      9.498424031217432    -11.907418180603475
Si      7.176464001366694      7.896399523368391    -11.908082540834235
Si      9.868862205465359      6.824894267316131    -12.914309620185559
O       9.302518825116906     10.379183341674560    -13.112799032174028
Si     10.724853509738582      9.751389722466293    -13.479602688139009
O       9.918136592411196      6.214921031197884    -11.436726536561101
Si      5.898775375050852      5.421626202683461    -12.823925511236764
O       6.007759775681339      6.965145541515825    -12.423495874739578
O       8.380650872660285      7.359113191611977    -12.913000320996431
O       0.261476911194638      7.390260274372093    -15.646768674301425
O       8.136983803153486      0.079049127270927    -16.626432673322157
Si      2.175816026946289      0.116523625935503    -12.724058083489549
O       1.403148962781956      1.246639431816713     -8.416796795941629
O       1.177742302128034      1.244541586168114     -5.755644884097998
Si      0.439237279607587      1.547531746457511     -7.115557553440639
O       3.048778511847418      0.485609978826053     -4.143442031042896
O       7.307241050889528      1.713365772274670     -4.674299748704002
Si      7.729923802973810      2.680156513433877     -5.830730316799801
O       9.403940533923755      2.775849428455187     -6.180290952730290
O       6.800113297803064      2.435657226565122     -7.049888326868888
O       7.897729908595919      4.258442537994947     -5.468728488811246
Si      6.802435822100568      2.072996616898495     -8.599909421277459
Si      9.540398481929666      4.268124591718426     -5.476108377589072
O      10.024048831310031      4.102394828484947     -3.999136492629654
O      10.380465589194227      5.252719760341876     -6.516083609550017
O       0.736546364197639      1.122043156260345     -3.315922838191717
Si      1.264290564800137      2.385489875647468     -2.393449676349257
O       2.793959638361020      2.453243109355648     -2.615517742741403
Si      3.736670438994588      1.119843113301763     -2.915088183932403
O       0.710159288031768      1.784862398853478     -1.002110973797252
O       3.525702429805370      0.392409875426037     -1.467740865341328
O       5.266187151545959      1.140589136765561     -3.185412374612349
O      10.197693153872599      0.559179072655490     -0.901313611042398
O      10.027510502051380      1.287034880782543     -3.341928598301553
O       9.453466194929307      2.855565088803804     -1.753865322335159
Si      9.181804180395646      1.248496937990985     -1.946236936401886
O       7.735309716699375      0.732662176492813     -2.315116938843433
Si      6.731354602538090      0.608862937699175     -3.596192156077926
Si     10.736634277288676      2.899235140665136     -2.984430271082569
O       0.184984240748520      3.496843533580327     -2.760725789207052
Si      1.443903217780020      0.180245989362469     -4.451233859439791
O       9.637363063427149      5.789427872545861     -8.860753847632333
O       9.559841739360788     17.563266017703643    -20.551284991713402
Si     10.342451440182353     16.349320188021132    -19.898628828427302
O       9.391777560162920     15.177483659034403    -19.249277512599402
O       4.192342817216400     14.490538396316605    -17.068921886183432
O       3.122929587365571     12.953543332812831    -15.301268470975046
O       4.488022486328695     11.949219494795605    -17.135321506295110
O       1.935779250985935     12.654798291418869    -17.631542116581326
Si      3.315481759211639     13.084084014290145    -16.933443431527927
Si      0.455426422119361     12.030445352716431    -17.505493106434496
O       5.040098006022439     11.483619322126147    -14.754578501677925
Si      5.256255058436865     15.339622131493551    -16.136664244493769
O       0.581065298922201     10.929333581572411    -16.252263718071241
Si      0.880134623200118     10.980124229615042    -14.690416854919617
Si      5.645768994650846     11.261442664681493    -16.226029369165900
O       6.130845261792257     14.196582513327771    -15.391326604995740
O       7.141058199075781     11.844988255561068    -16.064010738803557
Si      8.778724565605655     12.063524430606959    -16.103111084702896
O       9.352202257897412     12.750208631395019    -14.755032720779681
O       9.061768394375834     13.253323737390421    -17.208464983539855
Si      9.419883375418131     14.785060878773416    -17.667076777082073
O       8.592789140107948     15.996069855091424    -16.853110220126492
Si      7.919826904205345     10.872655195040908    -12.275748277770601
O       4.620896015093948     16.234877100630861    -14.997705462730906
O       6.141229972016540     16.424252789451863    -17.005782956847185
Si      8.614588821024098     20.056836136832271    -16.721250601356335
O       7.718188115083423     18.748857490270236    -16.486430932290340
Si      7.502011138264398     17.212506494679189    -17.079588857078051
O       9.234881728026187     19.727475124964812    -18.201423659829846
O       7.935145124015084     17.671807595401489    -18.582538475280789
O       9.738871717574362     20.078917416521506    -15.584063098162858
O      10.535862559816678     17.407180266238420    -18.675532357294014
Si     10.479624747349479     21.181231192910897    -14.634368476093510
O       7.053187990982629     17.063069382557703    -14.133461977468464
Si      9.266861930198306     18.377026292772065    -19.097656544928878
Si      7.639426400461160     20.953165005683108     -9.746934594495327
O       0.367853664744366     12.505547676638811    -14.166202468426100
Si      3.562674052739713     11.923361609235542    -14.065306111996623
O       3.118896910571945     12.231454310804537    -12.600150183191634
Si      2.079640064047803     12.253672156306527    -11.307174236543897
O       2.815461379986120     15.031815029911296    -12.498359771243930
O       2.895315709601340     12.761416904302525     -9.969760518438697
Si      4.393580581452673     14.892854345668779    -12.310072294891119
Si      1.484654832295043     15.110809265371122    -11.433522532539659
O       1.039556787817896     13.592106971265041    -11.465812576334825
O       4.571264380257540     14.355488201435326    -10.806319463892335
O       2.341383644367742     15.202288618284125    -10.066604086663309
Si      3.521609697500194     14.202105662709421     -9.579729319451316
O       1.138258254659297     10.982879937842300    -11.484431348074892
O       5.150699466242110     13.781294757995790    -13.180692132091306
O       5.030167626942401     16.361251769934402    -12.636499218499173
Si      6.514215252907326     13.373936568772947    -13.952690775364557
O      10.150771616258758     15.196708389407313    -13.987120568123071
Si      6.189472050817391     18.533616323928200    -10.706436960761494
O      10.317171362398216     12.770193374661975     -9.181624874707692
Si      9.345526012352341     13.908207372225291    -13.559156183477569
O       7.758968892678890     14.202347259735618    -13.509944629963277
O       9.847785594358877     13.326401968294252    -12.108638608505849
Si      9.372926661558139     12.845927474838344    -10.535426972359955
O       8.536461516176722     14.164618690887590    -10.309416407539132
Si      9.188258018573318     15.604744812852584    -10.493078260223154
O       7.149867341367527     11.958714708547683    -13.241046795656542
O       8.614102082705068     11.489931900876138    -10.955206735335379
O       0.071970467492083     18.805138232451473    -12.141149683004258
Si      5.426478028471108     17.199904632493425    -14.001921735425189
O       0.628721387172989     16.409717655562122    -11.482014664909176
O       5.001880785841647     18.674077668437008    -13.848998147134209
Si      0.359133820484053     17.832991478581693    -10.869698955012728
O       1.500997380955637     18.304632546904717     -9.903495897409810
O       2.996699722711912     20.211856532651890    -12.905975550430439
Si      4.581764573165309     19.915002058951924    -12.904342537415614
O       5.087698058389849     19.430285145312116    -11.459811681671885
O       0.615823081096706     20.492122277056048     -9.043434228876846
O       9.547036418284305     17.643685671881023    -13.663198559288089
O       8.760449446140942     16.223281489335719    -11.954245806271969
O       8.727865250336482     16.683922869153175     -9.462679431660444
O       5.364395875086644     17.417587752341060     -9.862842786576818
O       5.265836835378430     21.340462996378367    -13.341973314840263
O       7.225557208265847     18.168643231504941    -11.928398383598797
O       9.117500729331278     21.389557114295673     -9.183538327012670
Si      8.134021844683430     17.270420340723717    -12.994859467197898
O       7.052133140200042     19.511565751009755     -9.770838324630265
O       2.440041367605704     10.787361766782775    -14.431402151323438
O       4.328785283140934     15.038617811678456     -8.483084595193644
O       8.897984180588734     15.119127197944227     -7.533873842926606
Si      9.792924742857256     14.556448335139631     -6.400452254413461
O       9.785093845751412     12.957755998115148     -6.446768661545463
O       6.718155953877559     15.784427771824801     -5.282599056584828
O       6.608977196561524     16.091837325675833     -8.226264610118806
O       2.724933553794415     18.759682402172981     -5.660741429510121
Si      4.014610169956772     18.827746493182378     -6.719895247740825
O       0.761142640215713     20.471652443903757     -5.554579408396098
O       4.388476023953709     17.502403167510131     -7.500296867357573
Si      1.158781481208214     18.947953754666415     -5.711171138592820
O       0.833735052213575     18.595979790354960     -7.311622414326605
O       3.069294028105009     19.545508900712246     -7.929133273749963
O       0.655334183722986     18.168195138135548     -4.451406742785495
Si      1.618484128333298     19.257293547295006     -8.580231547060720
Si      5.099877208892424     16.437590892622694     -8.460317054019322
O       2.798530934740387     17.689496647475416     -2.907101180514495
O       9.337298151996206     15.658057377406168     -5.245460925271692
O       5.283280064528288     19.078300241539100     -5.782485658496977
Si      8.127335643363949     16.411531530206926     -7.958931232462604
Si      8.001845743682265     16.682146912998725     -5.232141828122146
O       8.274209954215022     17.388104681888805     -6.784380769246804
Si      6.262491153353148     19.053120136046985     -4.390424216891079
O       7.544742302724746     18.064002407183764     -4.450145248198509
O       6.600754612112294     20.616777463583539     -4.088895384022769
Si      4.199226841287921     18.035818045315445     -2.213452243679573
O       3.884650696292632     19.968277243568522      0.812719517877752
Si      3.158744072017933     20.779562177638361     -0.423300548894552
Si      1.471854549291387     18.544943362555138     -3.102314483204887
O       2.051494000164110     18.187294384755120      0.527464736715089
O       4.357498740912766     17.411264008037886     -0.709389967925502
O       5.282924640407796     18.562968817882084     -3.177547218146537
O       1.669279955258117     20.148444710817678     -3.411989577357109
O       0.730816607731353     18.456679287464372     -1.643919002616731
O       1.626142430392723     20.463889100541785     -0.154855849182908
Si      0.772156790756657     19.043305599379767     -0.118142262686015
Si      3.598526888998302     18.460640569628335      0.230258301787120
O       3.584098382163272     19.352799326120948     -1.260804605641710
O      13.634456253754893      8.537170400713963    -23.856529735852813
O      14.848545740063120      9.260122568730685    -21.567618152568329
Si     14.100443272415319      9.696416338593597    -22.990968082649182
Si     15.206986571681009      9.812428155381204    -20.112385567563738
O      18.344484580801712      5.340548260132478    -19.250355395167475
O      18.636242370839128     10.012751557224863    -21.709465252554232
Si     18.068568692390624      8.994866174786187    -20.540042420143745
O      17.292858526022851      7.602442394978921    -20.544211123914703
Si     17.120232939636750      6.412699542791236    -19.477377222444787
O      16.835319723614848     10.225127750504019    -20.378424820196599
O      19.031972206049311      9.418200556880713    -19.399303947292797
O      15.356033140680372     10.702151894986470    -23.681839555148557
Si     15.786946560578103      4.477764794359342    -17.689606846799922
O      15.517474721265655      3.098085191266425    -18.161122028550462
O      14.735241534420677      5.023352205335310    -16.488564072472169
O      17.271346446603268      4.758455085759697    -17.064793938449835
O      19.886585662130440      1.014670516634185    -14.529343089275953
O      15.859979643529661      5.575425425679184    -18.996905180982260
Si     12.140289883621763     10.364233413943960    -16.296263033375737
Si     14.068998120854296      6.214182331183929    -15.732859872658128
O      12.420545565806103      6.111683460805765    -15.727322511780169
O      14.560150504995235      7.612975384907354    -16.428313144655782
Si     14.958278674937990      9.072849567990616    -17.071873660008492
O      11.190040137159937      9.782596958973649    -17.561340670409415
O      13.659599968283818      9.918862680257188    -16.606691704489663
O      11.347586411259215      9.728977035180117    -14.955071891969601
O      15.059119252903638      9.120006802872094    -18.732481005699839
O      14.624596429336826      6.505390941552140    -14.193589091018328
O      16.274598104948101      9.792389625528727    -16.472769192407139
Si     18.476086211186356      5.645191825192460    -17.657770136330655
O      17.729442774450089      7.071059787219438    -18.122859433910843
O      20.315906690511845      8.748186209540187    -17.201421114854341
O      19.124063440974751      7.639279286780146    -15.330239282331780
Si     20.334998357642856      7.405032509844125    -16.274707359844811
O      19.866368888215053      6.105491260057632    -17.076417224937135
O      18.088880148493715     10.027073503222280    -14.640039952986390
Si     19.851619004820574     10.002192220480330    -18.028326493793191
O      18.694000969643170     10.705925669958951    -17.116602950397407
O      21.495012366856290     10.111902981449632    -13.690972654183607
O      16.719323956397904      7.964949208008730    -13.964225883385506
Si     21.306765439012839      1.441542841514138    -14.064233704069313
O      21.091850210794654      0.950954607260363    -10.166714317699016
O      19.558269533481003      0.475512003201021    -12.135490461319938
O      18.580861150014034      2.163912595216642    -10.675954491515013
Si     17.930433543165595      3.071041049827333     -9.593244051605494
O      17.773679374368719      4.638388951851423    -10.198578532838152
Si     20.070537274139294      1.945121407899777    -11.289058168207616
O      20.473875241712033      3.513175165234976    -10.692643314916104
Si     20.897001341917683      5.086131969395182    -10.278132801297957
O      21.101670429141844      2.148867119400781    -12.585213569726701
O      16.399150845538060      2.672020797484087     -9.209018088445545
Si     10.794712813554270      6.162553509544495    -15.731549637112547
O      15.622433397573159      5.888362515009590     -9.451770378864977
Si     15.254989194723001      7.691210252306422    -13.269689739883248
O      13.983120468165421      8.710328462148066    -13.149449162024528
Si     11.823738267155999      8.124419701985053     -9.398954914947446
O      11.893638356000368     10.170091648976772    -12.487779098248740
Si     13.051997059387539      9.277538125425075    -11.866391867499358
O      12.622921907182496      8.063090187362688    -10.854215492926327
O      15.750162202616000      7.956269711967108    -11.709898200838641
O      13.887237202958261     10.294853036055803    -10.995453395751111
Si     20.441934568649661      7.705054658380112    -12.046252867529098
Si     16.305474202540260      8.589902588126414    -10.287589095855344
O      16.334202497580101     10.235337476633310    -10.509221402205174
Si     18.217828473944525      8.457710160202527    -14.178281619570567
Si     21.217537074562774     10.517416054814204    -12.095900495144148
Si     17.269499172875566      6.016148950742117     -9.605913343185986
O      17.476369004552520      7.571743712868073     -9.890801435539149
O      20.755070451152957      9.153236920088423    -11.334405169972413
O      19.155012484209514      8.185646834411786    -12.878851418899288
O      20.278012396706952      6.289074694668786    -11.142066836339010
O      15.200987528690328      8.658729580210649     -9.047606184988737
O      12.517011136151083      2.400989821455884     -6.546248787541185
Si     12.990975656598659      2.135602561100370     -5.021060383342419
Si     15.235361458788446      2.678511950836512     -8.134899164475032
Si     12.311954538409532      2.635271150882101     -8.169958042460342
O      11.747247481392831      4.149053853567504     -8.374030705944492
O      14.507082286632192      2.614396272285071     -4.716230163263213
O      13.095479034150884      0.556097213231089     -4.589272625887355
O      14.978066210933624      4.241746415454259     -7.596800618376212
O      15.706601187830987      1.890037196628013     -6.764839221654736
O      11.950393632561571      2.820647766068664     -4.091402370671700
O      11.176968357356776      1.712264510099357     -8.715290579595592
Si     15.982851169125604      2.180057859147073     -5.218880571183409
O      16.246514299222337      0.743326361537741     -4.372920084708732
Si     20.026656895092735      4.020605309050985     -7.632833331017168
O      19.308696030613696      4.423030906031976     -6.271168536583265
O      17.138011756175249      3.297977761892767     -5.057987972968365
Si     18.703849795916344      3.813146633266046     -4.912064215419896
O      19.686973639835092      2.546490878969548     -4.385707125753179
O      18.884963454961962      3.157147587586938     -8.340535674885874
O      20.684452012979950      0.626107917416850     -7.732252260233348
O      20.456104210048469      5.075567641448970     -8.750702995254455
O      21.343506127917390      3.056508989212912     -7.276016347799307
Si     10.964688736173679      5.490779730876220     -7.983305242539140
Si     15.530567517762822      5.761743131561601     -7.824742044480716
O      14.999676381221501      7.026018923454899     -7.114990094792097
O      14.080202058674363      9.629587635540961     -6.976944162366476
Si     15.253053576979111      8.650537624858561     -7.396849696904280
O      11.815799885445578      6.819905104115549     -8.402559788690498
Si     13.193908020742922     10.601196053741921     -7.917029371926283
O      12.295836387961005      9.526880544184445     -8.754920257191872
O      20.161608299654393      0.672828595035674      0.458401122531752
O      16.668657355962495      9.187138806317385     -7.025952249567038
O      17.236414793081590      5.788494310767498     -7.960285504777158
Si     14.495605984025721      0.251892419627085     -0.536218516750719
O      13.015456392249838      0.647886393474809     -0.194008042453222
O      14.463902843340968      0.491092228076429     -2.261406250432305
O      11.784803152064898      2.215400405737262     -1.796369475835249
Si     11.741750103477106      0.757767766014373     -1.155326694180598
Si     20.147521379971757      3.258202425472620     -2.987268941598725
Si     20.762711775780300      1.146925489103078     -0.966677030578966
O      19.084460221031083      4.404873995599882     -3.414041877208401
O      19.859746186563292      2.298419767122966     -1.709855339627158
O      15.939918900756822      0.885672337481856     -0.103081800858591
O      13.795506612382503      2.280741713517619     -8.698789649429687
O      14.056174932383238     14.800979471069821    -20.078616460143714
Si     13.542923586260079     11.974501317212447    -21.229058741259308
O      12.494195136813399     13.097864060758061    -20.913636244630514
O      14.338242316394940     11.188572646390190    -20.190782035275806
O      14.776912154065752     12.789665101733862    -22.066955122431480
Si     14.856498935906886     14.429082199435687    -22.800288415148728
Si     15.572542215360642     15.436973211876721    -20.023022065330959
Si     12.732801608255256     14.672234928461183    -20.976051244967749
O      15.559681465246008     13.562340421139890    -23.916699759782752
Si     15.863201221806355     12.093680518161419    -23.318340976125828
O      13.331489549411783     14.812879328287426    -22.490756053276826
O      15.618418350118988     15.420341666423743    -21.700627558531316
O      13.160167222864468     10.940080351294073    -22.385322499683216
O      16.765877189506849     14.450947531405008    -19.625862951849413
O      11.573121517203530     15.653371333660250    -20.574395828814669
O      18.199485850478503     12.329678083694898    -19.992075392112202
O      17.150605026408208     12.038754549367752    -22.399265184562079
Si     17.886842049534451     11.346798527956366    -21.221836090183878
O      14.485476378782316     13.016531681526812    -16.058714233166835
O      12.611442632583106     14.521530571355560    -15.294824508386951
Si     13.184462829421285     13.067435788585513    -15.041885770020420
O      12.246712127407775     11.881737936736943    -15.763044843284161
Si     12.085214661401666     15.598665012545066    -16.366238084071835
O      10.956105795622896     15.067799453812231    -17.262608679382197
O      15.789234843190444     14.884776820322285    -16.829525874663773
Si     15.937143955169232     13.268650470005662    -16.538925159299847
O      13.410070445123145     15.980589080026480    -17.225756018717917
O      16.384360749280265     12.594345024624504    -17.977189762589077
O      16.908821240588118     12.203645138615597    -15.782784332102693
O      18.606528703761011     13.739327149502996    -17.705367672729640
Si     19.677916761892543     13.837507949230986    -16.448575849716889
O      19.614124072235860     12.943950883637058    -15.031850655367322
O      19.638416280210176     15.267038446199788    -15.638003226099576
O      20.972456071318462     13.281849487216578    -17.164261796494486
O      20.982628883057206     11.043781531990302    -18.409199795713313
Si     17.598546963532616     13.242254469218409    -18.879589890259531
Si     17.513897230424739     10.757391700908112    -15.990002486065254
Si     14.968383598169185     16.261023656899816    -17.307205449511571
O      15.460003509605263     16.477595829349355    -18.868437769360497
Si     15.100819699293059     18.112242483144922    -14.930176532993022
O      11.550687836428091     16.746423650549939    -15.390877930852351
O      15.229193179594480     17.494099471250127    -16.383112567842499
O      13.706909104204314     18.825861396223427    -14.391138908760160
O      11.895810644560276     20.730077051776806    -14.188404704862128
O      16.187187613524589     19.254831745949982    -14.666780956132518
O      13.714833296291001     12.964817668728310    -13.507726258347834
O      15.544070556294770     14.655019607879217    -12.711901334671365
O      13.253804643123928     14.586984260935065    -11.506384248910830
Si     14.409167840174169     13.617044994469911    -12.193268388491528
O      14.974097206527357     12.564388093756270    -11.122344818771154
Si     15.011502782716837     11.199575103317903    -10.279953324912174
Si     12.236290319465306     15.797015254027073    -11.261678300268164
Si     19.425369080559786     15.779652064566152    -14.020921701247115
O      17.885455883279509     15.771461960454117    -13.574518169593594
O      20.260097946762567     11.764915987487113    -12.463887033686623
O      20.121480454531962     14.535036636959340    -13.208597317158967
Si     20.382430378610877     12.987276881935122    -13.560901164984442
Si     16.394715308375286     16.027000596085426    -13.017640957373317
Si     10.818127543341717     16.663708092620656    -13.900034338356141
O      15.467094938037302     16.804450603466179    -14.045743942332848
O      11.876145715929594     16.519304837126576    -12.732055033257510
Si     13.182242000942832     20.090035339141281    -13.507195145375132
O      14.617484978621256     20.817064463123735    -13.395636930665955
Si     13.550989757295643     18.544139907423816    -10.697034759492510
O      15.025550692608984     18.559778514864419    -10.239681826421943
O      13.012953192167226     19.477781569935445    -11.905388351073782
O      12.894633001462712     17.144049043820242    -10.508151857306419
O      17.662625198736141     18.468061726138277     -9.819523079440215
O      20.462753396259767     17.843528541297378    -10.095476279878786
O      19.100423294333627     18.743656669622883    -11.782473321940909
Si     19.111847069328462     21.411721762119321    -13.572177008385133
Si     19.143856898353860     18.824635468889735    -10.175759202427461
O      19.616632310186944     20.203124993168800     -9.449469038609399
Si     20.220403428061736     18.654336059405743    -12.975620584218216
O      16.426163779548677     19.522633304708872    -12.082978463267620
O      16.420113821694510     17.009696131813296    -11.753921573382776
O      19.998582575947822     17.220390050550737    -13.632821560534421
Si     16.525870038899331     18.412701334015193    -10.915910511844485
Si     16.166240486428336     20.335699205875294    -13.465218246602346
O      19.810610424703157     20.008270562624848    -13.807043044372710
O      10.838587456303285     15.566025652353641    -10.614778280965940
O      17.485133900268558     21.278088808087936    -13.619037084332909
Si     20.704740388866632     21.277762647419618     -9.020306799910433
O      12.088675450556657     11.683364858920161     -7.520364848659584
O      11.322681060039962     14.318316480701373     -7.163836794393114
Si     10.992492137202843     12.800023793428133     -7.689678675713781
O      14.313321911980248     11.437478922958224     -8.839278249527370
O      14.624634610703966     20.257780679438902     -3.574998372575615
Si     19.830271483997990     20.600942262541619      0.076817785362769
O      15.231398776943609     20.334251544051128     -0.215915021732814
O      12.166012337568784     21.100215500450183     -2.242702942944761
Si     13.352385115199896     21.149903560810106     -3.272557235025177
Si     15.862708975889294     21.334121317895512     -3.176045457386367
O      18.221193745793851     20.394629747511750      0.218659863661008
O      20.412368230086805     21.065928456168933     -1.384850091921350
O      20.806957877336146     19.348411829708425      0.455331837876615
O      16.809771957130831     21.002838162286526     -1.971853005684538
Si     16.778226789756076     20.912338057213507     -0.344772381134999
