# Supplementary material for: Ground-up generation of periodic slab models of dehydroxylated amorphous silica of varying roughness
Source: Phys Chem Chem Phys. 2025 Jun 26;27(28):15196–203. doi: 10.1039/d5cp01570g (PMC12232287; doi:10.1039/d5cp01570g)
Supplement: CP-027-D5CP01570G-s002 [file CP-027-D5CP01570G-s002.zip › ESI_Structures/Dry/structure-number_33-alpha_0.03.xyz]

432

O       9.552680553230305      2.861399242295956    -18.404274424823019
Si      9.877310916162431      4.471390496371081    -18.248479836517774
Si     10.507938098623974      1.621202796674617    -18.225011428199000
O      10.037864597477967      0.391570207921760    -17.404979807813227
O       4.923733090958549      8.060505519552867    -18.436347434434040
Si      4.556193520485801      9.292909668190106    -19.380915268664012
O       3.366274065585014     10.118367552271161    -18.782748191747412
Si      2.614031189912148     10.440728136620823    -17.437101423517205
O       4.974963292635796      9.486755060531710    -20.898108783799046
O       9.485075911643355      5.531576021381202    -19.488403283727774
O       8.386093737871414     10.042252002010814    -18.759047668917848
O       8.857069934356327      7.381041841713106    -17.986361314192116
O       9.017302852677021      8.308619817485861    -20.488471941187683
Si      9.526894753562884      7.181236934752699    -19.475320699106163
Si      8.831552390859715      9.891241573456044    -20.347261486233577
Si      7.063184782544682     10.282203923234565    -17.852929159724042
O       5.892585506944632     10.307657664579299    -19.086116720319040
O       7.515002483845586     10.400415024050160    -21.140610589000719
O      10.243698230239239     10.668028402705376    -20.337115141890582
Si      0.105306701509218      4.525467793066186    -12.399739787487194
O       4.138128997764674      0.040954547339412    -13.037917565097601
O       0.282624537681077      5.490572558814539    -13.676155924413196
O       1.388761606317372      3.508714120722526    -12.173771329961872
O       9.075290854909733      5.053278499524072    -17.005582664965956
O       6.567974673304340      0.829789102665470    -12.604134530888443
O       8.675140471524877      2.346857570577993    -13.290055940638069
Si     10.170741185398517      2.762746030007366    -13.167546645035111
O       0.362829369603096     10.696633197926538    -15.051780063580374
Si      0.189430975741907      6.107949911797803    -15.193928327643832
O       2.283909411937189      8.956477211045042    -16.892528605920788
O       1.653725727581887      6.633381104089098    -15.672063565726349
O       4.255847538854895      7.772377610961143    -15.931862320088616
Si      1.484931233848343     10.166842122694977    -13.971268358896696
O       2.147111809201300      8.770060333517870    -14.335064964640779
Si      2.661674134070649      7.906117486759653    -15.684194615996466
O       0.722609866618345     10.353000092839272    -12.563781784209100
O       8.849329614346628      7.091155944093832    -12.702308202416591
O       6.681273976713217      6.679534099667730    -16.768280320392083
O       8.984650866569377      7.196241935780984    -15.393338412455563
Si      9.667927722192035      7.632068312768445    -13.986325753367900
Si      9.131849345123706     10.496489804710277    -13.012372199393516
Si      8.326758195372879      6.538279710696717    -16.721433721553126
O       6.425177889479951      9.180830730765024    -16.886729128382385
O       9.754769174050139      9.215566150949588    -13.796569710756783
Si      5.533864358863283      7.802034331525434    -16.988265275450139
O       0.940021080501821      0.196769071877540    -17.622152242440638
O       0.533376362215143      0.378913911899577    -20.313690364651833
Si      1.599424343795218      2.587485692038490    -10.891023577178361
O       1.639810332797387      3.775208547701209     -9.753759336385233
O       2.798887514436438      1.567485339265887    -11.060785532480061
Si      3.038654252214460      0.169557097701504    -11.819110563915968
O       0.320640149271959      1.634589323500692    -10.454911667291571
O       0.031921025172088      5.276584975708193    -10.920119836636850
O       7.817620572696605      1.151086271007912     -8.190019257005156
O       8.415870869009865      1.277854270068945    -10.849264451949697
Si      8.761679140307510      0.604050576965568     -9.397860429521197
O       6.825510704749036      3.298166562176608    -11.643710552884796
O      10.229166633052476      1.170755275177272     -8.892215485362007
Si      6.538609493570025      4.693767080795823    -10.918908323186612
O       6.299650681367268      4.514925677747049     -9.269994460675637
O      10.477490918071609      3.804200313560612     -9.135360258722548
O      10.206200414668947      3.392609995398573    -11.650026647767275
O       5.545786692533749      4.819571938739355     -6.987773420005214
Si      1.298911481079831      5.315216500039109     -9.844380555856187
O       6.112161276370174      7.867509140417754     -4.319693815839482
O       5.177210490111218      5.486145503874346    -11.261103561142518
O       2.467638525228461      5.942565843594578    -10.764654001296133
O       5.066656329267174      8.950683120550607     -8.687475882408124
O       1.104847654406911      6.307186875266448     -8.532834398058050
Si      3.739725628940709      9.115441313945514     -9.529562849998175
Si      3.937975442325751      6.408438995695832    -10.645520950030257
O       2.396308820397794      8.410425090192742     -8.954293832167160
O       4.284374343000074      6.023088470012812     -9.021066974232486
O       3.972597270799934      8.012896556772001    -10.750368619612784
O       3.105164760867285     10.606963946959672     -9.716337046499861
Si      1.073722593836653      7.853106484972995     -8.184679251005367
O      10.454849194634553      5.786239324946245    -10.968060311310364
Si      5.638379034743020      5.638659403112923     -8.352602955640506
O       7.845896674413112      5.620221146475570    -10.964357976063008
O       6.557763529327258      6.980017221407527     -8.295689169743310
Si      6.566952400590537      8.601763219563750     -8.116984686070264
O      10.302168069359954     10.164765796311867     -9.335348389605311
O       9.187709242635970      7.902649136066264    -10.195626058374733
Si      8.977133343788767      9.422138575596136     -9.901638467486304
O       7.613659862971543      9.389222491836481     -9.002456556500196
O       8.879718557009403     10.033242356155322    -11.430670552518015
Si      9.155605850935538      6.617852165452231    -11.205400848995245
O       0.008593628530136      0.712497345616283     -6.273960972689149
Si      7.191815948645703      1.121771101138499     -6.689411468430620
O       6.663167978862979      4.220793978480286     -4.586667922867525
O       9.169657243379321      3.929841296521971     -4.346059541351518
O       6.099645669162387      2.182971854880363     -6.328508060462029
O       8.497011366728518      1.570081704889037     -5.731196500627663
Si      9.211659004615530      3.014293807912054     -5.747593645376320
Si      8.027708732057784      4.982180712348865     -4.160957036908103
Si      6.363770550379037      3.751308083559524     -6.127717300167010
O       7.973987729426714      3.771410571084699     -6.506868902553997
O      10.412686270742869      2.929773015784146     -6.713516033702330
O       1.291260050602613      8.542930636288119     -6.731709366500213
O       3.618638862357205      9.847099696498827     -6.476004881479373
Si      1.963156144556354      9.926078325816240     -6.279110026299894
O       6.762776399201432      9.033833402923143     -6.557268658798638
O       7.817697732711287      6.128304795462552     -3.008252261464126
O       7.972302294229398      8.930187890512791     -4.203168543787091
Si      7.645453083522473      7.387469030128726     -3.899757815307156
O       5.781731349057284     10.612447829295951     -5.017341606215200
Si      6.585747535753589      9.231254761533144     -4.984530082371929
O       8.143628975324546      6.339333986285554     -5.048732840733739
O       1.690844269675218     10.743432959503942     -4.913708826602559
Si      7.599911634750928      1.949740186759817    -12.108721281140804
O       4.687923156009845     15.862587729315404    -17.974289442694712
O       1.332377088079197     11.350918299695049    -17.325275292008754
O       5.407354782025331     12.141567828861055    -21.073589787473711
Si      6.185667107761232     15.644327954780460    -17.339373998201808
O       6.837194699386782     14.204077614989155    -17.289669954054062
Si      5.930638760791869     10.784721687854507    -20.801164600838003
O       3.239159328629636     19.381575740178665    -18.411923577069558
Si      1.747766561511057     18.771073027725294    -18.218974557157640
O       2.186650314056355     17.202638991047547    -17.979084385604413
O       0.679173767761287     19.632205929862522    -19.056010500871857
Si      6.984460665173593     20.003777897075203    -16.037967373090240
Si      5.680380748127743     21.152896980505627    -13.344941085558421
Si      0.129832578093812     21.231897529430299    -18.990697761753356
O       9.809110795058462     17.813027622037563    -18.322341673709424
O       7.089327235019534     16.764163306571255    -18.018693185237225
Si      8.362278406336518     17.556081786549477    -17.471053950573619
O       7.972100417542992     19.066595584187652    -17.102637881042625
Si      3.879190935519762     11.886426211618929    -14.990526616876169
O       3.174818575646509     15.279647863527744    -13.306903538813680
O       1.157038579860578     14.463502780683866    -14.825831745620953
Si      2.788531294255187     14.796681519972362    -14.765581050687430
O       3.552536433478802     13.446570432692997    -15.189026737065475
O       2.650444548418027     11.245452959056642    -14.132379352306140
O       3.682787365605144     11.091107171331782    -16.362044293910419
O       3.032203064243673     15.866086676470031    -15.944202261728314
O       5.253119814830583     11.578399850498045    -14.287970572972144
O       8.374281935572181     20.815061774276014    -15.610882029459626
O       6.036744829185777     20.882303264641518    -14.814495066231814
O       7.177219791761627     11.629690429977888    -17.082065272905830
O      10.097543087368742     11.912385070537150    -12.899602449090855
Si      7.660091588599821     13.087845782050699    -16.496346864586158
O       9.285949041316401     13.041121781042843    -16.430554004258980
O       6.614407091991815     12.971975801137605    -12.397028680827098
Si      6.683564646985444     12.136019770517995    -13.785880264871446
O       7.214904718906805     13.072197297498855    -14.920923651669760
O       7.727715435612539     10.956294040541653    -13.575203599313411
Si     10.647233193708439     16.132558342152638    -12.642006171216114
O      10.729817662437906     15.806450914710648    -14.216820216065225
Si      3.450483062134180     16.657158990681221    -17.236439206098979
Si      4.216681556469083     19.744933379747582    -17.184417500170127
Si      0.338592712095548     21.157445537296816    -13.551880351786942
O       1.381880223435648     19.373566595005052    -16.691818115940059
O       3.285208392853217     20.778369387632651    -16.404835981123838
Si      1.653146010047104     20.948001981564889    -16.360728372517755
O       4.278912930307429     18.115253270489777    -16.513472163763225
O       4.658055051229075     17.744879376372047    -13.835890711851119
O       1.083509301162785     21.365898894968826    -14.967224374501741
Si      5.282747322995956     17.571692730649350    -15.235662553336434
O       1.553698527149255     21.197214158458760    -12.392309001730411
O       6.627558261288804     17.181166761330861    -12.256669667149968
Si      5.309667105239753     18.100454203415278    -12.412554473911614
O       5.858082342934782     16.219846361261968    -15.827197984132837
O       5.705500803639891     20.248711072064186    -17.195139721720338
O      10.541680719291078     19.415135911869303    -16.465369325996178
Si      9.840581047739928     20.845036081399293    -16.141318426531569
O       6.513301524845240     18.562060660964310    -15.313807393216182
O       8.866434944298941     16.539353584904287    -16.403594538418844
O       5.781775291756871     19.660913268344732    -12.574888034932300
Si      1.840256627577976     11.419539696611455     -9.105940656492074
O       1.622604706652577     15.805513152912438     -7.919570061663015
O       2.068954399854574     13.024172856166244     -9.078738996758851
Si      1.189175338748524     14.440577845834818     -8.794174604271291
O       0.244822791291038     14.657671322706561    -10.055589064707478
O       0.440289024383091     10.945797118348388     -9.929914913973661
O       5.864066510999622     11.292680762982203     -7.629338174107159
Si      6.869430152718515     12.372867186293236     -8.228739156274944
O       7.137921073095625     15.199192073367028    -10.775668085615212
O       6.851547681342574     12.668206769264607     -9.766689570927914
Si      7.254372625393587     13.578172576507416    -11.054641085131122
O       8.820623616675302     13.286419339210294    -11.191264582010707
O       8.424752692735082     12.095468203224812     -7.657526699470854
O       6.381095432575109     13.738262536588875     -7.569336688847327
Si      9.768442635569196     12.914320274089215     -7.357682219846322
O       9.186229929696719     14.414385527844438     -7.843375401981606
Si     10.310114937156783     13.095878438340101    -11.773530096410473
O       3.545605562856542     18.966657498189257     -8.617095953713738
O       3.576324260591041     20.585829264349499    -10.725105226799766
Si      4.317702771554370     19.352542987079051     -9.988445609510240
O       4.443017602690573     18.158834011529489    -11.088207560565603
Si      0.845712108723864     21.005483924165382     -6.977509047037134
O       0.070900444370842     17.648603149358578     -6.935710158923445
O       1.033219697963065     21.476581637254178     -8.539982928633119
O       5.840214666217732     19.680811526577713     -9.520244965446613
O       7.335223714062366     18.743693820145896     -7.707148280928063
O       8.408013624959471     20.482035712738856     -9.426489077297228
Si      7.447249572428231     19.178683925292713     -9.313387719773413
O       7.829493312781548     17.898939982481000    -10.140921575279988
Si      7.739046057966336     16.645210758650837    -11.264808273423370
O       9.249419875105886     16.475788505151161    -11.890583962036562
Si      0.697102234147340     14.345345036496463     -5.036952000651480
O       2.060100659429864     13.982917043658329     -5.954792281594299
Si      1.874563005668284     11.886123089617179     -3.580387395616645
O       0.865505216115556     13.248807266673182     -3.837117921201991
Si      3.503584168308600     13.509010338134301     -5.491250884819315
O       3.105782678732631     12.775907401271656     -4.123422245252160
O       0.944368750559891     15.957503915160364     -5.280742263802877
O       4.779642005494871     14.551788947053890     -5.664112739999506
O       4.076761904373375     12.321597247712500     -6.361336996550255
O       1.931815495317196     11.127783723336274     -2.305889012845651
Si      4.870539919870155     10.941553413437219     -6.410539218425310
O       0.019254522504053     13.881825828982254     -7.756435298305028
O       9.935501966634877     13.668667627341462     -5.965881224176582
Si      8.982168651224047     14.935704351861469     -6.246948098615925
Si      6.110352393322082     14.841400314401911     -6.492796068851472
O       7.530588608166132     14.705134999965175     -5.661228521433632
Si      3.283463676049124     19.106990224437133     -7.055525853147213
O       2.661088178357852     17.727487070244795     -6.508459819144778
Si      1.374054663580546     16.815153595932660     -6.627939111451040
O       2.116809379707034     20.160363115285485     -6.683752968275794
O       4.761818349734059     19.530295165634826     -6.585388443313691
O       6.380121429826027     16.361783179937667     -7.023376543021144
O       8.801795631849544     16.581542382098490     -6.440015345423255
Si      6.340137636458297     19.623505312983411     -6.532191627395641
O       6.887843735352306     18.445726986917595     -5.618751105902408
Si      7.493246249946089     17.380119439865542     -6.661659949710117
O       6.713145345843156     21.137134562707640     -6.400145910605378
O       1.572157181497422     10.844264034175936     -7.570184562925618
O      12.033069527170538      1.921616253388003    -18.482096341083977
Si     12.887376702283829      3.368376619620240    -18.256099778624495
O      14.003968783924018      3.583048478998781    -19.364984197914026
O      11.549003367167071      4.253724283054797    -18.273031748676601
Si     15.503137425774264      3.461039240033338    -20.119326275123328
O      15.863712094917652      4.679032017103999    -20.820754592113502
O      15.680840395375805      1.999248468445005    -20.936149343039190
O      16.545771322397130      3.022204452795979    -18.928557658505831
Si     16.585586998568971      0.760053552352060    -20.899863942196419
O      18.013269646723153      0.761946813844074    -20.334425036854824
Si     17.421270001707960      2.776893023382568    -17.635752516507480
O      17.988531882704322      1.212394598840757    -17.882901094794530
O      18.715687159881693      3.538870783890881    -17.194708269862261
O      11.118938073497157      7.431694247670181    -19.353941072869674
O      13.774124271026336      7.890840257372206    -19.422579094132733
O      11.843687598160001      9.694159164735593    -18.633407527670023
Si     12.331935879768160      8.170264193142266    -18.713600981136814
O      14.979199472764858      9.947275334832151    -19.261038543998396
Si     15.301908415706590      8.370685825537594    -19.553957193454671
O      12.495409829474216      7.631256089375601    -17.157418875166485
O      16.186002569150922      7.701511462760310    -18.273972287609126
O      16.670431865171878      8.259342220843708    -20.364933670039239
O      18.393313306685176      9.087350682439226    -18.445083760073459
O      18.563795074854450      6.572316658188180    -19.146726570521480
Si     17.740318745626112      7.838859115101866    -19.214238380378760
O      10.896169757091522      3.929225210623276    -13.993733209294135
O      13.787001318184991      3.152554645272543    -16.915189372131650
Si     14.746125501748015      4.749845981612960    -13.346931156461714
O      14.644146067283828      3.614118372396476    -14.464039427869807
Si     14.922716544881027      2.837410315827024    -15.891131460869362
O      14.840250711142470      1.253492320919975    -15.523635819629044
O      15.750410223692116      0.976220369115626    -13.252545889989936
Si     14.701780608607240      0.307358222503199    -14.285733320986864
O      11.114579956496378      1.459879261596789    -13.069498354942482
O      13.152957027858395      5.205966611230119    -13.306635439211748
O      13.161739525086404      0.160440892282186    -13.867841525069238
Si     11.776454443413375      5.279415874523930    -14.130792794355829
O      16.374015453407388      3.004726732331680    -16.432649663465156
Si     17.162472890233303      0.987532886578779    -12.549758756569588
O      18.663819667114172      4.551619931750288    -14.803477274500738
Si     19.652075629448500      3.871429678696360    -15.864152492240457
O      20.863663961470426      0.879590716820068    -13.244795238441421
Si     19.920044216044250      2.085408775407980    -13.511677516415638
O      20.129592537722058      2.563497553300326    -15.085926429167088
O      18.421239700249131      1.669148003056513    -13.203265519038313
O      20.434681882683577      3.454455261139298    -12.669334784613051
O      20.911904014647284      4.962570880037181    -15.998205096340309
O      14.618619104812069      6.204393380476354    -16.722497492205729
O      12.286448528910688      5.559526969289156    -15.636585470792731
O      13.765304055653750      7.520736364123389    -14.714288837976367
Si     13.276878344841352      6.745106377695694    -16.051672005799944
O      13.863731290526585      9.931382090511008    -15.097860006884389
Si     14.972695514097813      8.854996392295343    -14.461727925542053
O      15.852170661008611      8.146389237533068    -15.716459189979593
O      15.416496039078641      8.387135323926117    -12.891618702812048
O      10.923809526103383      6.584359405176424    -13.781978302466214
Si     15.972716350546644      7.005646817306837    -16.812287408164323
O      17.131899242473537      6.041055732815549    -16.318076103885545
Si     18.832547797439076     10.074066387658061    -17.201149224228281
O      18.877024655442124      9.168245698657852    -15.821613227135877
O      16.133826195714512      5.393738434456009    -14.041055499480166
Si     17.538354686211409      5.631310101016683    -14.776516272548280
O      20.270646154471848     10.746496616819956    -17.199990778395772
O      20.729530144353667      7.405489907760218    -15.130395267394213
O      16.225945855242660     10.203056101267777    -14.237683685741672
Si     19.362873540829810      8.155518955357486    -14.717819825015930
O      19.508709057981445      8.873020233286965    -13.266709248362632
O      18.295684880901320      6.971292705501255    -14.298663269127710
Si     18.575300770404294      0.062618218486637    -18.918190934332024
Si     11.613111398468032      0.029250072265601    -13.570212364949210
Si     18.799338316465384      9.743579996371663    -12.189850306840114
O      12.535517315204443      3.848219694257100    -10.593222004446192
O      14.725054263607316      2.333417956230496     -9.652668186863833
O      12.496477219988803      2.777849822036091     -8.363519293530489
Si     13.607406377013135      3.435625539199641     -9.413118452924980
O      15.274913155900839      4.600241961736048    -11.804140193181764
O      14.480133352752945      4.839754000226758     -9.326775796763586
Si     15.715683814290593      5.214971068567446    -10.380300219304228
Si     10.898326901106575      2.512298103786136     -8.260434418861205
Si     10.930604707992570      4.322367057661983    -10.617995411477214
Si     16.377894610118670      2.333655250253968     -9.696127883462017
O      16.704587527336837      3.989820313926218     -9.753607913141725
O      16.961115852850508      1.720042316992306    -11.076303086866869
O      20.181387010884723      0.999953519880523     -8.493876747403304
Si     21.311275484637179      0.434299102937704     -9.572270733042277
O      16.764493743763122      1.078712115510709     -8.672401589925322
O      15.210805981850982      9.719283633376692    -10.703902205547841
Si     16.031631442061265      8.421391360695527    -11.372555881712819
O      15.985320107615019      6.866097317402971    -10.682961416204119
O      17.588984937861760      8.920841615404251    -11.509165934293527
Si     20.480389789340460      9.953485803397106     -9.460473513483324
O      21.295214023844167      8.724894224876268     -8.859204619370772
O      20.059917319332396     10.121087587623187    -11.083910124126191
O      18.491470346011919      0.212718058235730     -6.925822846106268
Si     20.103897814213770      0.353877034264833     -7.061069805768611
O      12.931685011194675     11.518098160328581    -19.668979813183302
Si     14.368201883199051     11.392398601184412    -18.969480678924008
O      15.561867707789524     15.169627572021113    -19.836709489334083
Si     11.425946396343654     11.104138034270047    -19.273902238744895
O      15.327351384176797     12.535641850968860    -19.566056617380070
O      10.962396086923249     12.259476595127316    -18.221021237447033
O      14.072293075379278     11.382054952703198    -17.337578007885156
Si     16.119664080462208     13.810543930681652    -19.212108694200083
O      16.106126339837452     13.448398321820790    -17.522806708534937
Si     18.168188816469470     15.208437294341053    -18.165142295726163
O      17.715950481174620     14.157036417309712    -19.318677274959512
O      14.455569587913349     17.192119851458873    -18.472964910540384
Si     13.897458961866789     18.622061256441395    -17.981464811238190
O      12.366505784491100     18.639514721640470    -18.216140732654125
O      14.866344730342576     19.701562237434864    -18.802402509365127
Si     15.746687396785550     16.666192561361093    -19.267623919125171
Si     11.070353421085862     18.198866240075024    -17.381365563355800
Si     16.225671766037031     19.643051160935897    -19.681449078851855
O      16.090997823253886     20.800964737736383    -20.811422960530997
O      16.284364871891860     18.002959834178569    -19.909729572165336
O      16.846680580184014     16.168838238475203    -18.227891211325812
O      19.292759543194816     16.320795071187778    -17.959776828881012
O      17.584449607228130     20.239808241055737    -18.992870220513854
O      20.085472510192215     21.266000288937366    -18.738019146627181
Si     21.490335068626862     11.489982175913216    -16.471730457165265
O      13.996305161846003     14.098952294438073    -12.970863327767574
O      14.034235792268829     12.370007763622848    -14.770714381349643
O      15.756883264389565     15.284850896489839    -14.725528175820955
Si     13.446543271323099     11.311432279064011    -15.834574080910413
Si     14.403039950417089     15.368503211320668    -13.879217225380035
O      11.856939315077440     11.795516235179015    -15.987272523650530
Si     14.337819644434832     12.548712202578791    -13.174781060890181
O      11.562507937525410     14.272569490777862    -16.317488860497100
Si     11.713728519802471     15.714112264306104    -15.586968605849997
O      15.925218785390623     12.347343697126332    -12.996226049826072
O      13.189329608251400     15.741734121003169    -14.877782131699327
Si     10.868117499784075     12.905236287089794    -16.723338568750293
O      10.865663678788295     14.542794532353634    -12.187195025211638
O      17.782674160528249     11.318923490828263    -17.183262766302256
O      18.354049147357181     14.046419906801832    -17.051021589536379
Si     17.338144588464328     12.784675334117779    -16.667657975955890
O      18.313814970485051     11.111202484026860    -12.849217940700427
O      17.353116894438866     12.431812914259890    -15.125074426439676
O      21.040900062403171     12.957534247749075    -16.066954895984665
Si     19.478374437568533     15.695857584109744    -13.152449537725269
Si     21.077776323631724     14.381887616011523    -15.285476374902659
O      19.965359558932803     14.428869041246974    -14.094985199016961
Si     17.047196590519263     11.532559076867626    -13.796382948449887
O      20.653350376575634     15.781312784682344    -15.921272473494051
O      17.869429209002217     16.046733181797499    -13.463336044964123
O      10.871868156074754     21.463904323109219    -15.009357170673676
O      20.927568405400621     19.724142770439396    -13.548707107686782
O      11.628514942412599     16.972744748321826    -16.484852894693340
O      15.211135381550530     20.285941109589579    -14.619160240415424
Si     12.442709841832814     18.727076035930295    -12.797904592696634
O      13.389513752370462     18.757218443251706    -14.069635453672154
Si     14.735212890075085     18.826645449383566    -14.976124809915234
O      11.606282987610504     20.120557531569101    -12.774402226260250
O      14.327598978844795     18.753224641930501    -16.502972650216165
O      14.609931627160112     16.543203161701562    -12.777880129554598
O      11.599756845974657     17.440074723061056    -12.553311342660328
O      15.908873302611999     17.711575701330304    -14.747654094230228
Si     17.639207987997086     19.323207114638645    -12.414614576886349
O      20.085657492443254     17.142331843165010    -13.388053546257767
O      18.102663487526900     16.655364906900097    -15.817768827195794
O      20.036646453833708     18.217785484003972    -15.675261404578785
Si     19.953596706665873     18.598574005201854    -14.093728298610388
Si     16.900929681127870     16.439676936981581    -14.717521008405043
O      18.497865595986273     19.092804620620107    -13.721361619354759
Si     19.584454944572748     16.843972130283170    -16.481283143655073
O      13.737216281000563     11.429107906652405    -12.138445533026129
O      17.408886258152823     20.914779706082662    -12.204698103496092
O      14.914060368046608     12.391590998174946     -9.952454471711553
Si     14.207249047399623     11.039158760076489    -10.577056944218977
Si     11.401890094025271     11.349186591604521     -9.394411560549132
O      15.398897882143174     14.712785111044015     -8.563050273485082
O      11.092530605724734     12.374546172787028    -10.575004304592744
O      11.041847990808897     12.287655735691043     -8.064253849887717
O      12.925429045159120     10.787347673547222     -9.596525912100009
O      20.834598989787196     20.381300727103184     -7.232293737719443
Si     15.981352121891110     13.455780157702716     -9.481352035276812
Si     15.946680346791888     16.042577172288311     -9.337993062891934
O      16.646923763002409     14.748236120073527    -10.244710220269118
O      17.210080163264092     12.545811689012462     -9.106095217385402
Si     18.782906690857658     12.439584484968019     -8.779490034718815
O      19.630836332414990     13.085993053961460     -9.967421117904424
Si     20.641249604323242     13.945674580484775    -10.954735898788641
O      19.844586244982619     15.977974326306283     -7.507795794028212
O      19.772254328730487     15.021536843984602    -11.749248316630867
O      18.947337605183744     13.440883881899602     -7.503102774073165
O      21.201133720677952     12.688631450911661    -11.742181903786433
O      19.492584172292187     10.949320896530580     -8.720994697802384
Si     21.404385310837473     11.107135819879954    -11.528831710577155
O      18.691808639363270     18.213542558989975     -7.121240542753881
O      15.117947279916597     16.980678020619674    -10.300321482753947
Si     14.894576336286091     17.696925451977680    -11.678130404093256
O      13.604475614673744     18.644358730272668    -11.712263887227975
O      16.570601848892334     19.941666190971890     -7.476659224091071
Si     20.120836010690127     17.570347366203407     -7.598255158541758
O      16.836128536031161     17.283428951353869     -8.534245378106563
Si     17.388353549607157     18.660147272456626     -7.959133818540679
O      20.175890633781766     18.149343405187462     -9.135829579149387
Si     19.532674091735679     19.391442448081335     -9.916929893827330
O      18.743349658956216     19.013877637311680    -11.266215309431036
O      18.246857994438290     19.971139463219028     -8.924791936412277
O      20.534209088945875     20.609928226715475    -10.095678635135696
Si     17.344806666046860     21.283908658636260     -7.939417681052465
Si     20.157790844391940     14.462295396018019     -7.002062344488571
O      20.643826620667177     14.263743750495298     -5.511488140411242
O      16.310265741372202     18.444905520876013    -12.010125944655259
