# Supplementary material for: Ground-up generation of periodic slab models of dehydroxylated amorphous silica of varying roughness
Source: Phys Chem Chem Phys. 2025 Jun 26;27(28):15196–203. doi: 10.1039/d5cp01570g (PMC12232287; doi:10.1039/d5cp01570g)
Supplement: CP-027-D5CP01570G-s002 [file CP-027-D5CP01570G-s002.zip › ESI_Structures/Dry/structure-number_34-alpha_0.1.xyz]

432

Si      2.682399440730735      2.862968523907468    -13.777642663553870
O       3.297298468883841      3.743915716176927    -15.032742221081904
O       2.912314166278509      3.655386271895789    -12.383809875681109
O       1.065897055081860      2.799457516565383    -13.856419649864701
O       3.639342546316157      1.520249561714180    -13.660335196216103
Si      4.868754204659278      0.593312014309970    -13.101178438794525
Si      4.501082582575361      4.757550860467887    -15.162430933989276
O       4.113517370469544      0.217570767360693    -11.674106849422790
O       5.406674481892074      4.609913188987924    -13.873542373030727
O       5.899750382742281      4.407665105298333    -16.018238048555069
O       7.557133511320703      3.022666576720364    -14.286152219549441
Si      6.871892633313906      4.331973361427944    -14.686979563520133
O       6.073159166685313      1.654807534173342    -12.974446852372983
Si      7.556038416943623      2.347320248900331    -12.685020488996678
Si     10.129735708694032      0.770187986719987    -12.144022185742399
O       8.827443150572540      1.251856076869696    -12.878599095205459
O       8.235266341556017      3.767378054619366    -12.068390701452323
O      10.203376427439112      5.377223059651352    -15.823940566797230
Si      2.865671569850228     10.234914046015913    -15.821192097793910
O       3.944865246305986      8.979298294561353    -15.877185356424690
O       4.165184499652963      6.303610284040147    -15.307544726939318
O       2.142762544627872      9.851110303639180    -14.437687993925612
O       1.640660830821726      9.564813843605037    -11.988945153501966
O       3.672106655271982      8.249020759412216    -13.481250091823419
Si      4.508067190561249      7.844524676707868    -14.876501032275847
Si      2.854411390573178      9.545913908758276    -12.984619606293716
O       1.742650165223042     10.405126397382565    -16.886649408527383
Si      0.085847738360971      9.762706958704509    -11.437682049130805
Si      9.364505766917516      7.747693835535435    -11.764692174671366
O       8.281989352183761      7.857662960645829    -12.955569162196808
O       8.839697001333699      7.655038323787227    -15.445063437233184
Si      7.651966251355335      7.373822763228371    -14.346477922310674
Si     10.164860446333828      7.045065813432731    -15.977111577241288
O       6.165474770918865      7.891061380276064    -14.759412533109654
O       9.249251616479663      6.214144547524285    -11.368169426454314
O       7.617390567911315      5.778207429459778    -14.279126044486118
O       1.525305533475773      5.560931132124593    -11.220604431897428
O       1.944843657194492      2.182552240837190     -5.893276879424805
Si      1.057517381392757      2.015455322250873     -9.936256745348693
O       1.598484238055648      3.534484927587141    -10.322870456626688
Si      0.243415187263741      4.625061128506437    -10.673268467852221
O       1.232004896334131      1.776192667977427     -8.397556881334836
Si      0.771510949739836      2.202231564620690     -6.927791119700703
O       1.771261884760066      0.961246810583561    -10.875835890425455
Si      2.775137888272566      1.825153890412335     -4.464434758241739
O       1.600871781478683      1.112352350680089     -3.596761680813789
O       3.510742610468660      3.231271043607922     -4.155880438539254
O       3.919874082801188      0.683757357363850     -4.681186122857871
O       5.003983020865798      3.921563396912294     -6.013038469203340
Si      4.642655111051655      4.411691298121918     -4.500985638230818
Si      2.803665060290792      4.600745937267142    -11.078218183146594
O       4.164105334484574      5.279627995196377    -10.583951794879914
O       5.561836488415151      4.442461383392260     -8.549778645720625
O       8.415639063379382      2.227809331651134     -5.926491872407975
Si      9.717970930002849      3.175823871050354     -8.509394956410288
Si      7.733459791695722      1.308565181583716     -7.014702670051197
Si      5.948265544463593      3.599138552298248     -7.219527927947384
O       8.631622718886494      1.740753242739106     -8.466915691876418
O       6.052449385129482      4.271196359693253     -3.741520649781950
O       6.316593933355425      1.993067359426552     -7.342340440921214
Si      8.669962659668446      3.830167414230793     -5.888518420633877
O       7.398358186131475      4.253756871832425     -6.834533739732555
O       7.460339250604490      1.863995289065518    -10.932498081551739
Si      8.185940206604617      0.907900018067691     -9.953843860318154
O       9.165000168808835      4.059263328387683     -9.671033492792521
O       9.592588678673101      0.517275237792799    -10.609021699178379
O       8.600479599634568      4.369502988137763     -4.404179481631160
O       9.874147763157309      3.756394561514142     -7.048635393899675
Si      8.431889465109920      4.870129928780377    -10.948589043239084
Si      7.447317824873052      5.103382919266100     -3.378263891202488
O       6.972419874500109      5.291306226066882    -10.528909372779516
O       0.147715654853979      3.769952600125754     -7.149042846153969
O       1.414074240635721     10.392581534071480     -7.946947855467523
O       4.567307527334398      6.066003658490497     -4.634997819762802
O       5.165449382483056      9.452472680475619     -8.107915938114536
Si      0.418862799832319      0.067571997899904     -4.033422077521250
O       7.462072173267885     10.617260288259864     -5.471228180685498
O       0.089319041293885      9.320870291135234     -9.910341104800683
O       7.879711891261339      5.286202498012584     -1.934041742837465
Si      5.808605332681474      7.295043111564144     -4.887783741329548
Si      8.519531449834588      9.774409251456461     -9.412764640347408
O       7.039535768172275      6.420014471792657     -4.277089016911452
Si      6.065445726716490      8.138413510211667     -8.028014254741089
O       5.975147762451386      7.497224687700735     -6.544943486855252
O       9.885737270149962     10.488872120207068     -8.922872664213093
O       5.796454315657177      8.819655170386278     -4.313190470666391
Si      6.076528220513459     10.421487237477647     -4.575949316700627
O       5.707427534113643      6.940953101507858     -8.998933182273328
O       8.949549151563474      8.730595903470071    -10.574256658063581
Si      5.579934116889247      5.518381578795730     -9.778995072895574
O       7.473929271798388      8.870763986397501     -8.496814132459040
O       4.273932572943507     14.773883289701326    -17.523313019275157
Si      4.299196336907769     11.988772961563182    -13.798449258654733
O       2.431988479703332     15.648117889455209    -12.573527407099366
O       1.112840450028557     13.933177207497419    -14.334915662159064
O       3.269375222198517     14.990777341522396    -15.047099720619247
Si      2.467537689682787     14.542405375788769    -13.734017663213445
O       3.452848932196969     13.280511704175321    -13.351211419603080
O       3.774272618858150     11.485661270334710    -15.264718107447242
Si      0.223366967017973     10.927585194539787    -16.923863696111546
O       3.894123063379144     10.761708338876884    -12.755972539477524
Si      3.721313534094425     15.725394140344246    -16.347075723887720
O       0.082937597962914     12.366053903493597    -16.258954297582612
O       4.604927406339757     15.525818294931884    -11.411407668103598
O       7.088158680235787     16.327999710540730    -11.261590703562936
Si     10.600301900630884     12.715705555099635    -16.849147240372037
O       5.446010688464281     15.836561784720043    -16.082217069846113
O       5.829788552535298     12.266559027103529    -13.728129861880413
O       6.152405175786803     12.989011872291282    -16.834323515252159
Si      7.783578950275248     13.284075397651987    -16.545003733529981
O       7.442448984247580     14.678161433131555    -17.293152550065447
O       9.031878579652922     12.512508465990683    -17.093149802261756
O       6.501638730818579     14.641903084164115    -13.061431316529527
Si      7.093339608565200     13.223185375015934    -13.501989187635401
Si      6.153167999019366     15.037237343151308    -11.561318653857901
O       7.836088432410541     13.420200513823096    -14.895577508183511
O       7.983423248158519     12.673305667929833    -12.325117145635977
Si      5.805718343965382     14.546993870458021    -17.201840656619630
O      10.371056632497272     15.442277985784747    -13.400720279745048
O      10.592364851133196     14.095036786319135    -15.954083448907415
Si     10.465115487127662     16.174265010619990    -11.947918271195386
O       0.546515761240109     17.760806841169437    -16.908269684169447
O       1.164308135011487     16.610919179310908    -15.131322862878086
O       3.059717698787236     17.188340772631925    -16.512698008838786
Si      1.801782672871932     17.946394078523049    -15.898342656259953
O       1.769557331819761     19.194609000748869    -14.896159816336088
Si      0.782899812893858     19.783072796219059    -13.697215881473282
O       4.366113591843353     18.705777474089476    -12.261900643534451
O       1.732335756102576     20.561678106383155    -12.680036478386175
Si      2.593421308158216     21.193997560005176    -11.431482167533623
O       9.328300502648380     17.398891142817281    -11.901085956034208
O       9.553242219763648     17.108219345795415    -17.473508487730005
O       6.909384663757956     17.908715770477340    -16.832969776206319
O       5.312267820251888     20.615673914347301    -13.582500388267269
Si      8.457202806552862     17.711578742731071    -16.516352621989931
O       6.956218990353917     18.613073839815534    -12.616247202356613
Si      7.793872112039209     17.767044259171399    -11.504890320317060
Si      5.487280812016139     19.003620185398404    -13.287335793855101
O       9.411551509880111     18.729365773513731    -15.692141571995926
O       5.473135011976181     17.940533233668070    -14.553403250721265
O       7.847867017019467     16.741160833172181    -15.297316065281663
Si      6.314987772449212     17.096067859707595    -15.501116593437430
Si      2.184622561016494     11.773449438513216     -7.535028875526552
O       2.341486430884364     14.819262197642265    -10.119174299929266
O       1.549509752290329     12.891685373912741     -8.448207767264803
Si      1.112221851062029     14.074851845905696     -9.399289142791043
O       1.684617795678688     12.053012748671446     -5.985125056113214
O       3.783131316446370     11.676982220095983     -7.845632215318976
Si      0.400651714918041     12.030566359260682     -5.117828637882148
O       0.181081049559278     13.509787333007191    -10.601571297000966
Si      5.093566770224331     10.875518182561498     -7.389378919646034
Si      8.788835001451309     16.782605684933628     -1.714018875527493
O       0.159964214826335     15.102912072449204     -8.692317824574493
O       5.830974202139649     14.651598362175623     -3.458437014957739
Si     10.367378276460915     13.473087836398832     -6.482660250828236
O       9.112406893260557     12.428663305310771     -6.650506990106871
O       8.117336725340847     13.828991789513211     -3.578703605736132
O       6.871638792352418     13.096317307068432     -5.547734491845009
Si      9.296436703761435     14.963432726786692     -3.988159651274468
O       6.597242857546194     11.592185905029226     -7.591572324593619
O       7.742420918907204     11.088236601568523    -10.147390746520635
Si      7.626718252560171     12.008474334890636     -6.396563976120484
Si      6.589731692984247     13.336245634397422     -3.895892387396409
O       6.124273528566442     11.777665683707809     -3.712098764977444
O       8.586868952623922     13.598317746873187     -9.827803064839127
O      10.175246339434608     14.197318830769866     -5.088162335711670
Si     10.029348411252958     14.099604862140895     -9.481699868904993
O       9.626929653930802     15.653902477630169     -2.576916445298336
O       6.412082098332126     13.655919770931833    -10.804666549880562
Si      7.628916805540747     12.588384041880364    -10.689838896111306
O      10.268266445412724     14.311072508166424     -7.877000520285387
O      10.372774236063849     15.316362815697554    -10.562836218647377
O       3.784247505674624     17.208388936290049     -4.961546157385880
Si      3.598370628640992     17.953269710501282     -3.602601805387313
O       1.220321977079619     19.847458103191915     -7.941936791907598
O       3.945080227606700     19.550342493557078     -3.841567456247011
Si      4.300696965421912     20.614425825127743     -5.013948833319108
O       3.332068521137658     20.318426908080468     -6.259463829254122
O       1.006507702362543     21.184727517359377     -5.610773447807853
O       1.357530992864899     18.851630699054660     -5.485670273589145
Si      1.784314800895276     20.028534696068412     -6.439921106470599
O       3.180960307086025     17.332740172273073    -10.552036035697443
O       2.072020870049623     18.016171184380198     -3.138580637211819
O       2.848353316661006     19.901455703209098    -10.556423191553415
Si      0.799977372901009     18.540812676646429     -3.989707070863439
O       4.554618627311232     17.024632227863254     -2.605684010446470
Si      3.914235138453064     18.735750936857773    -10.670537993330038
O       0.413838326695869     20.060952504276834     -3.453154982563746
O       5.289188875005346     19.165422851942132     -9.917086099578263
O       8.746738572581997     17.971195882203720     -2.921863708835921
O       5.809777316084094     20.404317898419514     -5.466711654063682
Si      5.909805094779625     16.212350327661579     -2.921718047267447
O       8.012561059700596     18.895814856406368     -5.394082595052986
O       6.691986940491012     17.153552026228553     -3.970232790012814
Si      7.165011379856256     19.915836206927636     -6.290667505633594
O       7.185932834167265     16.257478944557082     -1.883691398168855
O       7.178950136087676     21.151318078699411     -9.612404888771394
Si      8.134907342422244     17.647697101190577     -4.375121005720017
Si      6.706105477559182     19.618371681477587     -9.309069444650895
O       7.872288611442020     21.264727078703622     -6.712623972653204
O       6.851615478454070     19.285989974926046     -7.748207707800684
O       8.864646779529647     16.286533598143876     -4.843691042400292
O       7.661663528994453     18.685247874808240    -10.186435900756814
O       4.998295756510543     10.755831826584030     -5.810079805770033
Si      3.090345204588724     15.855808567144170    -11.077424607764828
O       9.274998475703317     17.255710043876793     -0.306843187152950
O      16.829500314815881      7.730189418957591    -21.096034466382946
Si     13.434682938359890      4.588576758416030    -17.260963731512422
O      13.610566238514881      2.953665942647519    -17.509059653251480
O      12.775275535017581      4.604191177875617    -15.619105384045303
Si     13.965839830408267      3.793599418277859    -14.433610575657205
O      13.285383479252918      3.035405444696903    -13.263360690541621
Si     11.945657162107981      3.393130849926215    -12.433005599738761
O      14.782481688668856      2.850606654463913    -15.392929946893736
Si     14.633690444107506      1.898050234331836    -16.727763630889985
O      11.448697448926058      4.552746002090686    -13.494074241234632
O      11.039986229191083      2.069171378366137    -12.197613548619215
O      14.190854473542730      0.421278184460784    -16.349635367434935
O      14.951308939828627      4.993030277693826    -17.402895126197251
O      14.709796814896610      5.132053070242122    -14.076910277359794
Si     11.484252943327549      5.324689820762422    -14.885013886526707
O      16.108293988524952      1.970216426669282    -17.346476137349359
O      16.603247498910182      1.150300002274151    -12.439117769252665
Si     17.357700940085454      2.757297123567259    -17.746740579037255
O      18.689338439010825      1.879439375597886    -18.056594901328456
O      18.444986720447044      3.304447030641493    -16.384577882794808
Si     19.716273364039939      2.175321016822098    -16.850078543465763
O      20.475547358206764      1.589676077723619    -13.257070101610168
Si     20.004422956332121      0.396122854228686    -14.206618084984134
O      19.964278854873665      1.123863383973239    -15.728883298538676
O      20.508371036776946      3.587524913105503    -16.868240269999653
Si     19.586391628687551      4.412870987988361    -15.798724366329417
O      16.916874612420056      4.013592542541017    -18.587630664224587
O      20.088206498506239      3.764302489804332    -14.405593325477204
Si     21.106252935012481      3.122542523040424    -13.349886928123935
O      21.078813569342362      4.077738826816450    -12.032652236130957
Si     16.735855236310957      2.120447229879023    -11.209350773221621
O      17.514717538697965      6.238505295072696    -17.770753087597946
O      10.811592709679152      7.519837756800213    -17.326589210457350
O      12.609102563643342      5.770391660461947    -18.023357079523390
O      13.385132728765164     10.707365350916014    -18.376234207505103
Si     13.158370701821399      9.587262123842292    -19.668544717160369
Si     12.235584113967949      7.366333936795333    -18.200684260974160
O      13.442051730617877      8.056383041741647    -17.366943149213171
O      15.502929493070413      9.719274360710614    -16.402146065623512
O      13.424420467691132      8.998837265441287    -11.839528895628185
Si     11.925899004309127      9.525510053939312    -12.032672879300236
O      11.435218085299898      6.867427528206724    -14.955039937407760
O      15.697068123949116      9.980145741170025    -12.772907459533673
Si     14.972147530126682      8.768634521755645    -11.911342922008421
Si     15.418157011543791      6.605193702345168    -14.073344341817629
Si     14.191528059421209      8.788992995417219    -16.209407716656333
O      14.728393036865942      7.591478775944514    -15.180033544101832
O      15.257385559801124      7.448532454626863    -12.721075242762119
O      13.102750509180476      9.724069422291803    -15.410547045565883
O      11.879466902093444     10.428147213117017    -13.413976048040965
O      12.137494536805045      8.422264305200216    -19.366235299433523
O      15.553781394239641      6.438336698556471    -19.320605747523182
Si     15.841248677793477      7.999434715371888    -20.015134176620187
O      14.476094880613834      8.827204925063235    -20.062697008708003
O      10.890677777178089      8.278652120881123    -12.034889236114044
Si     19.535055802460640      9.977013339847341    -17.655548888829355
Si     16.239452597679868      5.422913674653524    -18.351558806096904
Si     18.268503494207817      7.038913286410512    -14.947616812878719
O      20.589170748204481      8.905399371884130    -12.314186655035755
O      18.253568972085436     10.312526730922967    -12.872018387085518
O      19.306814433078475      5.913561822624440    -15.524471152986129
Si     19.042859490497939      8.852258862185252    -12.482081147462294
Si     17.858013351953446      7.824884589504586    -17.770990987257679
O      16.923785723241050      6.291316908031011    -14.551928128303919
O      18.142335610906901     10.661769219388388    -17.235863919191363
O      16.741778993219793      8.479033497139788    -18.645959389823865
O      20.587358212179812      9.865498456596345    -16.334971980580299
O      17.962031567744926      8.022721887318211    -16.183879267448575
O      18.678799611341496      7.816821185991954    -13.644879476274131
O      19.185337414560543      8.548224449271563    -18.239068013109609
O      15.794980801020667      0.024040226831957    -14.511711802149392
O      18.278011646603233      2.542705338642631    -11.134127689579632
O      13.991944013217651      2.711698104979689     -8.948890064850326
Si     15.607693560123016      2.558463375027421     -9.093538828714825
O      11.187577909419987      2.648654123161754     -8.965494985013471
Si     12.564105449004563      3.005804371232345     -9.531701088630564
O      12.430506309407658      3.728520650930405    -10.928354411149851
O      15.809261017242729      3.305324905941976    -10.587967361308939
O      16.150924781868003      1.274120931599359     -9.929048014442479
O      18.804934912847525      2.130136429885014     -8.716088944526213
O      16.623247516408554      3.034887470502043     -7.937214702061888
Si     18.229954894622828      2.834543359386258     -7.425253599108145
O      19.092307112200999      4.149340535508466     -7.419004785639300
O      18.478479833646688      1.791758873784708     -6.224121452946436
Si     20.585810653546087      4.873894065318948     -7.629650714132675
O      20.840055367903386      1.389886829919659     -6.664721223730830
O      20.976194630620139      2.179093822017923    -10.237380277768596
O      20.985408095509584      4.923366529742550     -9.305926996136410
Si     19.366491010521198      1.789774813796648    -10.170004008011068
Si     19.654216721996363      0.723367447561164     -5.825259396819164
O      20.459479082957198      0.639642647494572     -4.384386232255062
O      19.075232817669644      0.252796524127019    -10.495153185674315
O      18.173401287506397      8.602069989634799    -11.094982841988758
Si     21.441598220607581      9.864498531329081     -8.404751225247175
O      15.402650365933358      8.649523787583313     -6.857577620763354
Si     15.250435342403607     10.318050056874492     -6.799628478172644
O      15.707581545038318      8.734382349024681    -10.488259221421883
O      11.627507301991940     10.467499225932036    -10.759042426235448
O      20.481841411685611      8.591166642331366     -5.154171812529366
O      17.349031555638248      8.740744274521248     -8.407261150418792
Si     17.050769873567852      8.641890220852742     -6.785984586948699
Si     20.313569456824055     10.108579355545388     -4.762495089745118
O      18.300358096386670      7.851393382318147     -6.263734551290239
O      16.735477272494332     10.194946865419507     -6.174725358973411
Si     17.156231380706124      9.222777327043309     -9.953725638696694
O      20.586570637451150      8.693851865316940     -7.596575386089930
O      20.328866894535349      6.257757923527343     -6.923369767097443
O      18.709038046424137     10.437131365929709     -4.818890537125410
Si     19.941325648679431      7.755933032082788     -6.406197617575831
O      15.496757792998215     14.566982731730336    -21.041389221648444
O      15.826803282202459     11.786487763904372    -20.729169428543916
O      13.756620462186124     12.951361072735695    -19.738878623819065
O      14.307052376812123     14.264469230980565    -17.074236400716899
O      13.479888556384157     12.229988667772860    -14.647456130248363
O      15.277684354215317     14.368072152698833    -14.597497798125801
Si     12.386367713522166     10.976086336075076    -14.849142624468206
Si     13.848827657332258     13.718887274247734    -14.197167855300179
O      12.512249231087891     14.651447957393199    -14.441558735481554
O      14.183285490704250     13.529210397051635    -12.634484061281077
O      11.295394519196078     11.612413922608720    -15.874560434959127
Si     12.665161360463578     11.948355634463333    -19.114584300275077
O      11.476734892330047     12.635594541506928    -18.281127920390709
Si     15.500941327766927     13.397734381307417    -11.785573753801767
Si     15.329276103176296     13.128243481592213    -20.331853931118108
Si     11.042824506639658     15.103505528394294    -14.771342390629519
Si     15.850283755391242     13.690022803284553    -17.323547725971142
Si     15.912055361254199     15.562710117356598    -19.836158307823045
O      16.123285420869912     12.223140561424188    -16.969841056436415
Si     13.809737292174775     15.771588127176381    -17.528040638630230
O      12.249253195267000     15.881804122756582    -17.785573724045744
O      16.009563613949524     13.928327182298945    -18.965185837061100
O      15.814929371728580     14.923578488716931    -11.278829916943417
O      12.395435148536851     10.826415751229304    -20.270402980314493
O      18.532507578786483     21.492591163099224    -13.836327179407556
O      16.603437533984216     12.462296550162771    -12.524317526038223
Si     16.861248125774434     11.022233341280886    -13.241798768415356
O      16.851926281603674     14.645868022207324    -16.425028057795210
Si     16.688681311900716     15.221050147560309    -14.908588989151516
Si     19.302112337854481     14.451385268487957    -13.333574236432440
O      17.907455136799811     14.896452418506650    -13.891497890658847
O      20.067816480748473     13.736816630846413    -14.575497858013094
O      19.629563946507297     13.430098108405433    -12.224682151053628
O      20.946990926845917     11.252433389584613    -11.486133944590906
O      16.906398066224501     11.142418422055473    -14.828229357025783
Si     16.697950375399405     10.859251358602739    -16.429697862011885
O      21.303926574266260     15.004631769105341    -16.504208362426802
Si     21.421880116201311     13.716655827399496    -15.418262034705192
O      20.008472347270814     15.951473473599373    -13.030244521292238
O      20.734752513034746     10.897337753199682    -18.205399789130166
O      14.678740330999739     16.010103904031926    -18.847705595607213
Si     10.873658901657823     18.393534647254281    -15.335568484389569
O      11.107993371965108     21.090509770382287    -12.612743849262863
O      13.293869503379556     20.851319122041833    -14.102508754029440
Si     11.175081567857253     16.948796571090678    -17.265350006391436
O      11.631211104238099     18.441130479184661    -16.804338209656656
O      11.006514532442232     16.664807843976153    -15.523969289236774
O      14.803687797763718     19.226266123450461    -15.405744884774142
Si     13.364782722650920     17.579638921218027    -12.219113235325914
Si     14.512831552602385     20.820126173286596    -15.138627699392641
O      14.002362454416994     17.459560717150389    -13.681519951225589
Si     14.807583402157363     17.599238521400459    -15.115806173129476
Si     12.249490708985126     20.073038851018477    -13.133429721400113
O      11.517182241888060     19.002721668428677    -14.098162821621154
O      13.032687465467221     19.188986556868223    -12.081326967641209
O      14.037512451199149     16.777354286187581    -16.223043957473429
O      11.919100636713312     16.896549436966907    -12.085577774544774
Si     16.969763895179831     21.409187687599580    -13.407032406942285
O      14.454585127243384     17.059433937620149    -11.156320904777225
O      16.171627843066648     16.810667419638378    -14.880044312109192
O      16.854687342814742     19.937721997469431    -12.762852648547129
Si     17.639628839480089     18.684951433240883    -12.168929949513217
O      16.842785927601522     17.396095787935980    -11.760465284172632
O      21.420720323165320     18.490213150612277    -13.216455066751427
Si     21.317556544586925     16.557794000825272    -16.068661612049283
O      18.739170309208742     18.311473516856648    -13.205542904737092
O      20.183396213628239     17.148701485869573    -15.154868298551939
Si     20.073292545934684     17.531482246567148    -13.500269148156143
O      17.039336159698095     16.512804578545630    -19.905372176948713
O      21.076580141939722     20.752654751693239    -14.217949028112391
O      14.317295309948673     13.449514013693372     -7.222052357192560
O      11.785786210894205     12.828893231663690     -6.508307840684941
Si     13.184869583242742     12.254924014415046     -7.096614271084769
O      10.936677940392967     12.824603513548242     -9.774170728932837
O      15.200665427705433     12.392050946907840    -10.517015707995002
Si     11.333791022931706     11.282353066796619     -9.398758064589632
O      12.505997842030068     11.514770475997352     -8.357980545478457
Si     16.046467858076131     13.794742583245906     -7.200097152126160
O      13.983176634946288     11.040453310946663     -6.310461429734276
O      15.484707684448416     10.943179403840784     -8.283573539824017
Si     16.176321335107549     11.822951832763650     -9.435408294591991
O      16.549321648543945     13.124765053726097     -8.598928488424223
O      16.780717046881207     15.212814846305738     -7.260040901903361
O      20.495456408717946     11.145145250945644     -8.615798276082932
O      16.525470796716569     12.676589605441295     -6.030365591119628
Si     17.829700327386899     11.564419175198484     -5.711215039115096
O      18.386812206738778     11.602521796217571     -7.236091205269680
O      19.772383867478336     13.519878609085165     -7.059662343775434
O      19.425548501000041     15.430867030916676     -5.051009611591859
Si     19.726926879151112     13.945164497089818     -5.468512210794439
Si     19.478148996816110     12.359044841466671     -8.137880146342587
O      18.695128917729637     12.841522654992742     -4.922311352376348
O      21.212357825013068     13.460319601254929     -5.040571453602391
O      19.388043280562894     12.917424009730563     -9.667844228977778
O      20.869466108847593     11.025690464037492     -5.985247627518100
Si     20.360109195550240     12.684132480097553    -10.972711648019809
O      19.094167840506454     16.133016434162478     -8.566005250880073
O      17.200001142464163     10.790042814178319    -10.131592680791037
Si     15.959507468317639     16.460597880460202    -10.813099313819919
O      20.637129396898867     19.996465225511940     -9.722517057191462
Si     21.437830812688841     19.196088245821368     -8.550218838758791
Si     17.515102686989426     16.504545660293100     -8.045260798631762
O      20.332650385750089     19.284315352780983     -7.372465298656782
O      17.812612282979533     17.906098064444855     -7.357545465090584
O      18.318773059945094     20.090889167791129     -8.346012310339402
O      21.393176515106127     17.603328089459243     -8.910620228688082
O      20.689753653074689     16.568783623232317     -6.601300519058649
O      18.371216071798571     19.219514749188125    -10.831786773807961
Si     20.653583318065817     16.334579078649021     -8.227725110871569
Si     19.984994958822412     16.992903869361168     -5.173680268954104
O      18.901841491149973     20.775867536948009     -6.037456473385134
Si     18.748146758604239     19.288331028252045     -6.766771361489108
Si     19.037492875302238     20.308507419403806     -9.772948367555751
O      21.113836739836188     17.471299348028992     -4.097085220147623
O      19.058779470431325     18.213883586445128     -5.412499008521907
O      16.572744655473862     16.602065863857359     -9.333106623312679
O      21.403673793793811     10.989048773598991     -3.901858378445148
