# Supplementary material for: Ground-up generation of periodic slab models of dehydroxylated amorphous silica of varying roughness
Source: Phys Chem Chem Phys. 2025 Jun 26;27(28):15196–203. doi: 10.1039/d5cp01570g (PMC12232287; doi:10.1039/d5cp01570g)
Supplement: CP-027-D5CP01570G-s002 [file CP-027-D5CP01570G-s002.zip › ESI_Structures/Dry/structure-number_35-alpha_0.04.xyz]

432

O       0.209193855023387      8.069161637049520    -21.022899087233903
Si      0.501628541148581      9.652294842021748    -21.311923853976943
O       2.010025504438421     10.265497773936726    -21.111745117935442
O       9.217578310909847     10.233515608653695    -20.839465340991961
Si      8.602609850166205      9.490201711566865    -22.127112213913165
O       7.655252143846805      8.222533209872433    -21.507261636302037
O       9.726430927863770      8.241271173314733    -22.348914817295817
Si      9.043307919499989      7.371547491472839    -21.128032460787445
Si      0.547584996602785      0.551347545363613    -20.366339248543824
O       0.275931365900039      2.154677123040485    -20.231904378895919
O       5.648006848556244      5.037629821406715    -17.161439237914557
O      10.090605906308678      2.866499522720330    -17.303128486471927
Si      8.663395686702046      1.979847742516496    -17.223598354084118
O       8.237105570876375      5.026153039880530    -18.497823213102411
O      10.271612495970182      3.454968626333144    -19.630474795249839
O       8.566446637786605      0.855597797000430    -18.323629640876721
O       7.453452694825938      3.013409812843193    -17.212321599973635
Si      7.206310793187832      4.570467061868127    -17.304017294974173
Si      9.536821737821564      5.006195810991720    -19.429749517440527
Si      4.769916785065726      5.485774417514842    -15.879697584137091
O       7.672451689792086      5.273947395998774    -15.869833196437547
O       3.114828869389938     10.633751044893016    -18.792394808335107
O       2.431165983867382      8.503366639578847    -17.139267076651620
O       3.366968625074088      6.208373810471125    -16.158286316707361
Si      2.140761066742232      7.245685001315007    -16.133851264023296
Si      2.673364448858464     10.098979842496583    -17.401985645700236
O       0.665190000855659      6.542717699715100    -16.012566368687814
O       3.718184875354067     10.574160222699840    -16.168570217426833
Si     10.299516278535839      8.911585286005486    -18.658950808644850
O       9.606685457868142      7.843301782591245    -19.690096331023515
O       9.248846561832424     10.093082955560874    -18.328880298676758
O      10.547249935062649      8.200085496592102    -17.281774257338927
O       9.145788894332499      5.811499789826470    -20.803950358241952
Si     10.020780068133915      7.549756034955778    -15.963567776833017
O      10.064954875051656      5.988826456509455    -15.878542173772058
O       1.400254921694512      0.045328244112241    -19.051355025297742
Si      3.708104340877965      3.359725271003265    -13.702546107386453
O       4.415572042515857      4.304080122590724    -14.814942647456903
O       4.196158188115678      3.923772441398654    -12.190475304544989
O       2.070643352143264      3.354658261669624    -13.647968780341214
O       4.251786794906145      1.837235685112145    -13.685933920011024
Si      0.535123154658448      3.851017485495996    -13.203919605188760
O       0.795615848349819      4.298620504836702    -11.647232517352297
Si      4.939383665414254      0.700168014419344    -12.856701984712483
O       8.070426002968656      5.440630168982585     -6.348012372013359
O       0.080728970696136      5.109152051557773    -14.012916488866216
O       5.959870632808451      1.603551978361943    -11.956015469196483
Si      7.385139673840583      2.082462592732546    -11.849253189372863
O       7.935455112742629      2.141008213089436    -13.296111467453306
Si      9.172914745911484      1.904094955596271    -14.313611724403803
O       7.858526098574499      3.479792316892944    -11.105193039413258
O       9.806469096148163      3.454737687361335    -14.634228588807801
O      10.320392516931674      3.449971785114775    -11.898339849858170
O      10.272313376740795      0.880078579764137    -13.756036952356453
Si     10.527064486400240      4.806785802005348    -14.945689895343071
O      10.691800965232574      5.361973617803226    -13.382642185506842
O       8.157607536469333      0.943210368018630    -10.978571218092169
O       7.313812883290865      6.174084722223296     -8.831733022716035
O       0.997534943205148     10.207045960675023    -15.010541031120045
O       0.945497552943038      9.216478972548662    -12.723389727356723
O       2.298131196282279      7.977711141860110    -14.680545737954159
Si      1.940511529644561      9.386689151542697    -13.983364852139543
O       3.272050384470912     10.294231253733289    -13.781425728868731
Si      7.145960274167746      6.420140697699804    -10.457859143466170
O       7.537282471410358      7.712072205982992    -11.265105027657986
O       5.766675308759911      6.600600634278083    -15.228966488887217
O       9.968622800919213      8.105467023603802    -12.487050353991112
Si      7.396218506302167      6.584480562232794    -15.022429640288463
Si      8.734273265694569      7.094722630433806    -12.232547837241814
O       7.904960912499758      6.592572130697764    -13.511344646010908
O       8.616781273956784      5.769952890282025    -11.135067209185719
O       5.727895377493197      5.704833398529969    -10.758554963489798
O       8.405283024823584      7.747195363937547    -15.640100649245980
Si      4.469301098903066      4.613173501995798    -10.744225972621363
O       2.952232281633751      5.103277690199442    -10.287782203491890
Si      1.368400941625538      5.040899083176833    -10.463035320041689
O       3.264394656760266      0.867446966158108     -8.781507799203071
O       0.645458962724806      1.605550435117225     -8.614653601573918
Si      4.853119807275641      0.622633206622742     -8.310995440657475
O       4.979351683528796      3.630777316322797     -9.570766856662024
Si      1.732708171704632      0.392792897339759     -8.962781301822700
O       5.205106421671023      1.978357667296584     -7.514568647638744
Si      9.446197120353148      4.267557035234565    -10.771175572293478
Si      7.043782820405363      5.360185373681981     -7.537828569980527
O       5.522516346325244      4.847562852922647     -7.429207300546410
Si      5.545379415956296      3.396933837422341     -8.148899862911943
O       6.230064299820804      0.687277694714498     -9.201456938347125
O       7.280513790263956      3.631503257668875     -8.053757464177039
O       9.442982506056197      3.792566928007258     -9.205358521763172
O       8.626127321918158      1.390397314096948     -8.493383347542723
O       9.339375613524712      3.309406395633094     -6.633246695888650
Si      7.812820951966901      0.374460169929092     -9.464408527453879
Si      8.786676448352505      2.874517653514566     -8.051219033835517
O       0.314045912452219      5.527696582074532     -9.411076577628496
O       0.261235854808557     10.484183684554308    -10.669881824061358
O       0.566537028884364      9.332268326668760     -8.355080335245248
O       3.700657210716727      0.008044102240412    -12.079309747465068
O       8.660718836727316      1.307005379272923    -15.739328431519706
O       9.165974707441592      4.209275699411229     -4.094250591931796
Si      9.234969051220340      4.567170824832507     -5.657742152777124
Si     10.632615404004339      4.789054762499986     -3.695798532640103
O      10.696039474952196      5.162252906659067     -5.196062566041971
O       8.756918307714930     14.156323417247203    -26.704682585818169
Si      9.607489163900366     15.266330292537573    -27.651366200510680
O       9.557960334922610     15.127119904175853    -29.154319588633854
O       9.000658252154183     16.623438036273026    -26.974243029719212
O       7.790229356356630     13.006408511538345    -24.184697077097233
Si      7.795345780339960     12.403861344055349    -22.742741594580934
Si      9.908458513163151     14.606898387799649    -21.830758580786412
O       9.063178782338465     13.269267624864595    -22.160975907646588
O       6.640545332848686     12.674274868088265    -21.653573611281519
O       7.912815030972821     15.569216474330318    -24.920002465134267
Si      8.537576145105868     14.052158146968360    -25.105041001718114
O      10.158257664615414     14.013269471050188    -24.714503399037177
O       9.188746905078393     15.891551982400033    -22.426357764289580
Si      9.995438882113163     19.629091686962649    -16.284767213047061
Si      6.813174753961124     16.541612529892944    -17.836425081491356
O      10.353967453523303     16.435138604267440    -25.033590203212615
Si      8.818285113406535     16.831346345432301    -25.405124620741866
O       8.805596483291291     17.871028775281456    -24.194314451994831
Si      9.500070309834831     17.473615040173673    -22.715796765099739
O       8.721181529260768     18.203038865977870    -21.530674847426553
O       4.288278813106072     12.013825317421485    -20.360334803526918
O       0.480509873561471     15.178219365934766    -16.946508930705974
O       1.500044179184544     12.450720464159437    -20.040886666224498
Si      2.775872027989229     11.405388542168941    -20.192920704054718
Si      0.169212388915670     11.029624144885364    -16.164703982370877
O       3.421577947706199     15.048940213961842    -15.867643238132793
O       5.252074853124246     16.127083436968686    -17.666277178703261
Si      8.835595456193719     11.163015264377517    -19.488972696258045
Si      5.914569615774314     12.348365981397741    -20.229044143260040
O       6.114846770267865     13.206496779386118    -18.859439755007344
O      10.097023566026861     14.504582259930590    -20.146020946566370
O      10.102668590648186     12.159067040378217    -19.615505874101601
Si      7.104812147159266     13.440702314284282    -17.542395424106406
O       7.461770359495357     14.999967026769589    -17.685937459096397
O       7.222296927475464     11.287160804212316    -19.709869654539204
O       8.456390608186483     12.523697726947574    -17.649834234480807
Si      9.869332303689452     12.706986597625393    -16.860496841112635
O       6.708298062573191     12.923441484734903    -16.070197534939645
O      10.659690677671769     11.583591290623559    -16.059874736445721
Si      8.524885056105663     18.240941570595869    -19.888125107493241
Si      8.033962972783463     20.883204067320651    -18.472985207467570
Si      3.933418174988328     16.280689210456949    -16.794407380885232
Si      2.523341585690223     20.660464017815837    -19.860511977699701
O       4.072022718748759     20.693901114371801    -19.447480878500745
O       0.513114465536057     17.491246736105648    -18.466894868201610
Si      4.953907417542455     20.638494312211094    -18.098254012636261
Si      1.914245709869781     18.260079757553367    -18.344222850342220
O       2.245493623164227     19.075810250035040    -19.593047264062196
O       2.050120921309907     19.394652205572971    -17.195815964660124
O       2.889856543121123     17.080801263090290    -17.707522386686406
Si      2.690531029342176     20.487894712050995    -16.273637476295526
O       5.129794937902318     19.218973226863721    -17.260406581896333
O       0.038008118050643     12.665655232201624    -15.969000699946514
O       8.862493207684620     20.146457541668600    -17.298037008326208
O       9.941163741721191     17.670784864492632    -19.235945068083431
O      10.050020130626466     16.239743166390095    -16.950562051883470
O       7.229120190265041     17.378603413919578    -16.475168604666564
O       7.393507220088249     17.369750714313202    -19.102779203281333
O       6.476590166200946     21.139961983167716    -18.141669794427035
O       8.250485079612277     19.792340945001225    -19.616318366949120
O       1.226852365751907     10.773514663282231    -17.365413746639693
O       3.888037458048966     21.257239155840409    -17.023270066688490
O       1.949521215317068     21.495491724727749    -21.094139658412647
O       8.072918412826922     10.787905083830976    -22.904743732551267
Si      4.143077436844850     11.242971999485629    -14.757293758749269
O       3.586007073481615     14.647379198164634    -13.173438968710027
O       1.394374658207802     14.331585090972945    -14.653455412292978
Si      4.049460933313231     15.057952207043288    -11.692988017620342
Si      2.976609796777967     14.175452387334616    -14.588825726645481
O       3.433392992410124     12.696162399488044    -14.785453568632382
O       0.699842490480908     13.358098477288170    -11.167651021444291
O       6.093138203952641     18.529996270558360     -8.917099905813295
Si      9.706342968049938     15.399724678965722    -15.606169085605286
O       5.721693723904412     11.549757344920359    -14.339318659397831
O       5.640646737838838     14.924490170585051    -11.585961263709043
O       6.776480662688341     13.957017177778159    -13.667644358924056
Si      6.937809806735718     12.538905380207231    -14.445138945703089
Si      7.131995153667346     14.574726454192653    -12.263203692768373
Si      9.345017386663148     12.604263075621022    -12.436982803882797
O       8.416062689531087     12.082226784387020    -13.760274354500625
O      10.493679408659814     13.691999003690473    -12.933063137422604
O       8.171745710558085     13.439120249953765    -11.704457283986134
O      10.336433047791616     11.774779183258772    -11.436879260939047
O       7.954323067498162     15.886143386854584    -12.129049085230324
O       1.175611683679796     21.114200443778419    -12.948730945206830
O       3.673242123136344     19.740438385156729    -15.200606851771054
Si      2.238826826710971     20.840296115033023    -11.828280268617920
O       3.653871461117580     16.635527183829048    -11.455593107876913
Si      0.411368248945441     20.823602532902864    -14.312081091763245
O       2.514834078388040     19.188759742019453    -12.038411301697192
Si      3.752670029085543     18.215139609102035    -11.664657200107827
O       4.959160852552047     18.521670340457767    -12.699103523690823
O       1.533199623625333     21.216850844838998    -15.438379815969332
Si      0.007384805870657     15.125577225026465     -8.616242832760184
Si      4.894945522484422     18.809751258120155    -15.641052717366497
O       0.170625380386181     19.196707832828547    -14.544299899811536
O       8.639996726181327     16.275295117154418    -14.803169106779915
O       9.059753356290965     18.857455966493117    -15.166153920540095
O       6.317329386318111     18.939213816614881    -14.865175067783539
Si      6.320243324858938     19.372929827374559    -12.991579663411473
O       5.889603369419470     20.957592150992372    -13.361056400970151
O       7.589417076932155     18.149462562193772    -13.206508089491722
Si      8.596864084821508     17.334241342282862    -12.160164834154719
Si      7.832448468200200     17.851027146992180    -15.012831611070489
O      10.117706369508424     17.596719789998708    -12.659601140950226
O       6.595724967543021     19.722432526831014    -11.373417473322096
O       3.314206471752392     13.969229844585580    -10.702302392064226
O       1.432408343756583     14.419403325126224     -8.846890586663960
Si      1.974473928715439     13.367891063755700     -9.981989221498644
O       1.760850873509876     11.860586361504840     -9.329475511269100
Si      0.085254262007486     14.172616220316462    -15.701789916528691
O       1.552811085918539     20.631390902705331     -7.963450233707489
O       3.222186969798668     18.555891965166442     -7.924537265734012
O       0.612538500957387     18.377896300959314     -6.929132194120763
O       0.923575950986249     18.614650051295229     -9.372935732850058
O       4.749500146247061     20.527930538595299     -8.167087036534086
Si      1.634197112846176     18.963948321401389     -7.983777563963266
Si      4.541427769525535     19.054937245551205     -8.746261822029682
O       4.083070298925660     18.885876749035905    -10.226455336264902
O       1.590234315783803     21.388561943785632    -10.459163450341293
O       8.191708558567210     18.000942716429208    -10.690777791547918
Si      7.214023029616827     19.081724593706273     -9.974167234895964
O       7.970509551208153     20.325560574446492     -9.334219173687009
O       4.412244569735119     17.305445545517582    -15.630707388879692
Si      0.630157595209763     10.772540717314824     -9.135922711859822
O       9.339688189987648     13.851956371819441    -15.755491806869090
O      18.326792379023253      0.164767819578955    -21.089530444841301
O      21.382166484661280     10.257469483861458    -22.741609045658805
O      15.258205287833285      2.692890289237269    -17.592008913476306
O      12.580422638439439      2.865138154217886    -17.852329597603799
Si     13.815625432919695      2.342586434613394    -16.864188166701851
O      13.886215449212600      0.752093220713356    -16.454178403665495
Si     11.148386611765876      3.537030608180902    -18.278324167531167
O      10.924152133312388      5.161954205662301    -18.506224741275872
O      19.228438203677069      0.138074475672944    -19.151769835154944
O      19.401162517448487      2.466449869179436    -20.508188783047430
O      21.138639392409882      5.040521383828790    -20.618033586246824
Si     20.704765023911477      3.389391193796420    -20.090470417206962
O      17.104735867222086      1.460134813820543    -16.314929800900828
O      20.128403911133681      3.913705992936175    -18.705551127938836
O      17.933713023696569      3.726752562871828    -17.308580379916563
Si     16.828204779121101      2.462463868253547    -17.562159270873106
O      17.259598283610625      1.869915946565645    -18.994414876564420
Si     19.202473669049194      4.616354545208012    -17.491639128411915
O      20.212747744171679      4.713525381909463    -16.198152191577112
Si     18.395703217679959      1.320609381462708    -19.972668199502394
O      15.463822111222525     10.354935007436579    -16.446188819936026
O      13.823117866823893      9.087611668376523    -17.816155958001559
O      11.644233242719329      9.515842068705108    -19.242515729887344
Si     13.123755042125735     10.056588032201173    -18.898180408217108
Si     14.242701930117773      9.408618707850264    -16.270782663024907
O      18.825835641573406      6.178754683410980    -17.707631183390731
O      19.321968272013919      7.099835774279714    -20.181256716032024
O      20.925671640394306      7.050982544391823    -18.724515583300221
Si     19.399919934220598      7.442241737682748    -18.583022219099021
Si     20.957443799458989      6.675109168586435    -20.413360211810843
O      20.270739498754061     10.311123405117119    -16.357467612736983
Si     18.773685985224517      9.803796928047845    -16.682950631222017
O      18.954900370056180      8.859596330582590    -17.997626725918977
Si     13.345612193847437      4.208703137782622    -14.507514282421566
O      12.752738257238565      4.113008622051436    -13.028778270979245
Si     11.433678238933283      4.550946735028091    -12.205840959393431
O      15.551373573981396      0.584094595651865    -14.458116880695838
O      12.028941031216345      4.557555905567766    -15.439581819695583
O      13.824096597051236      2.971370578328619    -15.383801490291946
O      21.318853331745260      6.855564175829318     -7.193121882890141
O      14.377157801182239      5.400366809533568    -14.748373685416263
O      11.051382155431218      5.167429597648323    -10.820817253589299
Si     17.084683826990666      0.646273573170135    -14.891236663541871
O      20.960080989184121      2.640277637202101    -13.433063444456806
Si     19.841777157894590      1.380216061836494    -13.383333451088758
O      18.303824085268676      1.401106151239206    -14.013001359434154
O      19.686443306652468      1.045439848567484    -11.775960002252670
O      20.567736250587650      0.182424196497745    -14.194529887441817
O      12.661020793355593      8.380793109283266    -12.650370086736665
Si     11.242176859191774      8.749074609669234    -13.294156839905938
O      14.831839110496089      9.871670984247492    -12.969532525399833
Si     14.242034522621708      8.535937783039541    -12.352945371266314
Si     15.241273058884177      6.786473990026506    -14.609670270520681
O      14.932822425616749      7.335226006003092    -13.200777205100309
O      11.264782658466599     10.287990650314919    -13.766349623738446
O      15.039871136983816      8.412102018463015    -10.896835415166052
O      12.970144157643691     10.159515983026063    -15.620255393505881
O      14.752488292209820      8.067931158954824    -15.514021192814338
O      10.900281604164222      8.110470353922739    -14.737531723731193
Si     20.731889593590118      5.588504548384479     -8.073339438085588
Si     21.271740356147767     10.237074092764635    -12.194686642684664
Si     20.848728911247832      5.841386245452161    -15.273174511787278
O      19.610516717402589      6.804083320137441    -14.830847262094641
O      16.811199931563447      6.702788298575817    -14.893412504219972
Si     18.228710600610416      9.483740261636619    -12.347924573394357
Si     18.157827826445111      7.467388464469825    -14.632064357930405
O      19.800794833624082      9.639680097570464    -12.284623336134514
O      17.985917994141882      8.189761863237397    -13.203365314604271
O      17.635439389984320      9.176610048157851    -10.870221722409317
O      17.478158607837354      7.755467240658676     -6.808986230255473
O      18.200989150207469      8.760142830493589    -15.544462353670069
Si     20.856965170370231      2.377021614160117     -8.111057684944205
Si     19.345946885410893      1.099709846788603    -10.300781293364691
O      20.203354773947225      1.254819684649671     -7.098630057271789
O      17.787347430600239      0.727137516213414    -10.057116447987529
O      19.935618238413994      2.246000778045194     -9.397577457031094
O      20.936118731125038      3.951221000102184     -7.662785190455683
O      15.694249279479068     10.023817211829268     -6.593675879646552
O      16.077764107570108      9.888531147337897     -8.935397351334998
Si     21.006302124636935      8.415840121125779     -7.552764273978637
O      18.062128214275813     10.077444834056459     -7.273620386675974
Si     16.419907931616390      8.654607162152320     -9.987596951662743
Si     18.214232586356932      7.252239000329943     -8.149529352015167
O      19.185276910271224      5.864282503377465     -8.259645819753192
O      20.453788250034318      9.408648069613644     -6.363422643065148
Si     19.258835421275148     10.440092091423045     -6.191477596120649
O      17.051465435785978      7.402506326289241     -9.288751065279561
Si     17.024229409751527      9.240079530830339     -6.275771495769780
O      19.649533332278896      8.098715558618879     -8.403527476400537
O      17.294473829272757     10.721304255198556    -12.806513751169467
O      12.790213275474231      0.193121530761358    -14.126138548491568
O      12.964114483141879     10.647492245504615    -10.617293837044192
O      11.607847840982979      4.797753064928036     -2.587166325316404
O      18.172512048175445      9.672559589780619     -5.199392156352329
O      11.118220034215947     15.072809043980579    -26.898559693892832
O      11.400051510180708     15.089023631081121    -22.179817952081518
Si     11.271434568783558     15.058760184034831    -25.318210324588840
O      12.495716845149170     15.542008846474008    -24.333066612457301
O      21.247898607545132     12.662470822893006    -22.014101003371504
Si     20.981061648086062     11.646582960692051    -23.230386576093821
O      20.361327418656874     12.032883799541530    -24.488595052283483
Si     12.292279232326795     16.311528128768973    -22.907350887731141
O      13.667803522543380     16.756517793983299    -22.208844371435763
Si     14.878952987921334     17.215987127418355    -21.257804063325569
O      11.119875262037239     17.464913791102891    -22.676524984429133
O      16.359349933334272     17.438544408396560    -21.371763612541443
O      12.499538896337738     13.167984890508942    -19.933805528958786
O      15.099225816361121     13.152489140295007    -19.340919258915466
Si     13.746867937135445     12.333227725215648    -19.516620095623971
O      14.865313184920881     15.397414274681616    -18.080821846683833
O      13.110219335002053     11.539358475875282    -18.232544204411312
Si     10.964685703465443     13.443782372461868    -19.416287282877679
O      13.992786406661430     10.867135854887872    -20.004000104573763
Si     16.002585375803982     14.164177063887077    -18.275498493334489
O      10.846033115516578     13.540515087813279    -17.788005307361900
O      16.099784867014190     13.081669892623516    -17.036731605011497
Si     21.385016666545880     12.526080917229708    -20.384782760335856
O      19.954113416644052     15.776859163888687    -18.362245286915837
O      17.536494521626796     14.507282802305875    -18.885799413693775
O      20.188155268046348     13.645951330795027    -19.832452054244953
Si     19.056572657304514     14.930438940436778    -19.391200912098299
Si     16.334003830271914     11.678357742546702    -16.143810181236407
O      17.817789841710809     11.117295646823978    -16.602738507543172
O      21.173415595925999     10.794696108931245    -20.361778044463424
Si     19.339752348469030     20.577510712365285    -20.421142220373969
O      10.946530338374915     18.585734212242432    -17.078991048366053
Si     10.875935136582186     17.267566849329057    -17.950828339750231
O      12.304993634035519     16.530785693989706    -18.368292284674922
O      13.865410987915061     17.791335560971685    -16.978424323712588
O      14.324060858009565     17.257767015161786    -19.747259002837829
Si     13.937279389744027     16.734340059448581    -18.248075796283885
O      20.828049427353399     17.383782022735300    -16.236752189603244
Si     21.127401347544630     16.464032072611204    -17.537872586635476
O      17.085455827709929     17.702175195148392    -18.936772137165022
O      18.717363952114063     19.036621970368699    -20.533573518646424
O      20.888248316009495     21.003474387511798    -20.739516713185811
Si     17.768041090290254     17.614281633640424    -20.292582926627503
O      18.645713478821648     16.225791510746696    -20.388059414621591
O      15.172218362502626     11.885435078733279    -11.648939409492693
O      12.287331319503599     12.672104393616205    -14.426763872522521
O      13.112788694321676     14.885324040008960    -13.241140411082080
Si     11.844100825376785     11.200449398503716    -14.986087027671323
Si     11.795843362500694     14.121191265102242    -13.808893408705103
O      11.147578251453513     15.215723647488986    -14.826567217816322
Si     15.781825452391979     11.227298890255964    -13.021369336417134
O      15.947234705764696     11.819046981576603    -14.523532543052392
Si     19.580222434742701     15.325016159563932    -13.723758729792960
O      20.229486333608108     14.696507501651089    -15.147743975518097
Si     20.850400488872985     13.053162171709163    -12.018223953414765
O      20.239684416316052     14.377587417068439    -12.643750208192273
O      18.011268418548823     15.643964375633066    -13.405675309635514
O      19.780651758564996     12.452191521170640    -10.964974599474502
O      21.203150758123105     11.723248893012594    -12.840102338559758
O      15.367084545183083     16.208976996152582    -12.517858930393576
O      10.853951621681619     20.703074116135120    -15.450635692171730
Si     13.878283113835552     16.260353570210306    -13.176949093053697
Si     11.307948144233293     21.171804938617765    -14.020840923489112
Si     11.505997297967644     18.203728315838411    -13.161359184340538
O      12.870450276910899     17.443761309500893    -12.629162496065897
O      12.028807842340186     18.080382521982209    -14.757552482118289
O      11.268919720049647     19.852177953021915    -13.068136410419015
O      14.157370060488118     16.979546655656772    -14.619182860675725
Si     13.599533473980141     18.220255699161189    -15.471802574485178
O      14.047437861052394     19.778799854308410    -15.146348980493046
Si     14.145386344408152     21.465984948764177    -15.037837880653241
Si     16.888851395823210     16.735037940478353    -12.814650441614296
O      16.845135731534594     18.046263302140463    -13.777946092956567
O      20.305337144538715     16.837442506185401    -13.807832817862069
O      19.133541301548469     18.682979086803652    -14.847677696640915
Si     17.861753198013751     19.280816233273310    -14.093098210612544
O      18.420159789508386     19.664549801576300    -12.609194074599394
O      17.343094664229966     20.544408952126417    -14.922887610542261
Si     20.586333839252163     18.051908309376746    -14.850310674700559
O      17.700051082254504     17.438684520641822    -11.585581124906197
Si     18.561906442489882     18.774200030303575    -11.271578613573029
O      20.122056224732848     18.333992496524203    -11.016079603388286
O      12.842587131838355     12.865482868539686    -10.680997257693063
Si     14.079074805498735     11.830799284552759    -10.399249279193466
Si     11.627593450643609     11.714260730234265    -10.421313719205568
O      14.655366263987363     11.861428704676134     -8.837791476412580
Si     15.732110624041873     11.120502812992809     -7.838324558015893
O      11.098122435680157     11.521628743738447     -9.009334359290552
O      16.598903735142045     12.339628268232520     -7.157114483125765
O      18.423743186761140     12.750421018156024     -8.638938548212229
O      20.460280216618397     14.053524609098567     -9.230915095281064
Si     19.723427324807140     12.602671155743629     -9.366034079385853
O      20.750111958159664     11.534114974892075     -8.632249276376836
Si     18.048121849279870     13.064778013293807     -7.103246891792656
O      19.122116941217914     12.000479533794305     -6.226025031674572
O      18.587319503555545     14.577791428761632     -6.729060173735654
O      21.000773959807688     15.455041598545758     -7.172633745326468
Si     19.731990317524314     15.562666096530979     -6.073214007190654
Si     19.612675180512991     21.298198282561291     -7.374138001400657
O      21.383025526241020     16.378520233906432     -9.603353480485179
O      17.869990198193204     19.601356807233344    -10.018437968548312
O      19.708733984199839     21.352255605926718     -9.160531388464634
O      20.050545482068848     18.295633686422434     -8.502822979163065
Si     17.897808209754047     20.860740840232484     -9.201659572692757
Si     21.004394223645484     17.929528182541372     -9.771592181558916
O      18.016597047678726     21.056325845452381     -7.677619504299611
O      20.133983039086640     20.060029306214194     -6.639679419034564
O      19.609773217166264     17.248138044339967     -6.158422045386727
Si     20.469438607302859     18.397844229738730     -6.853105359061186
O      20.028452356806163     15.038399987311401     -4.678447180934163
