# Supplementary material for: Ground-up generation of periodic slab models of dehydroxylated amorphous silica of varying roughness
Source: Phys Chem Chem Phys. 2025 Jun 26;27(28):15196–203. doi: 10.1039/d5cp01570g (PMC12232287; doi:10.1039/d5cp01570g)
Supplement: CP-027-D5CP01570G-s002 [file CP-027-D5CP01570G-s002.zip › ESI_Structures/Dry/structure-number_36-alpha_0.05.xyz]

432

O       4.706625598637273      2.176178684805828    -13.563486651485396
O       4.331756356466978      5.009052290514464    -13.424103043455560
O       2.469262428040942      3.287937490788800    -12.856209818690921
Si      4.020742235011370      3.512656460323633    -12.859211652221004
O       0.403119615172063      4.781135535759605    -13.027080656426591
Si      5.479551151824979      0.956290949870784    -12.874047917231396
Si      8.109683244610087      3.802809880501422    -17.934852448618535
O       7.823505312587201      4.564098061836802    -19.375111110164102
O       6.949251860618163      3.484082341794852    -16.865131241063715
Si      6.557957564621843      4.925868049996520    -16.130957219834428
O       9.472376403547877      3.064631631956360    -17.776164747117690
O      10.376404604461813      3.421016263765629    -15.429853502844871
O       0.132245497238129      0.059841949321985    -14.452828123794324
O       5.067087615750617      5.459840415574410    -16.430303556676670
O       2.427475927075544      6.926241237864381    -16.104538218497577
Si      1.155926865315025      7.706197977622780    -15.538820702491241
O       4.565301579656752      7.815714821265298    -17.538471711983814
O       4.619110192720863      7.290900481225821    -14.850708617192515
O       1.179175154616650      9.319341523235456    -15.571146402784009
O       0.919109538255519      7.057966060580775    -13.990402912949795
Si      4.641133937007030      6.647329716326219    -13.392290432593279
Si      4.035710114838031      6.862423913926198    -16.330346877475193
O       3.303059766381419      7.295658625425304    -12.777800237479227
O       7.618079950730351      5.439116037609849    -17.412918947038904
O       0.033239311173212     10.578278682905875    -13.840681395811266
Si      5.807287171398294      8.240341783961473    -18.418504623925021
O       9.728810205205631      8.241555005562542    -16.803372589736142
O       6.066178642856111      9.815644819879340    -18.947265839999758
O       7.133010953237837      5.495251146967225    -14.813530819677181
O       8.835080116069069      7.147400824527340    -19.020005600819438
Si      9.810197013560831      7.801647498583087    -15.333503471321348
O       7.205539780834637      8.244034627449050    -17.554930149681979
Si      8.726699588521958      8.422711042992256    -18.022113123273751
Si      7.535339144028069      6.746151220249612    -13.761887785843596
O       6.176407765118955      6.876631275057462    -12.926609005003243
O       8.276738797138044      7.823823083002449    -14.792266841065372
Si      7.608731115508894      6.116529369024473    -19.012055561113293
O      10.284121175976908      6.184104508258632    -15.250587379453130
O       8.483293952427056      9.893554352616048    -18.585598386740344
O       6.330436117694892      7.023147949147670    -19.402505024869470
O       0.033999846075183      2.295298741670432    -13.013168363148935
O       9.948754349887823      1.725532893374009    -12.541413003157668
O       8.717207042402213      6.680827214593666    -12.684959697253461
O       6.972139560727832      1.634226812239439    -12.743825479224769
O       2.424844990176301      1.473356514510936     -6.590816187636751
Si      2.152949462044980      2.584675870932681     -7.765106355192873
O       1.501746689488833      3.932261008269175     -7.221082963665255
Si      0.575024740538499      0.854006624557376     -9.782286376758574
O       4.485902891227961      3.441523479443974    -11.288203160082034
Si      4.098397716379883      3.850549326151768     -9.772462326374740
O       3.046505453487092      5.174068618294305     -9.980231817736041
O       1.663623987722033      0.796112617733029    -11.043394073596762
O       4.268498861384803      0.496757007788187    -11.887824610351617
O       1.094503024480310      3.995271272685571    -10.854366190580162
O       3.359060833332775      2.814313879842892     -8.859315913946249
O       1.078497313900160      1.815111816549327     -8.724467444470418
Si      7.350806873576700      9.960915901696941     -7.046679193442948
O       5.409138537334310      4.396489830656702     -8.994033455793495
Si      0.371929994007321      5.303384970613431     -7.174163127440394
Si      1.461483425197038      5.420749458302512    -10.161723602572586
Si      2.183737245549845      0.188171826388430     -5.803682652985589
O       1.198642076527411      0.152689960899109     -4.559720668289295
O       6.849618316096596      3.602836568753416     -6.959703962330625
Si      7.247363566148900      2.080479630374428     -6.824468918266753
O       7.219016567820113      1.540736940729421     -8.424218052731199
Si      9.945732106180509      0.554229743905408     -6.818313085997290
O       8.751620155590128      1.749714751951469     -6.260503857653775
O       8.245419536650333      1.010224838507397    -10.801391514433117
Si      8.413316601887152      2.025689391991340    -12.045732672285512
O       7.939251063240889      4.914106387847543     -9.053554895544833
Si      8.065029027109688      0.506645790394756     -9.254516795062953
O       9.849335416425488      3.206974208624259     -9.402441577073882
O       8.516548200405296      3.518000478365068    -11.408057836645009
O       9.516172646339951      0.664536228068728     -8.548798756208983
Si      9.051815222444992      4.424875913852832    -10.141382301116584
O       6.410465683636668      0.770662546363589     -6.304296094423530
Si      6.651857336506035      4.833409316946442     -8.043580464838310
O       0.362257933294831     10.716474539552395     -8.292864987996786
Si      0.804281286672171     10.637359880938776    -12.451983557406482
Si      4.456874002289935     10.233767706314016     -7.521184707837133
O       1.492590784762116      6.164655517762467     -6.171575346155850
Si      2.388489806051567      9.787707611646594     -5.646528901440045
Si      2.488722424889682      7.342176003026569     -5.903239746492715
O       0.718532920937793      5.661698072907768     -8.778068333559705
O       1.327702958354834      6.631176190499147    -11.252424390024853
O       2.178480543080120      8.640169175800880     -6.893890157774571
O       2.296164298887556      8.488012270325171     -4.694534855530144
O       3.947768680902065     10.110145410390402     -6.002678032461834
O       4.768934748653867      8.682459348688409     -8.069696340087830
O       4.084720795309737      7.096268117014754     -6.172553179362101
O       1.398461335296978      9.110313235759216    -12.353189985442979
Si     10.677131849426841      1.831292481832364     -8.959611274000920
O       6.232078774013773      6.319267694134671     -7.473954037494433
O       6.576441180032655      8.667184876290287     -6.431756450974866
O       8.205515482533515      9.643614273182951     -8.392427246836174
Si      9.563888366619786      7.201764334362231    -11.394704674816133
O      10.378152526880378     10.492929369745509     -9.870626444235963
Si      8.882041863832370      9.844912008734161     -9.836073853375833
O       9.748372933448643      5.809538822645858    -10.550385034085613
Si      5.444306755591493      7.599634366704779     -6.979418944646611
O       8.909726586253917      8.434944684520735    -10.559190561376710
Si      1.783603959587267      7.595874483886037    -12.426689176428226
Si      0.930807666482857      3.445683778940893    -12.393457943729091
Si      2.864621339195917     12.239247286589237    -13.908919797251258
O       0.522400353283188     15.170788115837722    -14.098814710444515
Si      2.105754161323373     15.398170662727939    -13.886697060759749
O       2.607717321503972     13.859874435948097    -14.125902793491193
O       4.431277250171378     12.026587180540433    -13.655128526691000
O       2.013487482328509     11.592063163987035    -15.087128113051469
Si      0.465845625546829     10.979394582983394    -15.380858571273547
O       2.070753676001155     11.597086501299469    -12.620705788047308
O      10.048932928143000     12.863773162494208    -17.897722140948815
O       6.852728236370324     11.631170207113827    -17.151417015765929
O       8.486944395935996     14.651682917310108    -18.791188365507494
O       7.905842293421337     12.094930994312831    -19.255643842039785
Si      8.454729255395815     15.253563619908645    -20.427675854606363
Si      7.469760959697328     12.677748403582537    -16.131752827914255
O       7.745931481876657     14.192165171169046    -16.690190223510754
O       8.913104422315545     12.093778036991690    -15.777481842959167
O       9.139893760870915     13.890381173583672    -20.707760819559439
Si      5.833635519035809     12.768413194647197    -13.463032741682497
O       6.520574596917799     12.830555888395901    -14.901184432864817
Si      9.079659856918910     13.192872069456795    -19.151745581056083
Si      7.961319557974623     15.630794474106668    -17.349795352315454
O      10.231917561362865     15.922637471497284    -13.377243870814455
Si     10.315287238535221     12.628247534316490    -16.288778860045269
O       5.595073925757592     14.208260585691095    -12.740716694228722
Si      7.227375390838134     10.873235231663013    -18.506617841058237
O       6.892378376917731     15.799078553430517    -20.600382470734310
O      10.577894339577648     13.878520918870660    -15.279194050594965
O       2.375417593363740     16.703441218087491    -14.935640752777831
Si      4.673372172277117     17.799266761492117    -17.940763258400899
O       0.770301249164140     17.351551737554335    -16.913541763300373
O       3.302200109657331     17.933172365012691    -17.186740087564147
Si      2.109577949296348     17.846517991686582    -16.107517232105806
O       1.614506762688903     19.234081310725223    -15.334289277871996
Si      0.938446056872755     20.198280109201129    -14.146352584407259
O       2.086541059759859     20.670225011846039    -13.027751038918366
O       4.948144382509814     18.118778369834708    -19.429824026973559
O       5.359287384002338     16.381444062876088    -18.411261495361288
O       7.702217551646552     16.911934043026527    -18.509913014262036
O       6.273163647990130     18.504334793586438    -14.392723430294524
O       7.135459634568089     16.480036041139247    -16.109983736199904
Si      5.935354107004410     19.293268429353564    -13.029452974141734
O       8.386633819405482     18.563659998779979    -16.082080599012031
Si      6.885467354733223     18.048857800283461    -15.802057078520107
O       5.868830705136376     20.855883460914502    -13.280495688345340
Si      8.716569473799787     17.864575389409282    -19.658734294928543
O       7.335848795678694     18.294608396219392    -20.238061459608758
O       9.306296284760599     16.647078370649425    -20.492385250678339
O       5.764337436022243     18.440122411779967    -16.949260189021366
Si      9.596623392226503     18.013443537578855    -16.961644245657638
O       9.530065494095163     18.522542833444263    -18.482084780582284
Si      6.225486917378992     17.101448951984906    -19.634204209565230
O       9.406593057574497     16.368827877309098    -16.917183706759069
Si      1.700954149665736     11.428292980066439     -7.867985739318430
O       4.277933602569011     14.989892018102379    -10.705736825314103
O       1.805398454183756     15.239346138681164     -9.700961169901790
O       1.425526848820987     12.929853332696382     -8.355854596219958
Si      0.765679033008045     14.297061625915450     -8.908731503955604
O       1.656893971956797     11.055398368729572     -6.256216215792139
O       3.281328130085734     11.031933194525857     -8.273533204506112
Si      2.864728932351350     15.764673649695791    -10.742401912236227
O       2.372435650720124     15.759184553620083    -12.351261863341977
O      10.722135907250331     14.274834781310883     -4.414987312750871
O       0.109179556192503     15.096417115431708     -7.689555573071033
O      10.724672654635423     15.476926273452984    -10.883798233753964
O       9.226858497166029     14.636841211313477     -8.840586248989595
Si      9.921259740308464     11.687130269836430     -6.301351103558801
O       9.449415164512926     13.120028084880820     -6.795423122840577
O       8.034418991009538     11.092718272674748    -10.433862048050980
Si      5.760821771401732     14.812491886994067    -11.250484987717217
Si      7.707085780354809     12.499275236491044    -11.163176582849218
Si     10.113282223062852     14.166443544993236    -10.183507133887598
O       9.040342495013849     13.413059659757280    -11.218535130781495
O       6.629913557522379     13.607171844918108    -10.584257073973699
Si      8.926346837275258     14.542470303142156     -7.277722815528860
O       7.626921551464322     14.901968568417216     -6.397544861149249
Si     10.554683259162585     15.789650261298396     -3.752766698794328
O       9.563225236843133     15.965503284480183     -6.648667863468612
O       6.901568524653340     12.088726445038452    -12.494853688818651
O       9.042050571470863     16.255430748945805     -4.246637840755631
O       6.001966524413761     10.832295329681186     -7.439034561560912
O       7.190019628172233     17.347683716683743     -5.682861378666259
Si      8.292807688712296     16.201959183709413     -5.624197065772832
O       6.465257285970195     19.475395635755124     -7.252160007249453
Si      2.767963954629589     21.299146781532389    -11.687413175692910
O       4.659749202068636     18.827729446205108    -12.104518708581926
O       2.073451871758872     18.276063554031317     -5.436139492308824
Si      0.737799944577010     17.781739180577947     -4.521166899880225
O       4.615212194677566     18.270192433104306     -6.146193954050251
O       0.918438971420465     20.718170160600955     -6.585591815780358
O       2.346759499976703     19.173188101436644     -7.805727809317133
Si      0.878629221268110     19.755609107054891     -7.913909337439096
O       0.727660621340631     20.786829215367636     -9.136978399732554
O       3.308710375727443     17.343321070561458    -10.532818584616397
O       3.039907722741410     20.091410714436019    -10.692471429869540
Si      3.956061623420364     18.730878201677587    -10.680753589227409
O       3.319576260740237     20.533544352384020     -5.936094730067648
O       5.139042345331553     18.962931601086918     -9.575317513798920
Si      3.181464364844415     18.977313734408387     -6.324971569467228
O       1.251048957004301     17.560970810437833     -3.152399417266448
Si      7.538414914792770     17.517707624325162    -10.970272790654594
O       8.511621484272139     20.910090628809083     -6.596956487866175
Si     10.398406042823416     16.704483477899313    -11.941523565996279
Si      6.554796449865496     19.364847058616085     -8.910638668196295
O       7.255778594412082     20.679538570079941     -9.338155595442412
Si      6.135270636075790     18.442988466487975     -5.854418865970753
Si      7.055433034169974     20.791495025741998     -6.157749880086228
O       6.554588450610274     16.271652941750833    -11.157139092502621
O       7.096058043970835     18.772282649044797    -12.017561880638933
O       7.417393468225250     18.106615283829939     -9.500314915043784
O       9.019909997941943     17.200364041465836    -11.377060016525588
O       6.527823936864730     19.833694137663002     -5.013798523425219
O       8.502547321143226     10.817496035643662     -6.226733463837286
O       0.018983276653014     16.559960837056156     -5.418003979416356
Si     10.867844024417870      3.083437821795320    -16.925607869190070
O      14.467238398494663      3.413274036740507    -17.800156675450129
O      12.277981298568609      2.210219841076924    -16.874380684270491
O      11.421794273770415      4.574729646571154    -16.948683448318633
Si     11.169759304602991      4.881770757266603    -15.339884030440922
Si     15.538979037098908      3.373685223425089    -14.168954692041764
O      14.436681256859409      3.745328894724898    -13.088012912997888
O      14.586316733207031      2.876521052491429    -15.403455982713899
Si     13.912326482865019      2.303224052179682    -16.759906757874262
O      12.362399125293663      4.678385421309972    -14.340879794158866
O      14.534342941591007      0.761241865711883    -16.744220563405584
Si     15.405210018077511      4.758017795615291    -17.703175118653846
Si     12.943101354768645      4.419902402127482    -12.869079907179048
O      14.620507212244373      0.178741513065647    -14.184764609206603
O      12.676005310600139      1.137834632037939    -12.556638089506528
O      16.215229325146346      4.783473669400191    -14.545102601673269
O      16.906577023061708      4.309816263217656    -17.413133278986116
O      19.440504138472516      3.416514742494598    -17.054391461833276
Si     18.442025496408867      4.395884162595300    -17.840229346520630
Si     20.637141260292776      3.991098065928909    -16.123092974330245
Si     17.669716868663297      1.023856824814603    -14.170419622338962
Si     20.870917422958549      1.512412413231154    -14.299438018546555
O      19.228223054374777      1.393748284650340    -14.317043956242486
O      16.671139539139141      2.287340391471564    -13.976212671143086
O      18.152904304604110      4.732986630993275    -19.361703879064041
O      20.423136458913980      5.124067048338008    -14.850548714552799
O      21.432436899715519      4.957482455112361    -17.181558172819436
O      16.833844945662054      0.279596214159461    -15.427883389478707
O      21.200785302607414      2.690337431402959    -15.418486382444042
O      10.875980312117523      8.573831302229285    -14.491209028851749
O      14.911054867930607      5.723005998064544    -16.524457978936724
O      14.194028541902208     10.612333251193496    -15.126116963521177
Si     11.638258407859359      8.952888408368782    -13.148042718798713
O      12.010301346608317     10.512511973374727    -13.622335567366095
O      14.879823102640376      6.833106519398005    -14.048853347163847
Si     15.724682456937771      6.172668033515723    -15.159306239612020
O      13.106650927226601      8.382981106645392    -12.977514218032411
O      15.893384172972457      5.807660712167412    -19.025241022512638
Si     14.097665577681992      7.163433730988856    -12.654950617413204
O      16.915740899965119      7.152499407515869    -15.549505801796554
Si     19.606732340405621      8.218042404144308    -19.818652467071729
O      20.061236756264268      8.315350591796967    -21.284186353327822
Si     19.460666766401570     10.178215252454153    -17.350154264058016
O      20.510848898251492      7.172664167549196    -18.926533169363069
Si     20.676533653627221      6.424948034138887    -17.511421202543499
O      19.199035397195374      5.778826905531941    -17.315383046409021
O      18.086367396688082      7.345040068908562    -19.835406683236929
O      19.543546474446750      9.538908099853163    -18.828135341736740
Si     21.057636121985169      6.022561612323639    -13.614838659710763
O      20.779846441421771     10.623534422799029    -16.477518810662787
O      18.729926371302223      8.298605839741748    -14.070983223067030
O      20.120234583592932      6.896090997905082    -12.760069681137182
O      18.613828309228936      8.984035443465688    -16.560721290487990
Si     17.781800315115238      8.479383365998190    -15.300335815143098
Si     17.290842827983198      6.051449941167811    -19.648124624870174
O      16.661187143512617      9.524294516535184    -14.940671743987506
O      21.351681761935453      7.368451678179905    -16.411733879684853
Si     14.002188974434219      0.198685419148546    -12.666169947019783
O      15.152234488142469      0.796459004539098    -11.625049633864380
O      11.361966182859517      1.616152164875170    -10.350453740205497
Si     11.409105666893002      1.910885648290906    -11.944125259842290
O      11.115179317634166      1.692933705449151     -7.433669680557429
O      11.884070383420037      3.425427908850243    -12.149419101233873
O      15.869497746634824      2.642185686115592     -9.625849955121506
O      19.483473844855958     10.514587535260121     -9.424860935681950
Si     19.736637810737992     10.744878113759063    -10.937651579304712
Si     16.335055032590041      8.295757501286021    -10.854177971914892
Si     16.271413889100035      1.594251220954424    -10.732589604149130
Si     17.189031309298624      3.679116996682941     -9.964131328649012
O      18.500315165497426      3.258965701372994     -9.089130302588343
Si     19.013466511023235      3.797237666592435     -7.513743258883033
O      20.540935932660020      4.279937793456003     -7.181012480315627
O      19.162366435225366      0.438053971859101     -8.008228979871467
O      18.775031987740828      2.412288718828656     -6.599926711179667
O      20.504727340330948      0.950970755772856    -10.207622446150951
O      17.626725037089621      0.760661168595417    -10.261269499477553
O      17.018430158537363      2.840410119451382    -11.416519168989311
Si     19.075232413251232      0.298884636727356     -9.614771709224609
Si     18.998159831297841      0.834058688437944     -6.428216518580466
O      20.213735402368847      0.128030838230376     -5.581155137596722
O      18.004054785909425      5.056275902588532     -7.508247359519292
O      17.153204449410755      5.273993384123268     -9.734455885738738
O      10.788386077613795      8.034581426632387    -12.099510304154673
O      15.061827273762303      7.435145724678925    -11.454699264085379
O      13.165014727331567      5.913319102607622    -12.271889396116553
O      15.844363453918344      9.868073340942443    -11.079130387375564
O      20.068870968353508      8.990065067192376     -7.442725779806178
O      17.950708843503026      7.418454501631003     -7.206697736325585
Si     17.583675216875630      6.479395952364733     -8.565304870062919
Si     19.560309811188155      7.486858010273711     -7.456349984263806
Si     20.316276075819534     10.475124330334708     -7.992343875404877
O      17.507983556109966      7.884129124723534    -11.916267554597560
O      19.179031856411331      6.904465904663580     -8.972035220010991
O      16.735219403560940      7.756109596185320     -9.444034646661825
O      19.422168226080807      9.450517715030282    -11.829921823413422
O      20.679243603461103      6.583823508203026     -6.798916045223470
Si     19.029189555756126      8.075424878701865    -12.470756316743305
O      15.232557574491770     15.402437508030504    -17.657017230321301
O      13.263466410577504     12.770492293995815    -14.388916376555329
O      14.760312224282254     14.737952432803446    -13.354011781532831
O      11.611091772523043     11.646858868344795    -15.978756419250303
Si     13.565695069180226     13.562326786168200    -13.059766662894083
O      12.154255795997402     14.258485859563692    -13.057211867863080
Si     11.221390926491381     14.989595736381622    -14.212387731003604
Si     12.716834802041424     11.331031095373564    -14.865544268688097
Si     15.772205635007664     15.954849242537263    -13.382409684720315
O      12.188940321391264     15.929581225007015    -15.053327028999226
O      15.892075204710887     11.320751042238925    -13.134228485020415
Si     15.776118349521683     10.807827473118950    -14.679562740603371
O      15.876641806098677     15.494487348258772    -19.939620706811581
O      16.222899285232590     11.875100328337680    -15.818191738865162
Si     16.321110615905855     14.640507119995188    -18.591440818189540
O      18.354577830316899     11.380876838813434    -17.271432108012320
O      17.831115326857670     15.233576068530837    -18.369849410778350
O      16.437787771332427     13.135179288481240    -18.096746192655388
O      17.992764945079227     13.663963980633733    -16.182765204087772
O      17.300722973855535     15.534375452884223    -13.501429932179562
Si     21.079768251485586     13.866194386796794    -14.141666066113004
O      19.559235136548505     14.603107354466662    -14.320300765513762
Si     17.215940641094040     12.381415849057085    -16.935626569261892
O      20.290184273995006     15.368119126784187    -16.550969039501947
Si     18.925481622292256     14.875135935052775    -15.886065195609254
Si     18.842939388788292     15.521361554879233    -13.139434030700045
O      21.361774472431271     12.691005485188423    -15.129686952451486
O      21.051175800658985     13.435811444443667    -12.572140155692932
O      12.516969026122895     16.146742049367809    -17.610785405057602
Si     14.078326724563482     16.509076085931842    -17.798551073863006
O      11.091062981976924     18.039006432516377    -16.407798818829377
O      14.464241284083757     17.397909392646223    -19.034101517716820
Si     12.195513686142707     16.965218503933421    -16.264725118548824
O      15.158099866494458     19.645413577438806    -15.744484618926768
O      13.086016191586339     18.572172925704642    -14.411406149824757
Si     15.309334279961302     21.305260672485492    -15.640579800333375
O      13.818007716732028     17.418921146544470    -16.415356164601882
Si     14.491098808392765     18.295942086305395    -15.232939603635296
O      15.351862985005948     17.116187540979226    -14.430375508317880
Si     15.890754529909401     17.210565608861920    -19.871069899010251
Si     12.696525891658066     18.762832333102953    -12.818474791786024
O      16.095945150157995     19.248758648603690    -12.762131024394654
O      21.301350619339974     19.176557607931098    -13.576125575100022
Si     17.639859748041463     19.692395141324564    -12.954681026406902
Si     18.147558572828160     16.718803868283768    -17.823182272858443
O      18.624337608165789     19.280619038107979    -14.168266252355657
O      17.542759372591448     21.329360488049652    -13.099201326172638
O      16.111526714901149     17.888826551891853    -21.197810776306120
O      16.982704853979723     17.428347286442744    -18.603027544242018
Si     20.797764605216191     16.900301028183119    -16.799763516773098
O      18.108317861094569     16.309079744220575    -16.189808736853593
O      20.360923665219076     17.750397512577724    -15.479644395864801
O      19.635641697284182     17.268766401242136    -17.918880559689104
Si     19.969270285202910     18.330094779651223    -14.050519977267840
O      19.552924570570227     16.954334055079045    -13.317767841618263
O      13.201523292282058     20.281907304071872    -12.579238086734478
Si     13.719650779297321     14.336993420890114     -6.685770723532311
O      13.789580037954511     13.673892354255726     -8.247381082004861
O      13.055626736213050     11.415563817432787     -9.029276602119904
Si     11.755348899120943     12.975410230101112     -4.555446534274177
Si     14.439910890131442     12.279724537275765     -8.774719214009769
Si     15.354103111236675     11.386220955837436    -11.509659411557253
O      15.353687547138964     12.087240388420714    -10.036960128324823
Si     11.422543715940044     11.487437275964643     -9.012554154864231
O      15.251725992919388     14.095632574442146     -6.235796221475365
O      15.461361330245479     12.102037323902545     -7.505893514917267
O      12.834577217901131     13.397344496782514     -5.697693110666137
O      14.088477217571491     12.404258798368872    -12.016696588148312
O      13.033886216880507     15.755581206435268     -6.531720443023725
O      11.068281700186100     12.971989308154512     -9.729908154707804
O      12.246488734517968     13.196041600105648     -2.963568851783744
O      21.141607789136987     18.834787247702941     -7.594016468460000
O      10.885686985681222     11.810827579475383     -5.042032390265649
Si     16.415284009612314     13.047900063621347     -6.684252387956385
O      17.731465175625168     13.589215305570113     -7.525170378074151
O      19.868230075485041     14.147869548028865     -6.070459007075035
Si     20.700594146277204     15.536079078029704     -6.447871860321714
O      19.697553804573108     11.688712756348576     -7.126626014224971
Si     18.887824649545671     12.957084927616844     -6.514985231135820
O      17.522947966697416     12.500899992291002     -5.635088221369536
O      19.184242623486444     12.246054891096442    -11.258122529429118
O      19.146784827413690     14.810665058540895    -11.814831218391392
Si     20.049285224978405     13.577022961396302    -11.271749650588593
O      21.003563748679014     13.922941584332687    -10.008173696698361
O      11.678750793292991     16.574973659716218     -4.531784956216180
Si     12.519223751284553     17.077844812408401     -5.793630294027830
O      13.966502905693641     17.755474345605933     -5.334469616267315
O      15.087143876018914     18.246052505121149     -7.778052135527227
O      11.841052069297316     18.379889008072890     -6.569608046275185
O      12.021368440217142     20.138574163119092     -8.600626489859438
O      13.870712337547934     17.874402675942545    -12.152629327041954
Si     15.313105372431599     18.232487057944049    -11.666422584789412
Si     14.746964937262531     18.784216458970409     -6.199781761314888
O      15.226647793392274     19.212905697344507    -10.351350629718739
Si     15.848671291514917     19.074343863435438     -8.870079225275051
Si     12.087932937182549     19.908898443823649     -7.051526179609543
O      13.663241037841559     19.948234214565815     -6.508562214906178
O      11.072637421182172     20.948423221312392     -6.305418503903492
O      15.886692183000706     16.782638319536336    -11.952268920486262
O      17.755630251686807     21.447043185047626     -6.084359347383812
O      18.564630013815474     19.139946715668440     -6.978165621541446
O      17.152044183035009     18.325121885624373     -9.549300552557497
O      16.168645721657846     19.292539002072679     -5.731904403082360
O      18.413214104581687     18.987525801151470    -11.741661941525644
O      19.564153828085594     17.876704061452390     -9.232439513502653
O      19.697289350667624     16.649252179324115     -7.006603022353336
O      19.099388551627964     20.202741539401259     -9.805213202398026
O      21.375155027816003     19.261338863214437     -4.675957321083575
Si     19.663457596863275     18.100309229669758     -7.654354540931068
Si     17.275494846577391     20.075404268014541     -6.605108739018300
Si     18.595967427520886     18.697866566729463    -10.137851397423335
Si     21.463356949434935     20.761856406711821     -5.192629876177960
O      16.433453850762575     20.289835699337225     -8.017940867507736
O      10.880413504545189     11.302579047866972     -7.554605921716256
O      21.306971247182208     10.958019112036906    -11.272793634186966
O      11.348064485624752     18.006393264889969    -12.380518169587548
Si     11.809617880957745     14.156479441025146     -1.716339262686578
O      12.263319785538489     13.937790642580385     -0.326900590066201
O      10.891026263611876     15.279275079694896     -2.266672317692008
