# Supplementary material for: Ground-up generation of periodic slab models of dehydroxylated amorphous silica of varying roughness
Source: Phys Chem Chem Phys. 2025 Jun 26;27(28):15196–203. doi: 10.1039/d5cp01570g (PMC12232287; doi:10.1039/d5cp01570g)
Supplement: CP-027-D5CP01570G-s002 [file CP-027-D5CP01570G-s002.zip › ESI_Structures/Dry/structure-number_37-alpha_0.03.xyz]

432

O       9.759829205895358      4.230606491277916    -21.804342927135359
O       8.721018702006656      5.592360459090805    -23.845436886991376
Si      9.226550421191082      5.712650839489319    -22.374612162197494
O      10.398035212427667      6.747349293347134    -22.059829361789934
O       8.215760606947013      6.029949983738234    -21.062134146533708
O       5.744191804363722      4.634170846537789    -16.762704175908578
Si      8.669438790763387      1.919169885607111    -18.415540189356509
Si      9.992539817072633      3.579158780148208    -20.409534579702182
O       7.978479431437279      0.465690120805143    -18.001533906012664
O       9.644261797936737      4.780464382462294    -19.422837021209713
O       9.008038228796355      2.369204950875494    -19.931551786266166
O       7.809005063684045      3.121182671840527    -17.664082045983150
Si      7.256816623092027      4.538628690333349    -17.271854781836112
O      10.223421982700007      1.998962362869777    -17.922396083988652
O       7.931203412597267      5.276194327140683    -15.930190682711958
Si      0.320125904715054     10.271082331739168    -16.288741518276680
O       3.506790804373977      5.936469279658887    -16.152696846666480
O       0.799828784213406      6.074795521540153    -16.650019505098626
Si      3.193799546482915      9.510185637139697    -17.304883254434056
O       2.610361625348143      8.007320247684474    -17.278594596266981
Si      2.236313290665792      6.808712142418758    -16.338891511137717
O       4.162269969502112      9.741677675307800    -16.056902414001851
O       3.632686782226413     10.155128270828381    -18.690412595963203
O       1.792241712315148     10.294414742177402    -16.912468904108589
O       9.273787319657256      7.505033815986725    -19.318839306899847
Si      8.632481434737059      6.086317276570628    -19.554896256629732
O       7.555271115257341      5.662939750429772    -18.428419096222509
O       8.477299053005344      7.781505892946498    -15.970804652864954
Si     10.060198769051006      7.943338694818175    -16.271503299134547
O      10.307978864597407      8.923941855503179    -17.569110633596541
Si     10.243755167644597      8.791961951775447    -19.250491585681409
O       9.669725710436039     10.052762926665693    -20.076394240841779
O      10.562709759933021      6.388838757011326    -16.547827513701684
Si      3.610421404524008      3.494177237550998    -13.524155555328131
O       4.146892105166479      3.669628923853383    -11.910381401582905
O       2.006801146185780      3.646842784844404    -13.506154638003734
O       4.204297682879832      2.118160805360322    -14.068655400741838
Si      3.878070130880068      4.587587380635332    -10.626403780307717
O       1.994856094358277      1.461750405468683    -10.822480289247411
O       4.001002455550845      0.617917590092944    -12.083608138620690
O       4.473543376410542      4.553505943776400    -14.339447869207989
Si      0.456907706267377      4.118626041049652    -13.150479482239600
Si      5.020625708865944      0.911443235317906    -13.295847018933198
O       0.560118086983827      4.776485783419496    -11.707635614780658
Si      2.499893959716459      0.104682647829234    -11.467861854588365
O      10.001661031716388      9.670181371386148     -9.534726358933822
O       6.507270803383348      1.497141815235046    -12.959798310212721
O       8.031552030744606      1.183525206597653    -10.936431714373724
Si      7.883900538873466      2.111550516351829    -12.229551473595162
O       9.205302873275807      2.451950961739104    -13.160560053651528
O       7.765630368201559      3.675822422172712    -11.809308676339100
Si      8.524595860838001      4.634419466986084    -10.754644004861934
O      10.413835399903398      3.863698114391847    -15.194049169706474
Si     10.568256541560157      3.167989178787751    -13.715840991874607
Si      1.480524875126144      5.264588945663933    -10.473918654437144
O       2.853907694049806      5.740305572656902    -11.070433021869118
O       2.695355765155378      9.687362341079096    -13.926409524155140
O       0.567526479893739      8.235156256557909    -12.679347970461059
O       1.953095918807496      7.483174570388159    -14.885836629740115
Si      1.405467568979618      8.711958133881833    -13.963140759798589
O       0.310010806010656      9.440728390994572    -14.967112942341076
Si      3.959551265067398     10.443048202556531    -14.572155861503960
Si      4.928193863641416      5.394155856063131    -15.569377914864569
O       5.978443278518284      7.067417510876297     -8.519015338661509
O       0.119799734065682      8.059605356905461     -7.511510635839489
Si      0.001489677057439      9.179971749392150    -11.519451086220432
O       9.317564067010819      5.850353002532346    -11.569064703724814
O       6.058126836680909      6.623074134729460    -15.175694405015964
Si      7.667250656241342      6.724133605317455    -15.138023739512272
Si      9.259786997012929      7.164488475394352    -12.356825017788520
O       8.776192713431019      8.385068707981572    -11.450474241570962
O       8.424003406341182      6.955791821844696    -13.717802992743858
Si      8.574296230563331      9.544483274595722    -10.339130023684634
O       0.466129392057521      2.176656243724769     -8.798238145668602
O       2.369797516968205      3.884847244378556     -9.929675982006795
O       2.980449565213486      1.696931688852847     -8.421955069818898
Si      1.923283891716909      2.342851781778077     -9.437931526529443
O       2.289907346225458      0.400347272449929     -6.176928873175697
O       4.952080440221692      4.916375431729404     -9.532124842584112
Si      2.811418515537725      0.229283440929045     -7.755662377759013
O       7.296852768060191      9.122690950017398     -9.427188285584053
O       9.479925421884907      3.564273829852932    -10.058763643599210
Si     10.026062826104285      2.753401218867253     -8.765055172052334
O       9.682254375526009      1.184399668799425     -9.042331361279430
Si      7.106564605308412      0.419598155843703     -6.901119095503894
O       6.690321303614450      4.448529673398822     -7.553603037584065
O       7.049863705593014      1.981458109368957     -6.539765524361386
Si      7.662324709010874      3.453547993022590     -6.616537891336224
Si      8.395466900818453      0.361557263201439     -9.514226247149011
O       9.096302705797296      3.287495763538028     -7.614272425875685
O       8.007598903515882      4.294633772450563     -5.369025705635515
O       7.166633848514868      0.548183122448829     -8.512621078947701
O       0.387899464050882      8.624469929562348    -10.118673964845772
Si      0.979356308713918      7.891977771175412     -8.787200842172323
O       2.435257066015137      8.633605721054295     -8.694722606193780
O       1.065239326134005      6.329592335437893     -9.408012584604643
O       4.962206170029390      9.459092613907602     -7.913785224555928
O       4.729945595057874      9.051050896000618     -9.992285546290779
Si      3.634502379353850      9.701132376914545     -8.840808804005793
O       7.452110790297351      5.375821144264220     -9.832271250343632
Si      6.248867336727524      5.454076679779788     -8.687759951114185
Si      5.838025250967189      8.618769523781506     -8.942001162732955
O       0.833169822972330     10.588948526665337    -11.987943141650728
O       0.456363427981708      0.303024545346019     -4.119592895078963
O       0.439197328488725     12.124444473661278    -21.540467593981901
O      10.048516833781440     14.461620692020336    -21.503007069805939
O       8.713963623759673     12.338861276007755    -21.636647818646193
Si      8.522301812101295     13.999880892510214    -21.458277449779199
O       7.936754599993617     15.573709116765169    -21.739090859436622
O       8.613814217438758     18.081353469112280    -21.981207808831158
Si      7.615944570301937     17.032004853853977    -21.172972110267722
Si      9.873415716275964     18.120484583271487    -20.947745835290625
O      10.725402323933670     19.324841266934495    -20.361476541929772
O       4.051302547726066     15.732929010038321    -18.779010608753328
Si      0.847333059554407     12.612522446930653    -20.177737291790393
O       2.325414643609486     12.280375513749760    -19.694283711919297
O       5.076134298579974     12.398580762775728    -19.807407323698765
O       3.969292018851423     12.244316168180198    -17.621863853841269
O       1.740067273928582     15.908841890294291    -17.258768936590428
Si      3.372676389314839     15.729179108479386    -17.318894783246400
Si      3.728604808482860     11.750480136283175    -19.090971211927208
Si      3.396279408121352     12.935632653786493    -16.293748220875333
O       1.817956736797684     13.131210825558592    -16.353926205341864
O       3.847372809554428     14.492384163132167    -16.414352433036488
O       0.315150757309364     14.086432943647219    -19.748762969938205
Si      0.592612611549701     16.135663306503140    -16.099200657301353
O       7.434210904297600     13.802358623698101    -20.223976788185976
Si      6.575455713058390     12.706732023210098    -19.377874975109208
O       6.774687148739075     13.088535463135385    -17.892727786537414
O       9.921460380281061     12.579036716261925    -19.505403694992534
Si      7.331693231130599     13.154466089681137    -16.378339585745493
O       7.244724498467139     14.760649667363509    -16.138345959764056
O       8.855260638557276     12.661666206152550    -16.290829141283663
O       7.467208263366460     11.371081217684623    -19.691258720826227
Si      8.965728352067734     11.441150076761920    -20.293417007124642
Si     10.439630710453649     12.818455494220204    -15.992604421210714
O       4.648745740236492     18.271261321214823    -18.722076511189996
O       2.503448137269086     19.173182977257888    -16.787907426607397
Si      3.965018059978694     18.573723482490887    -17.236453655779357
O       3.940253720038132     17.089302194496256    -16.705817122098079
Si      5.275458045416862     16.824825944255178    -19.205206236998322
O       5.214744625607399     19.155645584570319    -16.370453957114492
Si      7.289773343812247     16.169979593838363    -16.795543633917934
O       6.152532577672774     16.974248477312130    -20.594619245199421
Si      8.311152142601330     20.622445365816926    -17.189110769947384
O       9.835495433111884     20.935844765775883    -16.691862153497624
O       6.395496430189102     16.412105573690877    -18.118890800042081
Si      9.149753955866069     17.793892851352830    -18.314318433363539
O       8.546074316457439     19.203344242053429    -17.973902219230638
O       8.717673406957580     16.577850981881440    -17.409866399545244
O       8.738749117965691     17.453084787928390    -19.888606745171614
O       6.996966469168641     17.484747415590178    -15.952436442808944
O       7.398245862918521     20.121352584714955    -15.956264217056704
O       1.039666823684861     12.488341483792079    -13.844274576958405
Si      1.027251050629060     12.186073646838242    -12.200797640982216
O       2.292830668829145     12.606978341249341    -11.271716256146792
O       3.604448957578259     11.961193969687169    -15.075655034784875
Si      0.641675289269595     13.096116896479991    -15.312325231611998
O       0.451157933355115     14.710164805831784    -15.331332876682408
O       5.836544104743009     15.045952207307774    -10.946956798178016
O       5.769563270700322     13.582986545523417    -13.058737907622517
O       8.471056248932259     10.986244897545744    -11.076671966958026
Si      6.153281478159029     12.081193555578439    -13.769243260386627
Si      6.666867931743565     14.742546940763875    -12.276831517110503
Si      8.536766678838193     12.311482535528635    -12.048858290120954
O       7.611523135209713     11.818982798170738    -13.258459879165667
O       9.994006343689433     12.282521187823773    -12.671859014457013
O       8.039017729585019     13.863398316611569    -12.001805418852596
O       6.408794091192502     12.421044732208221    -15.278533954955778
O      10.559206522291102     14.225394510412428    -15.219507636560376
O       4.352459371938806     18.937552493095652    -12.084289571919681
O       3.333536226655768     18.872614663656126    -14.463208214650829
O       1.018722180025352     19.975529202414670    -14.620180988601859
Si      4.578908846502095     19.310955262999155    -13.565448087215948
O       4.901652434349730     20.882141124120274    -13.866044462122050
Si      1.890164638419720     18.863878540126223    -15.292780826912606
O       2.984487313220548     20.358217876064181    -10.634923623310668
Si      4.284927849853716     19.401577927906185    -10.496159175020393
O       1.207445819400511     17.398800797820840    -15.354217772172168
O       1.514193773484595     21.210708939002394    -12.612644458650664
O       6.994512350916497     16.229291145398676    -12.975482571677082
O       7.312686976131016     18.450063042542514    -11.601715459800705
O       8.553847725388049     18.340034569519187    -13.839418313986569
Si      7.245708698309788     17.798585173528597    -13.029059171347791
O       6.066804167482298     18.657146813314899    -13.896608100198163
O      10.449837309695036     16.773341437997260    -14.548345100728147
Si     10.133214131359185     18.273728895085398    -14.107039598720888
Si      0.851134798209291     21.374338902923217     -5.489044151454054
Si      7.236824548933395     19.174581535169875    -10.136978302004096
O       5.808961009507725     19.955422341287647    -10.251793443982480
O       4.051979998813224     13.642363292612336     -9.587579226619276
Si      2.809347997933979     12.721030905249828     -9.717836037260497
O       3.135989535244744     11.200587278100159     -9.119628232020188
O       1.530842875603136     13.521132434650864     -9.014395449974646
Si      0.390440106280812     14.556074279831762     -8.607836262657500
O       0.269235921082656     14.933517922185299     -6.957493164428913
O       5.170404621459995     15.853819130089787     -8.599269209001671
Si      5.454681048046579     14.482989822605989     -9.458227083238741
O       6.619156403630512     13.538138210629834     -9.058802817390204
O       0.636138208134555     16.183184435846165     -9.055015985665870
O       3.848765315565694     20.553929396822106     -7.790365123488853
O       1.088470215451069     19.801268751181876     -5.687405507543008
O       3.494632296306769     19.021653788234758     -5.871336733816007
O       1.662184086126657     18.182818113544972     -7.655533349061758
Si      1.985133780052303     18.533551412647803     -6.059120114837042
Si      4.703882112075297     19.737254036536690     -6.716272865560085
O       4.335573687994130     18.096891441973781     -9.601349484568528
O       1.392721701795194     17.092763717018222     -5.388890204447685
Si      0.282539864207555     16.317731267152826     -6.158282995378850
O       5.411365060935040     18.399785430533523     -7.283770817638918
Si      0.354730837360195     17.764000373082723     -8.519878761921877
O       1.437071060733144     21.469605472259079     -8.542150406403559
Si      5.478063447875361     17.404919055349964     -8.567848703627144
O       6.857769506731326     17.888993731711256     -9.208004438313790
O       8.412452730455293     21.176373920453393     -6.574513507136096
O       8.299189849990904     20.311785179200356     -9.912897776930661
O       5.848207956732238     20.903374525096844     -6.419342435551409
O       5.178436782227865     10.836243430025274    -13.588182501848225
Si      0.132846178365739     20.502816708483042    -13.259777390326132
Si      6.518370061440075     18.927377033783106    -15.503113441446532
Si     17.245341165056267      1.679277640330362    -21.561391685868482
O      16.985903397376742      3.242086558255804    -21.867009196865062
O      17.269110564036776      0.190793260825021    -22.190230339054590
O      15.994209633281061     10.001564982067315    -25.183024341515093
O      16.162156688488373      8.084336168206065    -21.812890977682919
O      17.501144326569190      7.881662183744544    -24.104153172885276
Si     17.554938696755773      8.402661260946806    -22.521320276033642
Si     17.321461075407399      9.179085357564473    -24.947590616809943
O      17.668575929895628     10.036319986879610    -23.256190873142526
O      18.604587745857611      7.808185414420509    -21.505170361169419
O      18.603525509987097     10.035602825314609    -25.307765129903590
O      11.675723146900228      4.094353698052162    -17.504420037569673
O      11.444844058057994      3.047981403475934    -19.946029295541791
Si     11.629718094025463      2.685062659489544    -18.339829218145113
O      15.303054836047725      2.931970511778566    -17.426731145905169
O      12.937455506588645      1.887390169126395    -17.867870973647907
Si     14.157450354624096      1.985290010350985    -16.848350860019906
O      14.753634704761774      0.638742678928642    -16.223877157542496
Si     11.157107980395129      4.942102020215367    -16.211216975026886
O      16.014464143696461      0.970869489617628    -20.676801172184781
O      17.201531655903946      6.892151922621109    -15.928500582862533
Si     16.885940432888621      4.478036173519529    -20.858332964557658
Si     18.482044962219636      1.045970016045977    -18.994099133079956
O      18.397343690746379      1.732008737320323    -20.455356905646678
O      16.808164970199591      3.810011750564391    -19.429571353617149
Si     16.742600939102275      3.047797315718102    -18.012208410259930
O      19.601111852426875      1.688502329441521    -18.006184480392999
O      17.234997632742470      1.522150508542083    -18.222465217879201
O      17.993063192030963      3.436653211957030    -17.113014294177077
Si     19.481851945699841      2.796049304616466    -16.780280487293833
O      20.454097596853256      4.119476226579798    -16.696681114103026
O      18.222053084235739      5.389757160424089    -20.754746955110061
Si     15.637890852628392      7.186953573254434    -20.521600441636920
O      13.693182091467129      9.410433339210611    -17.793969873751379
O      11.865531039529934      8.714360999226333    -19.691957336378067
O      14.422674726357020      7.919715186909334    -19.863970584617359
Si     13.375964490501920      8.995466169256582    -19.348334229824513
Si     14.810023192440362      9.729121152885345    -16.751854461718807
O      14.979662934544235      8.239568091868140    -16.052706132973910
O      13.913601376720763     10.435704492235384    -20.049693087154573
O      15.744496471791882      5.620047242506238    -20.925215751490470
O      19.668949186087364      7.170874468561127    -18.983963030583606
Si     20.052785281982914      8.537304587409059    -18.309586781087386
Si     20.984079716997943      5.437444488736330    -15.900909064292957
O      16.293438750876206      9.917933530214908    -17.404523522583244
Si     18.596191106358244      6.801056691367320    -20.151374255243766
O      21.036158412771183      9.372583594115053    -17.353754444152852
O      20.006863375728418      9.576450892546854    -19.565835467554617
Si     17.791375896102714     10.234553007779184    -17.055772928982549
O      17.065210781789840      7.279383370231132    -19.632444889919476
O      19.845141060831686      6.657023856284718    -15.928032040355422
O      18.708333820423121      8.795205042461214    -17.075222339608132
Si     18.549813039273701      7.663631233685215    -15.775731416465728
O      13.661560167518168      2.984393776713591    -15.621809195952990
Si     13.803298849668188      4.426289909475382    -14.893154688232467
O      14.157155417439968      3.926785009519303    -13.368809991914766
O      11.672301871765022      2.011005318398839    -13.617954648702616
Si     14.794527539328799      3.365190834499519    -11.953426666290579
O      15.431358345598593      4.698174351808786    -11.214756939243237
O      13.552378088966664      3.102681551337695    -10.900937218219410
O      11.246407823183020      4.525793214942805    -12.934498391493944
Si     12.450032832398696      0.610193116639982    -13.799100709457813
O      14.021614889045784      0.513674086195100    -13.873884208907997
O      12.460656793982363      5.255070783081455    -15.257176230586987
O      15.958860905593525      2.290689524818241    -12.312640248346256
O      11.699273477367111      4.976961320497765    -10.597908238100741
O      14.997612448275262      5.459982775257227    -15.452465804776638
O      16.495622365811027      0.547333038783009    -14.148713193764204
Si     17.026940714753163      1.227002774745953    -12.781018956003686
Si     19.961664448160363      1.711134746189280    -13.846288771302598
O      18.549124178170221      1.669876018154389    -13.055259563603071
O      20.966841134071423      2.877096988793628    -13.282628380205720
O      20.709975751608777      0.327254355982551    -13.722118247691865
O      19.621503545429025      2.004232294391992    -15.442961079149640
Si     11.778486854063413      5.740501893542117    -12.048556095717515
O      13.310955852476127      6.182687729079655    -11.775194188428515
O      13.285306292763032      8.626503644102753    -13.564420881585409
Si     11.694130061834104      8.510195215900582    -13.626649878673518
Si     14.889999632682956      8.672335688883761    -13.248610186934389
O      15.243899410117374      9.022795882062912    -11.756740291321085
O      15.491221177051141      7.313867431141234    -13.786723134006971
O      11.149796146393118      9.873479180865326    -13.074278157758899
O      10.986411312852129      7.219039512051174    -12.705043888442354
O      10.923725493575160      8.362087583076663    -14.990850225617775
Si     14.600498193710148      5.915311830320413    -10.572391891596849
Si     15.624186166567833      6.918715071626894    -15.375353026764838
Si     16.010556810845149      8.744157170110238    -10.301241099497767
O      15.479144317110332      7.177737136275922    -10.173857815352955
O      12.646538790890496     10.588151756134151     -8.378915120665528
O      15.937303309429065      9.744837417502346    -14.024339420688039
O      17.420126720849971      9.554550518175544    -10.493503516167658
O      19.927332760094515      9.695600069115860    -11.585484713906206
Si     18.566805349202166     10.529287002025084    -11.268916678057993
O      18.293181455531521      8.716133754078985    -14.588006211617046
Si     17.489465009735270     10.138466612111484    -14.134572859435972
O      21.420322083222974      5.078938304340075    -14.334425252200711
Si     12.671815514238562      3.947701110739210     -9.782509092346830
O      11.635792596341316      3.144094574567179     -8.854064921921804
O      13.751213680843705      5.165527703354005     -9.378581322600510
O      21.413421485915709      0.537763360967973     -6.717849493730371
Si     21.430144659467871      0.699157744992912     -8.305706400833440
Si     13.801602500880946     10.351807283169403     -9.465784653747720
O      15.180103120790546      9.635614074464831     -9.292707172730083
O      12.650936417659027      9.516079474621945    -10.316194185423299
Si     11.413099957996284     10.337272145197749     -9.420467414953563
O      11.826643389916255     13.206913822225355    -26.630183502937715
Si     14.225217410256411     15.829398726271862    -21.683825310229864
O      15.043645053756389     14.790675335928702    -22.621137967761701
Si     15.591243872392040     13.323112350173968    -22.393057164879679
O      15.191601841321575     12.294059505470486    -23.609430561662208
O      12.713904988631791     15.319823469809362    -21.687888380104624
Si     15.582801164260088     11.580436939227976    -24.981529791659863
Si     11.245440674767199     15.417991897400718    -20.980827745748272
O      14.344157625292347     12.014131897616423    -25.888306486288201
Si     18.642158677227840     12.825164806020494    -21.816841607343221
O      17.191478776391804     13.266023124193426    -22.283666088237418
O      19.124986784507733     12.232892414698641    -23.301382035199563
Si     18.379416453435510     11.280420732852145    -24.291010953443401
O      17.147163307880838     12.047239286602737    -24.951339650785897
O      14.422361390335487     17.396080240494239    -21.692126825288494
O      14.905819646285181     12.720136774041992    -21.045763583903049
O      11.258427860974457     12.977574705464752    -17.360003658904134
O      12.550633491062142     12.527415182398343    -19.697949983809330
O      14.685739191789899     12.506148131665972    -18.436363262268557
Si     14.064998314281366     12.056936601845770    -19.849998892975407
Si     15.241590014068231     12.776762943936205    -16.914897018360399
O      14.606242350361081     14.116144333771667    -16.181545770173045
Si     11.316255171497192     13.169431069566683    -18.925847764203066
O      14.782820785941926     15.427693833950192    -20.174235834470423
O      14.786791751790226     11.340118047230243    -16.295554446853416
Si     14.041733235710041     15.630818472585670    -16.128247009967470
O      11.366129117205322     14.746790966405371    -19.445931076679361
O      14.492653789910067     15.973895056932596    -17.700955390304969
Si     15.543059670959087     16.080182319285129    -18.884669073736024
O      19.493371322020693     13.822351130534614    -20.914353975434576
O      21.284058517147038     11.852830352541678    -16.045459179225201
O      18.576913271930021     11.010132660662848    -18.219335896810996
O      18.607449800266629     11.597568637918959    -20.762756223667541
Si     20.236408154905909     13.893165363740657    -19.515597117833352
O      16.782951828310473     13.168244568935048    -17.129935909259839
O      18.040853293190906     15.298473564489365    -16.364978160798351
O      19.174712782449873     14.034710080208292    -18.390602159630259
Si     17.735961822042992     14.330098782032305    -17.674814042500273
O      20.728256832160291     12.135566842939106    -19.406865536489420
O      16.858702176342621     15.219033017412059    -18.639578312134233
Si     19.468303497182266     11.075976196469069    -19.547356972364099
O      15.640043503608887     19.755612142777156    -20.723679401742402
Si     11.260893626831223     20.447511846539225    -16.263311430869503
Si     11.824305954358714     19.129378047335184    -19.031339291062917
O      13.215082591059648     18.745007738627578    -19.755819751781438
O      15.596934639264525     17.668782793526201    -19.379198949456885
Si     14.680347673900137     18.491183757363938    -20.408971691186292
O      11.977137092496356     20.008756292217083    -17.678646933590350
O      10.784526409595214     17.955754546480332    -18.401109508584149
Si     16.705594812662962     20.970331596119966    -20.782362861597385
O      17.964221143635477     21.045107622041023    -19.722741306964650
O      20.522993898970405     16.192758809522751    -16.369759606284553
O      12.549989230527816     15.557932673733832    -15.697157116998458
O      10.809729829028601     16.952703738170658    -21.140667870200129
Si     13.001499519290750     12.486347033990622    -26.353714635108261
O      12.543755748812698     12.008574189446829    -12.589760419069094
O      14.613183599045227     15.084544710044725    -12.663611955669895
Si     11.186045943396977     11.436307566653593    -13.360230962294835
Si     13.108825803507269     15.295854472957423    -11.966379713748511
O      12.675190559489380     14.074048432744656    -11.000535897198789
O      12.135869057712135     15.373274535966335    -13.254226733397525
Si     12.654879473827309     12.530336091881743    -10.965107127415664
Si     11.327762311573100     15.479470984947005    -14.701012575761242
O      11.050545025169930     11.773866833550631    -14.942579267842488
O      18.061853505302071     10.802302937126417    -12.810644346221213
Si     18.899346010515206     15.433924611877400    -12.689996161072511
O      17.267218492918847     15.608191992286610    -12.867143633960239
O      19.404251036339129     15.123540726108200    -14.177582007464659
O      19.112645667474510     14.288937977445880    -11.603828237863780
O      21.313892216522824     12.950031825684635    -11.553915611101624
O      19.131910777730219     11.883643744816888    -10.623755662124921
Si     19.981340769489492     13.254221167040955    -10.700475617840633
Si     19.161184387241082     16.055834947695242    -15.474843463100630
Si     15.875579247586318     16.068952251833032    -12.328895310109589
O      12.053400268644847     21.450460726360269    -15.314323358186195
O      13.446834823910086     16.772006999153856    -11.383807909606828
Si     12.483505604177127     19.404229131950419    -12.604416483852518
O      13.323688316443638     18.856482032439345    -13.875177363154082
Si     14.681342786763054     18.261296841760256    -14.355281115589053
Si     14.886354581483555     18.155617081040671    -11.209616058098314
O      12.064612299128079     20.918320073719304    -12.770586033829021
O      15.786223543689239     16.794464347091029    -10.881071570031621
O      13.711253058414576     19.198110182267246    -11.522535903638252
O      15.274628978417768     19.751398300334827    -14.863490080969870
O      15.326035023020621     17.572785256279023    -13.000896024132688
O      16.133457818810658     19.207025384627482    -11.011502579915982
O      11.031207759834942     18.668942366604284    -12.800123280283197
Si     15.260492184146242     21.385232892399003    -14.802161379760543
O      14.629525136139302     16.918552493008523    -15.308027242997941
O      18.822337284413020     19.778998089291914    -10.522308439550343
O      19.356992077138408     16.969581612167740    -12.419974712764867
O      17.979434573414398     19.155137603900997    -12.788207072579443
O      20.480966952166792     19.173669758467653    -13.588360397967561
Si     17.497682664766693     19.880069364956466    -11.387430327064516
Si     19.212695706298483     18.329590567399826    -13.352624344222294
O      18.860121776311171     17.467882249597192    -14.744299077031487
O      21.166246965420164     20.286367345006560    -11.560116899786872
O      17.153456357172598     21.450954759715625    -11.769831916755178
Si     20.434291893897694     20.040074433095789    -10.160207394052371
O      13.904097518143191     11.747999438596899    -10.281010684085752
O      11.440601444507074     11.802847816701906    -10.151449658291474
O      20.603309603959790     13.987980387154277     -9.355031516483335
O      21.179874958343419     18.850925117246970     -9.393586535217006
O      20.435208155376838     21.363527649233550     -9.186452575792860
O      20.988670253057894     17.330827718023759     -7.078090491726754
O      10.750431905425526     19.136057867193923    -15.309882571137724
O      17.778037744563804     10.838470468060342    -15.564698068083134
