# Supplementary material for: Ground-up generation of periodic slab models of dehydroxylated amorphous silica of varying roughness
Source: Phys Chem Chem Phys. 2025 Jun 26;27(28):15196–203. doi: 10.1039/d5cp01570g (PMC12232287; doi:10.1039/d5cp01570g)
Supplement: CP-027-D5CP01570G-s002 [file CP-027-D5CP01570G-s002.zip › ESI_Structures/Dry/structure-number_38-alpha_0.05.xyz]

432

O      10.099311038790969      4.451420661851476    -21.199911371272499
Si      9.107500323524739      1.718758357907059    -16.643681028418904
O       9.233855482981774      4.417934487765832    -19.178361089429394
O       8.568259576547170      1.982965523678310    -18.151623715508748
Si      8.567964766811013      4.618039204952240    -20.883135872314533
O       7.920113017809766      3.185116125503717    -20.662908138632737
Si      8.460641758824984      1.888071860124997    -19.797414754732451
O      10.053781944045912      2.163175424057810    -20.161603192043756
O       7.729736840234939      0.510546105704463    -20.117603337557483
O       8.247183580172951      4.759482950919917    -16.785395488241935
O       9.434786810118339      0.201159099437914    -16.191690477658916
Si      2.344650151306541      9.635927485038637    -17.328338760801621
O       2.491457669458649      8.110498099257077    -16.816884224849666
O       2.429561607871915     10.129560790830336    -18.832302436192990
O       4.863783239676357     10.504017843354507    -20.131814615219859
O       0.421809795654847     10.065412383468590    -20.565475496756655
O       1.011513184360457      6.127822440823450    -15.886451762315602
O       0.873549183377430     10.117156427330535    -16.905468457144785
O       3.229774496958153     10.538213944694711    -16.281763776381972
Si      6.424651278702543     10.169785732699783    -20.244072619632089
O       7.711808272921960      6.615909322780380    -18.453130665625942
Si     10.660800927096384      7.871162420337210    -18.260609633665013
Si      7.981564697236406      7.487915252314782    -19.814393179765972
Si      8.810222957184822      5.568233916437666    -17.994209604435461
O       9.466939054869417      7.971371604435414    -19.419523414140681
O       6.999552371938784      8.724245046157082    -20.159724313760361
O      10.568520502348905      8.497348680465551    -16.760639427620060
O       8.172122380654244      6.155673361045241    -20.806787930266758
O      10.162242368912572      6.364033833320296    -17.802394556543703
O      10.637834689735541      2.458668526838381    -16.828357500746627
Si     10.605298605467373      3.679771942384932    -19.848493929251525
Si      3.397757880719391      4.441527099289471    -12.350966072897707
O       4.483996539490537      4.959919791438771    -13.372560126650022
O       3.554804503563145      4.903606651277386    -10.768162868633031
O       1.888666279109135      4.281521044519491    -12.993026119823636
O       3.654935485102333      2.848815763836089    -11.670940425643014
Si      3.433868031604367      3.501569618779622     -9.958636858576162
O       1.883713396398361      3.164145743108330     -9.855943068262642
O       3.029292612614381      0.281410090854642    -11.371173011998554
Si      0.304275979780069      3.883006264235211    -13.082215841876661
Si      0.319188777731618      2.965112024878016    -10.134630165523509
O       4.555455547327220      2.891470834205387     -9.006841663395964
Si      3.876709788398184      1.327433279022437    -12.222581193825270
O       3.527901450886022      0.942280233154722    -13.720155968146635
O       7.812575310767946      9.527799745021946    -10.426256764257806
O       5.534817436455313      1.382956792610030    -12.278585909450102
O      10.223231923722574      0.669457995962087    -10.456812750896564
O       6.166855050017928      1.579844079030633     -7.210190761405279
O       6.397154230292495      1.405454415338198     -9.838312980998984
Si      6.745954936613169      1.880219445120455    -11.417502053175879
O       7.080214890316363      3.563232400575960     -8.788797253005258
O       9.176719458115707      3.114239118888865    -10.063688467400356
O       6.945720330226833      3.494458534824084    -11.247809126751367
Si      7.901569121186812      4.067788023575705    -10.097851323435801
Si      9.654797350478065      2.003468676546258    -11.132284633107187
Si      6.037399271167515      2.399066389399578     -8.530378878129730
O       8.291434894535980      1.545388838592278    -11.827866312564048
O      10.539307224850585      2.842099467274375    -12.113855905887128
O       8.259455182152626      4.916771037776087    -14.237403712531471
Si      7.601562807176515      4.068989530485527    -15.471773103991639
O       6.018082249094214      4.452148622734983    -15.384783109921621
O       8.082239830726486      2.523001921400416    -15.647424572928383
O       5.457191104819660      0.134188810715012    -15.430852043580149
Si      6.387483129580744      0.659539614998106     -5.927871741431024
Si      3.437334065458227     10.267044437841641     -9.332354285794434
O       2.403400588085033     10.199216358559523    -13.858934920969768
O       4.952001328980697      9.863322580915638     -9.857193085290486
O       2.087342430447311      9.433984160274246     -8.944411912385203
O       1.880231984953723      7.845131489454975    -14.281681698648836
Si      1.199159667158148      9.144006231147740    -13.720912589262323
Si      5.152442037639757      5.637177719833414    -14.696868705055646
Si      0.428302859604874      9.413811736275042     -8.680450535089316
O       0.255139291666514      9.167302047939309    -12.378229371991718
O       3.861441734105221      6.347483174410322    -15.355461509378520
Si      2.348003635020782      7.001394917944111    -15.618484028801953
O       9.733206172840184      7.891109511578828    -10.365138423882835
Si      9.434165149776161      9.514039136556727    -10.610409356881657
O       8.657997716273005      6.728315570353820    -12.420753499362425
O       8.909367329956604      7.469822079216076    -14.883731604146885
O      10.619596673854065      5.397255724606799    -11.372062343886590
Si      6.394710713339956     10.337418795826125    -10.505185518561859
O       6.442257624613449      6.625377046832581    -14.234171995528349
O       8.302803517146373      5.607664849109112    -10.230650034035577
Si     10.434273194555740      7.961537111756829    -15.270704813798984
Si      9.423114449991074      6.461515180046701    -11.015877029736485
Si      8.030954739920263      6.549619235312319    -13.907044746940951
O      10.385567296132015      9.752549506814908    -11.872431739945961
O       0.114944393352609      1.447457367844703    -10.494447778467638
O       0.024489812388794      3.779255105474391    -11.468110939576862
O       0.072841990049717      9.623642731922892    -14.803509223001438
O       5.884285714113800      0.952462682969128     -4.599039130722527
O       2.649969177341875     11.803424327612106    -20.760350742605819
O       0.452823975274128     12.133423370995471    -19.225121768913219
Si      4.048758450052779     11.939808853998255    -20.003046094942341
Si      1.505326912516695     11.058828726680845    -19.819285502633338
O       3.629318829200117     12.704163648324968    -18.619920798174341
O       4.146353064372852     15.424032414430517    -18.220799278320609
Si      4.091573569707015     13.931172885007422    -17.662340299775323
O       3.160987504267469     14.285667580179263    -16.353813496073236
O       5.369948783227125     12.953208333931682    -20.325851247786254
O       5.480964582389317     13.495387431860543    -16.957674582107721
O       8.044104484629779     13.531106322991526    -20.052240092681842
Si      9.636479962397150     13.605810197904727    -19.600558162557839
Si      6.904079469230971     12.539533156331169    -20.240500227389994
O       8.180304613839381     12.595314349664241    -16.173455290277424
Si      9.759737845222551     12.679669595174349    -16.595098421048682
O       9.814906246961177     12.826968696253681    -18.201640392936977
O      10.288066059885672     15.056045848078233    -19.240548861685788
O       6.953504768737589     11.311909203494213    -19.115459455080483
O       7.255801166088518     14.919221712731082    -16.143514839550470
Si      6.766976733897078     13.420755046426084    -15.954454073045872
O       7.019075269606263     11.180128039892022    -21.318343997460417
O      10.313386224148474     14.078771274441939    -16.060667444863817
O      10.490676124997060     12.797680476779378    -20.614014370194791
Si      4.353236898862845     16.928701818986312    -17.613468138609271
O       3.075205492421001     19.908215514898338    -17.879845758665546
O       4.524488228277296     18.020784251894284    -18.733912603905978
Si      4.528606569706888     19.609414754395331    -18.464999841242921
O       3.121869336086648     17.724924539758707    -16.734881963727485
Si      2.592072888754944     19.224341875193815    -16.425798378670798
O       6.996333143807187     21.369153209849046    -17.665928470190106
O       5.393142942837686     20.577519255337954    -19.409299987127948
O       5.463457876893944     19.634967872009085    -17.122631304200702
Si      7.151101791043699     16.520551817619232    -16.391539102274542
Si      9.920498220256089     20.167966119697489    -16.103986486224667
O       9.164219176252709     19.283189406883061    -17.225598476945272
O       9.930934382717975     17.667727503229735    -19.212244946624526
O       7.710006384391313     19.397775183597460    -19.236506603428310
Si      6.393530148971356     20.692170763746827    -16.296047897769164
O       7.854563963655393     17.120749077672645    -17.744284464447855
Si      8.678420476282612     18.346756803841725    -18.456767472420225
Si      6.953114093720793     20.881295444789686    -19.230809638895899
O       5.575240733300243     16.708319924403654    -16.633386487766746
Si      3.336726149406215     12.483320322732672    -11.234072738400108
O       1.367557090611150     14.853719598597158     -9.556249817121337
Si      3.530804828944285     11.063139210485716    -14.712828013441673
O       3.687985070046042     15.242150999233584    -13.920424735210110
O       1.287423324228680     14.500150809304337    -14.445489141989835
Si      2.863776105726836     14.194801151390777    -14.801287288687330
O       3.067070103970691     12.625403870738305    -14.594627699548219
O       2.069942374159176     13.396865179136389    -11.655983122201684
Si      1.409909157399642     14.762571915594862    -11.120156306518101
O       3.867986510735494     13.126849991906203     -9.850398135806493
Si      4.048300696442476     12.939232357591095     -8.259621001807464
O       3.715795808540507     11.338635158981880     -8.168358789182928
O       2.821609381196218     13.803693764851349     -7.678178070096566
Si      1.328628830039634     14.553789592320062     -7.989034095505991
O       2.878521740600395     11.012175032600508    -10.733647221732399
O       4.443693658895736     12.558302883645950    -12.344982990584040
O       2.363127763105417     15.865861612270216    -11.744171010475064
O       0.138034599776866     13.472581718240381     -7.694617856741276
O       4.980459267913723     15.351086849674591    -11.722707787378445
Si      3.842333925884335     16.032798574524207    -12.552738043989896
O       4.993960656728381     10.935840212013352    -14.157617066993884
O       0.724859613122574     16.022943924648310     -7.378481527750485
O       0.196837611131042     12.208771689662012    -15.148683969699428
O       5.651853803833646     13.264458834383051     -8.060152731991931
O       6.680174479321114     11.690641178263354     -9.652363243196010
O       6.172326373666383     12.895725427924138    -14.594969159503567
Si      5.842996732969681     12.076672998605430    -13.069842226214529
Si      6.462736753233185     14.790412082611605    -11.472982574162906
Si      7.006318456036614     13.172673345227535     -9.013719653108478
O       6.662182061539161     13.448159467770157    -12.268180999546393
O       8.650809602099358     13.037746929899274     -8.823386519340700
O       6.817692953790129     14.429036774825814     -9.987578508664704
Si     10.130883851965139     12.402265184591966     -9.361951265935236
O       6.346409386074347     10.900722487631477    -12.001725962815435
O       7.483911362881802     15.984970381475652    -11.806058891803172
O       9.847306724398061     10.868043625705058     -9.763864072914165
O      10.226747155459657     16.121785442452346    -14.390203264093518
Si      2.050516765567383     20.391532209398527    -11.341613458946494
O       4.288701097910318     17.552512636375432    -12.688547571535896
Si      0.534234305245487     19.849729059313059    -14.235812570839776
O       3.178037537204100     19.279611576247198    -11.203266739590243
Si      4.554180629613275     18.985808362904546    -12.051189397710857
O       1.412847686193348     20.238779516544330    -12.873319635105588
O       0.925316108276115     20.539342281530061    -10.305139820245216
O       3.420826911601702     20.214884197781217    -15.397808872443070
O       4.658881885413767     20.162352888938148    -13.225667136953245
Si      4.240064275643102     21.192607156272558    -14.440318925291910
O      10.626924624610629     16.967283276261902     -8.689142227622048
O       5.835898118892635     18.989339361953231    -11.075186910630078
O       6.881890954606743     19.680715355496719     -8.668750775556655
Si      7.927345562491093     20.128409440013428     -7.561702841785715
Si      7.988890566828767     18.743884065472049    -14.327609745513922
O       7.939781968251225     18.341107353328304    -12.734602863179383
O       9.940272287540781     16.996087198954957    -11.901201348736366
O       7.204816886748825     20.922492643518481     -6.361006150107011
O       7.611720398515551     17.371022548010956    -15.085593792465945
Si      9.636951574489254     18.143111597436477     -9.076585216253811
O      10.267535628909791     19.434365577227108     -9.753494857551019
O       8.312697912038946     17.965644023002312    -10.118472118260346
O       9.383490426325547     19.396885101903301    -14.743608671002834
O       8.880114710652673     21.124456137832631     -8.490653605717782
O       8.873197427821061     18.754489813059585     -7.784625461487118
Si      9.510411267605507     20.890691502299969     -9.927846207773459
Si      8.421106772957900     17.271865562833284    -11.675458539014127
O       8.188562527840682     20.431788685016024    -10.712473548942842
Si      7.161135892178756     19.272699137152646    -10.218520426031144
O       7.112015413579916     19.895956031175423    -15.014652037552647
Si      0.077177057321940     13.783235191637665    -15.118872823037091
O       1.228583281153079     19.194707322549512    -15.592645044366730
Si     11.991237849924094      3.270607866933647    -17.231819572896423
O      13.426572885485129      2.522611848736030    -17.019276538545334
O      11.698011538603996      3.683125312484620    -18.762648954937383
O      12.177944898245462      4.447168716283410    -16.158329300766731
O      15.659923548563262      1.009033529064712    -16.118023998664686
Si     14.502896838927816      2.082953019686913    -15.996463882094346
Si     17.716433819274304      8.436330769423039    -21.159323334979923
O      19.183850806377500      9.031651362212777    -16.905038371482824
O      16.356922368194507      3.308993991942133    -17.753436434904515
O      17.667270100347281      5.029226190047301    -17.269596702196957
Si     16.707781625186836      4.062013723827724    -16.255548175012361
Si     17.618020922885254      4.022643872618809    -18.565710044357139
O      18.912240596252730      3.220498652947980    -18.118455690310206
Si     19.452818534095289      3.229542961403744    -16.576701451009718
O      20.386793817508181      4.515722356842327    -16.376222557336412
O      17.233272117768205      4.981860925047460    -19.725974910628096
O      20.282618291753977      1.941244095066734    -15.940246426951669
O      15.557114823663570      5.550078860131854    -23.451843844307867
O      11.993103880418817     10.649542401370848    -19.941993581652476
O      14.803620697360994      8.072933621704804    -16.228842880430676
O      13.771504085768434      9.600188806966639    -18.158703247423382
O      12.001467942482726      8.232009265399434    -19.078092954700480
O      13.995952244573438      9.292400744637082    -20.740964429671930
Si     15.006938404749841      9.386640391221912    -21.994193750948256
Si     12.970806268442914      9.394624689515602    -19.536608929430798
Si     14.278787391304634      9.594792815521288    -16.642765991706945
O      15.049502316449008      8.036405591858632    -22.809645967280296
O      15.484731551928027      6.438066069594703    -20.874438456504006
Si     15.927670538435942      6.898929786973723    -16.616422581751742
O      15.572807093446654     10.520350410517562    -16.639407540218251
O      15.645078551153087      6.547166414406080    -18.171278832086692
O      14.731441401421858     10.701514033747642    -22.828210278659448
Si     15.810143934126588      6.662789181128450    -22.499663035346394
O      13.143935522001566     10.262312672755700    -15.799136719949223
O      19.845903894433850     10.705782516750716    -19.040648963835274
O      17.253541502263023      7.606362662521740    -16.149762786221530
O      17.355987269630337      7.332868932547920    -22.242994533275137
O      19.163536251390589      9.227942154571537    -21.104791619578243
O      16.495756331434627      9.477050086486079    -21.327698227025628
Si     19.073118101531918     10.434457611321999    -17.590182936247992
Si     16.391414641252386      6.415342491778135    -19.616786372808910
Si     20.275360327851743     10.181234555673470    -20.609284902811208
O      17.419706435850930      7.625552014452358    -19.790834053061218
O      15.907071464104490      5.486138215580229    -15.764971594564523
Si     14.068141538323010      2.735831515986009    -11.863924850268930
O      13.642404702805203      1.212141844685833    -12.405358919987707
O      14.665280146170861      3.626089121020141    -13.090195573753681
O      13.574678962397856      1.405220714634018    -14.853517168855394
O      12.822276650459912      3.675532029544461    -11.395956827684804
O      15.414590877093303      2.499252433187193    -11.012870868882329
O      11.697236973626278      4.530134040821946    -13.619866450248372
Si     11.420578514986111      4.206308472231971    -12.046052414380789
Si     15.181263579791787      4.829815636246177    -14.189752765788047
Si     13.579427500899644      0.254290423567310    -13.740421111836813
O      15.286361379613245      3.436863237403118    -15.446809349569225
Si     12.272569431664255      5.353729579145796    -14.827985367942224
O      17.382491174864292      3.789568720043853    -12.034176108403846
Si     19.627985488290907      0.527667211443185     -7.226111600179063
O      18.510661981295506      4.278721489964064     -8.929756261230949
Si     19.714157054607920      3.697882475377015     -7.933911753787211
O      16.753690613604242      1.389312650103315    -12.942722776522807
Si     16.907132736891601      2.355287549410861    -11.611407854535013
Si     20.623132062876536      1.298892680137817    -14.514300082086779
O      17.936588174297341      1.426013883279082    -10.852948253101616
O      19.179017394750399      1.030752788674870    -13.779834835590592
O      19.475878082752512      2.163451359604022     -7.276418799014201
O      20.864398570207239      0.167787479181789     -8.284109780178238
Si     17.734366373907619      0.390201174056265    -13.670763269049930
O      20.956092403657081      3.392239823064697     -8.892326061879736
O      21.106228845230241      5.030060842063886    -13.994838473891999
O      20.246005751000361      5.204608226054139     -7.366656079155843
O      18.351538506501612      8.814946736453797    -14.245030090700670
O      18.058166577317635      3.309961964118852    -15.687998765609819
Si     17.207150187434777      5.417660037662120    -11.926460115495521
Si     17.825449635132774      9.712844339603681    -12.989207747372562
O      13.778217123064872      5.613585943044134    -14.440525840026648
O      13.257054724976715      9.742133499673749    -12.265977629151431
Si     11.644718792700264      9.882752241400899    -12.856065995018787
Si     14.841783871473032     10.267886859671364    -12.307982297835451
O      11.370565974709059      6.664426172349343    -15.089485429557961
O      11.094837367816783      8.850711574146326    -14.044719948788339
Si     21.204026315525173      0.002237236687542     -9.844275616051732
Si     20.957568889037539      5.730950798547859    -15.430903960926424
O      18.997923635217983      6.752221330587348     -8.749179185675901
O      21.259973620084210      8.050573499560008     -7.980753629553404
O      19.828788734259298      6.923158136877016    -15.388300413960753
O      16.298291519410608      5.515067158247925    -13.212062472619094
Si     20.081466636971484      6.945944916064251     -7.463149331650070
O      16.249483995391522      9.414690531545631    -12.369520200692309
O      16.753214735427310      5.645106604094277    -10.337609893929494
O      18.623580825727039      6.018387214224313    -11.291635163581608
O      19.423949478333185      7.579113552781682     -6.270309380397056
O      19.066943072669122      9.675571405117573    -11.990217887743587
Si     20.661444552049531      9.998033490389505    -11.627169872826560
Si     18.299571527662543      5.778453775708060     -9.679799722215972
O      21.140252951646833      9.579881406168447    -10.110655693413349
O      21.428215871983443      2.426298026376617    -13.619135217954772
Si     18.715228504570916      8.094216274121864    -15.619887602604273
Si     14.733707644812286     14.546592808894921    -22.219204526275160
O      14.797969100451651     13.028819803285815    -21.509586053438831
O      12.794987232241088     12.923403922820492    -19.565933948184359
Si     11.927076112624988     12.119286958588807    -20.688513974873949
Si     14.032539737279722     13.530187631526390    -18.672347689205843
O      13.483396176013533     14.218391370796907    -17.267909119345667
O      15.060321439597869     12.425999167788337    -18.136082840191285
Si     14.165057906297147     12.182026741361323    -22.728357853288919
O      14.916823326826526     14.754223349957810    -19.351354102038805
O      14.565342666074555     13.505366047658656    -23.607811871905188
O      13.487871261901409     15.349256304100514    -21.947244740621382
O      12.638492153806700     12.148720479608075    -22.180623182221659
Si     15.937208819294227     15.803927325696554    -20.103854021325308
O      15.966482730642499     15.421107475146162    -21.638057292390236
O      10.916790903844532     11.742360006476725    -16.059330898484312
Si     13.588656216825177     14.319020400525751    -15.729650074303699
O      17.637820414368555     10.986683259914578    -17.809706042206955
O      17.411506991357253     15.426144510442509    -19.351478971922674
Si     20.344528615440073     12.337522760599493    -19.469739712048074
Si     19.924573504977605     15.305024598666293    -16.109989160486659
O      17.262018278681609     13.386366229885187    -17.762731310865604
O      18.783199106887139     15.267388026987051    -17.170940833590496
O      19.419892267369438     13.441837877912675    -18.954975844167180
Si     18.210047140952646     14.404839367144138    -18.375524013516845
O      20.180259791474640     11.752915712885116    -20.940581329223882
Si     16.381002517521381     11.938093480966915    -17.227549827970527
O      20.054176454574240     11.257719441525373    -16.675252726104080
O      21.136632642473185     14.410583653563238    -16.503694864607560
O      13.377818473503391     18.724026779330700    -17.931592360757826
Si     13.993113585435470     17.302912264386752    -18.590174476601909
O      12.542469114101698     16.697250814285393    -18.954562095395566
O      15.176664257473590     17.156257099365970    -19.670479142134234
Si     13.087283270669234     19.572990565574084    -16.632290375416737
Si     10.976267481064577     16.454485988306644    -18.805771873995848
O      15.898532881412503     19.327328811397056    -16.125152647634529
Si     15.241947750983540     17.874615532657629    -15.925942347658593
O      14.754719099462569     16.985651373769574    -17.175439637175849
O      11.575145629871184     19.905069743080286    -16.327902662798017
O      14.069882863592085     20.820084830067543    -16.494928022452505
O      10.782703706936475     16.400675052037450    -17.122715317335839
Si     10.876829797198747     15.541016782154356    -15.756212144637956
Si     21.377155013759975     10.827225914917726    -15.870444772017599
O      13.099034452151459     12.878637118983921    -15.321598432920709
O      14.958156794005330     14.723104050896749    -15.029037138373633
Si     12.261930498572127     11.519362943001846    -15.213224384745875
O      12.412632859133435     15.453593925148088    -15.287762330037747
O      13.539928467753713     13.538885434538839    -11.356785493379432
Si     15.114485657599166     13.200422136780903    -11.420274262950107
Si     12.091695381140688     14.261067105282541    -11.071959552590673
Si     14.777648438543586     13.342284643949634     -6.878961892928348
O      11.651666998279259     15.140147084193549    -12.396922894106233
O      12.283301318347698     15.380069888164513     -9.893272588859229
Si     12.427929431079280     13.217829008617544     -7.497036332332694
O      13.863878451866638     13.352433136724713     -8.342132202569394
O      11.801869143011814     14.722232396779857     -7.501647369723234
O      11.742412570880880     11.241420149812964    -13.736709576064936
O      11.259972228472334     12.442769365661723     -8.316828565009018
O      14.764560889906463     14.861231182166865     -6.339850177746662
O      15.103983868973886     11.524706028657208    -11.318051721503766
O      14.973695748615082     11.066005186637332    -13.753143011990872
O      13.371708290488623     12.678638163239151     -6.328653233226483
O      15.842603315392207     13.238903739407698    -12.946721866035835
O      15.932646034124756     14.228680480209938    -10.578871320636365
O      10.831777340552879     13.391967903618703    -10.486256938639869
Si     16.106182268621904     15.516905958293513    -14.226023432904876
Si     12.001822372404114     16.010853994633411     -8.444540132880418
Si     19.954586731257557     17.576182535099530    -14.005093505097424
O      21.385323076123061     14.294956298118866    -11.536719643513489
Si     16.207820012655525     15.690178479618648     -9.802148804673115
O      21.438549714704298     10.872468811358887     -8.032181763313423
Si     16.203405498610437     12.051579131698947    -14.064699150573109
O      16.234903843962510     12.700065256674920     -7.035361493084153
O      16.599625088681993     12.472011258803038    -15.537500301951056
O      19.117576707745751     12.295853511366841     -7.457436256854860
Si     20.586833942269198     12.277466983372827     -8.145976035878757
Si     19.035355446801532     14.846699831613609    -13.310446696942082
O      20.691691523893120     11.636614083794253    -11.949232612090027
O      17.667897296815269     15.092718489985771    -14.118518585066804
O      20.075327291086726     14.374098548080275    -14.607879843361024
O      20.247457237084980     12.739162354495388     -9.747642920710268
Si     20.296943928557234     13.051313381227780    -11.330381928003428
O      19.084506617139564     13.730389538505033    -12.225912008716678
O      17.894501971223043     14.425501299617359     -7.934830456582650
Si     17.782068158960687     13.075071176004812     -7.062404958348546
O      17.511938355852021     11.206582951753218    -13.526205096739048
Si     18.290219520746088     15.407430052794528     -6.599629292091864
O      19.769008457759075     15.837341600179901     -6.701835965977097
O      17.260960660364038     21.158794814245752    -14.931319763244785
O      16.595595054846772     18.455409478311477    -12.289176563138572
O      15.569861847255556     16.041719001905228    -12.832346317992240
O      15.633808062838062     15.902704342017840     -8.366963930956729
Si     10.977304407476440     16.457698586563165    -12.993508953954914
O      15.297158517419524     16.851791131538473    -10.580464761334682
Si     13.018570577156170     18.822545746227050    -13.759376778281824
O      14.148667233262232     18.235913097417662    -12.788025174337132
O      13.668149655207550     18.575171550800409    -15.302656532083464
Si     15.307187697508583     17.455131330650847    -12.074071769431582
O      12.651364721270715     20.363501154948004    -13.562471643300247
O      11.809349570926601     17.788656944474205    -13.414427163965616
O      14.917238168991801     20.854982624997021    -14.161356510212046
Si     14.729157005734063     16.311542305649745     -7.020564801742586
O      13.298746943499903     16.751753944992839     -7.771948693718779
O      15.398803248395774     17.505117555783549     -6.097351603784229
Si     15.737941943788408     20.908981615273479    -15.642472888966584
O      16.049752863446109     16.965745871670162    -14.944194167112325
O      18.676067736023217     18.571564581729046    -13.830047431276174
O      21.371191605564476     21.336995018022591    -14.531924432116247
O      20.162813578474136     17.053390195706296     -8.984484322860961
O      18.363048169510872     21.283720250798162     -7.922288043764303
O      18.028270241076857     20.686248852403491    -12.411064991181666
O      21.145937308713020     18.613646141701576    -13.808917921428236
O      20.102077701099823     16.696735811027736    -15.351322504960926
Si     18.851796953141847     17.529711357224819     -9.767160302636343
O      19.771175844563349     21.081386712836309    -10.447597017101382
O      16.358927742486202     19.365040894354195     -7.462896445927759
Si     20.836007983723178     16.892700635990181     -7.467238399710720
Si     18.212319715913036     21.379409011220087    -10.793116457594326
O      19.931041820196359     20.960553136763139     -5.981422782633951
O      20.601933760373029     18.342161795255194     -6.751023382797741
Si     17.402796275138790     20.073223974902394     -8.407836808842692
O      18.909155868065657     18.474317744678260    -11.192326473044343
O      17.143681217561550     20.595308808904637     -9.933038800956682
Si     16.805189655108496     18.234723922052897     -6.347591093441355
O      17.469525411665053     16.720339490682086     -6.517643891789880
O      18.304809144163400     18.720602381860900     -8.730065290326561
Si     18.026754913596495     19.052186266363332    -12.431559364097975
O      17.760449730390601     16.386013391272090    -10.029239955474232
O      19.511759065160255     16.319560907437094    -13.060843208279589
O      17.935298015009892     14.104372859165117     -5.712855164500864
O      20.306563906140422     19.040224086533712     -4.158380096339378
Si     19.763313745987446     19.345162798544813     -5.628962104944995
O      18.113504342309806     19.022083689886973     -5.790644995801220
