# Supplementary material for: Ground-up generation of periodic slab models of dehydroxylated amorphous silica of varying roughness
Source: Phys Chem Chem Phys. 2025 Jun 26;27(28):15196–203. doi: 10.1039/d5cp01570g (PMC12232287; doi:10.1039/d5cp01570g)
Supplement: CP-027-D5CP01570G-s002 [file CP-027-D5CP01570G-s002.zip › ESI_Structures/Dry/structure-number_39-alpha_0.02.xyz]

432

Si      3.974727421171221      8.730310050900071    -25.403231913733780
O       3.110221623123840      8.415188977261868    -26.512188707321723
O       5.600974214179285      8.509428242987539    -25.173875057732140
O       9.400562728134371      0.954849205877122    -18.683291028542587
O       9.548749387758688      3.643078070862743    -17.954674571459677
Si      8.994701588665164      5.148334365168389    -18.233180819205732
Si     10.332620541498594      2.294840624598228    -18.532725226220876
O       8.783854038656266      5.018031829913408    -22.456895411217083
O       8.991107976084928      5.185182635947382    -19.840213759259782
O       0.900810013080415      9.504358729969823    -18.312954568876361
Si      2.302590489791054     10.006790827467190    -17.738563483975984
O       2.453926577878620      9.100968618342911    -16.447212185185819
O       4.277519245804503      7.742278187004129    -21.581846877759233
Si      4.131940045729479      9.105812759614423    -22.459507295261222
O       3.578185020948910      9.891165215827204    -18.767402229301201
O       3.553647834577082      9.109733692608986    -23.944515273993201
Si      4.795263042597020     10.285833670542601    -19.763338863630036
O       4.146289709547987     10.275799038251806    -21.332827938499229
O       9.123134265117962      9.054677300691715    -19.091887847282731
O       7.715792019119160      5.275329047231546    -17.309163110987335
Si      9.860498473234575      5.327311041676918    -21.210998165833939
Si      7.006815291532114      5.509150998678419    -15.971400244982719
Si      5.785710327547130      7.903472302935069    -21.148353709692966
O       5.767131381702034      9.007744499872313    -20.056403745023008
O       5.485366379560850      6.021577180333871    -15.865210659397841
O       7.549543616758501      9.981747456337317    -24.090828486667490
Si      6.698623038367186      8.690123659850160    -24.058743961807377
O       9.710190318337032      8.417543812689395    -16.341009811892093
O       9.520933728283534      6.919875568810348    -21.667738180636245
O       6.913310261822127      6.900085135610978    -21.452039760845455
O       7.587075003203824      7.396666385817537    -23.729368458184670
Si      8.997203506960769     10.252335538564438    -20.207664008654522
Si      9.975989215991309      8.239408190499901    -17.950148807679518
O       5.801279117308574      8.840006393316056    -22.690441628778650
O       8.557065157411735     10.009134837673274    -21.759903954985841
O       9.691797314020512      6.616116318328912    -17.991788725415169
Si      8.182654749182161      6.535718643310479    -22.460498135142579
Si     10.591741069935148      7.733744532121909    -15.173955667166393
O       1.101928593115921      7.208483332497189    -15.091243424684929
O       2.132948459822345      1.895344839029130     -6.915815517260482
Si      3.412542444810197      3.765447400231932    -13.227146455153466
O       3.819517088342568      5.087149759210286    -14.007881652289175
O       3.303981893748564      4.069301379321716    -11.596926601424348
O       1.958661287594158      3.321279637684812    -13.674801999481437
O       4.456363265484108      2.533070321023596    -13.435937369002280
Si      3.337617942449383      3.510966924088064    -10.084542699671752
O       1.920232440335032      2.975704276928008     -9.451518381972711
Si      0.462198005863890      3.904477094201293    -13.659993283218508
Si      4.938217081019060      1.029142730095226    -12.992961567173282
O       4.606548075513623      2.462918394660387    -10.025079977176627
O       4.112669544274568      4.222088184731528     -8.818609327033622
Si      1.171527280098615      2.369357798217940     -8.158900261114763
O       3.596021206251976      0.344750795099561    -12.226924679375259
Si      2.494308702281175      0.968367736435068     -5.627628330121063
O       1.097605630210125      0.166919671615642    -11.242217448558575
O       0.427972617628031      1.102839697670473     -8.870033945729613
O       0.135481256562652      5.052351418786749    -14.683717275008819
O       4.039436547627709      1.140616738088305     -5.196914076354101
Si      5.404701189001684      3.238180156116484     -8.776216471745649
O       6.076912264996886      2.215033617560543     -7.789948862424090
Si      7.498459864087899      1.392318628611680     -8.035855538645702
O       7.258581400983157      0.284635890405260     -9.126012853862763
O       7.953393650063557      0.511901119504284     -6.759585167639212
O       8.395931033281553      2.483576806656790     -8.808774839780462
O       6.509971750997845      1.129868116646989    -12.566565074590422
Si      8.052433435227856      1.474556839532763    -12.216545055610547
O       6.610674581731420      4.000437287644871     -9.434734449380242
O       9.292299686093557      1.810788110786949    -13.171384556388530
O       7.910470397459108      2.830253335247892    -11.301819557210594
Si      8.064914056163891      3.650426508556566     -9.905958636344684
O       7.087895734890358      4.555146468092481    -14.704341926125478
O       8.903411294776079      5.018629289575203    -10.023980099271128
O       8.566086214001485      0.240116791371902    -11.258170847604342
O       8.129682902478025     10.247789806183762    -12.033862254227479
O       1.806905547664462      9.527383013065876    -14.122911851580115
Si      4.672093836648182      6.379240289018021    -14.439949345054961
O       3.702109846894707      7.665386479995808    -14.613959027563949
Si      2.275178941294995      8.269933397643879    -15.064147530266982
O       0.152000434145460      3.586263104208752     -7.755013575701940
O      10.496945174976988      9.011380627229679    -11.272960338617315
Si      8.912901720900464      9.235479970407166    -10.923739898111036
O       8.696979069579658     10.480968935942533     -9.965618621837576
O       8.248885950420412      5.715765784512465    -12.381113990680939
Si      9.029747863871924      6.164897829604560    -11.090915830084505
Si      7.327393759347282      5.830235163596316    -13.611759597221198
O      10.329313411518426      7.984971581655148    -13.598741578623608
O       8.530547266165941      7.700233427118520    -10.806884450604491
O      10.551627091431827      6.440275993851718    -11.596051555571222
O       5.877752473294015      6.362947400192430    -13.237394845837949
O       0.010174371140437      4.244013161442290    -12.153439725462539
O       7.841666049288138      6.640430243407625    -14.887613758416611
O       1.286498402469372      1.227241383262661     -4.613364390755997
O       2.355161159598364     11.470542739410400    -17.052681964476839
Si      2.914682996620401     12.367129927815006    -15.818454768965179
O       3.069212827809971     13.993963307659651    -15.649969512785349
O       0.856272069481061     15.167205714138314    -15.450849923967162
O       4.285362764989102     11.741126261929214    -15.320432016220012
O       5.591471456788660     11.601248443462161    -19.375997612251041
O       9.919781888796429     13.603700593003898    -21.693940436558286
O       9.983181318338595     11.483879980578051    -23.441004383635811
Si      6.870075312773250     12.420708464629158    -19.028010981133118
O       8.066958997830808     12.425624757579397    -23.093074448807080
O       7.295848475114932     12.187313138555307    -17.491775139164993
Si      9.537037654239588     13.043546652359208    -23.160091120529358
O       6.915973557244120     14.018623548997118    -19.191209015108189
O       8.050637714015982     11.547541944314494    -19.745144221776368
Si      7.621345863128803     11.902248557209727    -15.956720834799166
O       9.211911402376591     11.825910409595545    -15.738662028370308
O       9.220622635327928     14.561995684099893    -19.200404314627018
Si      7.864428642612748     15.256523643283543    -18.689912058076455
O       7.505896024751363     15.571549695359245    -17.111977784711659
Si     10.394899132763699     14.276925076599586    -20.288822850683125
O      10.138836667541952     14.091622159314511    -24.186385712642235
O      10.467939648517135     10.822834288164401    -20.335957751306701
O       6.734248181405530     13.036316167274032    -15.208970673193441
O       3.950702294546259     20.680259703839898    -17.711240712575350
O       2.987363206748894     18.116633811215735    -17.063583565833735
Si      3.974091060193679     17.564972533086657    -15.912539804252498
Si      3.072389836300013     19.823337978501534    -16.808529928641448
O       1.713066457080293     20.267621964110564    -16.067319156780503
O       4.184435402564997     19.202494942342494    -15.517286062790085
O       7.983761498546242     16.766352881708475    -19.283036431434031
O      10.350555534309462     17.509544761838182    -18.688548651942408
O       7.981143319073735     20.604066547769339    -17.053158247598397
Si     10.613354797652498     17.053352070617279    -21.828105593219021
O       8.840218376949185     19.605507578795656    -19.260742293980890
O       5.431622862313636     16.998188690690714    -16.094334500110389
O      10.428365068618278     20.475960720662911    -17.549002962739021
O      10.171714860471592     16.452071733397990    -23.286580231260913
Si      9.077857870564761     18.031387242474015    -19.544179697286523
O       9.511731626846750     17.865416349195353    -21.083348850251834
O       7.751012177105766     18.036726880336222    -16.471096057201162
Si      8.018892989606286     19.513591516276691    -15.907189554766534
Si      7.068607005016174     16.631166594526189    -16.000982665518201
Si      9.073488245048026     20.902686449577761    -18.305980099286426
O       9.595628266903550     19.509789992908001    -15.513170096285373
Si     10.671036118045793     11.932574145216337    -16.273881231893071
O       6.718593383670738     10.832919181451057    -15.169626536218562
Si      8.525115917281440     10.831821215239824    -23.143832184195350
O       2.434325160700214     14.796709230861497    -13.168590447379563
Si      3.166639986062751     15.175290978423492    -11.666843031309137
O       4.515667770705838     14.274204295503969    -11.552189144555845
O       2.214992557906968     14.893900742871081    -10.353525798287185
O       0.687590273650196     14.201910970743151     -7.895741751195548
Si      1.154517235589394     14.112773973352494     -9.460871613942684
O       1.910500246420535     12.051400058054144    -14.575164468172909
O       1.325692088050282     12.513131690378865     -9.757611569698961
Si      0.556363401583648     11.439751809266753    -10.728669493292287
O       1.340881366477498     11.051465526916234    -12.089315853281045
Si      2.326610445575794     15.236472869685723    -14.751221979510323
Si      1.239195658146305     10.910446748687260    -13.686014053046646
O       5.514369318068542     12.401647217500742    -13.039621656548476
Si      5.672445736275018     11.951853302587093    -14.522640038605578
O       9.620391450118182     12.363445988089476    -11.499563108191399
O       6.891460956119029     14.682174584130724    -12.455470137291854
Si      5.969487208756385     13.526705547738061    -11.905445709997812
Si      8.286108115011237     11.636126294829566    -11.062842377964992
O       7.034820041260168     12.605959134321877    -11.028941618194624
O       9.140004095873563     16.092691819468669    -12.365384424046601
Si      0.572539850876932     20.584521282503172    -14.988539388202792
Si      2.198901753510856     21.002748828424675    -12.200703001937566
O       3.386702539009300     16.780378667820873    -11.926813982517380
O       2.519978444511799     19.371724037836771    -11.969030271985163
Si      3.721929511115103     18.312958800275442    -11.973673042663386
O       4.717383608933557     18.813625022178716    -13.192189299718159
O       1.460129687746951     21.005191546145944    -13.651479682540593
O       4.717380137899871     18.594237874560260    -10.719133800117453
O       2.957818035849062     20.913448370162676     -5.953709986928891
O       4.920401772728980     21.358190479480065    -14.201356110461246
Si      5.220129150938666     19.785031484737555    -14.368546411080432
Si      4.463814388932624     21.064277284763509     -5.428007046464660
O       5.654759761811385     20.861681710972071     -6.477070270174985
O       6.974802499165525     18.027483000065178     -9.348896706062799
O       6.798875771415526     17.205529559081143    -11.905811248074809
O       6.760435740256701     19.750024922699133    -14.842258082701909
O       9.251713945013128     17.305733713634222     -8.240207793388368
Si      7.225390623621507     20.623198392479107     -6.310441661332342
Si      8.262335546242804     18.471959154144880     -8.436898270760615
Si      7.575475459194632     16.110732039063254    -12.748216434054296
O       7.386197331068598     16.374390953845211    -14.383520717952228
Si      6.309365474331091     18.348626590836030    -10.819544486549368
O       6.907900144407576     19.833557718001085    -11.112696902169379
O       7.816464183190168     19.359177688917878     -7.106901367970869
O       8.774682942728553     19.735409447000663     -9.399683052880507
Si      7.897412409344434     20.759113284582618    -10.198524565660311
O       3.125707818877099     16.615853272673895    -14.972069682675716
O       1.262043750384646     14.579238930138020     -3.962138761388742
Si      0.138094042164513     13.376390525770223     -3.954129861787370
Si      0.302092167477007     15.679288175275142     -3.088367689128396
Si      6.447194330525956     20.052229656303222     -3.410045618339446
O       5.079331118684524     20.451258929850486     -4.078092161383628
O       0.809537576293957     16.062221154508943     -1.721856486058564
O       7.354216524153534     20.325713066677409     -4.736342928962137
O       6.836119283364352     19.910693452750351     -2.001484176014893
O      13.341851179219523      3.304975147093614    -18.714399914775239
Si     12.833211860958661      2.904196266418494    -17.262415560413771
O      11.497079040861376      2.006104359963380    -17.477617713995706
O      13.902013098044776      2.183139569793225    -16.417117484228115
O      12.356097981373374      4.323174701362227    -16.468553011729597
Si     15.512130447259052      2.074280707449436    -16.287461736529153
Si     12.484249717596757      4.152408029443023    -20.010638400755376
O      13.898038736006384      4.619137653232611    -20.743604350758233
O      11.185206142460009      2.935987999680632    -19.718514486210768
O      15.112973420804234      4.924365181428924    -17.445663786023484
O      15.739108791248142      0.596473659236817    -15.793119866301346
O      11.367231083096806      4.889396124255156    -21.037332297040191
O      16.108182799764375      2.603348785419799    -17.642778027438503
O      15.944052051059407      3.132966335175050    -15.176615315942392
O      16.246446903664090      4.517970253582451    -19.637602635264454
Si     16.383515364572776      4.071934990694201    -18.072306929398334
O      17.784006357123943      4.391980154041994    -17.289644270717780
Si     18.950835798518593      4.283329370639075    -16.061885066422597
O      19.567935051627515      2.751579091965314    -15.968811787362021
O      20.018699274458815      5.401708075379064    -16.383548489505355
O      21.060377839225584      0.380299855755573    -15.203991902494533
Si     15.214124775547155      5.460952108695361    -20.455161286080678
O      12.506407516723659      5.437922161790016    -18.808405165853110
Si     13.759113436308814      5.781952507154580    -17.907111372112727
O      14.701025546715446      6.558859647414612    -19.171719600004490
O      12.075063248701687      8.372720661339359    -15.536650819915389
O      11.596235957115560      8.473558697141023    -18.035724564926589
O      13.460394911468716      7.014814957624875    -17.014759533394777
O      13.853787649825572      9.660035316053683    -17.468310171471877
Si     12.827018146490804      8.477051882531184    -16.951574602776628
O      15.031036287112949      9.311124682438480    -19.656526913883905
Si     15.689996805930058      7.795947320099779    -19.607775608486232
Si     14.295271725435324     10.580468028390934    -18.844587597690285
O      15.925386043268134      6.839743421180840    -20.930727197853521
O      21.245103925688074      7.624824589289172    -16.918781687507284
Si     21.042937019989299      9.001138012283525    -17.611365593400532
O      16.920864640053814      8.053090842506975    -18.595900737137580
O      19.548731733042857      8.917941048516171    -18.223010575400195
O      18.076863391035346      8.071645636107963    -16.128326186297908
Si     18.044805736942759      8.732777075729413    -17.601097750658987
O      20.873717732588634     10.233076796921891    -16.571467787372899
O      17.467299662935094     10.250519660482409    -17.171696188712470
Si     21.152478448075396      6.429735402208727    -15.602061220489610
O      10.863406163998429      6.077540384509518    -15.243906933957080
O      14.221798796794587      3.039166455850413    -12.535896764313026
Si     12.894624351639031      4.027320323311002    -12.347045658722042
O      11.747425391652595      0.890597094092997    -13.405012588626191
Si     15.626398289659317      2.391539565310413    -12.052822944327737
O      11.563774531258149      3.156612486725405    -12.246967854525991
Si     15.809565800818186      3.322866200737123     -9.140863947536403
O      14.532563751703444      4.305752180418263     -8.953467716659260
O      12.641366884076504      4.762527343239981    -13.782544069112895
O      13.373909623340287      5.003185605725860    -11.130509692427614
O      15.468962668546185      2.380117714518040    -10.463908978580687
O      10.920406729858296      3.248798791755335    -14.632223362677045
Si     11.630739120897347      4.658087268901679    -15.039461133152008
O      16.263703263842125      1.265513478260661    -12.950300983032118
O      20.008358008179897      7.203384182572439    -14.651867213343932
O      16.616009750449383      3.772789313122351    -12.524950389063340
O      16.604318226832945      2.611659805427124     -8.005513442750512
Si     16.563713254756269      4.211235064157464    -14.159516962546334
Si     18.132777007578348      2.168371308693583     -7.584665759521915
O      19.053025735480222      3.400001483763369     -7.652063304714934
O      20.805096056620435      1.089442845103644     -6.165194069240364
Si     20.299438638021073      4.425707059976433     -8.107925393645587
O      17.988259127046845      1.113311850790982    -11.412093699232878
Si     17.465666228557168      4.613932057469870    -11.376520433111251
O      20.951707607943963      2.610232109261486    -13.966372734458867
O      18.429528419231385      1.263234161654804     -8.915134778659954
O      20.358741476066164      4.385568814012616     -9.709217597646747
O      18.327366370668088      1.209659562778474     -6.290958744585388
O      18.814127757913162      1.096121496130355    -14.048813103083132
O      16.959254684960616      4.257625311493837     -9.943283225817327
Si     17.796879241713125      0.388405652993555    -12.965288210383312
Si     19.497970469833561      0.251098635025154     -5.738946362810375
O      18.958195837008361      4.273255266747813    -11.711743356522723
Si     18.497656537032888      0.173989014657976    -10.192669573600227
O      20.663473774595239      2.129215489785973    -10.953735039060556
Si     20.374294286830317      3.729439272417340    -11.172369480489206
Si     21.327490474787766      0.742352688867815    -10.311880929299134
O      18.073702050534454      4.415508036758835    -14.692350655628957
Si     20.079894491846325      1.640872179707097    -14.838911557427807
O      21.155678567132139     10.554538720929566     -6.608168714778127
Si     10.847152581335109      2.252014028081332    -13.354406591472175
Si     13.671467397455176      5.548363855176457     -9.608420329803815
O      12.499405064679078      6.266894046491087     -8.969652155808257
O      12.651284908879736      7.969333108419992    -12.279115948385209
Si     13.808297498501020      9.031559107081350    -12.357596258119083
O      15.058601572884566      8.065926174734377    -12.690053486631051
O      15.047350765470462      6.547861859603889     -9.708415724174472
O      13.399604102465359     10.132713358750122    -13.481542384935969
O      13.762977736258497     10.048964153490548    -11.063603251415966
Si     11.100986786903311      7.764126583808028    -12.167546977659693
O      16.016365363131118      5.685134089750955    -13.877678146091084
O      17.556618033425284      7.675688533475545    -13.522688942720226
O      20.087281509840739      8.034253498648882     -9.757374115541921
Si     19.299042104661797      7.354133717858384     -8.448802568024725
O      16.574556729661492      8.611393930945638    -10.420328477722487
O      20.055409263777690      6.040289506056947     -7.880976694668515
O      16.829094252659182      6.228383223676358    -11.505437470389078
Si     16.224926340376786      7.001505002827851    -12.953782317089368
Si     17.038490871484480     10.099691280221702    -10.722735440445723
O      19.065184544322751      9.559336298989736    -14.310339276456659
Si     18.666065658543911      7.974118680467051    -14.657733699137536
Si     19.791233851805284     10.541216367164960    -13.292013776392009
O      18.647500358485473     10.018940080444423    -10.543604608973776
O      20.417810652886196      9.572682788382759    -12.134697913982306
Si     16.529165054380982      7.060791257299878     -9.941761667077197
Si     19.629358778330310     10.250656997862603     -7.035634017777366
O      17.846290108903027      6.903251082854681     -9.091294667474806
O      19.247640229422892      8.761374933965538     -7.614915093329151
O      21.348366545649650     10.291779706490759     -9.914494741947525
Si     20.120650101472375      9.378449293582845    -10.507740263127792
O      16.697450988474433     10.664799926601953    -12.164142098117535
O      20.075872118640682      0.497188213281933     -4.207160391763586
O      20.712744366647325      3.057979260834419     -4.430583499243655
Si     21.182508428077096      1.640193571881527     -4.671293996109384
O      11.679596893200145     16.237145311839932    -25.392768380675683
O      13.444209423535003     17.353147841242510    -27.043121750290300
Si     13.007041448490156     17.001567758185455    -25.733407803709454
O      15.142575485741023     11.989801209804355    -18.830024132501990
Si     15.797699924017289     13.389278418038979    -18.259142692585030
O      14.697604664787018     14.584829461959350    -17.824206716230083
O      11.422952811068102     13.230656181542361    -19.655642241447346
Si     11.435637463194062     11.631308078604086    -19.372670967851118
Si     11.507320840206296     14.939600666848801    -15.544792447041445
O      12.423186205551486     15.447623857727651    -23.241016220049545
O      12.876649913384483     10.970866519374937    -19.419286332531531
O      10.826764458421847     11.523336136487760    -17.847451649761933
O      11.730274356392046     11.096772708870882    -15.403514253806328
O      11.205673614975835     15.961206937640055    -16.686822708383094
O      11.069438177463464     13.476086110201374    -16.097704075518944
Si     11.055287207827686     15.421602264700390    -24.159852535439867
O      19.396283169810683     17.521667078095646    -15.935813764699009
Si     18.907802720470407     16.344460406455411    -16.966717687555239
O      16.910776342303375     16.507486594925634    -20.880485526985204
O      16.689750092670462     12.695164123933003    -17.115588987233842
O      16.759382768729438     14.397170900312403    -19.104622071042819
Si     17.080571697810775     15.945267203499000    -19.428921351192209
Si     17.410456928298171     11.573081426120886    -16.259299878505335
O      20.132047894771677     15.336588957215964    -17.034349442630237
O      18.981692164016764     11.948220971659408    -15.948689833161717
Si     20.540539029753145     11.606415106723990    -15.762612615834584
O      17.692525075792588     15.627623795081599    -16.205439669947324
Si     21.027282667255506     14.469501838832453    -15.993967589432305
O      21.224970746677133     12.908550745010199    -16.287642491423437
O      18.223130675475108     16.462949295290603    -18.431103061717458
O      15.161828138779665     18.733695643136514    -20.464288696931185
O      11.933751414719188     20.477696869803260    -15.149066087735962
Si     14.317377252454873     16.159303962905028    -17.971199290755091
Si     14.796651054353809     17.973953316702840    -15.350447958271618
O      15.247719624006347     19.487419346589846    -15.445621771953022
O      14.471487578796118     16.610826845672172    -21.756679490723734
O      14.554753627863761     17.084447756350343    -16.750686983071471
Si     15.434728491641300     17.272712672959656    -20.685535991328717
Si     13.285853313113591     16.764468294319762    -22.802722828885560
O      13.703829654944240     17.265508075290676    -24.291331893573307
O      15.483629331463140     16.549365499912877    -19.115244007806123
O      12.086967159769511     17.614787009485685    -22.167894535307507
O      12.847750304152354     16.504704614922876    -18.474138118236109
Si     11.045843226439255     19.774154238442435    -16.216223327133559
Si     11.533866280053264     17.104744938879350    -17.732061037177768
O      11.796371006379438     18.455338991139335    -16.749186978603838
O      10.889684244211296     15.694688327849834    -20.889126182268619
Si     15.695255106416376     12.438174288401669     -9.112512862648213
O      14.154972899853266     11.766721199083062     -8.972702486916209
Si     14.272893629164818     14.146016309797188    -14.338297804623661
O      14.288911465074307     14.297343934133705    -12.703393741878587
O      12.155958381810443     12.206804206892123    -10.676977813745506
Si     15.609965542034322     14.334826068665073    -11.751942422744021
O      15.475963459632563     13.536505781356592    -10.254654435880886
Si     13.248985886938955     11.197975371235783    -10.025837993158873
O      11.684567001232343     12.184950473753489    -13.184573846422817
Si     12.700669436753142     11.435433158935139    -14.218744786617560
Si     11.166564232432901     12.832040678047564    -11.820854269241996
O      13.769202021270944     12.619347130301117    -14.550012569379442
O      11.086913726407813     14.458790979699570    -11.839853004219691
O      15.988909241419387     15.876003123900896    -11.577981220148592
O      15.709203174035911     14.576241413689479    -14.813005805784819
O      18.525424915943503     18.498900310705412     -8.134121349776770
O      16.407531655542083     18.002814733659978     -9.935277618518084
O      19.319509982168153     10.840317175364117     -5.504780482524005
Si     20.844125131428292     11.389547029436264     -5.261767066569795
O      16.420108032928184     11.111518412103802     -9.694546075854532
O      20.776881148134809     12.279631898385821    -11.379978615449238
O      16.495505696427635     13.165649353478575    -12.507684209520262
O      21.190440013775302     14.397028104369159    -10.111579062912583
O      16.856791939280136     13.013170185118081     -8.263988394285319
O      19.583624664176522     13.580177774727067     -7.561308524993862
Si     20.961803625839320     14.121476816331139     -6.825186187098359
Si     18.465428151861193     12.892258666830772     -8.425965996411636
Si     17.137877856320621     11.934097487896786    -13.193824543355317
Si     19.597568534717752     15.414563743883125    -13.418689348842578
O      18.042821147795895     15.626517037364211    -13.750724178519071
O      20.159742473402577     14.430521052720085    -14.584436986074298
O      18.783788402406202     13.237554052275406     -9.977702616590035
Si     20.028490956003768     13.650065545913682    -10.917541492662185
O      19.744166083344584     14.653315562723400    -12.084110532649239
O      16.756759112817139     11.590869759520450    -14.722249101823582
O      20.670657908576416     15.524407648108676     -6.196819728534058
O      18.734639794203176     11.706159418844139    -13.049192168952752
O      18.895690477980914     11.314672663773951     -8.046825691621276
O      21.055877355306578     11.101609575088418    -14.230241716359762
O      21.192509689991773     13.000373685603396     -5.603645661649459
Si     12.969479281431781     18.113575622721545    -12.810068060151234
O      14.179893444474160     17.809827275220922    -11.717320018120756
O      13.587180775238316     17.844611881600532    -14.297887929301318
Si     15.688159470975769     17.516914512921616    -11.335423534082848
Si     12.495923513275461     20.961795942831717    -13.748454381004850
O      12.404192217586962     19.595947595867798    -12.864214332113084
O      11.792785870340307     17.032994220705355    -12.493138413268291
O      14.144183005171678     21.123326789588187    -13.885903088898836
Si     15.544597711904451     20.938693901505918    -14.647701842609418
O      16.043844507823611     17.085576679698374    -14.846143157042855
O      21.185060175686974     19.221881252225565    -14.913122794268908
O      18.997251519119970     18.702453340779865    -13.608243748171242
O      16.628239169706841     18.429826568276152    -12.304410085060034
Si     20.588428067779070     16.989719691897253     -5.494442766633699
O      19.105109655596536     17.634394226299076     -5.662468846047596
Si     19.481307128469926     18.754339996330053     -6.769534900260560
O      17.584325960384966     20.431616455973277     -9.671968730615914
O      18.367348484997436     20.625913574079597    -12.087204924103085
Si     18.141107815904011     19.067561342354150    -12.332578552894708
O      21.025509629405729     18.124519957844814     -6.590039387295236
Si     20.063469762476497     18.156763721801894    -14.617466007109007
O      20.390013941044767     16.784497385973630    -13.749706750253884
O      19.479690713275073     20.284844842121494     -6.381646941197377
O      18.601381414710261     18.334649794475236    -10.887949351758975
Si     17.733859147295867     18.773891129374146     -9.508981140206537
O      16.972527780371195     20.807692210660171    -13.941429917101004
O      20.051952328722283     21.332040880195827    -10.250648699869943
Si     16.883057610275863     15.710778445095324    -14.849701970127368
Si     10.754953670523838     15.842005250689551    -12.616459501771333
O      10.773739563523836     15.333704197093171    -14.202636707267020
O      13.085328017859361     14.985412730091024    -15.058183871785953
O      20.672551627140567     14.407825440901648     -3.303104536287152
O      21.280920492034863     16.864995077870827     -4.079486346323026
O      21.463842786322481     11.791489394457793     -3.826930570968762
