# Supplementary material for: Ground-up generation of periodic slab models of dehydroxylated amorphous silica of varying roughness
Source: Phys Chem Chem Phys. 2025 Jun 26;27(28):15196–203. doi: 10.1039/d5cp01570g (PMC12232287; doi:10.1039/d5cp01570g)
Supplement: CP-027-D5CP01570G-s002 [file CP-027-D5CP01570G-s002.zip › ESI_Structures/Dry/structure-number_4-alpha_0.03.xyz]

432

O       0.749117034598976      0.823924554704552    -17.552815423636471
O      10.323810666532266      2.570363552634488    -20.873206450000950
Si      9.066502982517811      1.359916347906384    -16.965229973584922
Si      9.748315974822638      2.894674263214639    -19.392439911888815
O       8.773497068773080      4.188625067393660    -19.500594890225010
O       9.210693017690055      1.699410206570163    -18.515781142389258
O       6.270873615166040      4.587469516400451    -16.607951920115966
Si      7.706583891559927      4.091020929894650    -16.228289267613761
O       8.116812020442653      2.542729757675431    -16.449769969855435
O       8.662784032090743      4.877628150726681    -17.201515300972829
O      10.632714447677490      1.697687536047968    -16.418982998766324
O       4.557277214094028      6.742857443244857    -16.974507156219019
O       3.528738155383691      9.127420758763002    -16.998007125318008
O       1.705042150365202      7.322347369539475    -16.475298381249658
Si      3.336255149537580      7.621595715257567    -16.445984446225264
Si      0.420962201565601     10.597701948260802    -16.286492066025904
Si      3.477303183207407     10.714009968926424    -16.835059043250709
Si      8.475105587265814      5.555563598401104    -18.709302092402154
O       9.295720079215560      9.442966973749861    -19.373855390782865
Si     10.318946003085546      8.179424636526090    -19.129588356693660
O       9.468026029273888     10.652800694913559    -17.206201839069092
Si      9.843468650788809      9.308391989436188    -16.385126328689342
Si      6.040952619239909      6.162093558074867    -17.069756642126208
O       8.452265745100400      8.796590793472699    -15.753883815621233
O       6.948805131379097      6.163274711122257    -18.438389743164876
O       9.451388373609287      6.758495815406164    -19.196014196852257
O       6.866037423030512      6.833320644631893    -15.901062822068990
O      10.432667653302149      8.368317879698443    -17.489098011820698
Si      3.554408430264424      2.189484345248872    -13.155881210414877
O       3.764614588370126      3.053797613095147    -11.718329194435297
O       2.567528871518984      2.937627699782408    -14.228605421001440
O       4.989322050586159      1.720384786482623    -13.581294991978698
Si      3.616135949566909      4.011158291223628    -10.483967142328732
O       0.698445827542553      1.065023660933611    -11.417858409493720
O       2.817637142148877      0.804348471670119    -12.674847433513536
O       1.098603875974883      4.450064082589988    -12.940309045653850
Si      1.154963072699082      3.672574782265677    -14.383289603417882
Si      0.837075105532134      4.828788447204776    -11.394158272031790
O       2.171817246395200      4.598785039066827    -10.543413511038890
O       0.735176032030194      4.624050929355337    -15.571100701501367
Si      6.338750803636242      1.054715286842262    -13.160544498477543
O       7.573094951441291      1.902114381580468    -13.713123042171853
Si      8.473743002587431      3.229896611555363    -13.569426451505992
O       9.901084343670737      2.532404096569644    -13.758005835154988
O       8.465567132501613      4.155155774075637    -12.206100104715189
Si      8.635916862888752      5.166252119121910    -10.959216106566542
O       6.597652705408849      1.402674818073316    -11.585825734275492
O       9.083728259474293      1.935550907548094    -10.545753340407089
O       8.010992649820713      4.317791792762457    -14.636697440396381
Si      7.665808467853020      1.225118852337826    -10.486627604886971
O       9.757763001597683      4.374449268575775    -10.106940845922153
O       0.608889111580961      7.450459313615872    -13.730503935616019
O       3.032170752003461      7.822619137503666    -14.846614532536636
Si      1.368750546022295      7.947268928039241    -15.045732438339837
O       0.517254934182870      6.421928223905316    -11.319918674155829
O       0.791688355207107      9.297972963808173    -11.997665884387246
O       0.841066868452513      9.443606539388346    -15.263535783407034
Si      0.196572636740879      7.819971094478435    -12.243117550174066
O       8.985047819883409      6.753762081521261    -11.235280379096896
Si      8.099679427822322      7.430810741185289    -15.075946431679320
Si      8.935502360014299      8.029905365837614    -12.189599809074737
O       8.608022371070110      9.337743505146999    -11.215649899516336
O       7.971682281133942      7.736341133840486    -13.474357824963905
O      10.322048445176973      8.627428222608565    -12.843630200110306
O       9.404324464203651      6.502643992357514    -15.248496225160872
Si     10.722334208325215      5.652658954064490    -15.129609501063218
O       4.723730593306485      4.407663033299944     -9.499083211875922
O       2.640203560011730      0.961061994937957     -7.743918059534625
Si      0.971471182775627      1.143987097395252     -7.838996666735849
O       0.743659357525172      2.119430700646219     -9.085476899795387
O       0.745568086314166      1.522074281944922     -6.276667355192725
O       2.768431330913407      0.838577157104797     -5.195315279120945
Si      3.469898871900467      0.227969354144797     -6.546029524817621
O       5.031644346500196      0.350166602045239     -6.674962157172504
O       7.231345030085789      5.087281782745904    -10.124666160189344
Si      6.136713496429679      4.973754480485502     -8.823729732988946
O       6.918760617540435      3.919591623606852     -7.886384697557244
Si     10.153829520393183      2.814634386093682     -9.668502500460287
O       7.056408338103206      1.765214382934828     -9.081889035770610
O       7.496790074303743      1.310870072402686     -6.661895326316755
Si      7.769570401940098      2.479537748480380     -7.784472132563076
O       9.329907151771735      2.675880648053222     -8.184011068377067
O       8.339317252034261      8.076108495541195     -8.686750769045387
Si      8.956749929016967      9.152609052886241     -9.528772228309274
O       8.007858719928739     10.534954195138488     -9.436984896369918
O      10.512866863473906      9.390357984849670     -9.462866793194429
O       6.564753936913036      9.392340190257794     -7.759097810448053
O       6.345239228781202      8.259884739085502    -10.062536960096214
O       6.157986892953447      6.465233899202738     -8.215169596221914
Si      6.710770122144442      7.980330432186790     -8.563360977252549
O      10.702014676781506      4.090077298072757    -15.461177824495630
O       0.009216700993093      2.451292783064066    -14.316684886940582
O       1.005940421612960      1.775618720282219     -3.426014590617174
Si      1.357800296814499      1.491142547669025     -4.829685171745999
O       4.511307512975186     15.457793019048275    -16.488878341116642
O       2.056349958822997     15.672251270109895    -17.662754202440922
O       1.845079121898891     11.145659932722587    -16.892490766317017
O       4.499636635971775     11.389729266097595    -17.870478728358801
Si      3.076037426073034     16.175947874567463    -16.538834363873047
O      10.294245314666856     14.011213043428926    -17.577326548129722
O       6.512055258685967     12.250258851252417    -16.444619223691930
Si      6.021402058776946     11.912305687806269    -17.924653805270388
O       6.195518896051148     13.300911939838219    -18.781429820165414
Si      6.869471700316189     14.677672802620368    -19.371517071202589
O       8.436918263821370     14.452270779801582    -19.419079315854354
Si      6.081231512405466     15.792322414528712    -16.566581046578388
O       9.269780873905688     12.171286959459344    -19.260150576497331
Si      9.769563425431533     13.692782735854134    -19.116262131490465
Si     10.420057703915360     13.625257059589618    -15.900815501899030
O       6.286716442198686     15.777725805594660    -20.275950550877440
O       6.578831652443378     15.788304700652542    -18.132754983553138
O       7.159185669509635     10.900478749880046    -18.445457144714801
Si      8.787953139636963     10.820408969577167    -18.669253042516598
Si      0.695671746124335     16.127562711509626    -18.265698593328565
O       0.516166241296108     19.879986374129558    -18.272256814121274
Si      1.031877154177599     18.506367474297850    -18.791829086306787
O       0.639856860595542     17.120682518512929    -19.563030189577539
O       2.570542896573933     18.593530010828022    -19.012257302303155
O       2.839500122746665     20.348482495945380    -17.668286422103478
Si      3.839355665646244     18.861494617315998    -17.954919737754295
O       0.530464749250302     17.572126826983094    -17.492960280475199
O       3.356974623519486     17.680541612783344    -16.825756939673607
Si      1.370706148129092     20.847793820698637    -17.356088758234062
O       5.036496120751002     17.919047199555710    -18.956330342262277
O       5.095662899730290     19.449528413160397    -16.937313107924126
O       1.113530661149457     20.488883333006097    -15.738829838642999
O      10.282391520020269     17.459457556803709    -18.735888746850417
O       8.693221813896727     19.093349643737557    -17.546202782351099
Si      6.318556405283869     17.114973823587011    -19.377717947984358
O       9.694415624510455     19.740897052995440    -19.824436539730776
O       8.807254145228463     21.412683239004178    -16.447365943224714
O       6.245391219603982     17.283127194982178    -15.940199824053366
Si      8.631293498571289     19.853040695851487    -16.130755656722414
Si      9.111360935018245     18.585216831626806    -18.982715609806206
O       7.716130468761426     17.818848483967958    -19.487511088482620
Si      5.859605637430611     18.849222622344477    -15.691225662571281
O       6.961708363865720     14.691547275823492    -15.851934432846020
Si      3.451278837991419     11.891032690736559    -13.994991912318850
O       1.275114460927152     14.641294809286597    -12.977410109316425
Si      1.738149909480977     14.525899152838285    -14.499340638822359
O       2.732265870251214     13.254698300258285    -14.501916836216404
O       0.366218770328578     14.134563088571056    -15.249436796208201
O       4.627053625577242     12.264670473951243    -13.038857350820804
Si      0.471309236051850     13.844367589127216    -11.837492207832565
O       2.415746018256879     15.753477585252257    -15.153232255170611
O       3.903093104740400     11.082123605256742    -15.311322885942092
O       2.340399910377528     11.058889239392808    -13.104727383240961
O       0.421948452998864     12.240827814386796    -12.175095266044783
Si      1.269906391351448     10.853173584618757    -11.973957339138511
O       6.123591371568766     14.040301069498268    -11.742965817631427
Si      6.050197864483496     12.725336636145608    -12.609233362882875
Si      6.863951373728510     14.779102044162542    -10.531486656396535
O       6.781866711141394     11.545928354517274    -11.712292012994521
O       7.018366084166164     12.853868073819607    -13.941609675136684
O       9.314522630371737     11.945928005206365    -11.298005494392608
Si      7.395199039411483     13.185715711209829    -15.435923074621401
Si      8.092631894197506     10.933685642120118    -11.047241374516785
O       8.926471059057487     13.102255221999011    -15.614953101972688
O      10.661551126113560     12.864088209975671     -6.072705479596554
Si      0.413696097812210     20.025773140781197    -14.368591596205489
O       2.693447271926687     20.855001211524240    -10.653519830668369
O       4.582358116358807     19.393184878080334    -11.625286219810892
O       1.254685577695413     20.276549990888153    -12.962345807218286
O       5.117068579808464     18.910421474615095    -14.261964711108043
Si      1.728593067596293     21.394644421676922    -11.881886696162326
O       7.131828197389189     18.697519629676655     -9.800890953384666
O       7.275706003488724     16.302782594152657    -10.868307635199590
O       7.179096918499146     19.729305853007180    -15.501654266792769
Si      5.627402519904118     19.466630083158169    -12.875073386674405
O       5.994187579139037     20.976274132690506    -13.103547294343175
O       9.227339078210425     18.054089054944196    -11.158220051236151
Si      7.632867353865257     17.851961880403763    -11.146184963676104
O       6.879530078546379     18.520630655573935    -12.348900610942522
O       9.754779942969842     19.216342531025013    -15.214920200881036
O      10.690149459733057     16.372687830033033    -12.444571393548003
O       1.120132072844698     13.790446807038098    -10.333104558965198
O       1.672388323813003     11.202861603026475    -10.424298499146300
Si      1.331056061553724     12.427944856510321     -9.432367146747195
O       2.358062180924086     13.490769617751118     -5.691346639427465
Si      2.969347524386167     13.749347627389614     -7.192911931632029
Si      0.910897010728441     14.175905440092379     -5.493201800242093
O       2.444764811696366     12.736739852761495     -8.286557973074915
O       4.609182193088372     13.856247660006510     -7.076713199988251
O       2.499343930939162     15.262816430098821     -7.577703148328538
O       0.269080224921681     14.024918835467822     -6.970998674371069
O       1.130193799448529     15.753424210240658     -5.505776688021610
O       8.188609515297161     13.823474362827948    -10.317506000704158
Si      9.643161299473025     13.114199080482587    -10.166160488578841
O      10.537723931476316     14.330464908330052     -9.897060286002276
O       8.678990955596760     10.921384628477490     -7.038929250335800
Si     10.508758204637106     15.694594199051211     -8.903139919315249
O      10.009515975446314     12.063957458531720     -8.948349120234473
O       9.199577858977621     15.592309453115941     -5.850976343338041
O       6.170752866778592     14.502982043919983     -9.151798511504589
Si     10.028920626943227     11.902564164853127     -7.285479632261161
Si     10.145050256908936     14.389172033716545     -6.404864558894902
O       6.624659722382251     12.255141342691939     -7.841355778108666
Si      6.133120879773827     13.868512163525535     -7.665456866091067
O       9.087661897797766     13.553296117760480     -7.299138513282093
O       6.931262244724811     15.057806064174427     -6.900160755702466
Si      7.296754421137298     10.843576080003642     -7.818022963253497
Si      3.976359995328523     19.887032947577143    -10.237569085013536
O       0.017635868971483     21.459343200660175     -8.232580961726770
O       3.060329618516169     20.192009629200690     -6.719803779073531
O       3.517354374017166     18.995637003367143     -8.956812881314557
O       2.454133146394618     17.715917738234960     -7.010199457974407
Si      1.528607478969821     16.467198720250327     -6.940235760108766
Si      3.531050505384429     18.770612729053394     -7.372908186563189
O       0.095643475075860     16.765152261950622     -7.682480807515074
O       5.046781631405132     18.569690331753737     -6.829386783959707
O       5.336428595743040     20.520371407848881     -9.646487100866363
O       6.744144289744889     20.115340197261713     -5.494591952056868
O       7.867826015646784     21.162045175256175    -10.139745502158885
Si      6.570847724888790     21.459838729823954     -6.440431703045399
Si      6.605879378040468     18.851799629571037     -6.506748414344821
O       9.039431014263091     16.211468675885005     -8.333470962829653
Si      8.154857720994242     16.141564077106921     -6.915678292626270
O       6.982427848893443     20.199426509582359     -7.649237630338997
O       7.590703366901494     17.662194238019872     -6.652435769450622
Si      6.905691700834943     20.154090772347157     -9.327745260854410
O      10.725184307055590     14.866589615546880    -14.838377294686415
Si     10.740429466184173     17.548200171413441    -11.276322847075336
Si     11.402442843254933      1.949590792031520    -21.817852764419726
O      11.323821685665518      2.037233475730536    -23.312894052319564
O      12.584423373567352      1.478187394886552    -20.917949163959829
O      15.374884635432803      9.851592829782046    -25.633305186400666
Si     15.786404791026076      9.952290085938509    -24.101891048754112
O      15.800813173261012      9.157952384274040    -22.754532933503139
Si     15.885898995338927      9.650102348508351    -21.161277773825873
O      17.189347741830929     10.487808382293254    -24.711166468789372
O      12.310177471031182      0.895212759792496    -18.407653461523701
O      14.680797050717521      1.253235085674234    -19.050083723025281
Si     11.821864328732978      2.073500951676531    -17.454251775621614
O      13.067033461335013      2.611094220950818    -16.504621614040058
O      15.490730892436556      2.436357687313937    -16.968745727474012
Si     13.276738561004672      0.725670760651841    -19.701813700177691
O      14.386332410748267      4.764110315700442    -15.991010667086655
O      11.090703445403403      3.107479781671996    -18.460535438755088
Si     15.881131233072242      1.274912517222941    -17.997963432525168
Si     14.583276207319759      3.194371343083898    -15.903999156667686
O      18.288901666574279      3.868574340936605    -17.905218214512679
Si     18.487750547983204      2.614577642589970    -18.918141662232262
O      17.227624423822416      1.691700888769081    -18.708187348603044
Si     18.973723172376200      5.021982595186204    -18.878829136727216
O      19.777850676795218      1.636824285960638    -18.632770902278398
Si     20.817812479464280      1.627945150580743    -17.436406159454350
O      19.028115440387833      3.779706366923923    -19.918426209151015
O      20.126491854261641      1.142692902642448    -16.091720445157080
Si     20.991600510635344      4.756101311094616    -16.646300765345856
O      21.083711141220252      3.209521285117226    -17.147136291343642
O      13.404467451078833     10.155278576156977    -18.315107341240981
O      14.322517004513937      9.689698848249712    -20.679115728908783
Si     12.918405136582592      9.858259796622340    -19.846018554459842
O      11.750962706717766      8.727875991967831    -19.740049025791343
O      15.671262288085991     10.540100520828847    -16.930734135704981
O      14.758516619828420      7.191924606308286    -15.825680656713748
O      12.144242856603112      6.221524842419003    -15.697675627388014
O      20.919848559133456      9.799495841537077    -17.261326885820750
O      18.913967558915363      8.537271218511528    -18.639397719183108
O      17.446035116576475      6.341288171988072    -15.944856374416458
O      20.345460269290353      5.423740830187384    -18.079402004733531
O      19.906375568011562      5.462765249966043    -15.656809593445209
Si     16.293956999893840      7.518824516052621    -16.263166744294168
O      19.386785574338703      7.971327425775374    -16.120418416523961
Si     17.544599438840002      7.761855294711866    -19.099909351848815
O      18.341500642624442     10.428667112103977    -16.973646227340815
O      17.957400539837373      6.231168696338954    -19.260695701036315
Si     19.451429802285443      9.245223397803407    -17.289199080833029
O      16.588141386074341      7.858095946050280    -17.772219751352452
O      16.770744965874258      8.634381901957976    -20.206079098937273
O      13.344058145592417     10.746501190222594    -15.755730155912040
Si     12.462121656005793      4.837455503755951    -13.095837879895566
O      12.614500691491854      4.524040840384657    -11.555405686212824
O      11.997868659333578      1.090576409638460    -14.366568820578639
O      12.297540167735148      3.483133831196060    -13.881095177433766
O      13.859984829432920      2.323806450358822    -11.825065573219561
Si     15.261224780017447      2.590760129351831    -12.822089022718743
O      15.727314677278992      3.847236914700520    -11.881806301274530
O      15.084125665251884      2.912731812315388    -14.398341350661330
Si     11.257003109581445      2.497260838923143    -14.665451161620979
Si     13.062442453868812      3.235366383546512    -10.702837887979301
Si     11.738703594301747     10.319936002459434     -8.837429393673016
Si     15.813434209238585      4.181778558056207    -10.233984672299213
Si     14.569854797147032      9.682191998177347     -9.559400590124508
O      21.338945491480807      3.588618204781175    -10.907736750432376
O      15.613678973587062      8.537315568938839     -9.755849108308691
O      16.419015929184248      1.504081500072005    -12.696143139347983
Si     17.618608623673680      0.748732713370606    -13.491861850301165
Si     20.392823356397102      1.222245691934727    -14.486421147823572
O      18.959162951536925      1.519511650757698    -13.755349635076126
Si     21.344838825775359      2.055987039457603    -10.453689828908139
O      16.808272590889114      0.227179469833466    -14.800580169243723
Si     13.746121654316939      6.099250369607459    -15.368682217262936
O      11.056736838947932      5.609068831669151    -13.470053223367099
O      13.635105487702875      5.614787986025963    -13.795555218122397
O      12.998635663604238      8.576729072532009    -13.350338991626026
Si     11.517856491344610      9.239461216927076    -13.676442103569697
O      15.357299816498081      9.952284532494732    -13.310927185503260
Si     14.302293645760374      8.980318353173217    -12.553362328756952
O      15.059029912254923      7.728632043113148    -12.014000472753283
O      13.792019512492304      9.861864805075218    -11.253022920203771
O      10.865878307015302      9.398240603343261    -15.173376711916259
Si     16.072699742622216      7.286460165555684    -10.760715358122775
O      15.786152220483135      5.815774042403953    -10.299951716380821
Si     18.856015873684964      6.629535199179172    -15.282013156296472
O      16.668268903268089      8.653701422306387    -15.133905387950978
O      20.133547408218732      8.058960176700644    -12.109884028010192
O      17.574933989206034      7.362900309725543    -11.275884844740883
Si     16.820747514889845      9.803057174237217    -14.004125652496217
Si     18.571484612907735      7.908692436975515    -12.456961796793642
O      17.891745061867976      9.283763617140531    -13.007210723591539
O      18.622278751973926      6.973080406141998    -13.757051312669072
O      11.683959026973112      2.588162672684617    -10.018111479791198
O      14.309508344824055      3.713743502181073     -9.777473579195325
O      20.151252282533505      1.029606857293377    -10.016547326239262
O      16.942247565145635      3.518827923371281     -9.487997312283731
O      13.198754160396671      9.460034321999764     -8.755475999235360
O      15.918780076438621     11.458374978451921    -27.720428553692102
Si     17.138772751234818     11.012498802733086    -28.541398961887943
O      17.809434678726518     10.932463353073326    -27.128837036671872
O      17.193962560235146     10.847638799202773    -30.004050608233165
O      12.735025548358760     15.589307449363876    -22.738327435298444
Si     13.207375160955909     14.001258478750277    -22.719848214754702
O      11.914718936992259     12.995868199556165    -22.539544770727154
O      14.384733528344908     13.700970576304966    -23.634045398861439
O      14.978910216771354     11.269635487431739    -23.634551735048415
Si     15.702578167399556     12.774769327661694    -23.929508486391992
O      13.512559818464204     13.400370331460437    -21.204353781777424
O      16.216482068315464     12.564021431941505    -25.383112859683933
O      16.655178403539892     12.959729825741125    -22.706672644983435
Si     17.518929209464286     12.309272051978319    -21.497531714604946
O      18.835134578366628     11.683011876246850    -21.835214555779324
Si     16.487372482523721     11.086558600282183    -26.108296125782864
Si     13.114605042528801     16.834173121975070    -21.888793154001846
O      12.899005092650913     18.357788290792410    -21.606353898045086
O      16.428097641956285     11.162483569478638    -21.014710271215655
Si     12.121494253426937     12.706800902461470    -20.901547448340764
O      14.112726249171303     12.485419908123722    -17.511580549906100
Si     15.329809762130857     13.566790221596744    -17.356557305127858
O      14.676833151264598     14.885038806798711    -16.635007761186380
O      12.200648119122484     11.209708333715639    -20.348527014108040
O      11.112438207359419     13.689991261970249    -20.086308206398691
O      16.045580994561938     14.147238788281083    -18.656058638488560
O      16.757089982019092     16.095948666338710    -20.228125694291599
Si     14.121194385157665     10.931703000509520    -17.195696292897335
O      19.540783874924941     16.618198759360347    -16.151982410439185
O      16.583779977820445     12.717714959626193    -16.725400328523094
Si     17.053570654513361     11.186072871553723    -16.429686357093441
O      20.947935021092725     15.241475159547436    -18.058467233175968
O      19.505858333083463     13.967759809992360    -16.381570500656558
O      18.275639868679402     15.266312555938887    -18.274540656093436
O      17.738767957145686     13.587233748497134    -20.429845713120169
Si     17.315314585634308     14.751117062693268    -19.517463413129441
Si     19.515475257631813     15.314389334816116    -17.254232307811762
O      14.278646222290073     16.396150766221705    -20.914179399122155
O      15.106890099071103     18.523329663410919    -20.263833590374571
Si     14.246105247825776     16.346233072371465    -17.117507554277196
O      11.594949296118758     18.554117139051343    -16.814838370094453
O      13.500861022411740     20.702792730167829    -20.118447356661910
Si     11.790624287375742     17.650331551539107    -18.115508837523109
O      15.878728521326426     21.355389407313535    -17.169098037159827
Si     15.386967465583139     16.967218577917308    -19.891730338763004
O      15.176692365492279     16.830533544456920    -18.332698887504588
O      12.756869332764097     18.376372804428787    -19.148728267485808
O      12.754115716527064     16.350648340872347    -17.727638051718863
Si     13.587715786768168     19.158095988672603    -20.325785060545343
O      14.291329180504038     17.378439017827155    -15.889856200814959
O      13.776480542638675     12.724359829659500    -14.146210841709363
O      15.415086128127720     14.550253324778708    -12.900988075020079
Si     12.641026631212227     11.703762986537059    -14.699640368530467
Si     13.954092144879862     13.872164819692694    -13.021501369773143
O      12.843187380120117     15.081188683359418    -13.307507786837691
O      13.578309214384671     12.923190643048974    -11.667424164538168
Si     13.528678549224535     11.560829936752459    -10.871955944224860
Si     11.447460910385745     15.863102283511028    -13.832024652050453
O      11.999844341663529     10.806315301357374    -13.485428450726355
O      20.819775237951241     17.453578315997898    -10.087059360212411
Si     20.411397952672345     13.246070445409396    -15.307932074807736
Si     16.422515280881871     15.816008335669210    -12.795804875447612
Si     19.563547847967296     14.978498008986769    -13.004805655101272
O      18.020783515214713     15.336721989474789    -12.750587134074580
O      19.724742806163107     13.598039575200534    -13.871099418112934
O      20.556420815440319     14.599136053488808    -11.821384029284760
O      17.205009040960284     11.069547766794930    -14.874297949219208
O      21.069451153921200     11.838103336353068    -15.605695622108012
Si     11.264617150581362     18.711745571620682    -15.234560262508376
O      12.060644715786559     19.987708380529082    -14.667929256929973
O      11.585691080425951     17.310878074207384    -14.596058878771464
Si     13.486453414985704     19.180650997675624    -12.140169058022147
O      14.702948983328113     18.879341511094591    -11.138051650822458
O      14.145105352619074     18.417809079123536    -13.439004143946658
Si     15.058764475258116     17.931093146228026    -14.644220830408333
O      13.293406922647838     20.698603201868085    -12.631127497505938
O      12.098373765043409     18.449763253501438    -11.682652906071350
O      15.734199307299885     19.330734948995485    -15.151735607869357
Si     12.909537294679136     21.252821431431105    -14.161933402943491
Si     16.153002519834800     18.276292693625926    -11.014076788557260
Si     15.728486233951291     20.935969713589564    -15.604661598224832
Si     18.257623426094813     18.863811300555636     -8.574797575025714
O      16.062959016959592     16.678061602276887    -11.473071577719717
O      15.990873055880117     16.718239605354579    -14.060272741863020
O      20.883584187942720     21.247298076100488    -14.135218680895077
O      20.112502522585554     16.239894950296044    -13.788919887137011
O      16.994683729088351     18.752347424292239    -12.331915237749120
Si     20.554897857177803     18.841754587484306    -10.667982274276824
O      18.751618329595939     18.481240489560420    -14.293290329242222
O      21.174689382049987     18.550123567719581    -14.549984713009305
Si     18.359868548061090     19.339201345895205    -12.998535070564476
O      19.567994526185469     19.003872985596253    -11.931615318411881
O      18.098768573864323     20.913237034310697    -12.852767648289566
Si     19.924629562848800     17.494190394050690    -14.826877083865812
Si     20.595128891206809     21.072526147759689     -9.489092210643605
O      11.259117901061307     10.778512919827335     -7.394157962090677
O      12.258695209550952     11.455756084055050     -9.942590758592681
O      14.776563809480498     11.231232587588403     -9.807322081971494
O      11.046469192637549     15.171022642951899     -7.505539834687752
Si     19.652124398523760     13.026299320383295     -5.037487793560348
O      20.164765081659095     14.935810980331942     -8.627542053870886
O      19.594106117562038     13.108824088426033     -6.621820706953470
Si     20.552455174683228     13.552710586679023     -7.916022591974201
O      21.340384537114360     12.364113389927811     -8.753606598714081
O      11.002009085916653     16.892925862839313     -9.826143085869388
Si     20.372291224663584     16.544797372436566     -8.682970005946382
O      19.531458741505425     19.799842869276176     -9.407837073644302
O      19.128816967782875     17.473529193129739     -8.378154415890911
O      17.908286616260586     19.573900502553720     -7.314798250702981
O      17.104122176594757     18.609872817343319     -9.741816087028235
O      21.467864178501774     20.063112562483486    -10.485877343397247
O      14.269565547259786     21.349138361783119    -15.034916173517757
O      11.519922808843134     12.548199072765298    -15.506724317465874
O      18.629663819034381     12.605979404611594     -4.055210842918450
O      21.132816138748517     13.428045075753625     -4.700766092671156
