# Supplementary material for: Ground-up generation of periodic slab models of dehydroxylated amorphous silica of varying roughness
Source: Phys Chem Chem Phys. 2025 Jun 26;27(28):15196–203. doi: 10.1039/d5cp01570g (PMC12232287; doi:10.1039/d5cp01570g)
Supplement: CP-027-D5CP01570G-s002 [file CP-027-D5CP01570G-s002.zip › ESI_Structures/Dry/structure-number_40-alpha_0.01.xyz]

432

O       7.237424291530403      8.772151808213202    -24.893860841783646
Si      8.273923449493244     10.069674931740408    -24.980546280688088
O       9.435500674730614     10.179030907626750    -26.080900021389827
O       7.149174366010897      6.229598143385338    -24.461635982044424
O       8.683832577082697      4.729132992695448    -22.887383198981745
Si     10.310306390620132      4.973361870232559    -22.650934539064707
O       2.043307807151109      9.488647367460713    -20.143235868012926
Si      4.740069645269808      7.361775673383835    -21.565117939070010
Si      2.045970480277686      8.617149756203506    -21.512963435215458
O       3.144642646020258      7.374211056597817    -21.462460097265094
O       0.563454527256010      8.328653078286354    -22.019551631116702
O       2.909894871071534      9.558975506815528    -22.565755532613537
O       1.072533235863466      6.563409064463496    -19.300950207063504
O       5.387052758492286      6.128629403405366    -20.706808883333146
Si      5.374412149486425      6.962187962607192    -19.270216852932222
O       0.176073308208921     10.553383666506150    -22.933184995301573
Si      6.592551488276834      7.657276594590118    -23.962410453938972
O       5.207639654018427      8.276683984513129    -20.245284616423273
Si      8.502629381418958      6.063975905595163    -23.700047752493521
O       8.024037641925005      7.564210536890491    -22.843340698320802
Si      8.355634733110884      9.181410025159709    -22.249858381284106
O       5.361532594393087      7.552047678805029    -23.014226121081450
O       6.851914629607116      9.865629894191075    -22.460061559013752
Si     10.412591183305022      6.525190049317897    -19.896165557880078
Si      8.917010438972779     10.374097758786833    -19.372841684753947
O       9.092224011481274      9.765498968087867    -23.522845211527489
O       8.995428971544190      6.217000571511886    -19.221133256786235
O       8.918712575433265      9.311792869840382    -20.784461658205046
O      10.098315355682820      6.070719167755397    -23.828797431852010
O      10.277952328843579      5.803319126106386    -21.308768606469314
Si     10.557735401003161     10.723204005280394    -27.114340149860471
O       4.258995072404399      2.090029187617799    -14.995052100359153
Si      4.771016080127840      0.651517641297761    -14.424497135804895
Si      4.088596596069900      3.655679781601967    -14.493975899526999
O       2.703556169662736      4.418255270520580    -14.807055898656463
Si      1.308744271310451      4.814157809397929    -14.207067057828340
O       1.193014393707631      0.517946792555170    -13.937771424774001
Si      0.386986114995158      0.284245954036730    -15.290500473005324
O       0.114992396075248      5.325698864760918    -15.069898175224328
O       0.305764340032904      8.680313394734904    -12.473771679840057
O       5.440501390987397      4.388827179914267    -15.011183359822546
Si      6.989326470052997      4.231469326154462    -15.638929154509741
O       7.310631085331875      4.842152225664623    -17.070218690369941
O       9.016855310507518      0.940725394778809    -14.678264543865152
Si      9.606342153543329      4.621608183578553    -13.951022459135958
O       7.323934190845836      2.708537158393098    -15.461283628424573
O       8.149998921702375      4.778855896619430    -14.606916638556724
O       6.255980562488119      1.031488005108963    -13.993323751660647
O      10.305901189496604      3.219066816520353    -14.641777336915313
Si      7.611118876618283      1.729517831667742    -14.232576940641856
Si     10.479467406375301      1.576103822594175    -14.375371362242333
O       1.695194394116526      5.057998960258768    -17.928910421813704
Si      0.243812802227610      5.409211227127641    -18.602766534836807
Si      2.371475793559755      6.489209912309592    -18.275233171379458
O       2.097153849511830      7.572653927689381    -17.130707858315564
Si      2.008843260333773      8.845673780703036    -16.231948472139727
O       3.394147551991916      9.618677002506393    -16.323588609933175
O       1.086421316322882      8.468918824169601    -14.912800171766539
O       1.085189850138758     10.158304089559264    -16.649488877835743
O       3.918170552921613      6.641915228636504    -18.590970518664101
O       2.185684402543215      9.492321565885481    -10.788745380145762
O      10.315358774956389     10.585994925470770    -16.430409299696635
O      10.288868390244041      6.011693506567337    -14.439803312230294
O       6.678569813256504      6.922106898983535    -18.377153159973563
O       9.528659749355301      9.238533543467101    -18.268871886958085
Si      8.048119477472424      6.116189604263488    -17.898402923199157
O       9.182011302627519      6.467759217970585    -16.744584678966692
Si     10.582968711870999      6.529322243860377    -15.893727202049581
Si      0.878099562263284      8.526790156807069    -10.898340167604793
O       1.454247212586660      5.716345413284365    -12.833242861466402
O       0.697597320711900      3.477320606390630    -13.387473896453455
O       3.762398430177065      0.394952551772973    -13.195906631920781
O       4.292121100490453      2.407703625526765    -10.404862162860146
Si      3.192939693758666      2.968602841224966    -11.458716444332250
O       3.876260833803073      3.448740812564068    -12.836249120618723
O       2.240044066528449      1.628147488324948    -11.733078731603946
O       2.239711632097705      4.211166862394467    -10.951848346308346
Si      2.214888234713571      0.327149585066061    -12.668750856923127
Si      5.525264689548401      1.924541431513261     -9.584579470121154
O      10.565427954916268      1.725423252079502    -12.766710587817077
O       8.067945208021758      2.395346787475169    -12.873830505528545
O       9.177207601674484      2.197099388076159    -10.508256622016775
Si      7.941399589772419      1.916735931693302     -9.551940816280441
O       6.702375699962051      1.066345017384209    -10.268667517456976
Si      9.501161655416972      2.640218314504626    -11.977925842225225
O       6.770945531797682      3.003093872837921     -9.298645984429669
O       9.645085771443652      4.127839772417849    -12.417568601337141
O       1.180380769503501      6.900098036635435    -10.626720483164821
Si      1.202217956866059      5.427744589651063    -11.165948065572721
O       5.485874822274840      1.125555227301528     -8.185244425951907
O       6.704182076943997      0.979306838799237     -5.652212588738492
O       7.996794099744887      1.182790342329771     -8.072281504242982
Si      6.687740164791298      0.660346900425694     -7.279135320706972
O       9.190552051034201     14.446189895734927    -34.111682420120431
O       9.457989227070378     14.745139971212319    -31.455110428390082
O       9.271305727663117     11.299892309634085    -30.611810386108843
Si      9.794055429338353     15.259788504446394    -32.967838088573053
Si      9.724362007288946     14.413342133117135    -29.937636893973274
Si     10.741563021156049     11.669461386963309    -30.006751348870761
O       9.053363572873131     17.919689016056005    -30.124568738840392
O      10.742549840346577     19.067825556340242    -31.660865493446924
Si      9.753772303342839     17.823365715323504    -31.593394077133024
O       9.274784391681470     16.886161825664939    -32.875972285264631
O       9.930934681959043     11.305088103388094    -28.490765722985842
O      10.031923961650945     15.744618335453325    -29.048404569202944
O       7.129877406127650     11.174210849960078    -24.546648331785324
O       8.585238042491419     13.384604269395609    -29.353785510687704
O       7.201148603743489     11.130840883248766    -28.595311814780210
O      10.658909558154097     14.139790932504884    -19.517423999557284
O      10.061302689442687     17.935732197962913    -27.650407904846450
Si     10.288659032126365     17.348217117848616    -29.098565876326692
O      10.298912038008003     18.571592588852567    -25.059730206271912
O       4.648399923017227     11.335706072706028    -23.225887076538374
Si      3.140822493649432     11.125888246349044    -22.624359897844702
O       2.051971023396041     11.913616817643280    -23.544216517619979
O       2.888819707151157     11.524783304770626    -21.101464774635346
O       0.842339049566859     11.657511603068695    -19.380774350224474
Si      0.439853536656072     12.004887585213018    -23.481290995982569
Si      2.262134993624325     11.001341837131195    -19.667897522693384
O       6.755855838782062     12.376237604502389    -22.209954996250829
Si      6.210665817203421     11.187673965740160    -23.200871078582953
O       9.199629879845029     14.960824763448636    -23.540118832416685
Si     10.224366158688222     13.779570931493435    -23.026038079457024
Si      7.934366710202197     12.641918194104626    -21.161555869193638
O       9.284128653083272     12.823045889959133    -22.139146265709162
O       7.901156935238988     13.972104803014602    -20.337217043390570
O       7.906053403280321     11.360203413397443    -20.254338527021805
Si      7.552998572282221     15.533112345513535    -20.295845896111022
O       6.181973322551485     15.235986967092845    -19.556828304641417
O      10.181783485174048     11.472788425731260    -19.401901448741928
O       9.311214631106669     15.904038391622962    -21.262427686573439
O       7.150789476556622     15.983118402356308    -21.861887744350742
Si      8.489133592280895     16.126446734447271    -22.710460891259718
O       0.885958466708228     17.934983155008091    -22.456263774564523
Si      1.498149925220297     18.076776671441177    -21.037003518233334
O       2.790141238786480     17.935225590614859    -20.254743732710182
O       0.232364887834211     18.298424656034534    -20.174744442700426
O       8.305191184950326     16.462390257565033    -19.196103914926656
O       9.271834039563810     18.612097530246629    -20.084849778519487
O       8.573318131741017     17.543856684895967    -23.420498764925370
Si      9.811698790915205     18.546750244139936    -23.571430397092247
Si     10.445569937298789     18.868864196214641    -21.174403438778352
O       9.808207600957317     19.771853811782123    -22.500795651464930
Si     10.688340782777638     15.254925499615558    -20.626725485515422
Si      8.350272362728200     11.776399356672147    -29.278023909500838
O       4.033038476736863     14.598089720793197    -18.229237721734041
Si      4.001075538692461     10.999760268348675    -16.909713965642514
O       1.166306134103860     12.445563057777711    -15.367117911524705
O       2.330834597722474     14.557114287021394    -16.261866919704936
Si      2.537316458387219     13.313494291004067    -15.298913611758040
O       3.608563354604966     12.259844631284501    -16.051287582164264
O       1.320501759124033     14.519434099437053    -18.543239239508466
Si      2.569241956379302     15.097281582355730    -17.757849720727524
O       3.286602907405633     11.101223606229169    -18.405077958031857
O       2.744277667396193     13.604757849965992    -13.774467864275131
Si      0.201701450354560     11.345571288664642    -15.896696914565281
Si      5.661309870945175     14.717675629409603    -18.151864345556980
Si      6.811359471926429     11.891114875832733    -17.096098928600856
O       6.343525830089471     13.316050731586298    -17.699566680734044
O       8.192005270242491     11.290398414349401    -17.834254648295246
Si      9.308249295406338     11.716602238333524    -16.635101475503976
O       7.942491252980485     12.016108829178405    -15.885300575680830
O      10.266190029134128     12.846852242111003    -17.313764220468098
O       5.569645298213280     10.916217032792296    -17.010448362555639
O       2.700683773624495     19.318284541494837    -18.058649220190532
O       2.631630005577692     16.711787293195933    -18.029200584753351
Si      1.403969033407159     20.068207649959803    -17.540173712872075
O       0.910596779583926     18.869287776647059    -16.517641813577427
O       4.703465359944682     20.832990468285324    -15.265946415527466
Si      4.669227418311659     19.172895488319764    -14.976408793911791
O       3.232346424216726     19.021013007750692    -14.286618711802401
O       0.760166271235289     18.441251295437411    -13.896191519438077
O       5.219167413693712     18.368845388872391    -16.223208490300991
O       4.518117787525484     16.429044452833391    -13.652405286048767
O       0.520006782825497     20.629685881404932    -18.827966849424897
O       4.931591078019581     17.874078530012827    -18.631674860225651
Si      3.392962152943524     18.039264463197650    -18.738042851654246
O       5.998274521082898     15.966603878564614    -17.198014121533703
O       5.671429657099115     18.757730541607263    -13.760842861264315
Si      5.998692806423759     17.587615566280160    -17.374188262753297
O       9.905628857962261     18.356792316438398    -17.602549675127271
O       7.345360560213258     18.213737941569402    -17.856138102650664
Si      8.709247753093127     17.954845740939202    -18.628329987197770
O       1.079955365791197     11.410431787689175    -12.073409394187742
Si      2.712114673276656     13.594336297206246    -12.168313327501556
O       3.412226910512698     14.931839869789863    -11.719942423407835
O       3.275613607050178     12.179234827113788    -11.543160820026372
O       1.455637664716258     11.747548389507218     -9.919363933295365
O       1.147366399795512     13.672252274818151    -11.565494747084465
Si      0.363255321700459     12.443958862648101    -10.984815946989670
Si      2.300142519532075     11.059480944407738    -11.068632731877381
O       2.715816395524643     17.604622457531132    -12.217441163146885
O       1.938161971145212     20.272842328259983    -12.393913423817979
Si      3.807398556761707     16.419147446545914    -12.147756181152982
Si      2.079231477184020     18.785805539065375    -13.044416568617299
Si      5.916155005137024     17.209578791919881    -13.222329271790562
O       7.264091877852565     16.656162626319393    -13.609273423707673
O       5.290150230303500     17.089489641865654    -11.725662670111653
O       1.353825044034389     21.377513797339990    -16.552088001370805
O       6.679977838744303     20.143555928422689     -3.957857183276011
O       6.724113507402317     20.674296013370952     -6.688802890862066
Si      6.726017817521349     20.985996945086498     -5.133048506821970
O      14.831222559660048      0.486496514045085    -29.964985331395798
O      13.722237744108334      3.443747549281125    -25.658676323341002
O      14.189683703934524      2.000076947853921    -27.911388326781932
O      12.864184156253405      0.778696802483793    -26.166936249820210
Si     13.892343721738204      1.979031971871284    -26.297740004729931
Si     14.581923322294005      4.813576833681954    -25.834673870225007
O      14.881696688796133      4.743972424341660    -27.441314104821434
O      15.443361127518545      1.490549907329156    -25.906878460142750
Si     15.361000473158388      1.675599594720140    -29.066557521237318
O      16.088515274224267      4.613479524184291    -25.260347109373907
O      15.896511897748379      3.092880447252991    -29.382257443217810
Si     16.241066693126239      4.218411231911920    -28.198355300422921
O      16.515976735360926      0.940634107341072    -28.155045515597550
Si     16.862509658763546      1.601758942084843    -26.706224566050853
O      16.974269238412283      3.106097260665464    -27.210953219408935
O      17.906791827194510      0.613217030356853    -26.007974347281863
Si     13.015358322099484     10.355880313540514    -28.582673166721449
O      14.034353620952960      6.118726154264833    -25.050753241623593
O      15.060954284231967      8.675483035030153    -25.055084261896866
O      14.267460225649815      9.361926380749239    -28.815270058794795
O      11.877726112569432      9.926531298762375    -27.566863021577522
Si     15.910211003939276      9.636354760223671    -28.707452011342394
O      16.272738118896655      9.848718760154684    -27.129367322388692
O      16.995868145084511      5.576357676217713    -28.623356367877435
Si     16.401021781848058      8.737682003914470    -25.988940619935512
O      16.494832171522258      7.366225372367269    -26.816403754445680
O      16.757822973496264      8.350723200581518    -29.073913280377699
O      17.683555349375041      8.672636468672930    -25.006722623820092
Si     17.385358108194755      7.138019666178524    -28.209100587522183
O      18.895520234121989      7.392844707325385    -27.919409784181653
O      18.418725013529393      6.214636720323694    -24.633565725270884
O      11.558572222242926      3.997734545426372    -22.704219891387218
Si     12.906396109717191      3.967714897560379    -21.898219174916658
O      14.402844508908760      3.840507046779120    -22.454443966401513
O      12.718664680663123      3.121106696972296    -20.541387075472088
Si     15.881971947213502      4.319226721243638    -21.845625604096856
Si     13.079799300482540      2.915441472513786    -18.999530025427958
O      13.063849838673617      5.515586069468281    -21.385242763028373
Si     17.108243653144985      5.427791745382638    -24.294131691803312
O      16.420530120163324      3.165090376487574    -20.917923567019361
O      21.166770864121521      1.456198692786450    -19.852174325078952
O      18.897007619510138      2.660254551806844    -20.282990416255636
O      17.671137060707892      0.606152002319891    -20.966323182850193
Si     17.418818228529567      2.056108255273799    -20.243173897559103
O      16.966590720919623      4.564655602081289    -22.946759837067166
Si     20.297837288475151      2.758622058650588    -19.499784187431001
O      21.005621092703088      4.206222950197763    -19.435502407562780
O      11.369037370856240      5.706055832240704    -18.897419351149257
Si     14.693058221263293      7.327862166570991    -24.192885585011339
O      15.478628786821478      5.775281970028068    -21.148535580468433
O      13.755627358342023      7.668525356390067    -20.039363400437075
Si     14.154404158760345      6.674577256470084    -21.205374643419315
Si     12.588873888914804      8.767328719254788    -19.705442564017552
O      14.140975414729068      7.387825214595091    -22.674614275808171
O      13.195093525624973     10.256508760731036    -20.036771241809429
O      11.256348206950546      7.890235128153675    -20.114279573919635
O      19.716334044819508      9.568973907236497    -21.845110377118800
O      16.177265218168504      6.731392511335561    -23.961239898015396
Si     20.925375678176039      9.128859401974818    -22.813267403189357
O      17.314738404396781     10.137160776683720    -21.632864104546602
Si     18.381545672161916      8.927027691128277    -21.342106158642398
O      18.267767212304200      7.822242933176728    -22.511333793888898
O      19.838713056301458     10.614955507502380    -19.054114978603039
O      18.672679365807543      8.432356397777196    -19.851753559734423
O      20.217343298852505      8.368275792637784    -24.057749190471405
Si     18.706192222767978      7.789604330320794    -24.176994414798770
O      15.249475405583565      1.593388691343797    -16.411264648992290
Si     15.469173740507706      1.216278622805183    -17.960887490633809
O      11.793283318449607      3.235890041583263    -18.009264192845642
Si     12.162633662791638      4.862531313832446    -17.817604780089319
O      11.484060186692309      0.600377201306527    -15.151798644531782
O      13.599425612209677      4.328886502732890    -18.448553016918794
O      14.097282257514399      1.681247160237736    -18.744958977036880
Si     19.675782929600157      2.275232409101595    -16.477220376158225
O      19.779840284307870      2.413291247853881    -18.015173391067528
O      18.278752358341837      1.687663592837214    -15.898661305038473
O      19.864938255638478      3.844671015496951    -16.122076776106933
Si     17.634408596795595      1.017435854555268    -14.592115247144628
O      20.892889181125877      1.438965541206342    -15.854815672442216
O      16.765520701473442      1.732916408103970    -18.771974065339656
O      11.691527442528216      5.555123731272865    -16.472662916421175
O      12.118866884812252      9.145345436451491    -18.172016796695814
Si     20.259334731552659      5.378672594134643    -15.884551604709108
O      20.706952580493958      5.913135647861064    -17.430739171106943
O      18.134834721221196     10.361317413917041    -14.404867400019050
O      19.115615013233558      6.275875981310680    -15.281751435399551
Si     18.319528234425189      7.463466856214818    -14.636835889157124
O      17.403702078263677      8.447032967956893    -15.498736267509196
O      19.770370784842967      8.490859822079850    -14.064914223898981
O      18.793062208528244      9.587824675767795    -17.051445173118143
Si     17.685598008521669     10.059457316954683    -15.901464427624346
O      21.172252737587520     10.486324065945722    -14.666500868911667
Si     18.742883382285598      9.544799952764341    -18.686731037639294
O      19.061133833764256      0.766963762706447    -13.791137253528422
O      19.591933478249857      3.564591358917680    -13.192799210683990
Si     19.053365191843401      2.062575368486593    -12.828044755379679
O      17.491998186167763      2.058966442855387    -13.320165233237880
Si     20.984263081109287      3.445526481611691    -12.338143517422537
O      20.322056821445120      2.049724651613425    -11.827511907141554
O      21.297923579587483      4.596935286984378    -11.285839168870949
O      17.730092962122498      8.054303656454154    -13.176123643964329
O      19.175403960288854      9.990608469881947    -11.837602580898462
O      18.859167542182121     10.180140091251465     -9.198400961561845
Si     19.895328687455862     10.291013865526471    -10.302569021074028
Si     18.537980501652122      9.443372210363066    -13.159838769204612
Si     21.350916054482980      9.026926001660954    -13.979739797528659
O      21.200328316212509      9.299087982951058    -10.150855135373407
O      11.003473695758830      8.035815035874561    -16.250435686685339
Si     10.754017789148087      9.239448768992091    -17.252179594345936
Si     15.177871826766744      0.035515212350781    -15.851027928154975
O      16.367177801070365      0.012183309089192    -14.790867493958929
O      17.289853831409534     10.182554451367691    -18.854223608991184
O      13.179967151302781     15.403095399944489    -30.816169079869653
O      11.420372659540929     15.508535422411798    -33.040758225001269
O      12.039074155956945     10.856321330903672    -29.781171452829554
O      10.915811908717176     13.245096244934395    -30.022587699041015
O      13.178188917762238     19.939061519467284    -30.574546339608407
Si     12.278048785494208     16.216250079628821    -31.837221903000966
Si     12.166981827229678     18.788981257011329    -30.907251671015839
O      10.932115102701172     16.710671604758147    -31.068785776928980
O      12.852174475662768     17.694231968629246    -31.805041647556440
O      11.622104491581307     14.637905484872288    -26.173215634793621
Si     14.594209567649010     14.128956002817400    -24.745038401439515
O      13.924099379917161     15.393260929865619    -25.503198035266767
Si     11.806706184089581     13.171056687291875    -25.527603599608824
O      13.397256063371076     13.081408157092948    -25.224032775323227
O      13.210854726031448     15.378171501820432    -28.122045564649795
O      13.936931270897954     11.672252205566323    -28.090103612098989
Si     15.234858581022394     12.448546056155179    -28.680005072512870
O      11.180057167611823     12.049170219812238    -26.422991378444518
O      15.918652207944676     11.133466218772424    -29.326473302116128
Si     12.789303700719115     15.721609098011061    -26.641410336717460
Si     14.035331214647803     15.215228886410429    -29.500414020926005
O      16.043103554985954     13.818210681610015    -25.396268623714285
O      16.356048932201908     13.154852181542681    -27.770487836428536
O      18.388807782556274     12.734240029589394    -26.000255993558369
O      17.831237490104709     15.155600355602065    -26.806945875906230
Si     17.240619286954505     13.739198056900168    -26.535754376817604
Si     19.203819843467464     12.492063428788143    -24.677005799580801
O      20.752712533457533     12.067879990174216    -24.630376969106660
O      12.087951974580713     17.204302767770255    -26.462395629736012
O      14.007375669341355     19.936536583816320    -25.716814242972948
Si     15.244251167356275     19.003446418936583    -25.907759165299865
O      11.699379596055268     19.859670272198809    -26.724570734122040
Si     12.992970931240093     20.794876355979913    -26.706460254199904
O      13.749097554302999     20.659596784452869    -28.078820090920143
O      15.030723795089344     17.953936419362005    -27.115916543899942
Si     15.723196111519298     17.752694250873560    -28.662568969615364
O      15.822801453300368     18.189469368862607    -24.638450623951051
O      15.044984148747591     16.473762745368305    -29.322838371452310
Si     11.036739782679680     18.447902980097201    -26.505999898109412
O      15.397775043816420     19.174769826369044    -29.445475784310318
O      11.768985964666884     18.106539133137705    -29.456181899612488
Si     18.183586577366402     16.663707286891267    -27.118514007270324
O      19.702405955953644     17.161974750203289    -26.990086793083492
O      17.238551707952627     17.294196011757041    -28.177044454489149
O      16.547407343890558     19.895190410033116    -26.409298341641634
Si     19.683527248868181     18.204737897625307    -25.796160774047870
Si     17.954981948901409     20.505781138269242    -25.892591652583150
O      19.223026752227277     19.615696563263011    -26.314677957659928
O      18.071228786689385     17.460778348208084    -25.550859642175606
O      20.409591811082329     17.835435855545533    -24.411239855111578
O      17.827639365279268     19.735219169070810    -24.389098193333492
O      11.005876434025520     13.029120140823903    -24.118892948786510
O      15.222187963560538     14.899851594332441    -20.767032132967977
O      13.940527710383014     12.660118524062542    -20.899558761584515
Si     15.005361523725499     13.619506656479471    -21.678012362523617
O      14.739772720637569     14.182691164157465    -23.149208077840768
Si     13.665199121634254     11.735069513301621    -19.597980077502346
O      11.234793225141782     14.562872042420686    -21.974507192661083
O      19.300723780071532     21.160485831491474    -19.229354843339163
Si     18.008510763734364     17.841443302493065    -21.211425359953925
O      16.268154083340423     12.641651611422208    -21.891681290102177
O      21.388221648174785     13.196008983950010    -22.493116849780431
O      19.311131704011583     13.886695948094104    -23.796269442208182
Si     17.542855246140022     11.656037289332991    -22.054955813523204
O      18.342183101484757     11.622522595605140    -23.520469908258960
Si     20.256006075311635     14.396201928907232    -22.454028881956933
O      18.588533106879552     12.272476728832752    -21.019850983002001
O      19.225616077840993     14.507662201469270    -21.229957939361274
Si     18.670660507268881     13.555361789504236    -19.886967032971771
O      20.815804841650049     15.850154342797195    -22.792503752664089
O      20.414238666836866     13.381999308535988    -19.165587322293096
O      18.244525168284241     14.939043130057367    -19.144271274606478
O      20.988720548395893     15.929830192761955    -19.701332873323938
O      10.794886669726814     17.856447746161930    -22.442288006227376
O      11.540665706470756     16.404411119233291    -19.990774970779160
Si     15.360900129379276     16.377632724822053    -20.136124911016168
O      11.772630372830271     18.888053338761132    -20.271056298473528
O      14.009327304559950     17.203272934164993    -19.983632011616240
Si     12.505984152907507     17.646692520058785    -19.546314740956621
O      20.259522751810529     20.874092917478304    -21.174921718540791
Si     20.892722004249158     17.428405747948077    -22.892678951201109
O      17.860056222449245     17.568568242136813    -22.864251688693496
O      16.489127422396574     17.295389232137236    -20.920655243922255
Si     20.332199982170494     17.477003717896533    -19.780014605451772
Si     20.912900738793276     21.353746484820821    -19.710793724836819
O      18.549340707551114     17.360118389781480    -19.686766747133792
O      18.020337391756218     19.459634172401806    -21.023913945790326
Si     17.318079498157257     18.212574341814111    -24.170310939236160
Si     18.656855517387363     20.861831626506461    -20.766292670737361
O      19.931953310881045     17.658261877215402    -21.512061075343546
O      14.743160779676479     13.769073762637289    -29.508059599797324
Si     14.354472778723190     20.429020574552862    -29.579744806683326
O      15.062263196573321     11.813945445029326    -18.818859968111639
Si     10.875341210582308     12.811634337114331    -18.734645477926847
O      12.426316795162982     12.421514206421751    -18.790385976337568
Si     16.539386445749294     11.519019405901593    -18.274633708689141
O      20.590526083062240     15.442543924795354    -17.332505070220449
O      20.854270574931494     11.963585135936629    -17.137793408886246
Si     21.227184148053119     14.752930233488785    -18.671404132222225
O      16.730971583508442     11.033080164407298    -16.735165054989853
O      17.644377381193507     12.606488188026834    -18.825803445494568
Si     20.872749192635048     11.839029824569463    -18.782095808185986
O      11.626766315806838     20.447816401831904    -17.302183394374595
Si     11.353800768864494     18.814277299509151    -17.105222657454956
O      11.671335239757139     19.180102067872348    -15.574745749590043
Si     12.069545998539695     20.827146648677616    -15.813036278775668
O      13.743595752156274     20.984703812271825    -15.618432246981122
O      12.373743645993651     17.826011150817475    -17.940922002479599
O      15.578697237158893     21.201423904069021    -17.419391315751831
O      20.474000282957526     11.836020503121272    -10.654575208755048
Si     21.423880936623583     18.806633920753910    -15.186362655396104
O      21.069565641044594     20.336379132483611    -15.134810791826192
O      18.334610386442545     16.592788599635050    -17.172951048699520
O      20.306730646543119     17.713509824389590    -18.170047325388030
O      20.304459409824194     17.690895590562352    -15.622533931606483
Si     17.728273584411127     16.335904746762058    -18.620268307110102
Si     19.906125748914970     16.846445968343438    -16.850751147737011
O      16.190193719339181     16.323604591488241    -18.780985340472458
