# Supplementary material for: Ground-up generation of periodic slab models of dehydroxylated amorphous silica of varying roughness
Source: Phys Chem Chem Phys. 2025 Jun 26;27(28):15196–203. doi: 10.1039/d5cp01570g (PMC12232287; doi:10.1039/d5cp01570g)
Supplement: CP-027-D5CP01570G-s002 [file CP-027-D5CP01570G-s002.zip › ESI_Structures/Dry/structure-number_41-alpha_0.1.xyz]

432

Si      3.346956392125279      3.383079656152873    -12.909093963220748
O       3.782935563284476      4.760728559987959    -13.736962899195600
O       3.502513210307067      3.755116706960878    -11.361365871502569
O       1.800375111440468      3.021175462819490    -13.111210916293530
O       4.168011393442063      2.090745598262922    -13.419607045129077
Si      3.154916218225408      4.149387349220523     -9.771698423160860
O       1.583292335115829      4.709018612721040    -10.134703658927434
Si      0.361106221174740      3.711746587963869    -13.291485293155018
Si      4.531452947022932      0.643990112750424    -12.795612119914875
O       3.377321493375526      0.318300898964284    -11.736534700203348
Si      0.074747072632181      4.101004229051733    -10.332297330279955
O       0.738844389778104      5.148210568695974    -14.009073053921153
O       0.007830232047830      9.752931876717399    -15.006235632627478
O       1.057147658787648      0.198520220879279    -10.454557433968134
O       5.991488262394602      0.820817981807322    -12.225595122548176
O       7.783608996152689      1.048826398239955    -10.297003490210313
Si      7.511009356221267      1.164539427141282    -11.866248059880910
O       9.755683984318559      3.496812233771699    -10.456173934874149
O       7.919117031498274      2.734664940801670    -12.132669640577907
Si      8.369629909617847      4.047788648815065    -11.161520300479463
O       7.169893652956290      4.520044598135063    -10.134325533338084
O       8.629753190029746      5.457129023487712    -11.942746589198613
Si      3.787455074785964      5.954738015609923    -14.773546312753323
O       0.561492902790976      9.909076880223289    -12.563488160730705
O       2.453353335013303      6.234856625093363    -15.410887565209661
O       1.458293582479529      7.964545419974916    -14.049564253386645
Si      1.227714134504413      9.531778164077016    -13.976676004807983
Si      0.946033638242342      6.542278747734342    -14.756309266604331
O       2.300902739061605     10.634377215742706    -14.398303485222518
O       5.161304536218251      6.754406210383925    -15.014335205246525
Si      8.216659061443927      9.100969756899429    -10.132974429026969
O       9.825629372645976      9.217145423522229     -9.702114460438622
Si      6.624876919617942      7.409459564249839    -14.948545789750352
Si      8.490147173709728      7.026270387507452    -12.325550719719429
O       7.907410034824585      7.865678048506485    -11.129731400794169
O       7.764908791773919     10.508746896879893    -10.844330046491200
O       9.756737605579945      7.898112542225338    -12.683126557010091
O      10.074463363508132      7.788908527974809    -17.240104182801776
O       9.668112982207498      9.918740587932591    -17.321364014130829
O       9.938879880905255      8.898048457234216    -14.934777081872927
O       7.673721717649886      8.146324743610267    -15.948251409087774
O       7.418058074300190      7.038394479196063    -13.653629195868788
Si      9.122244455469842      8.756090136616642    -16.310738820045660
O       3.576663817386426      2.629603476133851     -4.348720564588590
O       3.089304800875683      3.777497637971419     -6.515878921475783
Si      1.809654354255572      3.235082816099166     -7.259665473636354
O       0.550467979369822      4.332643488608580     -7.334379389569765
O       2.592335573182825      3.018900756978200     -8.715346300356410
O       3.667357484141419      3.278864542113146     -2.011266173264824
O       1.601685000745280      1.401710220934712     -3.773261087972555
O       1.349273897551439      1.934861479678847     -6.428588255968284
Si      4.254781740461214      2.989852604645762     -5.772325493868373
O       4.527886627211930      1.468738865927096     -6.341297884299022
Si      1.047939018653161      0.835095532904826     -5.257127722619368
Si      2.969013202264805      2.072505989513751     -3.018646399782645
O       3.617103755786120      0.722979788990718     -2.321591469140021
O       4.489155701463827      4.838230591957577     -9.298724226315558
Si      9.324886721701034      7.721070713199431     -3.635938119770410
Si      5.289297282253992      3.449782619257803     -1.962301157836302
O      10.607037190724158      3.489014072720257     -8.015014672174575
O       5.477165482042922      3.871775217967336     -5.462296471486249
O       8.534115776095653      2.312404158103003     -1.348601631666685
Si      7.020762053853620      1.808649361864693     -1.329939062088413
O       9.904513000080842      2.238334383654832     -5.916416713774233
Si      8.631501831742629      1.298638358708168     -6.036636052190842
O       6.387602726994745      3.976586490784587     -7.679106854710764
O       6.279873811760954      4.710274971035465     -2.410644467899298
Si      7.063678198778213      3.908700224131835     -6.074539245721576
O       8.418695104483474      1.114560864531322     -7.660972545324181
O       7.501630625972352      2.288730273717701     -5.637899780324503
Si     10.084663282884941      3.696247458201463     -6.508429822991796
O       8.622163017773468      4.208695939915764     -6.682688395318415
O       6.167477482517279      2.260685846026361     -2.723016348019575
O       5.911348329707746      2.772407620732925     -0.619312139764339
Si      8.685300030403393      0.514930678392338     -9.080005105770296
Si      9.372342368994794      2.500916380576829     -2.747013934109456
Si      6.063800729547149      4.958491862562079     -8.854323389815301
O       8.752490319881538      3.953323922723825     -3.173510655019123
O       8.930749107969305      1.032088287272893     -3.398214191391390
Si      7.606614852105678      5.150298597101409     -3.332407967604737
O       7.253268356098671      0.282893320611866     -1.678997332859377
O       7.344025346449846      5.036644754624524     -4.918611310692557
O      10.142425517720792      1.117675660509424     -9.345465031755998
Si     10.735415536230310      2.690456899643773     -9.426491081988488
O       4.877382743652458      8.620243923240738     -7.910187917753289
Si      3.943216370216778      9.472916280868391     -6.868401680938681
O       4.252260559229596      8.980277713459417     -5.368765840335078
O       0.349607540010585     10.196256841759741     -8.756720357522463
O       2.551155256763975      9.968241678104691     -7.413068101066447
Si      4.893221361398155     10.414645099661211     -4.865602040633979
O      10.456881636316725      7.071945119188975     -4.602720229428271
O      10.441562119738474      8.484718797595107     -2.607034415405878
O       7.063757247224022      8.527907912289574     -6.418698738182020
O       7.266810794917707      8.840153690036667     -8.874173910782481
O       6.464414092091283     10.388816147264505     -4.776561050997689
Si      6.408669911994277      7.979657352521950     -7.778681697055570
Si      7.748073639967195      9.689633058399840     -5.543255673932243
O       8.589907772656614      8.910516750519223     -4.388095223894283
O       6.367460465725238      6.458093714631231     -8.348868854199978
O       8.390475007368609      6.571392059824369     -3.085431118741113
Si      2.499502155582366     12.263530908570999    -14.423484776248042
O       1.138066626950514     12.765460791208502    -13.660472505728164
O       4.012913959327859     12.614975221062304    -14.017086283507556
O       1.679858335338589     12.993915599563561    -15.692501048528595
O       0.368306040977717     13.902458949853049    -10.204392198404774
Si      0.248144872248214     13.227708181746465    -15.055045183739280
O       5.168352861914644     15.223391815665835    -10.056581661471844
Si      3.780870606399317     16.005414023999240    -10.079896880524696
O       2.595536680100226     14.987710276056445     -9.560223037572966
O       5.524800291642951     14.212432147827633    -12.493725719485452
Si      5.593159459568394     13.065382611329293    -13.671087300907868
O       6.863908241406613     12.202346236025868    -17.034549725249288
Si      7.377209898081618     13.370673219833414    -16.193768343810998
O       7.554901967080573     14.795491554754619    -16.881574980939824
O       8.913677102948089     13.070062220465793    -15.657893937418796
Si      6.242341808355344     14.650647324503979    -11.122766452401136
O       6.338336900117349     13.629074315190486    -14.927614819155862
Si      7.552365098518380     11.957021297070888    -11.476638078138491
Si     10.196230136333346     12.495072393997317    -10.285792702768950
O       6.706125740280140     11.965185107965706    -12.893083072231375
O       9.152549030825872     12.258585292924717    -11.510371667344106
O       6.837899174163421     13.188911255421466    -10.716011805276484
O       7.241375521499230     15.910261032575166    -11.243575525671259
Si     10.489224955885595     13.173425516756479    -15.803560033251898
O      10.681308745298914     14.045614067128939    -10.294588989792597
O      10.596352412706379     15.196873653295409    -12.453122295982631
Si     10.730759621053078     15.563062809379522    -10.902599802219566
O       3.761619075005328     16.425384338338784    -11.738193720059638
O       4.981038735454451     19.121727259701466    -15.578385432985511
Si      3.791014609047342     19.654165581779864    -14.644273712738045
Si      2.262662466352575     20.826980055811035    -11.078487780971798
O       2.191444365560938     19.968993206958423    -14.915754932376569
Si      1.036496797600033     20.035913200811269    -13.797555236936772
O       5.050089261380195     18.445484701984896    -11.374809787753570
O       1.631015389236344     20.062762671364684    -12.310917993550316
O       3.580340872645638     18.492324855967027    -13.509249208507271
O       3.213342522254529     19.822505686741128    -10.242546316439370
Si      4.506697468998563     17.531242911967247    -12.611943599795815
Si      4.511443660785000     18.955647739921798     -9.970885119175151
O       4.379711885272807     20.924547121596429    -13.826431195092097
O       8.219488988176357     21.286107137140231    -12.568495652123671
O       5.616131933010326     17.279133475045690    -13.757616751677787
Si      8.220191246315496     19.597521344157908    -13.007214401224502
O       9.644163759665721     19.129410243959978    -13.629545694840754
Si      6.248878256094627     18.193642612149162    -15.027464569153068
Si     10.466170283061174     17.176828510885127    -16.762516566904491
Si      8.124093971779352     16.224242829619541    -16.738028345967017
O       9.441522074581979     16.243485268892346    -15.759440371086967
O       7.160039424269309     19.187697566419974    -14.105628038712037
O       8.007830766830423     18.602108912244539    -11.773358613007190
O       9.572799453605169     16.704856407413086    -10.744453162634660
O       9.156354642181086     17.041231145611537    -17.717191936573343
Si      8.054777368566800     17.298021867692942    -10.830568005385466
O       7.075011035333015     17.326173425083979    -16.106982607054817
O       0.239395851296179     21.429400024121179    -14.041765948398645
O       3.537147484188942     15.138407987917089     -1.885698604188185
O       1.026743518312053     14.272687466219972     -7.503097296069513
O       0.475117664365724     11.254230737420563     -6.466588586145993
O       1.773479669736896     12.276232339117685     -8.661539342716759
Si      1.523965454567302     13.877320633726782     -9.066114453570743
Si      2.473550357414429     14.074477998266335     -2.376320091532545
O       2.509794088688284     12.506753749298152     -1.840011181342932
Si      2.653675997337113     11.809816032309460     -3.289651456840470
O       1.352473143245799     11.184272764539749     -4.084315909985651
O       2.733004060450171     13.402547901669807     -3.826275480630357
O       1.158472164831140     15.067125968331522     -2.382199090404640
O       3.952236712032685     10.986308453662438     -3.756874584706290
Si      1.348687362412927     10.992063749271960     -7.843613024614275
O       4.534340771709107     10.965794290026851     -6.347161202268727
Si      9.698166615004149     11.693922654075623     -7.235266674877886
O      10.062167660717085     13.206665955110743     -6.629399467226890
O       9.345734561858643     12.192111361747457     -8.815765599810895
O       9.586191179760434     15.712388483882979     -5.557245412232532
Si     10.390464819201426     14.751176772265580     -6.633159836332490
O      10.242604793856581     15.862608749277342     -7.894814315033005
O       8.593516134718739     10.819102283796907     -6.387825656926347
O       0.129842131426204     16.614978743836541     -7.665724318212789
Si      0.271669813031446     18.254846330162650     -7.609191898648578
O       4.970106210460226     17.358603968944951     -0.820007795468813
O       5.128798879082371     19.832434401370264     -2.065186636023216
O       3.815034517757673     20.491637662034695     -6.850192809074235
Si      2.862974343905255     18.295077312053795     -3.617467042559709
O       1.714801179943546     20.938593461640448     -5.611452708262522
O       3.109726881583264     18.679018714924847     -5.133516838610224
Si      2.564855600804751     19.713349889936314     -6.256382642948517
O       2.809312299483464     19.747557598841439     -2.830661849253041
O       1.720801081961560     18.868305716918336     -7.282504712642967
O       4.111987470448424     17.643271970213593     -2.806483788491826
Si      4.006475051749391     20.820447646852731     -2.877907726825803
O       1.584805392375000     17.402287345238332     -3.447072027253111
O       2.136098126209747     17.023105343173974     -1.223804024300885
Si      0.832097136479600     16.590919609233069     -2.269402533976916
Si      3.676967402701613     16.626032335884119     -1.494157944123466
O       4.365518677385769     21.168619391355492     -4.389809770831721
O       4.032303788279517     17.436733554538037     -9.402021555988394
O       7.637010961121475     17.885738895194912     -9.438681887184122
Si      8.173140331870824     21.199478253648429     -2.867775603360856
O       6.290664417349232     20.871148195397002     -6.031882132814014
O       5.769145688070558     19.616517369013973     -9.219248288824273
O       6.967705164653232     18.021188615110216     -2.608371496989251
O       8.334167228561585     20.471092114267510     -9.078106744712345
O       7.410911237981979     20.077607191090287     -3.897134850661331
O       9.330821956114326     17.433447671733138     -3.598113608537637
Si      8.294934076274341     18.601082492233790     -3.283794976435848
O       7.368414327101610     19.116600583460539     -7.170540768516355
Si      9.634267949769820     17.280527530476117     -5.106140234297906
O       8.561880169354247     18.551890982240362     -5.173311993274816
Si      7.233415987568878     19.303074874531156     -8.728693957955507
Si      7.710353970111757     19.956113828393001     -5.710407769310351
O       8.979450285398245     19.860755627026546     -2.461454181107344
O       8.751655700514066     21.196586415371591     -5.715538255147473
Si      5.554524050681066     18.298012326615169     -1.987888910818645
Si      4.849048127491930     21.412799039840774     -6.004088107737945
O      14.514022532146564      3.944965778292668    -11.680717398886745
O      15.810920990501062      1.534331843658798    -11.678481642139385
Si     14.074693888253121      5.368230532575907    -10.928855611922335
O      13.667267959954751      4.908724672300236     -9.536641223300220
Si     15.930722829227843      3.178356202135054    -11.571199783801786
Si     17.454829620958627      4.208410574324348    -14.188278918286255
O      17.621232826521268      2.768301650683378    -14.854920232530587
Si     17.821849737456738      1.205676706072399    -14.423172765361853
Si     16.946061337757239      0.457665465424396    -11.791147090274972
Si     20.551982122914307      1.002440078556075    -13.754974284902032
O      19.323578625508365      0.616231272650624    -14.651055546629451
O      20.607622393161453      0.957357220772459    -12.107985556268160
O      17.853994614053192      1.171283644573184    -12.823216076688706
O      16.885878715189794      3.825255351884108    -12.735398147629830
Si     21.118683936288985      0.923265992224931    -10.547950679255315
O      16.666784391013099      3.252018522296339    -10.118997230154473
O      19.852206284680985      0.397153697093296     -9.693609126385095
O      20.953835691702718      2.566272312148565    -13.964223590985508
O      21.292711768419835      4.263248058610457    -11.882028228945870
O      16.658805265065109      0.121223376598507    -14.743552625854042
O      18.775682254489123      5.162623160665213    -14.307541414144671
O      16.365304557746384      5.407012347157346    -14.758313245711433
O      21.409125698594860      2.466879407867700    -10.165561640444146
O      13.303857050678173      6.474362646484431    -11.716495195898117
O      14.045147020873783     10.520166700407138    -10.124755080600188
O      12.386557810545147      9.170580329802860    -17.142741879344815
O      12.278717686152278      8.157420414564541    -13.343223152084951
O      11.281283930876807     10.317059417257367    -13.380283973928981
O      14.755662540874757      8.868781972625301    -12.123035145884085
Si     13.678401184957526      7.711392727775425    -12.707900360203549
O      15.560862751142915      5.990713314720865    -10.982131191845209
O      14.546339143252677      7.180652618616224    -13.946247283996410
O      13.631241975608024     10.270835069085553    -14.777341964108029
Si     15.212375357348723     10.098651960761762    -15.049754647154307
Si     13.096286648040921     10.217780516587176    -18.218248746225804
O      14.654007308133497      9.893373345763463    -18.476362280307960
Si     15.986626656088404     10.119689480019952    -12.068421768481723
O      15.826518761749986     10.569800083824916    -13.651529331017173
Si     10.823331321088746      8.814022674642199    -13.534887890808736
Si     16.133256988226801     10.349859365105686    -18.013755856391068
O      15.258188929746062      8.161638915700189     -9.561654714370441
O      11.797258811482889      9.743167593998477    -19.103838863747086
Si     16.011076435324174      7.000683588773986    -14.490057269579792
O      15.762264201151329     10.671822723796117    -16.425134109693147
O      19.756619203907842     10.532088565803829    -13.439695509243910
O      20.174457069923161      9.687651982918210    -10.774322890017455
Si     17.993424245848846      7.862831178166961    -12.199249617468139
O      17.691951255842930      7.232115153234616    -10.733216705014918
O      16.203798896732820      8.523036047012575    -15.273445141301462
O      16.956009172731573      7.303071181461157    -13.258855793769090
O      17.162558080591328      9.156824295703583    -17.606057308983445
Si     20.104508451521188     10.559698498587801    -14.990903771811581
Si     20.668290086445779     10.528265996809674    -12.076612571695218
O      18.365235488187100      7.425899807932257    -15.639091678452250
O      18.885140349958132      9.799602919658053    -15.659186351765424
O      19.286665073874005      7.471050945202759    -13.146169924815236
Si     17.708043708591980      8.813482090357031    -16.162239351760434
O      20.883295500563911      6.793170936444547    -15.092935790505832
Si     19.363536239583244      6.671817737143818    -14.558158240704527
O      17.360770849853790      9.329875583548819    -11.961765051913265
Si     16.306818991902627      6.925381765971323     -9.959061276481433
Si     10.934341876573889      9.058967596620358    -17.919517059094119
O      13.394247334794439      3.936760104800092     -6.992810369144473
Si     13.668489202267484      4.455149376844973     -5.399626949888624
O      14.935410205495552      2.616062051857319     -8.605219199359045
O      15.179653617224927      4.743509436009663     -5.002836781825374
Si     13.500842927816585      3.503997999038519     -8.566297197122264
Si     12.256674563633487      3.670115236353570     -2.768982414264272
O      13.102359337959983      3.555320186273983     -4.218227803909525
O      13.013643913459266      3.810342137581486     -1.490254252045142
O      10.968799328235061      2.739520110731164     -2.824237718503973
O      11.668476676974393      5.194954125518724     -3.258243832477420
O      12.392771981770531      2.725982697069279     -9.405642394493535
O      10.972689122154078      4.758998138440051     -5.707920450471389
O      17.411920451047951      1.134761321647457     -8.702951550628766
O      17.130501313186702      3.082688541250776     -7.268999181604080
Si     18.258819624410545      3.101502997387983     -6.037455390807623
O      17.652600952414911      3.899740625033653     -4.719438660582330
O      19.536201999661682      3.923920295414970     -6.673985269384843
O      18.599190320896330      1.581472036968788     -5.560279387956890
Si     20.490891071619139      4.874193408718534     -7.634896074273018
Si     16.545526687303557      2.481757909550467     -8.614489307730599
O      20.944132188905400      0.502186691277571     -5.335264170743366
Si     19.427464072281953      0.248736456049558     -5.793421049242583
Si     16.691479625132796      5.175698150829536     -4.578633742788115
O      20.543270048190248      4.666828802873297     -9.265080872532723
O      19.324762082300403      0.041390526319020     -7.371757508779337
Si     11.414722055527351      5.895292480683427     -4.621971969923103
O      13.067867682247362      6.072329180547191     -5.284858028994288
O      14.214753092603308     10.343556807314005     -4.095730939713554
Si     14.092452382887963      9.418015533522796     -2.739858192638302
O      13.056425847430736      8.223552173396479     -3.345798428520951
O      12.865887091371601      9.894428376716133     -1.909873800617782
O      13.128142661663665      8.814930119654425     -5.885454135614921
Si     14.033882236364194      7.433910133127596     -5.597755078157383
O      11.747458752826226     10.238502997370007     -4.252997551930307
Si     11.711991274100795      9.323475546851370     -2.859002117645427
O      14.836923281771442      6.959321636773958     -6.901078888673408
O      15.341408704331737      7.767906978573667     -4.680068534056159
Si     14.151305348472901      9.265774072077754     -9.076571526085539
O      14.770299089529974     10.007922205170596     -7.802763732695804
O      15.562032880206477      8.817309542890081     -2.474337649380156
O      12.498898002811696      9.055435881512805     -9.061670683657407
Si     13.045206001107379     10.315214419174207     -5.292564678317647
Si     11.141232255550481      9.956207833695457     -9.188823043385169
O      19.717419990293433      8.739377365243170     -8.474130360005002
O      17.683076948531912      8.970918518190626     -3.993341927025247
Si     16.499944790638029      7.974136095668976     -3.523934150586965
Si     18.893532540184097      9.670687465274419     -4.915446912676200
O      19.419303544939822      8.464801726432020     -5.806725583848530
Si     20.371584389717171      9.953810402741897     -9.185422991669780
O      20.013611837266069      6.425820457204809     -7.391315205733809
O      17.069936423403984      5.886089633271245     -5.937469287334149
O      20.224946797559479     10.512331876949919     -4.351934729020623
Si     19.236323772049762      7.789600771307226     -7.319890705910814
O      16.879288678516499      6.339218650367898     -3.475083453872418
O      16.518257306565594      6.090062258320065     -8.586192873928903
O      17.568946534360716      7.839548629910961     -7.411345957422780
Si     16.460266550277293      6.695709764360792     -7.162856195699658
O      10.782646297814074     10.637716331739655     -7.722101058643603
O      15.932794216192050     13.949740561442342    -19.950998181144765
O      13.382983700339409     14.509366664745466    -16.720613302095121
O      13.319207302449129     12.294640614455371    -13.389149467609071
O      15.520890035567321     14.053074064472865    -13.086505895727289
Si     12.415530010256218     11.208472323186669    -14.254864837036678
Si     13.976114182329292     13.651650413976492    -12.743488753931750
O      12.980255814136491     14.848473008461662    -13.226014365535404
O      14.047895466589043     13.223101958387307    -11.152692592406034
Si     14.694166157825920     12.018104798183295    -10.284202636914646
Si     11.506073103475504     15.350362026473753    -13.722546203947385
O      11.455349170051845     11.955917556464721    -15.291514662794558
O      12.931135442753163     11.733808204366913    -17.734241000240957
Si     12.661217217503811     13.360610440217540    -17.701233443943917
O      11.203393826754112     11.288078168279052    -10.119656120923946
O      15.936148535199552     11.416718079329980    -11.151438106373231
Si     14.852441725615332     14.548619574446256    -18.929149825362614
O      13.334910077407363     13.889692647219555    -18.975819175592751
O      11.056163593479564     14.364210353968184    -14.874598115319895
O      11.086138047353570     13.443574587860253    -17.232326755875871
O      15.690071489725195     13.647391571493111    -17.880218999411611
O      14.469834811373730     16.019234526283796    -18.289350142038213
Si     13.488987270677379     16.124423615084140    -16.968467201467625
Si     16.683332343241339     15.217944484380546    -13.030027358407024
Si     19.702380443080582     15.074684075932216    -13.788508927154115
O      20.685369300518424     12.000822162867760    -11.550650655369303
O      18.168128146252005     14.716538626894655    -13.507269608916801
Si     20.625791010255252     13.571711117443485    -11.142625382127257
O      20.364977255973812     14.458732125358692    -12.394469430161861
O      19.246437569976255     13.438776593631408    -10.169221772082251
O      20.695007178963795     12.015054011812364    -15.348056248856549
O      20.719223377114147     14.388693783257940    -14.824280515781849
O      16.643024986780535     15.914022614639201    -11.511626403837822
Si     16.893140414142014     13.086201981323342    -18.906971770561960
O      16.737895849365671     11.471919818199359    -18.898255358751108
O      18.314307414007448     13.628801649055106    -18.689796325575742
O      10.819900104867685     18.535938762130208    -15.900311300730861
O      12.178465976646933     16.269844799319863    -10.671481954437034
O      11.918496205654794     16.622815504967150    -17.137431768828346
O      11.336828078583665     16.969227382574825    -14.022161960187230
Si     13.084725372927538     17.431846847085506    -10.135049588543236
O      14.649949028036870     17.045999083083757    -10.187719638226119
O      14.373857681941626     17.856417778939672    -13.251729415716593
Si     15.267919689425716     17.499140213117364    -14.611370131468233
Si     13.493747305160655     19.121507239456609    -12.691036931804813
O      12.203568649597072     19.329375990450664    -13.641803471615814
O      13.125094217939841     18.660245684436486    -11.183049795746914
O      14.240537308948127     16.878459503444514    -15.736093486906780
O      14.570460544838484     20.318489579162428    -13.210177559430129
Si     10.961875711980499     18.573530538239570    -14.280788682630597
Si     16.014920273411050     20.313897362310428    -13.984776255347551
O      15.992878769905536     18.943167287031461    -14.862236335936229
Si     20.197905283843216     18.085764229230222    -13.058060256539674
O      17.512197163733745     21.057649882272152    -10.634313997035369
O      20.660464378726463     17.597737390137262    -11.545688164703241
Si     17.901552473130238     19.511830313211242    -11.575995364334588
O      19.798879336680407     16.693057452449537    -13.749104430102454
O      16.262594079036873     16.381177443180167    -14.064099572474166
O      16.824389974743664     18.376402667103100    -11.169234930302178
O      16.857317210935964     20.461702633761497    -12.609985368522246
O      19.348407112508475     19.459327075069385    -10.846121363012134
Si     20.301195902867722     18.327561301524618    -10.159004013605465
O      18.830998283310930     18.902550182080478    -12.988500441810555
Si     16.233032364926231     17.043057747189909    -10.444205179870378
O      21.397562221191123     18.916155967492497    -13.771892122327369
O      14.806785412511934     12.275685543982362     -8.679264064330567
O      13.415169888552070     11.425430138766256     -6.351481847850367
Si     14.834678751574799     11.548297263687223     -7.233659793033142
O      11.913442004309202     15.435726902680841     -6.624684946026489
O      16.066588768770025     11.974657302739315     -6.343812546324797
Si     17.679832427168090     12.280275925905169     -6.229933447215765
O      18.003464049071081     12.699873237937524     -7.791186706454241
O      20.116771965170020     14.177048271516151     -7.921955454446200
O      19.489858621750180     15.109152095029499     -3.535598165529970
Si     19.860760738210463     14.127664101193556     -4.766143144656596
Si     21.183864239037959     15.140019491489170     -7.168268444643430
O      20.626886805240787     15.180189579351854     -5.706933471930151
Si     19.296591427473196     12.982567306134573     -8.692158186247989
O      18.539819116900428     13.405672053095495     -5.380163711268482
O      20.977412798101501     12.973191470415420     -4.618660738165709
O      19.812613342457855     11.432827299013523     -8.828137439790241
O      18.267319054011605     10.831962716098483     -5.873428783576530
Si     21.482057117531550     11.407329165219146     -4.898009348822236
Si     11.475742078012988     16.837837772885582     -7.410243726733194
O      12.394834132407315     17.470845594061856     -8.592105438165504
O      10.833293059229669     17.747697114690805     -6.170693305359832
Si     18.499265094758037     21.373899211810997     -8.843929357553355
O      19.103922673647439     20.225891611539925     -5.272074797644501
Si     19.396370041717187     18.656827545186463     -5.596882435060755
Si     17.883037960842096     18.171107797193038     -8.175069409862767
O      20.868228236477442     16.954888799317700     -2.288643249224265
O      20.729328957724974     18.654344184092817     -6.506353781270908
O      19.253322196926064     17.695183167766114     -9.113089022262731
O      18.284838617476876     17.994655191748894     -6.665548553530226
O      16.786538525909279     17.269769660329803     -8.923098976372511
O      17.867557917223341     19.764422725618239     -8.474409852921934
O      19.469362308026991     17.662145753795681     -4.383388233027559
O      18.117696108068952     16.905336833567112     -2.198480544951420
Si     19.358589874065668     16.660315715207798     -3.057588184126605
O      21.381554816055402     18.748407260361461     -9.104038011458051
