# Supplementary material for: Ground-up generation of periodic slab models of dehydroxylated amorphous silica of varying roughness
Source: Phys Chem Chem Phys. 2025 Jun 26;27(28):15196–203. doi: 10.1039/d5cp01570g (PMC12232287; doi:10.1039/d5cp01570g)
Supplement: CP-027-D5CP01570G-s002 [file CP-027-D5CP01570G-s002.zip › ESI_Structures/Dry/structure-number_42-alpha_0.03.xyz]

432

O       3.634959277811142     10.420835643698844    -21.164510243375133
O      10.092429414653218      5.763821854147396    -20.504105561958252
O       2.403199403230073      4.731832456799557    -11.580114346015863
Si      1.060182207782618      4.658157560712627    -12.429589496859181
O       0.568396009128257      3.131981358657614    -12.914481365479777
O       0.360415187899633      1.223797378378430    -14.493408214702656
O       1.740132131264414      0.227624131516380    -10.278792905551926
O      10.686663179102842      9.636033781469715    -11.785209821113959
O       6.680716718623293      0.834880219525614    -12.750159907974444
Si      9.433081835395043      4.711282581434110    -19.449592829994842
Si      7.965439931922496      1.514972291604899    -11.990766554490010
O       9.515035928500245      1.436055997020042    -12.512677823294727
O       7.645360986705981      3.019590478451375    -11.648653201725255
Si      7.902785450610595      4.279204226762366    -10.705406563818318
O       7.861444823954857      0.520495336666405    -10.592445614706650
O      10.204950748431811      3.284369538481757    -19.778492476097394
O       8.037621706089466      5.152531510180905    -18.740567547809277
O      10.445747002525815      4.699435551564967    -18.197803420542765
Si      0.045903082131475      5.301402054730883    -15.208568928804205
O       0.818016352787690      5.431243886023048    -13.828566910146737
O       4.247558877490220      8.366064052679192    -19.426251629070336
O       1.689505323877455      8.119932489728486    -17.435292103333044
O       3.178508578994230      6.774077768918290    -15.451240250384139
O       1.074661052591573      9.279808070869073    -15.136056436843134
O       0.993542106851127      5.817579325511089    -16.399273536518862
O       3.583441110121537      8.894766827992152    -14.257811189076849
Si      2.228128457741301      6.683506320386289    -16.813560081996016
Si      2.507469881590417     10.007958987992859    -14.632598877452871
O       1.835209249250183      9.450213907517478    -19.436409415309999
Si      1.076769510357418      9.450390630282653    -18.044821230627793
O       3.365194017912205      6.351008130187195    -17.923893752075397
Si      4.371272389008262      7.807087207530207    -15.182487665167763
Si      4.509861244846073      7.439433906019601    -18.196959588159782
O       4.464561786848726      8.284240087665026    -16.722963500317324
Si      3.463052788624943      9.720035916041914    -19.849950114901780
O       5.848364698403660      7.468224078994559    -14.749693357972710
O       3.847059036069220     10.712942337683762    -18.546331826438461
O       8.487630435252367      5.610999687436703    -11.366427673351804
O      10.168249235227304      8.406942654685833    -16.724031651338770
Si      8.973149579568316      6.707128231843507    -12.406469338671402
Si      7.433631324403318      7.198252837595505    -14.933695692678324
Si      9.213251427505783      9.487777078743866    -10.828560042262852
O      10.333975130311297      9.787665085890220    -18.807963117899646
O       7.684814575233953      6.490246998471563    -16.386585417296903
O      10.700815287722536      9.687715839438837    -14.432247524003824
O       6.028405850258337      6.843829314345913    -18.289019030253357
O       8.823183626247099      8.127305740712416    -11.712720039933910
O      10.484050474177607      6.298474480015003    -12.663399111031811
O       8.105745635911560      6.551094945504840    -13.735301120037562
Si      7.547737277553139      6.512286717308643    -18.015638180976779
O       8.256924220036618      8.629395139286212    -14.893404014363373
O       8.726816593434092      7.554688689775162    -18.594145354830292
Si      9.579810515243256      9.262497552661014    -15.497473554782113
Si     10.093754718016287      8.310748888734464    -18.301726100517392
O       9.403045740703387     10.744720116947109    -16.149260548963770
O       1.380552269283797      4.669225165879376     -9.248217356069816
Si      0.524511687666292      0.991073523716033     -9.706665992739946
O       0.365897128851838      1.131342514889185     -8.081112604377379
O       0.546328203171599      1.301201731320032     -5.542663195016784
Si      0.884250989581726      0.268229691362435     -4.379494683733171
O       2.427864694088532      0.118763281071258     -3.972815277063944
O       5.261393866290869      0.253744865994451     -3.618765356720313
O       3.285756870004294      3.018880837566229     -9.751659589338663
Si      2.862006754464635      4.494989185522805     -9.989618061223638
O       0.308363370088450      2.546230826372890    -10.066352464413960
O      10.443771509482220      4.827547836039115     -5.537342483997726
O       9.013250653589591      3.584515420113893     -9.666183808043066
O       7.261408880091460      0.848514493174791     -5.523551605946011
O       9.164325837585071      4.046874734997775     -3.398717396773232
Si      7.726660359922175      1.577094833676899     -6.962349756062679
Si      7.032586446832491      4.463007315808686     -6.773005561271870
O       7.629642622654982      4.838352485876960     -5.323120427775581
O       6.814857827208967      2.857429408238439     -6.917552550430235
Si      9.091151882210795      5.064423348096507     -4.560975615378856
O       8.348555534172323      4.788678115640745     -7.628373063700979
Si      9.476199604449215      3.775508837410353     -8.146878422207564
O       9.163996848593028      2.333464440332174     -7.377074781453202
O       7.643295793721006      0.428589695585610     -8.048964405433541
O       6.600667565937394      4.782616422991765     -9.870613056249368
O       5.833851670508016      5.276843207303711     -7.456323227760183
O       4.028354141252071      5.516702966887864     -9.487637343707588
O       0.344311466703578     10.390266732029042     -4.117294138445664
O       0.448784571694121      9.404038101784161     -9.239261688011174
O       0.252246109386539     10.480484645257157     -6.774737863333660
Si      0.559684551239246     10.700913463601012     -8.272958950454097
Si      7.194913634785859      8.468428583221296     -8.651346464005204
O      10.121435924916012      8.938397171942679     -2.971579617034847
O       8.385220947814576      8.246028578750385     -7.559021179130283
O       9.153486950097234      6.688029825311906     -4.254114184755826
Si      8.124824676585554      9.589847877819182     -6.742719830833797
O       7.824401359361650      9.239926401366246     -9.809722880914075
O      10.346438047942753      9.303258845190834     -9.519604066841096
O       8.499389121068033      9.131658109587180     -5.186865019657035
O       6.211477769352623      7.174519529747207     -8.967740627014132
Si      9.438810175719164      8.222471490001865     -4.281519234727115
Si      5.551367892489233      5.722811554075063     -8.983031681808903
O       6.719007123578336      9.579457623782920     -7.502643727931676
Si      3.229674181783208     11.412488126558266    -17.260270782050540
O       2.141213130282317     14.680096400066091    -12.322052709905389
Si      3.062113846543548     15.105479345351576    -11.100376320438023
Si      2.266723766533992     14.463209896420167    -13.952070482702633
O       1.006209255406479     13.445157928877951    -14.371513025412039
O       4.400513569021198     14.491516345415992    -11.734044872432962
O       3.746423190017274     12.895099920274378    -16.985769337298564
O       3.608052216982657     13.820157459841983    -14.555579514431933
O       2.314770731616764     15.886089038022329    -14.635143878267941
Si      4.552834439987952     13.637254019140176    -15.847461137452520
Si      0.454226330412532     12.008045475000120    -13.915745746616025
O       5.032993335182927     15.063514607642446    -16.553534818593779
O       1.789124330960661     11.165867335019492    -13.646404647209490
O       0.193995306064429     13.363725351418985    -10.332663184230329
O       1.701114219515164     10.863668627675015    -17.367334399529671
O       8.618540403095308     10.936475672305829    -11.460077430664683
Si     10.375149718318488     11.983723642990899    -15.919913871307147
O      10.148710291312302     13.136776330121730    -17.071033212151246
Si      7.256521872002748     13.550078163265798    -14.659754688792635
O       8.148597294390617     15.811047539503914    -17.622634573189654
O       8.294936918833356     14.110102456179657    -15.788572196105235
O       6.477117858180941     15.617381756231286    -11.266845747150345
O       6.565219873818746     14.551675232496047    -13.555549577643678
Si      5.977864689440233     14.386908201958613    -12.091618226019891
Si      8.068257077053715     12.347771170442247    -11.963141540691016
Si      9.283605139332279     14.749052835976105    -17.082087945541254
O       7.984365608929555     12.485535436219378    -13.593127991851597
O       9.018225915635936     13.393719320154283    -11.163997889008137
O       6.607047080399681     12.969820606322781    -11.578466243980046
O       5.938109644131703     12.935854854434233    -15.353565199363404
O      10.288254534333506     14.656284985342188    -18.590731756935146
O      10.440191362327392     15.637044391657067    -16.209271749121360
O      10.558070551178796     12.682560566007005    -14.521054817505325
Si      4.972245098058114     16.511894702810757    -17.098536855510346
O       3.553636689008623     17.035118554110870    -16.690640648634314
O       4.501539546828252     20.752986171399801    -13.966709754687004
O       2.814788456754768     18.486432998803021    -14.721254335126945
O       4.810686483740903     19.391030992116971    -15.847653293797565
Si      2.324512235601297     17.206287262425064    -15.577835892110729
Si      3.549094020634558     19.926493167770079    -14.938897454620376
Si      2.637868713205251     21.027021260145151    -11.396298031191236
O       2.176969939753461     20.791619188952307    -15.219619217530731
O       2.767590997844047     19.430648926252235    -11.217595527323946
Si      3.688232813770901     18.249629235624838    -10.697610923720323
O       5.002623874432865     18.049833634304974    -11.671804625170772
O       0.795118386248185     17.175950304969103    -16.110217254924052
O       3.036093508528956     16.738228837929942    -10.844452854773680
Si      1.039804531812386     21.240209401103623    -14.154735316844299
O       1.801622223345653     21.281149323970148    -12.752351892216577
Si      7.357939106773720     16.620400721106712    -10.385658736573541
O       6.344809350483533     19.954133369337221    -12.333274849974325
O      10.206465887237442     19.926586484244712    -16.000620162664376
O       5.844913905865305     16.920144638168143    -18.497353940170278
Si      6.331424717108319     18.329822470427676    -12.377128845335173
O       9.313884490173665     17.762288204217484    -15.371244116718305
Si      5.458557038636720     21.288507350258893    -12.659801038312846
Si      8.840567550041616     19.084670353329805    -16.176689881276047
O       7.577018896665324     17.757546563588800    -11.515075586476136
O       6.178722426326914     17.988714933697544    -13.941323872309569
O       8.206201360120829     18.449036726928508    -17.596828459074697
Si      7.284074051183518     17.105587690342446    -17.791636387249874
O       6.260013120820661     17.362126628091094    -16.415122479770030
Si      6.189130159972732     18.646527600544232    -15.415842692509734
O       7.472244483105174     19.596706198978104    -15.487068710795395
Si     10.729961699955231     16.824848696083034    -15.249056029583873
O       4.176475902387837     21.450167981425246    -11.625313258714527
O       3.341749481671996     10.836632113427152    -15.713195286353711
O       0.627922592210505     14.339954635701151     -7.976647293905148
O       1.336951221008932     11.974827608271685     -8.625202667090127
Si      1.318436128979825     13.481423399960262     -9.184497635410242
O       0.616550746228832     15.179126234089781     -3.994838656150294
O       2.563906691767165     14.285987070222550     -9.790015798737201
Si      9.387240182715484     14.299310399025298     -9.832735003532319
Si      9.861454868575150     12.211076102081025     -7.546842834071922
O       9.134053741939377     13.270961354945428     -8.550998225987174
O       8.922563994179560     10.983207989101798     -7.001492906107543
O      10.676128327963333     13.145801997909919     -6.440854956869442
O       8.486353779466262     15.606856796326817     -9.877913744498045
Si      1.043291304450569     16.568477977475133     -3.245479115026704
O       3.743960987580284     19.505331109650093     -3.387674999338813
O       4.759680704515000     20.620567048522595     -5.394503099093089
O       2.636084932750859     16.928053701936882     -3.195751358684766
Si      3.854934317329594     21.030426530476689     -3.967190019406671
O       2.295292596249770     18.490791824814636     -5.326816436077322
Si      0.698388351671065     18.717611185603733     -5.418219904663759
Si      3.318719172928117     18.115408283395247     -4.071307341618979
O       4.818294457540707     17.988309677099128     -4.777482697888490
O       4.293874265516369     18.497425129238010     -9.210954871175401
O       0.486644178372539     20.229359029780735     -4.945211229958786
O       0.427899164159441     17.702177629116498     -4.205864318674840
O       0.396948350931454     16.513081521548770     -1.826156872281537
O       0.100565234164331     18.363250009001629     -6.814350035637372
Si     10.356011839196213     19.206834991819818    -10.112215476450585
Si      7.764701893889203     20.956052001265057     -9.396807747194842
O       6.640093386464816     17.423956468966271     -9.210098948963861
O       5.865825297495324     18.795441479361642     -7.038033372106581
O       9.121887687244891     20.010160935065564     -9.554646107309560
Si      5.778519417926050     18.676881372260361     -8.626729896234247
O       6.513685390527062     19.961107233207599     -9.242333105200194
O       6.833103955209162     19.888316262771518     -4.779043375978651
O      10.642593318373830     17.777336284100208     -9.728618533495338
Si      5.625712962938955     19.137281849294819     -5.538987541525002
Si      6.431644260240544     21.444391389838351     -4.641677345791923
O       0.013270409961226     12.738930755462222     -4.299302632050422
O       0.581100357164318     16.339721373932935      0.941369126864587
O      12.749832234554086      7.219875841673713    -20.863477719572607
O      11.319896482499598     10.433530213724174    -21.164173124374994
Si     11.605704021958855      6.239593483473714    -20.321577744289620
Si     11.560636649250680      3.721112463209308    -18.937160362957218
O      14.991475661704701      4.728885340445767    -18.452211378910683
O      12.799597106157005      3.033522392961566    -18.247337197317236
Si     14.425034434246669      4.740534544831124    -13.309885549926232
O      14.311694433218051      4.133165676559860    -11.807684663065324
Si     13.093791778952136      3.650862541651034    -10.792715510981205
O      14.737367654166118      3.545889864404402    -14.366894440098209
Si     14.141720804725443      3.664317917534931    -17.590753653331063
O      14.986949076486118      2.723659990138960    -16.681417671774568
O      11.861783684668863      1.530595498861094    -13.930135852927700
O      12.132754876731903      2.458199483004736    -11.555325818007598
Si     15.359664971603122      2.296616129030643    -15.152139942662814
O      14.339271569546238      1.133928079231469    -14.744676151607679
Si     13.004613087129371      0.459337975559070    -14.220553161879451
O      12.041954432191494      4.826963206689769    -11.093965896355751
Si     11.004039204770852      2.218946462297160    -12.784682640000854
O      13.501991918454106      5.122281907203224    -16.975286881597668
O      15.795083839768573      1.736239799089621    -10.597195204690189
O      10.767162870962782      3.779642773437425    -13.117631924906089
Si     11.548929748363914      5.116985889721775    -12.659426693498476
O      12.264678798244871      4.831326898547117    -19.953005094394229
O      17.464603202467988      3.013561046912577    -12.216016758587028
Si     17.998038898008048      2.175303676040035    -13.437626858356289
Si     21.157113299621948      2.582146828119298    -14.133450230625138
O      19.620558598032524      2.404860969666099    -13.706815643418070
O      16.926435882016619      2.172738947337282    -14.655472565561748
O      17.951204537765634      0.621057257487326    -12.818922318360311
Si     17.040712712843220      2.613031457026324    -10.660901618806486
O      21.239603148617753      3.683037115438217    -15.278166008617301
Si     21.058212743877682      9.663934812476883    -15.665598753582852
O      12.925196975839516      5.204663579789280    -13.390538094032388
Si     11.456182451077479     10.660335528315963    -19.669260741482017
O      12.827520662595584      9.665317678726732    -19.243088967176050
Si     12.972390842267849      8.138813811946180    -19.535389853570226
O      14.060863158791182      7.323316827969709    -18.549029440550356
Si     14.655949485435437      6.100904616026211    -17.664331201758230
O      12.974431936469601      9.238189115949636    -13.307320590931841
Si     11.558726574152908      9.959009546842044    -13.056489545959622
O      15.488250299918743     10.348103518283585    -13.452842782901545
Si     14.577555252018721      8.942619967270462    -13.300987786618588
O      14.985091225723501      8.400372996851377    -11.882852594271050
O      15.170740422618433      8.068195023320159    -14.485858062697490
O      15.515787207778816      5.754348864738112    -13.793063271477012
O      15.623034913399476      6.369361150797072    -16.440061246568789
O      11.364273777506760      7.459023716631539    -19.137985940195431
Si     15.906015144358808      8.068236700263117    -10.623432894776615
O      15.810500334446958      6.552802386096610    -10.289822233308941
Si     16.043127200142607      6.775664483771409    -14.927659702154978
O      21.439031237122464      4.927260670803376    -11.274874388234474
O      19.813895324667577      9.256858878025401    -11.004673212595723
O      17.418499903520111      8.406334862840160    -11.110511916374806
O      20.208664696258708      6.156755696817569    -15.082891985061893
O      19.276436141461481      7.598876144529395    -12.938790626580182
Si     18.701971635941135      8.801888131029367    -12.057113182384516
O      21.147519055734705      9.492786798914558    -17.299414723085434
O      18.097254149632338      9.975246122864217    -13.027892052314211
Si     19.169529229574657      7.371646928284465    -14.566828836479916
O      17.624108835202815      7.161466055000473    -14.834826984137347
O      19.896232557955095      8.668376923588827    -15.197822263729574
Si     14.286817958911247      3.808272932043080     -7.764845404075619
O      13.003450382253654      4.208893566626971     -6.808105090101249
Si     11.595875576517445      5.019695977597299     -6.650645559254345
O      15.449961459249341      3.004601706426217     -6.872918671115443
O      13.621151774405812      3.399100997532004     -9.229210183937690
O      15.265697660902481      5.047605805277554     -8.236609089837003
O      10.866305308196218      4.406782588356613     -8.016623384364093
Si     21.051437909390458      1.608239053110924     -6.782169087264974
O      21.321246291431301      0.798414990984505     -3.237993155142638
Si     19.857656667449685      1.441699753643850     -3.396826045002966
Si     18.450328286922851      0.249282320970905     -5.755523309102479
O      19.760522730267020      0.729070781077256     -6.575892954983210
Si     16.906618244228216      2.971295150385315     -6.158099439320482
O      19.812697856441098      2.870410948932519     -4.217449940630764
O      17.272646972117940      3.457596474923227     -4.696537541163203
O      18.119913320975868      3.677403240095672     -7.093734883084586
O      17.372694345725851      1.388716968106601     -5.977293715680321
Si     19.578174998155880      4.191904487965070     -7.556963276437775
O      19.068618517373267      0.256287951726579     -4.309242257758016
Si     18.444445260455737      3.523903884084059     -3.554810268487852
O      18.716985561988423      2.212797973862292     -2.538894741592652
O      20.041718168668481      4.279708014761778     -9.093089498746664
O      20.657564424292289      3.122719046384604     -7.047098223146134
O      16.874225894205892      4.026497004539775     -9.906976689215737
O      18.414374572349491      5.037745666819621     -2.926728056369583
O      20.588181785185085      0.183360559001618    -10.061138472647979
O      18.246876054935399      1.531120551010081    -10.151665028620448
Si     19.010421653612344      0.172777459646750     -9.889511947625337
O      11.034493649489223      8.469831037033686     -4.883171872512696
O      12.974480617577679      8.827962077455449     -3.018449435404980
Si     11.561257643468931      9.936447635854345     -8.686563213419005
O      13.566435208276198      8.494384863289955     -5.341929462574162
O      11.992457788503351      6.542208835697897     -6.509280818155801
O      15.434714713015554      9.080925612846082     -9.478636394046637
O      13.091450044398780     10.155046250589567     -9.167521530687997
O      11.791884866617908      9.084149186628030     -7.247004875876444
Si     12.162037470432947      8.102616205196126     -6.116479928027842
O      15.638270237234995      8.688856269436751     -3.279621233783415
Si     14.280094349433776      9.126989515168189     -3.999744183733435
Si     11.551719507718353      9.307907294955820     -3.476045425958523
Si     14.610837439973187     10.436341074697062     -9.260092783861815
Si     18.591522087268018      6.531530815771711     -2.449105595679809
O      17.721931305472367      9.972807139505585     -2.070479170580244
O      18.145922417472182      7.717009940436149     -6.512719880082495
Si     16.387625741706366      5.406474419224780     -9.292102236963240
Si     20.924524064163950     10.185132015047538     -5.444180740061787
Si     17.046724454813223      8.641360122445013     -2.617287217703434
Si     18.579616146934228      8.315324385840814     -5.114905298994805
O      20.080937165664249      8.772021624651657     -5.318449834106919
Si     18.827704959535836      6.999848010166692     -7.767654872591563
O      17.670114826377514      9.701155897510626     -4.864239376813623
O      19.734688977403842      5.805408936178473     -7.164088753689809
O      19.923635719749118      7.043512022537775     -1.990320217847200
Si     20.370125861220416      9.261773185141585     -9.545997550847726
O      17.395543928801693      7.329268168564570     -1.704272213934320
O      17.723776464653376      6.191987996036385     -8.640379864824062
O      19.633160055319198      8.214205194520373     -8.572471759294130
O      18.129074082985600      7.645688479310881     -3.732041596349439
Si     21.448002123994076      4.105595428122980     -9.901348514663361
O      14.283626097211267     10.734452067538557     -4.253450619100806
O      15.436722648121837     14.020661242683811    -14.595926173065813
Si     11.859969559552773     12.966152157586373    -13.554196032463441
Si     14.949628907479422     14.672608576734579    -13.239657917994522
O      12.620139582828395     13.676001285979282    -17.374903376527829
O      13.769575238098112     15.742751374762186    -13.232704355772331
O      14.707896822019526     13.497725014988283    -12.223488472184473
Si     15.743430582036801     12.620148707040581    -11.258485507863492
Si     12.243534017812202     15.726770604065178    -12.739228033931454
O      14.814593503730043     12.422210214399298    -16.243506670903347
O      11.872195394462617     14.196355990808801    -12.618034905397337
O      12.895492773667236     13.223761412860542    -14.741107112056101
O      11.391789232246371     12.154244566698049    -19.076393238572155
Si     13.243320206243977     12.657170923948559    -16.247347801305189
Si     11.267479494861098     13.490729060588549    -18.226573672555691
O      14.993136045057829     11.413441656300874    -10.513239524052199
O      12.030497395738672     11.546988312210878    -12.898720185389069
O      11.946496999464957     11.589043485806657    -16.302194017383343
O      16.282800749975713     13.775378008242297    -10.238809436555176
O      16.307032424209854     15.462672702815237    -12.805736192199536
Si     16.204934140637672     13.030476059890360    -15.624613511274983
O      16.822223445307529     12.066716252935304    -12.242505444014622
Si     18.321919212069044     15.091037683868320    -15.765720765515425
O      16.939137254171364     11.869950862630596    -14.833535451410272
Si     19.677735047162741     15.442718992606473    -13.214369354735144
Si     20.562207594591687     13.082814012432618    -11.425412475263641
O      20.144841725017827     14.500349789074111    -12.045863849926087
O      17.269966954064039     14.027840252560114    -16.335591076610601
Si     16.901846991712382     11.053165625525596    -13.474760036853548
O      18.929912637424511     14.545551378027206    -14.353949388409827
O      21.135525482114932     12.181551591820801    -12.574723747027635
O      19.428074918494932     12.416827664251677    -10.565207274395435
O      21.051529817874854     11.171778991290109    -14.962293873241864
O      19.588877542158340     15.894270479570407    -16.327169713596192
O      20.851548802769955     16.089023913979233    -14.090084591329914
O      12.042262026496386     16.342728835178807    -11.298108875900441
O      11.204419191833187     16.420383797381767    -13.799604737274068
O      15.895735432175574     17.843292629198089    -10.775628140668191
O      11.804194288407368     18.011249339989586    -15.828885664024572
Si     11.608349383102867     19.527212465141144    -15.332302978752006
Si     12.461832153460003     19.662321347647033    -12.414546898169904
O      13.861481185254622     18.863185434047164    -12.224817108904704
O      11.600061868558202     19.235445200322353    -13.691392133830540
Si     15.468069977475770     18.707596708897302    -12.035505928099131
O      12.620284919532418     20.749740225383395    -15.291367446525294
O      11.453367316948990     19.599637896307684    -11.140914801745064
O      12.942268073980289     21.171921146446369    -12.838150135827371
O      20.393817440186865     18.645833807785909    -12.213537063778583
O      16.161597406670435     17.915170122668886    -13.252201736446773
Si     20.112244079879837     19.157402316764387    -13.753702338713627
Si     20.707350559712097     16.777994614589868    -15.522813377446100
O      18.361057888268508     17.932327914031134    -10.402534037823026
O      16.389260824143538     20.043242519915911    -12.093994787037079
O      18.894778241296173     20.373036949291006    -11.108289013260332
O      20.147946019191110     18.140612676836859    -14.986788251875582
Si     17.074075039392710     16.628981508945756    -13.555821218837963
O      17.382608730548874     16.283610395633414    -15.092854760722043
O      18.538009706392419     16.506981921026679    -12.939855186011259
Si     17.808126738608635     20.573297306053618    -12.474733145915884
Si     19.666078702922654     18.827421791576828    -10.754396271494729
O      18.703774112601064     19.834670298095741    -13.522946196431734
O      21.302882875924187     20.229127611002010    -13.984872637438073
Si     13.031636297308099     11.713327899402207     -4.532938889666202
O      15.332105641256188     11.345589677797953     -8.023351913313521
O      13.046165228967318     12.109046287810109     -6.149916426813983
Si     12.198378084746903     13.539670862699046     -5.993572033877773
O      12.880830262199115     14.666845234192408     -6.719570522577191
O      14.436943851235894     14.973374235906990     -8.796102372926336
O      12.492097971765293     13.233218809331333     -4.409426214347469
Si     15.995373686294100     14.748901029368609     -8.974308128235112
Si     13.648131890896282     15.758369309275075     -7.581822691523763
O      10.950279376859369     11.381823041729955     -8.332592980802401
O      17.794378700961985     20.421238677600968     -6.302948115076595
O      10.829655700738023     14.966172751065114     -9.505771521970345
O      11.842817990026475     10.764288788791770     -4.019382027298379
Si     17.877932456606800     19.573169307930463     -7.651234885356202
O      21.418085165316395     12.593452173795885     -1.897368997945668
O      19.982968098093320     10.983165258087050     -2.761556129871679
O      16.475310972365222     13.797090072939600     -7.788849993971172
O      20.340881031810742     10.865761332361883     -8.854523437582419
O      20.460940570522435     14.797411488909571     -0.647102549387435
O      19.496539801368030     11.107180440836164     -5.493812470062028
Si     16.533747128006517     12.234721571784185     -7.526006816907874
O      17.821758064530151     11.920912469815953     -3.548068193058232
Si     18.461168834730422     11.330684094607808     -2.188043098414499
Si     17.956532285635888     11.239343556698676     -4.992987303845875
O      16.989055263591329     11.860857398002686     -6.070063249371930
O      17.851381862132168     11.757829246645437     -8.471890783266309
O      19.761441708274674     13.538802056618449     -8.199246015563427
O      19.879221496330146     14.198767094749689     -3.100824612133727
Si     20.589740160068622     14.747609899633625     -7.457762962655681
O      20.382827116040879     14.537569446321568     -5.869839088036990
Si     19.287871187656378     12.219888711248489     -8.978424454398818
Si     20.149185644267991     13.567929884545672     -1.550780453009180
O      18.912545199903640     12.585871288252113     -1.212984550497826
Si     20.900596135862809     14.222336374376054     -4.411255637716506
Si     21.396454568025657     11.608973378290916     -3.178071552422535
O      14.782540042578036     16.477410276920935     -6.851914638669785
Si     11.576191779106930     16.355262310482225     -9.678326013806014
O      12.555181055515154     16.500078813552307     -8.482799804680841
Si     16.960657944902891     17.545538941310181     -9.663654251871939
O      17.000112351950612     16.025099338750831     -9.115246265089830
Si     20.442724125506633     17.914812541613159     -7.910144141873308
O      16.910358556485590     18.711931785464831     -8.530145626893130
O      19.124172000997568     18.560828124658730     -7.309435769031515
O      20.438211094946055     18.565128628556216     -9.410199819160654
O      18.400333505984442     20.765743681782862     -8.703486447510249
O      20.417652302122629     16.276039809351431     -7.917289521538848
Si     21.494523307907727     15.980030408695054     -0.358753503409929
