# Supplementary material for: Ground-up generation of periodic slab models of dehydroxylated amorphous silica of varying roughness
Source: Phys Chem Chem Phys. 2025 Jun 26;27(28):15196–203. doi: 10.1039/d5cp01570g (PMC12232287; doi:10.1039/d5cp01570g)
Supplement: CP-027-D5CP01570G-s002 [file CP-027-D5CP01570G-s002.zip › ESI_Structures/Dry/structure-number_43-alpha_0.02.xyz]

432

O      10.075151549324410      4.602782760436551    -24.339643929016823
Si      8.492542890862511      4.650325968114815    -24.188468907684953
O       7.641870549217134      4.701855897297777    -25.547413019364093
O       3.621495636553224      8.306365427216591    -24.875157830669188
Si      2.804026817806097      9.605155088370481    -24.476038601877089
O       4.227789815744632     10.471334704695906    -23.777767945610442
O       2.998191794002556     10.662714997474676    -25.644424119580243
Si      5.273754065766894      8.267939274877643    -25.082153251084584
O       5.287072256183488      9.699962262314882    -25.847870701134934
Si     10.140982595672561      7.663674373780573    -26.574832213395972
O       7.976103470965720      6.179291327247789    -24.083510210497568
O       6.117533427585502      7.057570241075696    -25.724306657554614
O       8.738320087463142      6.890326993676401    -26.455474430143319
Si      7.492482158782628      6.313967869579236    -25.669488920393540
O       8.492414710023221     10.078875610903031    -24.649622977396582
Si      9.835727286700338      9.933129412309292    -25.586598819678755
O       9.654412077069306      9.177557930882406    -27.046587832670127
O       5.810843497281432      8.603199117938111    -23.573236188821099
O      10.528689027287511      8.474418674345566    -25.172154537691149
O       4.826522085969273      1.577597419075452    -19.235491398725173
Si      4.161494294482312      0.335220578075240    -18.353660469441579
O      10.615033856286308      4.873825785854949    -21.987942077367187
O       7.960650906773163      3.747617238736510    -22.959525934002627
Si      5.930153751886631      2.643922246788263    -19.332509180131996
Si      8.043118575090496      3.425467256092166    -21.421153728408150
O       6.830879656529230      2.744678865968323    -20.635728173005237
O       9.504003915977718      2.784537248159296    -21.104277535696710
O       8.136058563508779      4.797914450799555    -20.602718646109786
O       1.774372561751244      9.567708190593128    -23.356668631465741
Si      3.845851781337486     10.476942374150338    -20.303166044699573
Si      1.146741812809348      9.626536947121021    -21.857137728542689
O       3.818800107905814     10.245136044274831    -18.694800628127314
O       0.367765538736422      8.206550624390268    -21.589769483242314
O       4.813833511676567      9.713827451946191    -21.376664125970461
O       2.372339487330820     10.212404526595181    -20.916398359843789
O       8.859273500661148     10.736583447401218    -22.009138650663708
O       9.651943269856126      9.834242467105415    -19.752095792325267
O      10.377420162238362      5.351371675737165    -19.132608481166038
Si     10.321148093265750      8.419344208015819    -19.323879714716433
Si      8.888914933022699      5.853674803408499    -19.589454636104996
Si      5.501871105169815      9.926473436044295    -22.765048598146045
O       9.352428072579380      7.316059647857626    -20.013471294863042
O      10.153050276309457      3.100698081735500    -18.202303644036736
O       7.979812723378169      5.684336310867391    -18.200957380480475
O       5.030584667919150      4.895266011437540    -13.848080374583439
O       2.618225138446379      3.714825823209534    -13.412610976551919
O       4.804189933052982      2.216398418899877    -13.803247716268453
Si      0.921243016068757      3.900670701692034    -13.416161975961336
O       4.142856609829558      1.050400135243276    -16.962306064112138
Si      4.246328071425483      3.574716619025699    -13.232326350254800
Si      4.960799525329216      0.694032128448212    -13.322213419928573
O       0.638590050010018      5.255683939872164    -14.229419061484775
O       0.161972981421277      2.589928165080567    -14.045783617147260
O       0.183326789067662      0.432096440165201    -15.447322246189412
Si      9.516536359392687      2.492791052860027    -16.825469504424564
O       8.954805876944045      1.023477872927484    -17.041411772228120
O       8.298880385062757      3.559576365560241    -16.589856815705396
Si      7.222208190447114      4.657048193515903    -17.176892816735926
O      10.321259844523707     10.668210273779252    -11.972851878145679
O       6.307480919422667      3.628017830876876    -18.128942671597112
O       0.451768034412340     10.199965871444462    -14.626489842289933
O       3.089925858793336      9.229664976567554    -16.453797803339793
O       1.684404139343256      7.032042275441560    -15.737882225345750
O       4.266268316074964      7.047351637616657    -15.164889585376397
O       2.550701176576367      8.950729319779661    -14.015149735233475
Si      2.970951688001918      7.999596064223214    -15.368692532689652
Si      1.800935504136897     10.358468019338137    -13.677857385573166
Si      0.238561699223769      6.372878363092909    -15.270050833755629
Si      3.258810107564546     10.624741711515313    -17.239826875811914
Si      5.535907656844707      6.064323342342239    -14.817248413771939
O       6.295498707273596      5.372812371353532    -16.096279843484975
O       9.853732608385586      8.173043626434811    -17.811068676630342
O       9.207048862775546      7.323865635520034    -15.146438923353218
O       6.663783831009924      7.207332922158637    -14.347300127521269
Si      7.971387807397675      8.152975865424917    -14.426197814311706
O       8.244885729827100      9.147100820773122    -15.793663840905996
Si      9.576665946919654      8.424029055838739    -16.274998344530747
O       8.421380995790175      9.118690838678907    -13.196577974301075
O       3.553566157136876      0.041818710916374    -12.818690977960918
O       4.439314112294993      3.352873792553815    -11.614501898489214
O       0.612979172838723      1.738453177927923    -10.897186338660228
Si      3.836836603541733      3.004247449895162    -10.252854251539912
O       2.430843577967294      3.628435052747280    -10.186246445244928
Si      0.878739636228593      3.294383576736523    -10.445700525451377
O       0.534447237119417      4.000904186590613    -11.831816794592520
O       4.540201268939785      2.785332793510663     -8.736843889757081
O       0.419020378584603      0.896898092824213     -8.221741204724369
O       3.354954852175838      1.426351046319931     -9.920340286324706
Si      3.610206330601590      1.554254743998592     -8.332444726458229
O       0.314358169244447      3.342893519749964     -8.955638832578604
Si      8.678658080734790     10.504976202514523    -12.447439331542729
O       8.833556001998572      0.968285787343021    -12.205830304283641
O       6.145076833447431      0.591347229746130    -12.223089715369461
O       7.907768426500955     10.634520544855658    -11.107694483905892
O       1.104536358277513     10.623671532717776    -12.216661465200325
O       8.773755637745055      0.124250401848030    -14.774417335591457
O       2.342058775016766      2.191826311980918     -7.536426333732219
Si      0.730875454881087      2.434868218491035     -7.675165664472768
Si      4.565791223771151     11.079902302805923    -25.374100398012171
O       5.274545389788293     12.393821760511926    -25.428334768301013
Si     10.473191546804498     12.659486960362459    -24.526583595382334
O       8.993533961844404     12.342595219041334    -23.905202258687158
O      10.561886271923269     14.126971687173038    -25.092554825042750
O      10.613638361895106     11.321610070859904    -25.356902331526221
Si      8.196470421035194     11.093637446138583    -23.439023999343718
O       9.106177454724417     17.625810142964848    -21.653894461280721
O       9.286094720846449     16.305767091551509    -24.313451299815615
O       4.776056161448856     11.812894571507741    -20.206177819828696
O       4.803569289293593     16.034721578769400    -18.698982077681670
Si      8.987606844054177     11.114559908691254    -20.460150705960736
O       8.957330168444477     15.486105286912455    -21.486444019922068
Si      6.144173827099904     12.389004827798283    -19.560406584438432
O       6.203777278379437     13.997264305262613    -19.804102731077318
O      10.006288117801073     12.404652549913678    -20.349550754872020
O       7.521490458284862     11.642691492392631    -19.961255470329114
Si      6.281266797790286     15.432307499164997    -19.016159983959941
O      10.657887195821454     14.127126054723652    -18.753635750263548
O       6.670597592908361     10.909786624969840    -23.032374170492279
O       2.876641777777240     20.879326643495311    -18.587428275280757
Si      2.033624812309493     19.487298158477596    -18.233888853719829
O       0.857250614105954     19.157737342178766    -19.286947894747890
Si      9.435572597330756     16.440361179407788    -22.711754281343431
O       5.362695141710708     20.714181126522607    -18.534282574961388
O       7.400454054579148     16.447405568132524    -19.606531693701534
Si      8.775621975427217     16.658886523317953    -20.332622972101237
O       9.963188695508396     16.987709174144616    -19.207894449865879
O       1.695914003132349     15.465072282461026    -15.483384767320034
Si      3.238529106415287     15.587831408633896    -15.049288974042959
O       3.740335649162928     14.118640665031684    -14.884342205886078
Si      4.036558060950773     12.480506570219852    -14.695968758360459
O       1.830352370029311     11.391219912934702    -17.584397925493480
Si      0.528937235754734     12.260939598488177    -17.624492111483658
O       3.939945341563778     11.686789924457633    -16.182097282224920
O       2.740615792991766     11.674184413502591    -14.065753832190662
O       0.612217551196329     13.683348177415578    -17.012721302664502
Si      0.367046041618840     15.115314111045715    -16.283559603120406
O       5.463494967959983     12.312731046380684    -13.921133072304395
Si      7.201468778341252     13.430373536261307    -17.023948528480165
O       6.811474294161393     14.906414254177877    -17.561625277522811
O       8.736459168352404     13.142521603257652    -17.404052875551688
O       7.143885746306607     13.255098429319396    -15.449157797154324
Si     10.211309752794694     13.696612114332609    -17.330469364033153
Si      7.032690874809755     12.850071816141085    -13.910159118724422
O      10.160194942082539     15.033818434687323    -16.463372878449473
O       8.159052832752989     11.674813629766804    -13.506536240360349
O       6.264079903439526     12.490314102045668    -17.934052414229296
O       4.009248005503196     16.491394639782776    -16.213701955775516
Si      4.332619036079258     17.237327544094033    -17.617371254028811
O       1.200342477419584     19.936061861117714    -16.934826077234682
Si      0.772506860716825     20.421724733203398    -15.514502793731676
O       1.962801079131823     20.265806350346899    -14.500422994159653
O       4.562668037199101     18.708617502420491    -13.635459563063089
O       3.228000694406073     16.550017158650618    -13.653852299792112
O       5.058053057993421     19.460582599992904    -16.080275229086102
Si      2.328637111035855     20.506469350197143    -12.958355766781709
O       5.535471641143985     21.051724455147326    -14.300316570979106
O      10.304223765416005     16.264353321082062    -14.186577353180756
Si      5.608783791065694     19.488794744380737    -14.600085784360861
Si      8.654234364425978     21.137091107221970    -16.350012958068259
Si      5.992036995550053     19.651115215997297    -17.451605287043883
O       9.888339963674575     20.093631277984596    -16.577990185272633
O       7.376748173908480     20.359688132910030    -16.991890981909783
O       7.119433412188378     18.983369434808147    -14.421933706384795
O       5.685351255410948     18.076784706226473    -17.912208920994363
O       7.369259231435431     16.949069394922240    -12.887904873100814
Si      7.714732078507535     18.586834316409863    -12.986606976596146
O       3.957752323022693     21.479967905308367     -8.000594663195496
Si      9.486409718933459     21.437457255868932    -13.341811145772734
O       1.530417637818494     13.358369204811359     -9.494248960276630
Si      1.050139861163059     14.814373136365058     -9.350167716182360
O       0.176813011116559     14.849149051847681     -7.840007377048304
O       7.270708282635546     14.221358654799895    -12.988304224112714
Si      7.604038720587637     15.538048316983389    -12.106067179482945
O       9.232862654967391     15.807812914656543    -11.938859605333061
O       6.632244576762986     15.799423536138372    -10.778182612373131
O       1.982365198321953     16.114758132488561     -9.233026776668913
Si      3.633678182391083     17.821402248546864    -12.707712677860211
O       4.518056996329559     16.389127661066183     -8.972527252330337
O       0.970778964279377     21.237315717304750    -12.495699509198440
Si      3.136774807505354     16.910573073845988     -8.374941523937769
Si      3.524472165652912     20.084891005193828     -8.904821680078379
Si      0.456667901873493     20.903085005019147     -8.919315786356226
O       2.570915212217574     18.995207198129663    -12.249488091701149
O       4.441052428586546     17.217720350849067    -11.395446957145639
O       3.408322857538123     18.512475188395300     -8.393279452405281
O       4.640097714582248     20.097507506438383    -10.012794047660483
O       1.917361714878572     20.344271708899203     -9.102494678151325
Si      6.146581941918642     19.565664509182948    -10.340840136195812
O       9.400876308145932     18.214194548980178    -12.894031789874465
O       6.615682427385656     19.135494534695962    -11.844977605368728
O       6.212660615644863     18.116228794043700     -9.756037981688113
O       7.208696736310344     20.794648048506009    -10.315339310405422
O       8.405615610801144     20.407255322102703    -12.650740349235789
Si      5.495501074896615     16.729167706919487    -10.210481216294799
Si     10.254915457020362     16.854935071065000    -12.737669221252466
Si      7.521977428065966     21.482669740764063    -11.687323147666413
O       3.051452695649793     18.224072521656865    -17.994278900173533
O       2.118799034093773     16.674668994231016     -7.045881523380472
Si      0.558154741266445     16.382608420367699     -7.021098734048447
O      14.227498300984603      3.963192936611958    -24.990253317645596
Si     14.535208532680448      5.068593911279100    -26.150608464664234
O      13.688368262721767      5.251607602246445    -27.530182567102433
O      16.083288508937589      5.394536276703197    -25.922899643193603
O      15.580258743842544      5.418017602448460    -23.633153973539500
O      13.742749213147230      6.471089818753230    -25.741028468478060
O      11.409947995525812      6.782092336355264    -26.966142112544301
Si     12.976187578221152      6.718105599646380    -27.290748658437995
O      13.401405477911162      7.845115847844607    -28.207598283862328
Si     16.739062072341014      6.002494978816184    -24.630597782384804
O      17.193798410841257      7.621405556892657    -24.754163984309663
O      17.996907289350524      5.884950595539554    -23.588140896533663
Si     14.269944083319103      4.483574596457738    -23.429810586362159
O      12.805756816766507      5.079490292486593    -23.357902323273194
Si     11.348583358329279      4.560108633172249    -23.401908711170222
O      14.561163440775243      3.436252333038155    -22.134633081683713
O      11.863508498432392      3.545561925467029    -19.991178828974927
Si     15.168090690319447      2.521032692255310    -20.978238285452427
O      14.777449748897432      1.885770951226195    -19.615258420022762
O      11.572169584624429      3.047286794385751    -22.690249329371461
Si     11.283086627684790      4.187827419155884    -18.606259341462689
Si     10.965930751902048      3.430141457106346    -21.286878015752173
O      19.328864968419108      1.502230668275079    -21.150383379786838
O      16.662654402724225      2.466234052490247    -21.167285922331367
Si     18.136199115917709      2.325511082333420    -20.390627225170014
O      18.182564862067839      3.882000805558059    -19.815803474017965
O      18.021982458256371      0.958883974494381    -19.536499578308774
Si     17.446886693539547      5.314828211957670    -19.380165499501850
O      21.152755071756552     10.200489848735369    -21.713081885262959
O      16.443435909715387      4.863155178066160    -18.253482550285458
O      11.985827960975024      8.324098120964347    -19.477518625098007
O      14.404744437172049      7.659940697682807    -20.636278427826625
Si     13.561033943966065      8.635119515321231    -19.652551546904991
O      13.836606480142279     10.139256328622944    -20.203904361126362
Si     16.004873214509221      7.399574242914222    -20.937496251693634
O      19.341308156016453      8.308467027521713    -22.818741262906236
O      18.414422356588748      6.532068343259794    -19.030424209073093
O      18.539969240780859      9.814876879917488    -18.474053337905001
O      16.415812836481017      5.887798973354855    -20.500512005683497
Si     18.010022612314554      7.568310680606849    -23.280785066811923
O      19.467834673396077      8.499866648592409    -20.234139818225110
O      16.881367264178106      8.384131623227367    -20.056945843005117
O      16.725898041360864      7.717333960854326    -22.297997034258096
Si     20.287317340733065      8.785122344121417    -21.576445308632891
Si     18.169646083701235      8.278129658128133    -19.062833623777813
O      14.384042434583129      8.522498023476492    -18.189572916847617
Si     19.004221867027159      0.038176267749911    -20.650176188035022
Si     12.525106858399477      3.010418833796933    -16.318944210131271
O      13.470059890363657      2.080303172718267    -17.319402072688764
O      13.354662809586239      3.518213671385840    -15.055698793483391
Si     14.605615400478099      4.435291735192660    -14.516401809129773
O      12.260531523331514      4.327430971884798    -17.357600538451230
O      15.719514039410702      4.516967556357264    -15.688875786921047
O      15.040697847387907      0.127490292603936    -17.389455019955982
O      15.309573440257024      3.761786444886023    -13.208679453043990
O      15.987163141523313      2.541716461686160    -17.373656363862999
Si     14.845159944907891      1.569498393853838    -18.019587632790984
O      11.012379601595864      2.418893389716114    -16.085599587283557
O      20.494756776262665      2.878054993748136    -16.167142691275991
O      18.228914717023173      4.023937195580356    -16.628189138687123
Si     19.700657511195338      4.246656770735237    -15.905518659322235
Si     20.750244730598862      1.708227216549657    -15.187192506108666
O      19.346788289799832      4.398390509265811    -14.395725964813582
O      19.229725645413684      1.026428142627012    -14.894865927863629
Si     16.669184421869581      3.986064391755468    -16.896658940156552
O      16.891243739235566      2.033505512911306    -14.157221746749181
Si     17.767949672079187      0.706773807358888    -14.538063558721680
O      13.227605850241932      8.728171585389900    -14.371423303977410
Si     12.288824583298746      9.657532742728174    -15.317401607399683
Si     14.441823377789820      7.436011141906417    -14.489991747262872
Si     15.703005689272318      8.621708705306348    -17.154431324199368
O      15.228390388121742      7.833546823090032    -15.802793702946380
O      14.145345381250666      5.917986043576816    -14.396073126183728
O      13.083059964632099     10.607493227767206    -16.347610203375826
O      10.980357928525574      8.975071010580960    -15.753048960681994
O      14.896874624112208     10.435846160612556    -13.339182295639182
Si     20.677370994862077     10.604572542881952     -8.357659916141932
O      16.057217968065540     10.171954052601851    -16.771993820275650
O      20.719907824821938      5.549620200052619    -16.273994777560592
O      17.101024042272190      8.090969135355238    -17.709462421439678
O      20.924871682681122      7.694288823739508    -14.815546508338606
O      20.072635192590035      9.727111874061436    -16.398212431074121
Si     20.644845939496854      9.245113555865155    -14.969389924394898
O      19.445256486413285      9.635650065451069    -13.978866118744939
Si     19.329420195722474     10.721454414842675    -17.481110405245840
O      15.119037480718735      1.163427299915621    -12.507437115242077
Si     16.072236112489254      2.318683022721850    -12.815004876874642
Si     18.285067778912762      0.683655134871437    -11.481185765961825
O      17.273595498809790      1.955783863650809    -11.681599251382016
O      19.855809638610285      0.805250904532038    -11.809000816106526
Si     21.425786917919289      0.491173044820970    -11.520302957847589
O      14.876829149000145      7.990815044973930    -13.050134347066624
Si     13.974242048474778      9.270528532499361    -12.923112280966835
O      12.881789834327188      9.817675894834576    -11.925053866031613
O      19.467640263605880      9.587462695646781     -8.131375099356044
O      19.932017453223619     10.551799373935422    -11.755434327190198
Si     18.779615136182215     10.242495708447294    -12.747979080034785
O      16.905674636502770     10.747232961725651     -7.744833930760318
O      19.341853999244595      0.717058269555458     -6.764053848187995
O      19.516656065820232      2.139488629745027     -4.441215940571119
Si     20.293346073718094      1.561259736084012     -5.601873245386559
O      21.329126463647732      2.483864592792057     -6.404126678840679
Si     18.442859825619973     10.619538916558740     -7.338513092771954
O      12.173560169122943     16.222531865381846    -25.019143826651636
Si     13.337786116884271     16.226093923902962    -23.900364889621706
O      14.905699164607171     16.548725551435808    -24.146031366905678
O      19.996768607442664     16.414094237714199    -23.088584737404766
O      11.579154640300006     12.838909165418979    -23.361647341946643
O      13.296868845525573     14.717829083159929    -23.295585181225380
O      12.446093744675130     12.271491859041776    -19.555286689488199
O      13.593826077336285     12.348117583666715    -21.823504630989966
O      15.036174192220361     12.561674370593543    -19.702500062491730
Si     13.774567384568822     11.741362044694823    -20.326899909147649
Si     11.249273398431798     13.327778474519995    -20.021268470807236
Si     15.765060592180509     13.579135511038297    -18.707017197773219
Si     12.723962979131036     13.550833577986818    -22.445717229229228
O      12.013987134739214     14.132702730403395    -21.112710563946386
O      14.760563339062211     14.851507772911669    -18.336961686944523
O      10.937097998897686     15.932531718538122    -23.009513112020766
O      17.087607418230142     14.366280701461605    -19.223096328179743
Si     18.097505289849131     15.700000575360761    -19.338247550657858
O      18.303591346297331     18.095608597134973    -21.842921514298997
O      19.034343292271206     15.941140686130598    -20.637243501315972
O      12.420265443639932     16.166286753719618    -18.265890001021397
Si     15.145714825883427     17.569099610866758    -22.925706076096397
O      13.449043703160722     17.465642764076964    -22.796016109592404
O      14.513164979017008     17.325157820788032    -19.226082249044417
O      15.597325904411734     16.921937635818292    -21.579656135824909
Si     15.830461933890616     17.604628045612220    -20.093977263759299
Si     11.221787551865555     17.207542575720019    -18.347813980901087
O      16.122831344198989     18.935660914452647    -22.926914788254990
Si     10.753144385074529     15.643532166623695    -24.642034534135099
O      16.995409113238285     16.911013871506299    -19.337798383262484
Si     17.218669264173542     19.349457470886588    -21.736152974650967
O      20.032111516313073     18.230178796172332    -18.692781631572217
O      16.245286743036939     19.081465435488354    -20.486845991728636
O      20.114438953670131     20.514698432478433    -20.070774608254194
O      20.605124115901805     18.053686190207539    -21.053546970745955
Si     20.800771593054879     19.081201053343698    -19.825850733888707
O      18.016758216995761     20.721726919767104    -21.571218255441117
Si     19.595515327125160     17.038863868726551    -21.739793502436648
O      13.430069847657322     13.206849335884904    -15.263661284362041
O      15.198215214516562     15.076759129738114    -14.567780943026060
Si     12.476514285397570     12.015150761640919    -15.873186251400703
Si     13.650154136935267     14.643623365932463    -14.566916472647954
O      12.403395958133601     15.441228993388400    -15.292895062726076
O      11.322826691830160     12.676267180635172    -16.720182564607438
O      11.934784767202434     11.085906166136709    -14.609287354661308
Si     16.030416022163674     11.584191443599796    -13.262282277725259
O      13.417042891114622     14.516935639973672    -12.973146682567341
Si     10.955209330651536     16.043693690766855    -15.582007390481918
O      16.098477156194321     12.803681913171665    -17.360946923890747
O      16.397133863994735     11.936799507265407    -14.801731699023453
Si     19.573553380828926     15.570248984056436    -14.066880569774025
O      18.018976707257583     15.203389932449106    -14.339360276106987
O      20.621426671465375     14.960340871231422    -15.262469966299939
Si     16.635303093076534     11.700690158303862    -16.397698219240077
O      18.230021422258922     11.573936886037133    -16.745388173899546
Si     16.535705252491784     15.918764342119958    -14.165849083833296
O      20.606376222794005     11.735063109262393    -17.860050792716404
Si     11.152982335933990     19.155317653988995    -16.685146124363985
O      15.036165910202772     19.332266457916724    -15.896805866020461
Si     15.061853589831882     20.971384824500127    -15.914881565901506
O      14.035098419182626     17.617126581893825    -14.178193405620608
Si     14.951819782766384     17.820731670428536    -15.512695799627782
Si     12.461746678786794     20.589010208608922    -14.263553035753606
O      11.937939905484482     19.569924614761227    -15.446066147563807
O      14.227098140343475     16.974098448600273    -16.716173202746152
O      13.704300473843967     21.305233197970686    -15.033163515271484
O      12.989014089444588     19.534027897749873    -13.066970914939192
O      11.038774048064127     21.270324937143535    -13.695357130683087
O      10.820250702276656     17.431785583458559    -16.604365317034016
O      21.461958773264033     16.252929515347414    -17.381829743133231
O      16.400407400748040     17.187008613646498    -15.169868535135187
O      17.891613321683728     21.396589828924913    -13.042290341913718
Si     20.107305691189843     17.026081308398297    -17.659483091023979
O      19.893619221469450     17.156228850103677    -14.035557104205457
O      18.524577595187722     19.293155714720964    -14.432812823122068
O      19.753381714534921     17.773439348431936    -16.304786943582464
Si     19.834839413188487     18.509015441046447    -14.906731483605574
O      21.081939260011652     19.553732488162019    -14.922520660186919
Si     17.797851564205374     19.753828180896125    -13.152902871510722
Si     18.230001043011686     19.295073012675733    -10.317800074518189
O      16.417042818259503     19.135993647974232    -12.868331519381170
Si     11.832670816882210     10.993721654502918    -11.448789545960272
O      14.431598155259858     12.240220889862874     -7.990186668969191
O      15.199102440490179     12.800543163176226    -12.544531508836545
O      12.581281941165267     12.261303403364479    -12.038905667302037
Si     13.764550253523131     11.991160317935208     -9.465365447013109
Si     13.770912690741042     13.414730249838129    -11.959431097975015
O      13.980663738012060     13.352414676434122    -10.351148410747751
O      15.144069134399945     11.197250807116227     -9.834642183929375
O      12.396453948380719     11.351848798355260     -9.895185766464813
Si     15.930944382030788     11.841445423269629     -8.491213245517368
O      21.433861007140631     15.090600269193907    -10.438791894765091
O      19.954715262392323     14.933042270875323    -12.634744428166769
O      17.438316439009302     10.958544437816437    -12.667427360338777
O      17.110063646539672     12.979195276171822     -8.703403580624087
O      19.279651972710646     11.799088396569813     -8.332687084059167
Si     18.637272798053679     13.317922255575054     -8.780222199524436
O      19.248441361933999     13.778047052460165    -10.257143388683904
Si     20.482880934135331     14.215745161763900    -11.358713092726179
O      21.055608607944464     12.736264413834247    -11.652798523926638
O      18.715640674229768     19.171984625759073    -11.898077114417854
O      21.305649247215747     20.894535081247678    -10.360481308871842
O      18.099741214755124     20.915939073448843    -10.376008455466538
Si     13.319236932412666     17.994762464455089    -12.763858098164052
O      14.419741864994753     17.694537921767068    -11.712052369075881
O      11.841293184603934     17.198703008127268    -12.502620752325070
Si     16.010283263929619     17.875818787182798    -11.844003787716451
O      21.166000539873956     17.518498389551596     -7.761171096522330
O      19.176467860391671     18.669400890366735     -9.178598489355913
Si     20.094157604138804     18.680185334950380     -7.896204196313366
O      16.494591458091609     16.599474273014071    -12.636913951060844
O      16.833018632878240     18.514861564850445    -10.488905700888900
O      20.887721640429266     20.145397476355512     -7.943668832359987
O      18.974887238051110     15.953547914937522    -18.039284873693330
O      11.710570842647540     18.738016965572371    -18.120910866598631
Si     14.008531541462700     16.253550784328091    -18.098356754201056
Si     21.385914059355184     11.192182281068424    -11.315278342312590
O      16.513584193695021     21.406435630470693    -15.329261572542283
O      21.326946757014262     10.809997504272584     -9.776694361828806
O      20.621805900356346     13.041927406924716     -5.871496833938760
Si     20.557029398466447     14.374986155742251     -6.644177464140075
Si     20.623486073819738     11.470946322789036     -5.507735576989699
O      19.059622727525930     10.973471946351628     -5.920322467982698
O      20.968593277952319     15.785259749388507     -5.979722538344491
O      21.171092890383239     11.007785035337001     -4.188072726184782
O      21.265174699580488     10.944647164543525     -7.013778087855307
O      19.232662586516064     14.241206229805298     -7.624291656116238
O      19.408596170033533     19.328552979016639     -6.571840753271846
Si     20.038298927800366     20.806502157322534     -6.584339911564635
O      20.940455437767717     21.452836427763895     -5.514457407264246
