# Supplementary material for: Ground-up generation of periodic slab models of dehydroxylated amorphous silica of varying roughness
Source: Phys Chem Chem Phys. 2025 Jun 26;27(28):15196–203. doi: 10.1039/d5cp01570g (PMC12232287; doi:10.1039/d5cp01570g)
Supplement: CP-027-D5CP01570G-s002 [file CP-027-D5CP01570G-s002.zip › ESI_Structures/Dry/structure-number_44-alpha_0.1.xyz]

432

O       4.452432789520868      4.867163750219155    -13.297484988547653
O       2.168352942701410      3.357609481285955    -13.194037508978868
Si      0.562051566657053      3.442791510113998    -12.942593617806674
O       0.131057374660221      4.880316914183587    -13.666865785018169
O       3.681941925748669      0.087727195394525    -13.924651867515374
Si      9.580315421296570      2.067645619989476    -15.638365670638693
O       8.380236478275917      3.105025395500246    -15.473079446623352
Si      7.483459138919915      3.801362874114638    -14.323426288347514
O       6.217674861970945      4.499606900807641    -14.991879875652927
O       8.229746439347428      5.128131974470969    -13.602448304195926
O       7.423975158695528      2.760210065704279    -13.084606744244320
O       9.030250673499927      0.592885021287722    -15.183387995055492
O      10.514017361062475      2.225311122211706    -16.951473269847490
O       2.777372280320981     10.687765726016897    -13.127192847561298
O       1.577840139029870     10.745314722180616    -17.041930276695588
Si      1.576311681407967      9.636290667189726    -13.559774706172103
Si      3.031644154189811     10.096406120365597    -16.902537204836669
O       2.862359528895123      8.482454209951399    -16.587115399900362
O       1.513176458499014      6.366916031032512    -15.541496114449822
O       4.101986420056974      6.495311414801565    -15.170366238517008
O       0.704646381550567     10.348775656268424    -14.685867362910097
O       2.304343343895109      8.329417286548178    -14.146050495664404
Si      2.705346925174702      7.396393351343941    -15.404805389962435
Si      5.275834928664733      5.774946804310454    -14.381701869352288
Si      0.054840687618868      5.733498399482195    -15.109050397270369
Si      8.129171651957416      6.782702406088021    -13.790785402261140
O      10.681481407448665      6.699525725343780    -20.921380901871583
O       6.496880315178114      6.763694794162078    -13.937621090760992
O       9.186154604715981      7.270386096892893    -14.947563539059127
O       3.682489976606256     10.639502133686131    -15.479666057194949
O       3.451716441618686      4.094209950669862    -11.102508813870553
O       1.712129081011598      4.722479700313592     -9.437162282634633
O       0.820122352914289      2.355215137978658     -8.870016760490310
Si      0.350271940727461      3.736547130105963     -9.688654976221251
O       0.288094164241066      3.518629462358045    -11.321040445140330
Si      3.206772241636991      4.969967173280459     -9.823353202262792
Si      0.131994929033936      0.904231447522751     -8.811321805512604
O       2.895468973107719      0.153446635964629    -11.523796559148192
Si      9.657519318004901      7.609517979660977    -11.180658933509951
Si      4.142052697684711      0.549954106735500    -12.402306484925660
O       7.295335145441764      7.689580681815750     -5.820217625299420
O      10.225861663444164      3.896059784698779     -4.446636688640651
O       8.733125554803381      1.601021553441927     -5.461703813206535
Si      7.440667042661947      1.186962229360939     -6.367435351443200
O       6.326626283840610      4.815815866435039     -7.426587554215330
Si      6.934023530580787      4.164793761720564     -6.091718987909830
O       7.935331544959925      0.870989268487670     -7.899317560757833
O       6.681329151402949      2.642415774122816     -6.230314833167608
Si      9.739001101414843      2.852865696878370     -5.538300964806601
O       8.646004351572333      4.200110493106145     -6.054231297967900
O       7.965138375368161      1.169375902272323    -10.565287635461917
Si      8.179712224833258      2.300179777590938    -11.675440333984543
Si      8.748655675297613      0.519680717337489     -9.216736071266915
O       9.652305270304417      4.147305437762086     -8.834248994209215
O       8.351340181568339      3.690331972485241    -10.900355069100421
O       9.990708092851472      1.617920172892078     -9.092795617565928
Si      8.693198306675606      4.908453272608286     -9.857471177647396
O       9.616982046392986      1.861185174629276    -12.254791157528880
O      10.610518401372754      2.653325440306900     -6.835693923228704
Si     10.622807686224606      2.960799281006913     -8.399927616951199
Si      9.809603668928588      5.324474097589252     -5.150064395074923
O       6.408328906381468      0.015849513369262     -6.187495046172226
O       8.944854445462065      8.696448508757619    -10.233282498688421
O       4.535162691014140      5.573636636896205     -9.259962845907493
Si      0.699707035611244      9.839035105153529     -8.615791387218927
O       2.291463672745989     10.335429380617599     -8.729522175401954
O       0.360546372158209      8.385195654424294     -8.185722076068636
O       0.482585815295312      9.157555057995918    -12.457648510618800
O       0.076463176459697      0.088102188542364     -7.371174120223798
O       6.584200380647527      5.225638583925585     -4.990724204332763
O       8.810628574006257      6.160385587587211     -4.320213100292239
O      10.664954620391791      5.818201865079949     -6.307059821713638
O       7.309873987777768      9.178210809190018     -8.277926896620666
Si      6.532112632262645      8.553855031791937     -6.983470736211554
Si      5.968590413303628      5.884632485901055     -8.564585532206712
Si      8.199659293482343      9.892536575773660     -9.418495689247214
O       7.265363461639057      5.661530951239897     -9.563732873783277
O       5.751399386302127      7.317634452068684     -7.785255682858423
O       9.536067998113271      6.046020587625232    -10.619525427930704
O       8.800878780070976      7.489154947237415    -12.504676578791239
O       5.414176532833965      9.574873291567268     -6.332684631046579
Si      7.244172525994179      6.677512300459586     -4.461404674213191
O       0.792423740483717      0.012389694106137     -9.930101299366967
O       4.338054484680867      2.163798340944090    -12.537538268295675
Si      3.684539070178039      3.634599381105923    -12.613166880300991
O       6.494929317505716      7.254621965608290     -3.263518874094852
Si      3.591861013086223     11.647552329985693    -14.207362667768660
O       0.506068162751175     14.561137445256518    -15.030963013749165
O       2.782107018707435     14.615851084344316    -16.345028070825901
Si      2.105061827368452     14.391659228931422    -14.874174043475545
O       2.465682329527450     12.808541251765888    -14.518650594941443
O       4.999233564094249     12.306291513367274    -13.966233220977983
Si      4.923818364044498     12.177134141216522    -17.969379759539180
O       2.807108531338640     15.313907343481185    -13.752425801065032
O       4.780428762908036     13.087322818790987    -16.541031468972065
Si      4.162414901292751     14.418288511738005    -17.104869845997516
O       4.316733508515677     13.612840982013655    -18.536444269655604
Si      0.232991970295574     10.945062348128820    -16.102422300051110
O       5.046103397824183     15.729479762008157    -16.848633823438181
O       4.073172645960152     10.803181731890398    -17.899580832014408
O       7.048505372265873     20.133232187149055    -15.345095144879821
O       6.016080168754576     18.183522740217448    -17.175544682055612
O       6.508024744551056     12.018959624563529    -18.116697350080567
Si      7.734018484317810     12.378487714733726    -17.179555229221485
O       8.398424755350328     13.801179302694045    -17.742109817968405
O       8.806944382285391     11.205618748268320    -17.021378487590454
O       6.749471517103023     14.310695257697478    -13.736998393046647
Si      6.526768454102707     12.774590464825602    -14.234881637358864
O       7.236560690959296     12.661031614198569    -15.651984619478961
Si     10.368334513799574     11.293849175064381    -16.802769511654851
O       7.142385636955341     11.658721029534563    -13.194822963150518
Si      8.862289523830421     15.305321550670023    -17.490762909062521
O      10.063640824947376     14.881921524553752    -14.010023732980766
O      10.315243045954151     15.231531955521922    -16.434987176266539
O      10.566809699525910     12.764595263007221    -16.041784797434538
Si      5.936577921615406     19.071054021887239    -15.792212833332110
O       1.848739222723854     19.778636228713886    -14.700529479184675
Si      0.337170770858130     20.114701930198681    -14.111368157070206
O       4.493083203716306     19.607584652394053    -15.368042255601788
Si      3.372282183033684     20.036567380917653    -14.316439007285526
O       3.582565919123550     19.199916238664851    -12.960325131022454
O       6.274549991371392     17.532688182668753    -15.058554242162952
O       7.623132052650059     16.051250857400017    -16.885402834832341
O       8.016486518787202     20.974835691690018    -12.961062154652838
O       9.780627650954528     16.260418242704489    -18.314419571244763
O       9.401809582807767     19.530484883258204    -14.717354398956306
Si      8.381914184949611     20.706996916567466    -14.559301622609604
Si      6.259095137152248     16.753362245756620    -16.497617692654298
Si     10.389805938303535     15.725849482214086    -12.710077400369579
Si      3.050407689824371     11.693433592709829     -8.274397547691613
Si      1.949829610397471     11.891597823038403     -5.450190232463228
O       2.133746427126719     12.256658084099133     -7.059681258786124
O       4.477654489003336     11.462179658516815     -7.642071533771440
Si      3.318132931971142     15.539045800185836    -12.184451663230982
O       4.849229828849900     15.013625244829239    -12.189052546561795
O       2.434276581395991     14.763248505347475    -11.161271272471579
O       2.795324497743355     12.731882982335486     -9.510200496626517
Si      1.711992543132129     13.742760392713349    -10.094058930055773
O       0.932369060929456     14.473670400172439     -8.936637607524313
O       0.404849025968482     13.096032624005883    -10.828475435204577
O       1.296596199059991     13.177057670112431     -4.736958746358227
O       3.460857973230802     11.290885586754476     -5.265024419318943
Si      4.864767643686807     11.064411827442433     -6.088038829434013
O       7.319609037681593     13.183818553739668     -7.449638439300514
Si      8.456659566000313     13.763180676266160     -8.348595612804056
O      10.049606618176076     15.435446570924912     -6.362128593759691
O       8.651173061308182     13.501759018483956     -5.425370620697520
O       8.575464897357087     15.357801609820699     -8.318030182533461
O       8.738868870913411     13.328426021302835     -9.804323358536603
Si      6.421030324017653     14.808823015611319    -12.231287993989431
Si      7.641820265840305     11.940704084955465    -11.761309688121992
Si      9.969762098365633     13.288779621680789    -10.812285581696583
O       9.241615936607111     12.307876695683980    -11.885778211213573
O       6.847758475841986     13.420184241550917    -11.565276443898716
Si     10.157235888764720     13.841402171711053     -5.957522066753120
Si      7.637671909231775     12.384633394849436     -5.981052519175403
O       6.133779807352003     11.952798507761615     -5.507538008158993
O       9.881810126888533     13.127737781669822     -7.627684173911411
O      10.369816530341199     14.659918326495680    -11.486160931790328
O       8.538565327041360     11.129186189307227     -6.121937898279609
O       7.160569856117831     16.138270532329177    -11.650987037039021
O       9.441856479835282     10.827049918832854     -8.855490191403458
O       7.501807123036264     10.807259612772299    -10.587620923303673
O       3.844425282800291     20.922889991303247     -5.908172484781267
Si      2.535175221900794     20.500248305087595     -5.126345081190592
Si      1.549338517486139     20.849436720806448    -11.179049399575163
O       3.249853160998835     17.024369475989410    -11.701923914940021
O       2.076004465063852     19.357303625874323    -10.906377829448232
Si      3.339149665153670     18.574352307214095    -11.476360459021681
O       2.058548074110195     17.148069481165141     -4.860141906697987
O       0.590399560950584     17.829541243997593     -7.640588822559669
Si      1.104096132574122     17.640240869607034     -6.164081523497904
O       1.843752707536018     19.100616255211545     -5.736782457253488
Si      2.049688613941370     18.314221020323121     -3.870495105085648
O       2.861940238506794     19.622587972594573     -3.793621391279780
O       5.025873174515566     20.403272464959283     -8.177881171669672
O       4.582431878810912     18.967133126539764    -10.415464128160977
Si      5.249845736045239     20.545571237833549     -6.597354439517187
Si     10.625319861811754     11.830905351974032     -8.474465625395242
O       0.730846029793455     20.616346368552811    -12.562555732602041
O       1.297306441357075     21.458451446475067     -5.062733219967398
Si      9.126527177329255     16.396089998505058     -7.211322422699406
O       9.370194907588619     16.922679693961491    -12.373572882490741
Si      8.095189042401161     17.531153837688407    -11.569046273449727
O       9.796914510781058     17.744378079889177     -7.924317048164133
O       8.669795983939593     18.128837848198909    -10.181644745676643
O       7.886459531560528     19.211042335397696     -7.750065127135698
Si      5.561279697647547     19.462051815369289     -9.331956291515443
Si      9.066576461599713     18.963067431334306     -8.810395727407281
Si      6.902699404739639     20.410192029268764    -11.865270772049781
O       5.949616327980318     18.123333428364951     -8.485908033853237
Si      6.745557317997038     18.217299172155325     -7.092285702808993
O       6.744962662903191     20.204231663656337    -10.212765476177093
O       7.752124667318022     17.037241320945530     -6.659815712653639
O       9.389260073169922     20.500627986380394     -9.322823888240427
O       5.556086195595673     21.273911431219751    -12.124970256394851
O       7.193417494425609     18.793630870921170    -12.164954793647807
O       5.718974336765150     19.028657557786573     -6.198985354551744
O       0.772939150846805     10.810229288160594     -5.357445932433087
O       0.604258814168908     18.530986175527516     -3.365470117733448
O      15.505925320899188      8.106431537945856    -22.337572584863022
Si     12.208789933201931      2.309127162649556    -17.000443061562855
O      13.350379931819178      2.215816893826020    -18.029260535043353
O      12.456806144710725      3.611635261614689    -16.107611006736484
Si     11.628597353033532      4.093701491238070    -14.836589004444530
Si     15.507004442389476      3.000246660878268    -14.653256033590056
O      14.368650891064824      2.970190516149873    -13.433528954530937
O      14.970867643782718      2.336518928077469    -16.001826806855430
Si     14.934114781733818      2.224010517939242    -17.661879711483937
O      12.423665545001160      4.459975325650279    -13.520509086192137
O      12.457204870901556      1.104912537036003    -15.927811432827188
O      15.585068047720993      0.901455346985722    -18.262201938303651
O      11.699577986352169      0.415524371818653    -13.672821228333968
Si     11.016658657189911      1.714292365687474    -13.005430461920719
O      15.885163937375335      3.468688607091810    -17.879546731490276
O      15.787115141243834      4.539498581033022    -14.714436509982955
O      16.694720264089106      1.993874026434839    -14.207029716261111
Si     19.334570935302192      3.332712564111982    -20.023035830186281
Si     17.402825991836224      3.982080541450452    -18.014455719898443
O      20.288060568410337      3.556378029924700    -18.652384775223201
O      18.063846923549846      2.963556002829017    -19.138463258931292
O      18.624688799722716      4.771260418747185    -20.575360490120833
O      18.594534737726267      3.857947151747193    -16.901230187502698
Si     20.168439619103260      3.607716580582625    -17.014014238210802
Si     17.435225714930382      0.526427209047401    -14.315096063610904
Si     20.534199133715330      1.304413274699582    -14.811595236237673
O      20.497944515204804      2.167987108090177    -16.233714929681092
O      21.027999236996237      4.681794703996344    -16.180665440830346
O      18.965247147792546      0.870920215593249    -14.394710652673611
O      19.889740765663358      2.475740296440953    -21.109134657651175
O      21.270422201354616      2.264129339757812    -13.682997172908831
Si     15.718367629195598      9.365647425942075    -21.472497007776472
O      11.686259245170261      7.460126126113098    -16.501962934536522
O      15.640233448769884      9.897848860567768    -16.706688164511274
O      14.448342512541158      7.928278301722894    -17.438566367344169
O      15.058449527143589      8.307267208695416    -20.128934883509789
Si     15.337180298279955      8.945801057245223    -18.448544465387240
O      12.282866669523264      9.885043155661899    -13.246782661318999
O      15.612920797137582      9.644685791338762    -14.352933786648126
O      13.497074842875048      9.253146368558609    -15.446824261041272
Si     14.996652539024547      8.740782327225661    -15.614642571194951
O      15.358506183520419      7.284287806915302    -15.164791821413736
O      12.647866458739562      9.293952553884681    -18.129114942196246
O      12.424372354850648      6.911731338125058    -18.873757320153949
Si     12.775737956947056      7.797461543183757    -17.618121960410651
O      11.645318533378250      7.542138646690507    -13.967748065818572
Si     12.607558096480387     10.353144792635264    -14.767962227611392
O      13.336021503478690      6.920623984938497    -21.290141453582276
Si     14.886389956697567      7.073518722741883    -21.297162724669768
O      11.830521674958376      8.900831751504212    -20.309523303530984
Si     11.993927232994050      7.231919277465708    -20.389270194675003
Si     11.891919918564460     10.192633526804064    -19.305898580163486
O      11.179503363906475     10.441322973579080    -15.699461100275773
O      15.821795682078220      6.465897429304671    -12.796486006619883
O      14.974407892959873     10.441473754524786    -19.043400998611187
O      16.085562239773726      6.013292594616953    -20.867661450487734
Si     10.845003730057478      7.018826537637858    -15.234313259392941
O      10.903355036737798      5.407939138453123    -15.219912805487247
Si     12.272366457169223      8.339427824633557    -12.705638122654310
O      17.283551204520894      5.426798919597044    -18.673427170882231
O      16.902869932022206      8.663146175010398    -18.625797000537748
O      18.679919834236884      8.545017127081348    -13.928833006173450
O      19.211584203461225      9.463286552511116    -18.849927008878176
O      17.641950499779277      6.446099681288278    -14.809043577325060
O      20.419625273692578      6.810501201458548    -15.057330054429316
Si     17.553892886490299      5.895950031842593    -20.186933876945307
Si     18.078388934172761      8.850562488279744    -19.796512430176222
O      18.791381013356229      8.225675695352061    -16.505927888524990
O      18.280293849768256      7.361960284202953    -20.360092457916288
O      20.532470450380771     10.015962600358414    -16.608536002787002
Si     16.151862340550490      6.111919985473685    -14.352242566425463
Si     19.125685832962876      9.601589044028946    -17.247722812393388
O      17.190340695239456      9.580428374824558    -20.922002138384272
Si     18.989161507543020      7.481247139588705    -15.095909456421047
O      17.696283982592998     10.736345532478651    -13.127902205945528
O      10.769958370656344      2.673696712122921    -14.419133945410106
O      14.884134803172516     10.714326908988420    -21.461378509397509
O      14.113067372401501      4.805261095693142     -8.346385532200227
O      13.656647911202883      4.177428223418574    -11.001067582060013
O      14.877291073155240      2.636985973864193     -9.445421616754974
O      12.119840717036116      3.165091211400750     -9.001339474549802
Si     13.609861519319766      3.732048256315218     -9.449545084060027
Si     13.263756940814496      3.545561515562411    -12.415897973770775
O      12.151189638082334      2.422258275259130    -12.159872681938692
O      16.373268621729878      4.559349953299419     -9.083680508952167
Si     15.486210416348021      5.482016618762456     -7.812132768344071
O      16.186282434264356      4.939295486436434     -6.464885143478040
Si     16.379987576755255      2.927182805264369     -8.922793322576437
O      20.615950554651434      4.395738225157548     -8.931170929615531
O      16.464958765296320      2.735449648812215     -7.355107529294520
Si     19.505991336216564      2.334449349230011     -5.952937112523427
O      18.904331253481150      1.664118976996460     -7.365476639341452
Si     17.265243225028513      3.806963215122511     -6.405858077976922
O      18.514385786759355      4.505204638764815     -7.317598966174411
O      18.234054378333944      3.072605654161042     -5.353676280718267
Si     20.096391221210752      4.750342869330577     -7.453146864190848
O      20.210350794682281      1.367044508304923     -9.385918490331001
O      17.542505870428727      1.937197486557080     -9.574152859510971
Si     18.743178888100925      1.119166026962230     -8.940181596850811
O      20.459578637098176      3.577950341337076     -6.455615181760489
O      20.284845604352352      1.110072532218499     -5.440297192631213
O      13.853009308149373      8.018325004600277    -12.253557606733539
O      11.158756967626784      7.958186790783698    -11.586910167103692
O      15.554709950276845      7.086392570775266     -7.869469295898646
O      14.171349378968049      9.400229854819687     -8.582259098841538
O      15.336178704308791      7.912766171648458    -10.169851265952188
Si     15.464361820140137      8.434012468611447     -8.661768279645012
Si     15.432769999275958      7.795283758730207    -11.848050409807135
O      21.492852910803521     10.051502478646801    -10.062402160630711
O      19.256474000607128      8.371872964110704     -7.969086557885638
Si     20.746486875195551     10.679048651242661     -6.039104768387036
O      19.389916254295425      9.394402515178205    -11.627281440276043
O      18.983289556554698     10.443045849092266     -6.576558505434545
Si     20.651584807711291      7.873005771942393     -7.218428190576748
O      16.828585934777632      9.292787279547928     -8.317288339983655
O      16.740008954066635      8.712587442496796    -12.124220750620632
Si     18.393155896347583      9.735313134293346     -7.882614232835201
Si     20.925911185399602      9.881625521544642    -11.557003027507241
O      20.785485888507257      8.906237766816076     -5.997963591341801
O      20.552683569547913      6.262585075184142     -7.046766669545532
Si     18.129945543700760      9.315241947674703    -12.576986159443509
O      12.856241962745145     11.322653017610428    -19.888781787019006
O      15.196392327345961     12.886731903132551    -19.869143113889283
Si     14.411413559734983     11.532203663858645    -20.150883020800677
O      14.597738457905901     14.775789110215550    -18.199702119699587
O      13.292168092580555     11.856440695148933    -14.707746022219581
O      14.803321975340486     14.163073914634637    -13.853500830226297
Si     13.450077192668831     13.334336037066153    -14.016030882738878
O      12.304167050358004     14.154530891596492    -14.817138948218700
Si     15.783955266323257     13.824331346973137    -18.735687769791596
O      10.922004640503872     10.994377495932250    -18.290511087492380
Si     16.079231968232914     15.193879216461079    -13.324706269500092
Si     10.759822258386048     14.196400734182715    -15.239982989778166
O      16.235512903249354     12.587457912371221    -17.665261621092142
O      16.663875528051761     21.181335622856743    -15.471685130431633
Si     17.593196279295281     16.233106074105244    -19.081750501483782
O      18.371030575456469     18.760796303685140    -13.853648568438226
Si     16.186039198546286     11.002436923894779    -13.672736373955487
O      16.867051263947307     14.818889598047825    -19.286983556012718
O      16.278316187541911     11.838260444021230    -15.064221099538750
Si     19.112373684436296     14.873109318715425    -13.407076472717259
O      17.589068690304245     14.639069227792689    -13.007770667816624
Si     20.659782782213622     13.970974596740232    -15.652060916165539
O      19.301764194925170     14.036660444949387    -14.760370111618556
Si     16.502693400001508     11.319496032168997    -16.625231074450138
O      20.090965897794355     14.985754205867378    -16.834289363345782
O      21.030193213710298     12.426375783016981    -16.027634906125893
O      17.983041858714184     10.789695622935241    -16.855647342382831
O      19.487016456250721     17.388093670666962    -16.067260957226303
O      16.218233349074900     16.256959811226096    -14.483636971479571
O      12.415217979077966     16.152531168260772    -17.631692391706160
Si     14.039400337918673     16.266095544401839    -17.919471197595477
Si     10.922654744808945     16.573372743946400    -17.203442805782483
O      11.682491888340472     18.534718879676571    -13.707895937613921
O      14.694461593044190     20.540252709160704    -17.029600175863802
Si     15.537742150221773     20.817421993681950    -18.376875419387797
O      14.533346994170140     17.412383089450731    -18.890742283895666
O      15.114981050648156     19.942014525520172    -19.665698440172346
O      15.608517353584050     18.754569312850165    -15.276595284206302
Si     15.337335243791689     20.285878042109701    -15.571323097760668
O      13.880340052080937     17.248412447300510    -14.176411485442483
Si     15.213865597239238     17.269414851559059    -15.131630807765578
Si     12.572846135841989     21.332531388639854    -14.938368860953625
O      11.760965224351100     20.126128576528604    -15.611749547141454
O      14.688139237921552     16.738569958477775    -16.559148262755421
O      14.063810574114010     20.804171353152356    -14.667371069078138
Si     12.790436984494198     17.615493254964239    -13.004182528719053
Si     15.711611339999722     18.477767422021397    -19.203122947431993
Si     10.832354347447911     18.962844795846294    -15.033996728717220
O      10.790305091190289     17.759303093874337    -16.177425708711919
O      11.891674561541350     16.342654038711842    -12.710175173824616
O      17.652312317964363     16.201279753098301    -17.429466647881149
O      19.479999979743809     16.431586061946863    -13.664665590575185
O      21.256171269852839     21.397333110745766    -14.823881216943324
Si     19.539786813414736     17.836399745801405    -14.488645114547769
O      16.511437621904903     19.509507732167258    -18.159749162429037
Si     19.235813907503033     16.255242768231437    -17.248958777956513
O      19.192276702480797     16.351723600450917    -18.895703967571830
O      20.902474415814865     18.768936491396524    -14.306140387394887
O      17.235768040328828     20.933834480738529    -13.176053177908916
O      16.805070461887837     17.441525719477532    -19.686768410838873
O      15.039111194748203     13.014681585194058    -10.426145488558269
Si     15.693849078234162     12.787041061072097     -9.061040708581006
O      14.673593567495683     11.889123496259062     -8.283142907388807
O      10.998842112018954     12.663431852793538     -9.797364106589658
Si     14.094626423902595     12.137714456416189    -11.452511156278913
O      11.412496898302475     13.242790529740581     -5.459886235299506
O      12.070815623112132     11.150509400532004     -8.179444239949614
O      13.535412547077684     11.074574931512203    -10.367887250122246
O      13.153772445717156     12.982606476408714    -12.464994872605372
O      15.461557519703993     16.080075035496883    -12.116455293837564
O      20.238522352402306     14.136785194951461    -12.508337003186918
O      17.251274896762677     12.999846428596422     -8.911404796340182
O      19.868010229053763     13.402593900893979     -8.362980117120397
Si     21.058973212224814     14.532693460049011     -8.143454494852286
O      20.581579418647085     14.964903035951364     -4.436130877774295
Si     18.763994168314195     12.530309706075991     -9.117123432137410
O      20.819050616999419     11.394701771718944    -12.187802336684666
O      19.277310581213118     12.711131827218830    -10.625688423645952
Si     20.532258098050004     12.830614564072667    -11.627510336931724
Si     21.258311130851475     13.652517916034105     -5.162372639427635
O      20.457809988485224     12.272008673062874     -5.359953195613058
O      21.423166045080077     14.259598169747322     -6.642269046513814
O      18.665415329350324     10.905799751064640     -8.991843998695817
O      15.523303994102912     17.358365793711428     -9.849607824679467
O      13.834816827764696     18.114675294875003    -11.844756751325638
Si     15.253205120023051     17.576898005036945    -11.394374508121190
Si     20.623835997506379     17.648421392883186     -8.214257669168777
Si     21.276149911569107     21.390767959089409     -5.676375262851762
O      20.539007020141792     16.043163986416555     -8.533437173263273
O      17.666554995837881     18.594443409329379     -9.464300101595059
O      18.565627614596242     16.281020231619841     -5.557630626629373
Si     18.006542628406368     17.052845275598219     -6.792100004075555
O      19.773976887790369     17.760309691397751     -3.820575917011598
Si     20.560516599974079     19.149132796470894     -3.629915759924732
O      19.334530110262577     17.838811033954396     -7.326954643222141
Si     16.650838685023842     17.564088442469448     -8.689248217444868
Si     19.969830299572635     16.427868194018092     -4.776850206850666
O      16.356538316565654     18.612472713738839    -12.065620873545013
O      20.751656412796219     19.910389396908965     -5.173908113612909
O      18.722895734425794     19.668492035611386    -11.425770035098965
O      18.669954073945252     20.995300680917808     -9.180209203115664
O      16.725485288324453     17.995355572558747     -7.136797897004866
O      17.450646446599805     16.235682217286101     -8.162819337075279
O      20.214163177165521     18.649286096145257     -9.444375021348243
O      21.205598049380505     16.973960237160565     -5.687925258142167
Si     18.923081004995773     19.516283465539363     -9.849365444824778
Si     17.600106925400542     19.454362727278713    -12.634367442036851
Si     13.476046650602605     10.794262845020993     -8.717697537762119
O      21.347720798895690     10.791752295958400     -7.628570484710600
O      15.227088983997273     11.503993512199804    -12.478534213446515
O      20.142162789958604     20.299313178793916     -2.743387802193694
