# Supplementary material for: Ground-up generation of periodic slab models of dehydroxylated amorphous silica of varying roughness
Source: Phys Chem Chem Phys. 2025 Jun 26;27(28):15196–203. doi: 10.1039/d5cp01570g (PMC12232287; doi:10.1039/d5cp01570g)
Supplement: CP-027-D5CP01570G-s002 [file CP-027-D5CP01570G-s002.zip › ESI_Structures/Dry/structure-number_45-alpha_0.01.xyz]

432

O       4.938016105771776      4.610361709052664    -25.921197107588316
O       7.321682846703406      3.989570042327228    -25.135436985882738
Si      6.518268495379491      4.949768793114165    -26.132556804375252
Si      4.719109211848324      5.673863305661972    -24.695455896128014
O       3.404575870443329      6.651001266254124    -24.615337595968029
O       1.948748971618739      8.972206738179178    -24.248372925337332
O       7.600543543808780      5.574393881376942    -27.117296808597771
O       9.092230315328123      5.648232587432055    -25.083179532285158
O       6.093866726052425      6.287160973119305    -25.217844703883461
Si      8.593126900837799      9.147241701146939    -25.174905099437026
O       8.394554498121861      8.055873515155426    -26.244188838452754
Si      8.776920082259517      6.476406504513870    -26.532097102325498
O      10.111954214765181      6.582782633776331    -27.309166544403173
O      10.086415096584005      8.932078938321681    -24.575011658267918
O       8.671149148885654     10.687125150620798    -25.740632703012871
O       1.560479574112286      0.518250602903152    -21.750465546747677
Si      8.600619682050247      4.460175753579004    -24.144524423572175
O       9.835052893604669      3.429378918045289    -23.936262088113004
Si      7.469399028601751      1.804902635259660    -19.106508977992647
O       7.824637212463671      4.855259378618574    -22.789562343168996
O       8.768073292903953      1.595588624294632    -20.048319055751552
O       6.682165484543606      3.155625161945799    -19.374449695437558
Si      6.134674005599273      4.653381407790413    -19.241055885426491
O       6.529785807512792      0.509618666904311    -19.453015780225797
Si     10.109567959846895      0.678824801999851    -20.237258043367962
O       6.053532666206801      5.326811449072071    -20.722691735248890
O       0.801889042928333      6.567049645569034    -24.022276755140268
O       2.787893356038438      7.649374101642071    -22.351994730813114
Si      2.184269382456942      7.415938304438497    -23.865932278071739
O       3.789548531862877      8.753405647073404    -20.096642013704340
Si      3.705379071004601      8.912216458370661    -21.706751097802069
O       0.330839223254644      9.807674269171423    -22.546488467515839
O       2.918299504123238     10.218067324209436    -22.250531771866466
Si      1.678316388554730     10.319291118102496    -23.307859221182014
O       2.218053604996212     10.463871408848942    -19.269996790998750
O       5.119158629831641      8.967944976186395    -22.431163239213816
O       5.166417376734429      5.225092305919628    -23.159474212375414
O       7.458749241978536      9.648981430295608    -21.522750031549723
O       6.790755245114685      7.145626421125063    -22.326961325936932
Si      6.438657718433840      5.590069046280290    -22.243800174756046
O       9.632251332880264     10.258579446990840    -20.104140879000322
Si      6.657074380787757      8.708549927510177    -22.615488772241143
O       7.433035225670910      9.108839943056985    -24.021993378112214
Si      0.948245017147711      4.489293380936759    -16.099826260069225
O       4.882854316203009      4.585189964086948    -18.203969413252366
Si      4.069350018630384      4.048898498496053    -16.866679358287843
O       2.564869126157023      4.505926247120271    -16.589303169543332
O       4.009630661401145      2.479029980457161    -17.090509000315368
Si      3.479408923506955      1.233226550114224    -16.202995378795137
O       4.893047756541524      4.145917183191890    -15.414087335709281
O       0.882663035599383      4.163158071652694    -14.507211196575241
O       0.842939430550159      1.402096881064347    -14.044018041978813
O       4.177429927308092      1.844196727153788    -14.796682393991873
O       1.937404249462237      0.988963081150662    -16.091394896971867
Si      5.430360076424241      2.792995164875278    -14.630285535648847
Si      1.071609085285769      0.033614079724585    -14.992638347700312
Si      8.188065140652322      2.580999740970819    -16.253080224343027
O       8.015858434712435      1.883117141914923    -17.590620698524134
O       6.762908348571958      2.476122350111686    -15.544768933024672
O       9.247021211184908      1.941377276480292    -15.289206462820392
O       8.489354118112113      4.189198453540909    -16.442196490435361
Si      9.564976951219187      1.444767467771570    -13.861144788139182
O       9.677471976783137      4.798572346239199    -18.566799481833367
Si      8.621901184460684      5.344305503887851    -17.566867945605846
O      10.705400947067700      0.253033009497074    -13.743385228300461
O       2.000446041921861      8.068125861241651    -18.159589064216096
Si      1.003183488288114      7.527557040017605    -16.984070131901952
O       3.708263000662039      9.853134349277141    -17.372740941772260
O       0.662693889456328      6.067016175955463    -16.506331282993195
Si      0.518268229926865     10.382525573928307    -16.030069646090627
O       0.499496944146952      8.768564546888539    -16.187438698713795
O       2.015551024865060     10.623543935507643    -15.475886991908556
Si      3.105540413092772      9.200560552675899    -18.732723182452855
O       7.220504451351072      5.418752646614298    -18.290776868633717
Si     10.664090108250418      7.556452110892636    -17.526968034922312
O      10.293888202593699      9.076770069028374    -17.950163342013543
O       9.317703884533850      6.732862620874323    -17.061466317232529
Si     10.233387219730741     10.521557616828687    -18.656413718181945
Si      0.831564724593470      2.934134428542317    -13.414444285030891
O       2.775853016858999      0.270747062166073    -11.843230836240139
O       0.516812303684797      1.108989242426301    -11.216332000926048
Si      3.755935797305840      2.156558922308114     -8.619528645954233
Si      2.048244659463455      1.570625402541778    -11.198850263427730
O       1.952984258252306      2.807505066199953    -12.267194475686180
O       2.671422327208285      1.886056629649647     -9.727004837664742
O       5.221277416602946      2.035720869504701     -9.306457337433914
Si      8.489336006050141      1.680083311865648     -8.348675237087775
O       8.466446702767385      1.554566981495284     -9.930239262862486
O       6.363065173845807      4.868314621032700     -8.634565976803685
Si      6.652649765817728      0.663253493816108    -13.145299239757655
Si      5.710513086496410      0.634361425230221     -8.350997492493235
Si      9.319069355849905      0.170807861732482    -10.016623463554046
O       8.243443176208268      0.883727899098622    -13.255217195749800
O       6.016926414989967      2.246246773579695    -13.174283873431769
O       9.566618994144720      0.411103983019133     -8.424975009563756
O      10.556477350970777      2.208671078377190    -12.805565132789182
O      10.588614755347733      0.297225419285327    -10.978640495380695
O       6.513046520702812      7.725913978367640     -9.183117816049860
O       6.262041192546724      0.023268950139613    -14.589934786049989
Si      6.403959204447413      6.566966914114003     -8.219389708851843
O       4.270935720806013      0.921200246856212     -7.683974090160100
Si      4.971233221582795      4.625929283488515     -7.596232254172911
O       3.858596416235407      3.610590060323503     -7.944562337121906
O       6.157036725953169      3.969155550331236     -6.627182216704957
Si      7.488859244700834      4.393725355495606     -7.493649315349515
O       7.113381903144124      1.077921177774413     -7.766338602329876
O       8.473860481002408      3.238454995908395     -7.877645190849832
O       4.993269390146481      6.229122941237065     -7.441136907799171
O       7.693080955944734      5.969646463532532     -7.297961814085057
Si     10.461722020618764     13.809733820463812    -30.030652337409144
O       8.890233499165037     13.792541446939596    -29.662028422034041
Si      9.110363784125235     12.255581487468385    -26.099218452383461
O       8.146633636412952     12.969678536213390    -27.134834317003708
Si      7.887851918382050     14.081685143312964    -28.350090462522065
O       8.854434090634513     15.287012874001164    -27.796815087608952
Si     10.362422907284719     15.290758139632532    -27.610899932147998
O       6.407098324179789     14.203430919892776    -28.666332167905150
O       9.357318005693406     12.935283376829707    -24.578192571986936
O      10.549027987965362     12.201392613742110    -26.819828119927550
O      10.559081253052350     21.479463078408720    -18.865938951530456
O       1.195612800487055     11.649694803567158    -24.038082581314558
O       3.431294006211298     15.952475520066804    -20.550844640511162
Si      1.030229340761023     11.508972292608069    -19.020869367962323
Si     10.135261648899755     12.386102678645804    -23.271625969807047
O       7.669838207799317     11.995194782389792    -20.154941232426982
O       9.088145739310173     11.543546301668581    -22.361744480343805
O       9.764269429779198     13.434248127651227    -20.131384399880641
Si      8.520774168706602     12.926238193726455    -19.233057737981188
Si      8.383486029747637     10.812504197953320    -21.055672357971535
Si      0.769060297146067     20.934244058795784    -21.015439633642828
Si      4.674193508251501     16.803922445667343    -19.862522248056742
O       1.357158239338619     17.419965691608013    -21.605053211495971
Si      2.236202490226814     16.922019282786142    -20.364176052814475
O       3.484756058225277     17.965715266232742    -19.813412148949222
O       1.081311746498415     16.842696917314253    -19.261167768685073
O       1.913684644382538     20.146689438022449    -20.010593686736740
Si      3.110567198648071     19.515693145862375    -19.181348455435131
O       0.039542809248507     19.706153357200112    -21.933270009923120
O       4.643641243699632     20.126844916649070    -19.021218134308501
O       9.832179771063654     20.303800305994965    -23.506704267960945
O       8.409393558022050     18.596080569300508    -21.378368224571762
O       8.013191017387847     16.986782725848617    -19.106203363035860
O       7.062994459983701     19.400150758805591    -19.434746213705626
O       5.987709877495162     17.307027541184915    -20.540549083774241
Si      7.421116566512496     18.038404185307204    -20.211183242346152
O       9.705184284301872     20.890169937236379    -21.080067439893355
Si      9.528446782397133     19.570502266522105    -22.024261740387860
O       2.956080653325939     15.005814490857601    -17.492425468165983
Si      4.411672433139261     15.532617573763384    -17.061787400279570
O       2.982519842342889     12.390011331460276    -16.999553065617960
Si      2.027202001942528     13.683708870948394    -17.450461323030130
O       4.969968768103555     14.148723430995270    -16.428773043069128
O       1.528630402645959     15.783538088419631    -14.393987135402432
O       4.535844015746807     11.742700723376677    -15.261424296042815
Si      4.577312590766607     13.344251165031444    -15.055335571247712
Si      1.567463021988162     14.203725945303491    -14.628987470440469
O       2.972553553646367     13.550517000251238    -14.655959708699630
O       1.101607593627133     13.971993707859520    -16.186257099078709
Si      3.466672427913610     11.047434269421442    -16.194375814070973
O       5.040147489936493     14.536893588857525    -14.031701358555116
O       1.399986213252082     13.048023289825498    -18.763288285009683
Si      5.159321957089957     16.111634051783444    -14.276615434910401
O       0.544486686998797     10.908906272812168    -17.533920929436754
O       8.001658593182492     14.359905694249306    -18.659735285326224
O       9.265972402448472     11.760372184720103    -18.248713715198551
Si      8.714703846271908     15.774224718324851    -18.237966659548164
O       8.263798273012124     14.350390895732909    -14.303855520436644
Si      9.293117751588039     15.162231854589182    -15.121834056190032
O       8.712485760611195     15.579678056285399    -16.604005841178314
O      10.319515348711569     15.905842825862933    -18.440984530740710
O       4.303224723359486     16.293779455109661    -15.652284728225416
O       4.952263943063645     16.269479982965212    -18.400100753201745
O       0.811754768558723     17.753898930880112    -16.091850265366759
O       2.487163153776712     19.168729327767156    -17.685843982746142
Si      1.053075223376437     19.063283624917887    -17.000196444309154
O       0.815051837648936     20.389690248093743    -16.176340819296964
Si      0.520680526117702     16.945242396841007    -14.799889738107900
O       2.347600736699022     20.895725541483621    -14.164522208596111
O       4.300183344457811     21.379609168281501    -16.286510982295919
O       5.756994468891588     19.238990338415398    -15.614445534354349
Si      5.707681664806369     20.776923527497861    -15.918374429240719
O       8.296587187551147     18.678034023519690    -15.397323605596117
Si      9.813451803512242     18.112508599204340    -15.365256650603881
O       6.522104553912655     20.806766313930837    -17.294594617872633
O       6.492140936721769     16.809105109681145    -14.771167559013717
Si      6.917129782263086     18.346244173607115    -14.901605213765450
O       9.653267952443031     16.693041952369729    -14.530942896481070
O      10.427023489786819     17.871598086069486    -16.861609062292899
O       0.039351573481536     18.847954101357502    -18.238757303974168
O       4.954873909761571     17.054112664277103    -13.005114810884619
O       4.199986646661206     19.505836490871300    -12.747735435243612
Si      2.827487068925731     20.387978696036910    -12.719012180506049
O       1.517555604978409     19.549279240064148    -12.209793661698498
Si      5.419660502896599     18.462561681266006    -12.442235515037304
O       6.348684562890690     21.319418304593153    -11.839483573687264
O       6.033636205882171     18.823135231216909    -11.002948899882455
O       5.914178802916976     20.890142818095118     -9.275883108185971
O       8.278491093907846     20.559630749263722    -10.373464449361300
O       6.729481130583460     18.764526411690980    -13.356504473255377
Si      6.664665657486949     20.264729323660351    -10.599569425319601
O       0.155313733858510     13.916044066140655    -13.833768008717126
O      10.613524054146531     19.286741747762338    -14.663557328424041
Si      0.012545097442590     19.361778410130281    -12.789002945505844
O       0.120160934383840     17.980250783680980    -13.601269591018658
Si      6.204881073913172     20.595178035091440    -18.841651438392748
O      14.144710951817656      8.278655669255034    -30.255809632457204
O      11.689698320398186      9.628906733283497    -30.636031132940293
Si     13.269309271716502      9.187500799571666    -31.227654629971003
O      13.496125405153247      8.945900696625142    -32.669354515070005
O      12.239023907462233      3.744597080294730    -25.069359762631148
Si     13.196176317023246      5.051000520012649    -25.326385805231244
O      14.205446313975466      4.819500340159353    -26.588611822727163
Si     14.099681595882895      5.715890432619821    -27.932737261816911
O      12.575723824630700      5.755923589996926    -28.377225198116349
O      12.024105131126138      8.323766436292058    -27.775433577482435
O      12.310936455630971      6.237858024139240    -26.055311869692051
O      14.500523635425379      7.321513752166230    -27.580118779896146
O      14.154750907360597     10.021525695854866    -27.671301955189971
Si     12.601719287996779      9.796477341602504    -27.445281855670750
Si     15.811558663339111     10.068756703872221    -27.758877580532431
O      12.041341200742906      9.876782647205424    -25.963546672653155
Si     11.662388186263470      6.798176028214005    -27.543425527460144
O      15.091365140832526      6.022034258795975    -29.166716096373861
Si     15.076291862493024      7.673168638980639    -29.138397306772138
Si     11.446596046654072      9.761940305132631    -24.494371860393858
O      16.165760315473250      8.882660787681612    -28.843635687991803
O      16.333393734480019      9.518644750005571    -26.343036700612522
Si     16.791672097886000      9.174127644457535    -24.890578789310698
O      17.522765446606126      7.757752046305446    -24.768477499914603
O      19.420472900091461      5.973792162730577    -24.614499632166655
O      11.185999804499204      1.133950873139046    -24.170869515279175
Si     11.368628089791931      2.832140290319240    -24.008991350559103
O      11.249140543941627      1.692893395802418    -20.746514896653515
Si     12.178422337104074      3.032950124702425    -21.044755959326007
O      13.386545721445206      2.905057921304334    -19.902592791985963
O      12.204952144679043      3.039379467926232    -22.639522197179488
O      11.395590042594756      4.349234441093495    -20.522808563568990
Si     11.163892215578826      5.026874967583684    -19.138595455662969
O      15.136270266575561      4.734561570735830    -21.650945573172240
Si     16.031330431617000      4.604492834170485    -20.315092765548687
O      20.356735716757417     10.747172122990198    -24.206036146405079
Si     17.820172582978458      2.275416098615272    -19.745610121337084
O      16.769422129286617      3.150292564234369    -20.519834827897554
O      18.360599570641984      0.730497810492353    -19.607344561697946
O      19.387610180862179      2.520515189494937    -20.195158118486791
Si     20.008994746370053      1.086670429021918    -19.500916616910587
O      21.006143973706767      0.155058373378028    -20.263809792252530
O      15.444635088983617      9.066820103877076    -23.963560094786846
O      13.950642197484129      5.532141003113757    -23.967938952781726
Si     15.191925481448580      5.709053719095015    -22.989591001651100
O      12.716979035014024      9.084581621653001    -23.690309256643577
Si     14.086829576296980      9.860941938244626    -23.582904870684569
O      15.793918476824134      6.959974036986003    -22.154532647893038
O      14.202402564055900     10.631937677049567    -22.165435767228548
O      17.464679687612833     10.522036509453111    -24.202907057496091
Si     17.982109757084054     10.030724905798161    -21.049708351981419
O      16.524976423085388      5.477798124841481    -23.834999328060796
Si     20.782632254860339      6.739338869228094    -24.262455824720153
O      18.318439165537836      6.709918844348293    -22.525186971140538
O      17.506085639544342      8.502373864102399    -20.705223894059902
O      17.151510343724208      5.785921953984363    -20.414559116611905
O      20.454547269018001      8.181028936265037    -23.857410588567816
O      19.280518241000689      9.615515468013559    -21.985025372854412
Si     17.218914800772399      7.134265127110111    -21.320812700528673
Si     17.903042852307532      6.309589324487882    -24.044962576950997
Si     20.335100115573550      9.559382416998032    -23.137561676228447
O      16.816062283485262     10.672439547424874    -21.824592696365126
O      13.975534231895251      1.565194523452780    -14.787804845470999
Si     14.844016868142162      1.563634624709171    -16.152602085347144
O      14.275127267649458      2.665517067089492    -17.228119220182318
O      12.134811131904753      4.082574455108568    -18.197870800761983
O      12.339454707395692      1.473559274664186    -18.071863303196615
Si     13.136759842648221      2.811096925553716    -18.300246744339653
O      14.730216472602656      0.080252580303397    -16.689006780506439
Si     13.889470721624596      0.396949905372977    -13.696189145742482
O      16.337906630942182      2.101155665447709    -15.964755088950293
O      18.955977545921211      2.840144296294871    -16.182990089280977
Si     20.340807809769913      2.071677099923187    -16.593779964799072
O      20.331358092552062      0.752201261814939    -15.542300760402693
Si     17.385459403912165      3.075792506771693    -16.641280764180486
O      16.752048162523995      4.594670840384029    -16.628981650987019
O      20.363307175662520      1.369382253149775    -18.039174750378180
O      17.540191262985164      2.698664541156932    -18.185975874611714
Si     20.601891259366244      1.399663899122227    -11.812714051794075
O      21.445361305157121      3.298198105964416    -16.579967218441126
Si     15.686985326825358      5.659658355323367    -17.369262656649489
O      14.456516406044452      7.717260093974140    -15.141436911165929
O      11.899826006254985      7.526393838712012    -16.438363304166096
Si     13.445003940059653      7.256962249200662    -16.361225564427205
O      14.263934083221471      8.389365104972880    -17.231625813856201
O      14.181929319194968      5.908240807607886    -16.798622985745642
Si     15.537901697595929      8.381008690458536    -16.111650775232420
O      16.152901414423461      9.700547232878733    -15.471695566438328
O      16.387862565769886      7.133175780599511    -16.784204501655882
O      11.339217713047628      6.578075933374045    -18.667474450712518
O      12.880681510474918      0.797332747409881    -12.395327085745866
Si     11.329291197861135      0.913158001964692    -12.209381438696070
O      19.458325623299658      0.647541628671129    -10.818082448243265
O      20.934634950918507      2.771928886481176    -12.549461581574494
O      19.885920367141367      0.388490076628227    -12.917827323896136
O      15.500445096170319      5.108400231820421    -18.844883060903204
O      13.944019860252398     15.080128195129163    -30.362249500718569
Si     12.723941971150316     15.942485332124619    -31.106531535918467
Si     12.026850538501623     11.103098207511609    -30.136064549931579
O      11.340045019305476     14.979282529368199    -30.621384775972661
O      11.088555025087302     12.388785742898248    -30.490878131306971
O      13.490556105449516     10.842620338818485    -30.624369652102892
O      12.720570678202131     16.194651868798271    -32.567380388846544
O      12.728407234294625     17.202635791870048    -30.079290378839151
Si     14.210854100025102     12.672313569191365    -25.122589459649262
O      15.505697027894959     12.993486354020565    -26.026259860833022
O      12.953098605192576     12.858720110357408    -26.182899966295583
Si     11.965924514591599     12.703174605634223    -27.522998282265888
Si     14.155999848328690     14.501949458799187    -28.900238215914683
O      13.171656733214187     13.268089267865312    -28.589472948974663
O      15.618614497196244     14.075537827645013    -28.366363678790655
O      12.023690791776369     11.083376222270024    -28.415435366811693
O      14.117495989080830     11.114095028517626    -24.694191969147298
O      10.927835263696224     14.002988523179406    -28.375575404318628
O      10.990716650519241     15.318508522718600    -26.155802497772306
O      13.555138906027969     15.790678391760530    -28.049837000584972
O      16.428851984121831     11.574904158840754    -27.818628189070296
Si     16.436375380798967     13.126910742607690    -27.330236383717281
O      20.389282637478448     13.158980314740862    -25.382267835013085
Si     18.953831295890193     13.881539710849022    -25.528778339248039
O      17.922221258595346     13.772809539665614    -26.798046655163652
O      19.229257676690210     15.387372058819043    -24.778703874896326
O      18.090410211418092     12.963199627779249    -24.510470491319804
Si     11.676587840238172     16.188077985513541    -25.088592756511570
O      13.278078257189302     16.411499475383561    -25.002707630749899
O      13.644701600767076     18.846446229656426    -25.126830672860397
O      12.773265233782457     18.413358320490524    -27.620492394305149
Si     12.315588524731441     18.962237160333103    -26.145941712451965
O      11.365543933800664     17.724634472757291    -25.574029275795329
O      11.509971992535784     20.327095347148109    -25.615503541502676
Si     12.615920158572257     17.059204956502931    -28.520886823815186
O      11.113749970392718     16.550990762944938    -28.226791579955449
O      14.034332275626726     13.703445207061163    -23.915299871781141
Si     14.684332535787068     14.154244466846814    -22.542531332388354
O      14.558451928675062     13.075497323597805    -21.376619699924465
Si     15.391431983390479     11.611434424595251    -21.577518836874813
O      13.636545242405271     15.404079717332932    -22.171509025871774
O      12.178438094741113     13.418689013274026    -19.690100048232470
O      15.677056629108913     11.305573738434923    -19.988787796273421
O      11.110963873330205     11.232571951890762    -23.888932473866806
Si     11.088789331817814     14.009377337246997    -20.751427698372641
O      11.381569037337204     15.603511790490712    -21.050354716879013
O      11.004776426239610     13.307215229947895    -22.253716292308841
O      11.368840616476319     15.943034031704221    -23.544271044264150
O      15.963314097462250     15.104363808807186    -22.564728339006084
O      15.981568270407571     12.481826852477393    -22.945286575583168
Si     12.264279802605582     16.170040840645974    -22.269893260644707
Si     21.171509436134070     12.231525592926483    -24.232866085339442
O      20.827491816468243     12.934561313229143    -22.811127695368075
Si     19.616864467657621     13.492066689578818    -21.821365698909123
Si     17.479857720691438     11.915438131717050    -23.361423984484372
O      18.510934457597457     12.419716761768671    -22.214163808094739
O      21.080549741063496     11.382356357984213    -19.697204499694113
O      19.633238377062138     13.307093025976055    -20.224105198719410
Si     19.609692630145133     11.967527828801686    -19.320266029415862
O      19.611307301999510     14.987702215500194    -22.319752363519871
O      18.579424090042714     10.859592530266653    -19.836975117415779
Si     19.423891228321143     16.201577008026085    -23.393768095528880
Si     16.421042494896806     16.653198121490519    -22.585539705419571
Si     11.174298197341678     21.013360042403605    -24.230730407325495
O      15.765243717540120     15.829723360780489    -18.944423213265527
O      10.892706915806581     18.634198799995360    -21.841541794416518
Si     14.076593240076297     17.595246971693804    -24.261291700442570
Si     13.387308556372471     19.041364675773725    -19.142164101425070
O      13.040595342266659     17.751853196958127    -22.798983399910728
O      15.498812443876524     17.392817774242623    -23.676763971585789
O      12.234007946765907     20.377666526427284    -23.055203492174641
O      13.064268531329313     19.307190732281608    -20.707960451372340
Si     12.402876960607980     19.130238793320782    -22.128073114485446
O      14.895906534402906     18.448686710040690    -19.121435184789000
Si     16.066676790760845     17.348831386103715    -19.509110370006500
Si     21.158986666500571     17.526399713731958    -19.052124813458637
O      17.953108472870895     16.808632149130261    -22.934909851185004
O      20.545431357355252     17.384751752816761    -23.135509004825760
O      20.702871824252053     17.772449224622935    -20.547125037112497
O      16.218587773382641     17.274462347243833    -21.101715642078890
Si     21.388745545844149     18.101409215897363    -21.994200017601827
O      12.206008534904981     13.397795228348325    -17.123260310644923
O      13.538009014126770     14.278319833671100    -15.046591651364368
Si     12.279247834660302     14.522690830487333    -16.022120766313904
Si     15.149000282595740     13.974774369454588    -15.163996490586058
O      15.706475078518059     12.440679158494117    -15.090250265101368
O      14.128562178951697     12.227355994103494    -18.183351728161348
O      15.589507562490352     14.467902252365931    -16.593103831160761
Si     12.549187731550838     12.461634327312524    -18.414390597920296
O      11.766524330114503     11.095828656466598    -18.550041773869360
Si     15.693080545379983     11.956305655729853    -18.576301018091616
O      12.356149827098385     15.958615393572089    -16.767617076845848
O      10.804547069366153     14.587379319984763    -15.366965816155371
O      16.205646018420111     14.878022679832540    -14.203942588299929
O      16.356346244336546     11.277017125765665    -17.278160368797085
Si     16.422019483171642     14.742866889835369    -17.953214709966758
O      19.542446675711741     12.133958667842892    -17.702838912259882
O      18.150504949875074     11.560968969032603    -15.490225921647420
Si     19.570303227700830     12.052506350821984    -16.039950141288838
Si     17.540568965965875     15.548945328647505    -13.762365990347286
O      19.780075707013168     13.497711021746378    -15.539827846298955
Si     16.586418381435148     11.268050102254985    -15.687359830285251
Si     20.280917935980352     14.543584046034780    -14.420209301634852
O      17.815499950597410     15.452113924744818    -17.428233742377468
O      20.681545457046628     11.041434926347995    -15.523474940097644
O      20.648936077689392     16.002232185475858    -14.995571315143636
O      18.906559542521862     14.791406308486074    -13.519984742853623
Si     19.135718890017827     20.843839091541788    -11.712748789549606
O      17.662149250328117     20.478794275665834    -12.276990617069151
O      11.322088142061968     21.139488503984339    -16.329288003977894
Si     11.400234554954050     16.919327613023540    -17.743077174472635
O      12.899484710272692     20.748829364455780    -14.272841095671771
Si     11.419306345339599     20.588786609363119    -14.816787042581906
O      12.808241640470653     20.279260442521860    -18.312764110680124
Si     11.817978732804562     21.431089591842184    -17.836269363748109
O      12.373182429194424     17.752160079126543    -18.718259127700165
O      21.381549564765155     20.522104787155264    -14.047570060947038
Si     18.534221574622855     16.890969403420545    -17.646223952313179
O      19.245164499440140     19.498996650874080    -14.504235766719965
O      18.408172084243102     17.771905249923314    -16.270463405311816
O      17.864516893443337     17.076586992884799    -13.878924752774756
Si     18.106860316137180     18.371381021688933    -14.796022074447052
O      19.991093945522682     16.807707294819679    -18.208223685404150
O      16.766209186339104     19.248773605823509    -14.447451471555514
Si     19.670215910611827     21.195492772815772    -14.549056717740418
O      17.475463571175620     17.510464742335156    -18.724424280995599
O      20.268328901534634     19.725044958650692    -11.790937575786874
Si     16.806911279819285     20.691226410518350    -13.715508242491149
O      18.007992164418724     21.481990264927621    -14.525411081881050
O      15.378048991892875     21.390801431952234    -13.439217231721221
O      16.518346098671916     13.333682859426032    -18.627208908865914
