# Supplementary material for: Ground-up generation of periodic slab models of dehydroxylated amorphous silica of varying roughness
Source: Phys Chem Chem Phys. 2025 Jun 26;27(28):15196–203. doi: 10.1039/d5cp01570g (PMC12232287; doi:10.1039/d5cp01570g)
Supplement: CP-027-D5CP01570G-s002 [file CP-027-D5CP01570G-s002.zip › ESI_Structures/Dry/structure-number_46-alpha_0.05.xyz]

432

Si      9.567539015364089      2.497121157217138    -19.213071132901355
O       9.241163158989352      4.072221168518409    -19.170952036856999
O       8.797703693158999      2.024684220735971    -17.894203600227577
O       9.083549438263820      1.633913575124560    -20.493093770451146
Si      9.093908808612357      1.866848246867322    -16.294180607604751
O       9.012354843753263      0.221215351725085    -16.054096865705588
Si      8.796847873609702      0.514841149873096    -21.591044116027454
O       9.316319552360291      0.576793943412902    -22.931979033050965
O      10.614254614774032      2.383291697147368    -16.229879039960650
O       8.431046823184937      5.059667226358523    -16.894771351845044
Si      9.667444768622392      5.126893643898186    -18.057885225857554
O       2.528492373581523     10.546057843766857    -19.931771750259252
O       9.527491145657899      9.383327216067254    -19.067152252774729
Si      1.006383945546654     10.419535780713586    -20.249082374750088
Si      2.802307810296393     10.333123144770315    -16.517928213975885
O       2.634102570033869      8.736676838538331    -16.343291021229302
O       0.121511829531717      9.113473870125482    -20.127921014339684
Si     10.465671696226332      8.189907562944420    -18.476697902025542
O       9.940563565320630      6.663625646308415    -18.530336936530496
Si      4.023810960966044      3.698552644825528    -12.747128368848102
O       4.803236689509293      5.056927255149636    -13.293833416979563
O       4.113616229365906      3.580638587644204    -11.182819966235320
O       2.456692522535307      3.674405092889257    -13.151679668425379
O       4.821930507702949      2.473380959228149    -13.434867065071719
Si      3.637307636229755      3.571938178603427     -9.595194089721657
O       2.095191397895046      3.822678808083020     -9.388654154952118
O       0.628304609719209      4.105006811814978    -11.505424775116754
Si      0.850516953097879      3.772371872109295    -13.052079229484120
Si      0.492588508029530      3.658089453606132     -9.945249835816785
O       3.604865536966091      0.621951166052557    -12.190936134527851
O       0.148048789841205      2.429231561597790    -13.571393893588212
Si      5.075175883424843      1.027794588116686    -12.779182359346599
O       4.874117808512260      4.531177900570712     -8.901882883791851
O       4.159459323967598      2.130508371260663     -8.878968214707310
O       0.146027829912116      2.125029252851711    -10.008393289259050
O       0.196883107094121      4.932824507828204    -13.896311568144565
O      10.580907014009004      7.977649664166958    -11.631430482567632
Si      5.551976946614129      1.791570100096167     -8.124786612372482
O       6.530179274741616      2.586648362408441     -9.338264004232425
O       6.066017729346644      3.016518078082188     -7.235266138057858
O       6.269533703021839      1.531866940867798    -11.801190998147469
O       8.520080227214496      1.433320985090910    -10.524274441948155
Si      7.270306319524397      2.341308632373836    -10.856811368278091
Si      9.454989944934484      0.354450351217028     -9.844040461692083
O      10.267291738666449      3.725047861560578     -9.568906883143773
O       8.008446156471100      3.771092840963429    -10.961608638711693
Si      8.963225390828358      4.641595099105399     -9.929919826325214
Si      6.331819533512410      4.082333551367974     -8.413249876445409
O       7.768676933710513      4.686085962991345     -8.631577347159304
O       6.237454672507574      0.388180126694741     -7.773419085246625
Si      7.680465926965247      4.498863932633593    -15.576360935090445
O       8.108313508885654      2.954366425515452    -15.554393110282572
O       8.831860842188611      0.106450767422638     -8.264466969516880
O       8.387413866041452      8.919149006468968    -10.159519694974968
O       6.044190090786523      5.058543662949650    -15.560834930240183
O       9.096593255330678      7.787876544921527    -14.818597334998939
O       0.375532967782084     10.248150356099664     -8.615003507934535
O       1.551444818658117      8.488023540068706    -14.134261841995603
Si      0.818002999523774      9.776380739576252    -13.589279365549043
O       3.658928760314151      6.681696802128341    -14.988547312955527
Si      2.234165594471839      7.512691983736134    -15.298950201192095
Si      5.184233843029276      5.966594387209401    -14.539847091453934
O       8.172856948245837      5.470458375965959    -14.303489252583026
Si      7.914510113065831      7.035609190728707    -13.958803919724694
O       1.001645535943753      6.600244169565748    -15.703205355867020
O       8.247833973811067      7.421171804667943    -12.414236637597000
O       9.160670049944681      6.236697692491479    -10.308410609732515
Si      7.782055645407122     10.332580359132793     -9.412781328626050
Si      9.072272996936286      7.708689098985325    -11.054933379431997
O       6.302843644852539      7.115602443441813    -14.280679224056694
Si     10.692321518534220      7.883783963778517    -15.249608163959186
O       6.220692407872729     10.459370182303282     -8.840291666279974
O       0.293592555562854      0.038965532266681    -14.791783328398630
O       0.351930196428236     10.709002963259080    -14.829189863804842
O       2.031960444809477     10.640670135554743    -12.926607356019465
O       1.090886224785594      0.061561242651095    -11.215234635433671
O       2.688475777940817     12.864086617186604    -18.862620744493718
Si      3.568167609487065     11.471130658034596    -19.158973906466674
O       2.559028216185925     14.733541530356405    -17.169349890794887
Si      1.924180571052358     14.268806074583541    -18.525644669613666
O       2.021025627510062     13.994075269038502    -21.409553097375145
Si      3.127610164422837     15.062672105248584    -20.948488820617683
Si      3.630140637560831     15.623958605344226    -16.396879761835692
Si      0.646394553291153     13.404218185118202    -20.951061156124389
O       0.517503536643945     11.812004057190606    -20.778543750645305
O       2.352313952403215     15.391981603619953    -19.596141073321085
O       0.390483811587725     13.908576678178505    -19.118867617283080
O       4.627416406822519     14.783650313470149    -20.298511230915246
O       5.091356195555020     15.228014521464186    -16.949299194589237
O       5.026948397717746     11.930922559925529    -19.720818992962364
O       0.300085784731625     13.100878886589717    -16.064533807857430
Si      0.139680778700949     11.525019279202155    -16.230125734074459
O       1.299643944127858     10.910692707335125    -17.058441211360165
O       3.927267093949613     16.164753440607697    -21.887776417238257
Si      5.340259919609572     16.117249041953304    -20.981760109309036
O       3.779099639736069     10.807251935707987    -17.689742345519605
Si      6.619026565751168     12.196179831397217    -19.454620422841508
O       6.835332687876238     12.506741553280044    -17.834950858722287
O       9.432512303738791     11.970231938932706    -18.644796621466902
O       7.340704708367579     13.436936710543137    -20.167652842708812
Si      7.532068072516957     12.688116731522145    -16.386924657551440
O       7.422302087796895     14.301500243409695    -16.132540718043025
Si     10.545969936066843     13.001502568097445    -21.285299278050594
O       9.295442880385769     13.930987177164457    -21.720975670443586
O       9.895149135795871     11.474935192575252    -20.898185507431528
Si      8.114239928847196     14.739706837447097    -20.942237019682935
O       9.947217676467936     14.581294295444291    -17.623011151692872
Si      6.654618239262535     15.565851003113625    -16.788559859033310
O       6.788507702899845     15.546814852201404    -21.446143549001814
O       8.876063530707352     15.837656944495492    -20.089778681682489
Si     10.416580668069201     13.175836840441370    -18.286253161746693
O       7.489197484523417     10.955095503227591    -19.748440968945921
O       9.049601807753517     12.182887337083319    -16.060591187217717
Si     10.566712635641524     16.026759898915664    -17.137501998271411
Si      9.097210609296045     10.785698353807112    -19.645410636131921
O       3.538968866458390     18.948554525509898    -18.463247382557640
O       1.050706519984717     17.757068051804588    -17.690041993247270
O       3.332383037471542     17.170676409763313    -16.725933038795624
Si      2.494954704782748     18.482467649103992    -17.251029268628727
Si      5.077329834661366     18.701893193659441    -19.008215624019599
O       1.999433230457829     19.522055676110888    -16.027393538529992
O       5.255997684106084     17.409026707965769    -20.002491867123616
Si      9.064643866728353     20.318784596832881    -16.832177737081068
O       5.888475221158119     18.399298033002914    -17.620356696742533
O       7.226912075203043     16.071533018589800    -18.255502092725965
O       6.896703970636125     16.860053333628990    -15.935846575302532
O       7.953643666846235     18.252273120354193    -19.590795718539013
Si      8.425334875280727     16.879416086584126    -18.973156932389536
Si      7.593460322741867     19.860103273305210    -19.579444207837277
O       8.343184121598606     20.466089561665513    -18.334564466525705
O       8.164316955856552     20.738274981443961    -20.888757331275080
O       8.040301808665500     19.189449556054704    -16.233002680170170
Si      6.666226769519930     18.422731932753187    -16.262354511984391
O       9.532936794195916     16.977881930960422    -17.838582582334176
O       6.008319378934782     19.903979915175857    -19.630152333477881
O      10.551770962002452     19.714160794668320    -16.858317072553795
Si      1.628324959441530     13.812697922481131     -6.991663321393150
O       1.352238469501086     12.211629930320676     -7.173276916260957
Si      3.177126107209380     11.543059583365718    -13.617480717290672
O       2.707331313156654     15.603400597262205    -12.467707505724142
O       1.015108452788871     14.769661167272670    -14.277945441584247
Si      2.586355884760512     14.665338176676803    -13.740032095760867
O       2.762858029732942     13.090345846900718    -13.452683555928498
O       4.958992364501824     15.107562667767334    -11.492208656952011
O       2.519016888893897     15.030441558049851    -10.166975622936697
O       1.533748080313543     12.553747436359323     -9.552145155378264
Si      1.249275165985642     14.074071836152559     -9.897055189344339
O       3.186325158367467     13.988184295283192     -7.170606348019755
O       4.622767654018584     12.797366755530888     -9.197975247208511
O       4.939202008193088     12.130361761780366     -7.148399919475813
O       4.723212016681691     11.390989719669600    -13.372713580291679
Si      4.650805020128264     13.600624530453326     -7.721549375140579
O       3.552816823631449     15.174248121837628    -14.868575162017025
Si      3.557010144254286     15.834349998975181    -11.130208720724211
O       0.844175583231402     14.635785340944157     -8.331346702786682
Si      1.633356955279338     11.239142465849708     -8.505567336160942
O       0.619959107569942     14.685870045743739     -6.114034015936634
Si      4.821841446947770     11.323532230353592     -8.502703339300764
O       3.104600184838817     11.081303091507818    -15.210606329534595
O       3.218672417295176     10.801178287432334     -8.660863706544703
O      10.463792703430972     15.682850584136862     -8.062952553117574
Si     10.597896401321517     12.211938409696979    -15.654723312970830
O       5.968116070684486     13.721636551580685    -13.379771632240374
O       7.833803863710712     11.511929938373912    -10.478124869317861
Si      6.157270115720615     12.162098964884311    -13.767618413119180
Si      6.349488265275073     14.785860058470766    -12.236007731450465
Si      8.245970944325844     12.519057888565031    -11.714382243627021
O       7.510628543633548     11.819667413344828    -12.969944966034568
O       9.819025791879701     12.587788844763294    -11.829498431275344
O       7.508421057519103     13.944276218278308    -11.540015904761951
Si     10.116202792359331     12.058879630040408     -8.597592681659890
O       9.877443588064908     13.582786195730106     -9.240664331826203
O       6.549270039216779     11.942745897616742    -15.327016048642637
O       7.948567499200566     15.716672014516604     -9.009091763813590
O       5.701522248849007     14.818059038177861     -7.796263930856360
O       8.958237371498814     10.989645601414292     -8.384474334487528
Si      6.739616757868014     15.994092501178045     -8.028046680939791
Si      2.373951125111045     20.945102174509778    -11.969514626023065
O       3.929217962402011     17.385579070542732    -10.900615639558511
Si      1.149949548275022     20.135398289631119    -14.738336635978220
O       3.155465529690532     19.801125838318047    -11.167792827682826
Si      4.391819214352447     18.822437768361869    -11.319423791852270
O       4.695669548328674     18.785907318648608    -12.908164797210423
O       1.988177101993389     20.369295498034148    -13.398853793855237
O       8.961329472152533     17.790563355914799     -8.304798301195412
O       5.809273119520586     19.504406776012267    -10.824661562551492
Si      7.538910551915782     20.853342420213146     -7.684249185447709
O       7.348800297523065     16.894320279246468     -6.736295697554810
O       7.603357986115532     19.716757609590847     -6.615552788649784
O      10.238265305746070     16.459247935127479    -10.468335786012918
O       5.676198468245962     19.210830454348095    -15.258414930758907
Si      7.528432476475388     18.295652784171953     -7.509962239525418
Si     10.628934193573608     16.733323779920713    -12.044033238134007
Si      7.371668871455081     19.430503438552893    -10.386835343304391
Si      9.456219866427434     16.437344357160601     -9.038498181699453
O       6.295156809964396     17.495364593069418     -8.426475181769508
O       7.230914673794389     19.615768967087035     -8.788537623714712
Si      5.815261135670453     19.588372539505901    -13.756003687388233
Si      7.817756229238556     17.547038907782248    -12.635715247933632
O       5.588485556027157     21.188380293330056    -13.453626477548223
O       6.860109457216114     16.233753535619432    -12.762029305186509
O       9.276818614833848     17.051503880318208    -12.882568828994041
O       8.748718921855705     20.527197069402291    -10.461905306890944
O       7.213633311737875     18.864853127646079    -13.390733684357173
O       7.838234507372048     18.087847577262256    -11.118766758617459
O       0.184497022774949     20.443458998906507     -5.159039339948801
Si     11.705158409430858      2.927617201361917    -17.320557732768314
O      13.262968064552473      2.855610029931054    -17.290772203167002
Si     14.863311332719764      2.541873439200765    -17.033841022975786
O      15.284933443119714      1.060756929116867    -16.664180196902457
O      10.996626303010366      4.479209733572726    -17.361624495276608
O      11.161243111905330      2.394665718796329    -18.795614145071820
O      16.036485944666207      3.030717770710621    -18.120678828119104
O      10.809631403272554      8.279043634694053    -16.855039582280902
O      18.307340027369005      4.664260139268097    -18.820647562571658
Si     17.680711764462316      3.286845902994716    -18.212355496593055
Si     19.949319468479963      2.515630393761847    -19.811695065266640
O      18.507350322512572      2.219160888108237    -19.122806125447987
O      19.866412540180910      3.896572343522550    -20.672496392713562
O      18.548633695068137      3.243234738203724    -16.854133525479099
Si     20.202034225856107      3.429215755253408    -16.859383809703310
O      20.715254627438132      4.752884019053129    -16.250255217683147
O      20.571531965212106      1.245587574352333    -20.407720913458682
O      20.595404035784981      3.233437449877041    -18.399374401473974
Si     19.239196297468823      5.191439909383897    -20.042671953376320
O      20.761296079991460      2.198760760359664    -15.957721059533727
O      14.207200426698233      9.122705601600975    -20.892173650276465
O      13.815265401699811      9.085105238340084    -18.293005389581040
O      11.763655716081862      8.556793372193907    -19.420240666803107
Si     13.124271103598982      9.342689146209718    -19.666709369784513
Si     14.554592305279391      9.146484305241003    -16.903133399779840
O      15.705107695290847      8.090930863831037    -16.672271754715855
Si     15.733949865862591      9.515496856281056    -21.156700080574630
O      15.510217564395649     10.485972172129664    -17.147052691553903
Si     16.795159771993685      6.932913875586005    -17.180966530541134
O      16.393834395728557     10.579260040589936    -22.173167640834258
O      16.294428747687075      5.614109683674976    -16.489675218512780
O      16.157658916535102     10.142278772338818    -19.693885431885157
Si     19.457617287732088      9.795968065342446    -17.048823128731183
O      18.936312519004314      8.378267154970869    -20.177260532594367
O      20.408175548976846      6.476028280702011    -19.680564222502717
Si     17.599540361253357      7.440325252113434    -20.319257487785528
O      18.126036112342188      7.255909416161850    -16.389457786113901
O      18.259142267092919      6.092399826401455    -20.898192572332881
Si     20.428165160130629      8.143704915114364    -19.517324833871765
O      20.292891017394229      8.755271345662489    -18.032764728357840
O      16.507541316788853      8.108884011419752    -21.246982658113055
O      17.045267420800986      7.210906110322351    -18.800056650301521
O      17.963686328284687     10.069959810387386    -17.658648678038983
O      15.260429656821353      3.407244612387781    -15.718177372069867
O      13.387965212747639      9.226071260914198    -15.770906067550841
O      13.041058895456613      2.882646655304145     -9.171958966316899
Si     14.750288774854505      2.900431689279324     -8.998742840225926
Si     12.800789565520391      3.189595328951395    -12.670417103814527
O      13.337261243630392      1.761190927512228    -13.036971280348673
O      14.104458999693112      4.048014782812921    -12.142869277026554
O      12.386037966838488      4.315199312740650    -13.785718476534734
O      11.762270204204375      2.884740291924742    -11.465352582820987
O      15.379886393373779      2.192501860340826    -10.349973291333852
O      15.325100523657094      1.811616208569338     -7.915185598109764
O      15.475945960128344      4.394397270083885     -8.993976646870149
Si     11.522966799765657      2.692661747539059     -9.851640424565556
Si     15.391701185639945      4.927103759499919    -15.350166445745609
Si     13.837206852700028      0.292112594070283    -12.981405610163039
O      15.095864782229066      0.184702149132869    -11.877161750012514
O      15.708482876660181      5.262753600730211    -13.822925296230791
Si     21.295296574098536      0.679688042879301    -10.521252867055070
Si     16.224727837684956      1.166148299344104    -11.277798173575381
O      20.717770999069366      4.344308528318337     -9.346394499543429
Si     19.150560738159257      1.832134760661055     -6.716520992487862
O      17.910120843604435      1.385049160243330     -7.538735611577000
O      18.012882805162526      4.463047972497719     -9.481089960928504
Si     19.365902070122658      4.560515399457458     -8.498045323291732
O      17.114981611481543      1.623589150313147    -12.606331439816739
Si     17.947606025387422      0.666449450040818    -13.636989593608600
Si     20.878522562532719      1.363259102175624    -14.590293564139737
O      19.407026221524802      1.003353650374572    -14.134648243021426
Si     16.395698477087734      0.715614134717007     -7.392240438369263
O      19.461522749791431      3.357297306320420     -7.372263025391403
O      19.992602400192776      0.446520382173343    -11.465112711663489
O      20.386475965730867      0.701920624603174     -6.673810256764475
O      17.492964676009866      0.582083494605293    -10.389372453366940
O      20.151235501546481      0.044920880512940     -9.429213383242748
Si     14.962608073531268      5.400185275858735    -12.368595848907535
O      13.942454249979894      5.614388619190422    -15.488145660888426
Si     12.795630001030805      5.758392497549584    -14.343166463626673
O      13.697549185569544      6.356496639395872    -12.968506768412833
O      13.072216653619043      8.570275208667775    -11.091611912765575
Si     11.838682696152867      8.860976511131360    -12.251901086863953
O      11.406906399359489      8.782539485773928    -14.046736003396154
Si     14.280968558711558      9.376163365967093    -11.740038555284322
O      11.500133936989135      6.599786989498493    -14.941470912177342
O      15.786294286361668      9.051647705985282    -12.272689299797239
O      11.379683391702921     10.414608777682103    -12.019376828549060
O      13.313622625511236      9.430792290010759    -13.065060947891332
Si     12.642348628777109     10.064989377748999    -14.592940182609514
O      15.917278803561905      5.708799618972984    -11.143755816657425
Si     18.787594692537827      7.846873946137523    -15.044355996696165
O      17.201010065246944      6.764675508055966     -8.998608348628512
O      19.360585475976883      9.209270480154398    -15.595901316737443
Si     16.617269129762121      5.424604955637799     -9.664143436729784
O      17.799670280718612      7.836443755605302     -6.582713804559593
O      18.285068500816688     10.290426487578729    -12.472076833026691
O      20.973888302667042      9.753343171548000    -12.718130005375661
O      20.008464741623822     10.230899941392577    -10.406794125864860
O      19.343471740962336      8.740427690461196     -8.448949437996154
O      19.279998859900147      6.095210271299168     -7.925775929870361
O      20.004035665967766      6.895532618405741    -14.693411393836769
Si     19.771165194627148     10.611888469600139    -11.928451725608802
Si     20.158742272547659     10.071584976223139     -8.816767626701536
Si     17.038331296001427      9.532924140085099    -13.216144584483775
O      17.664455980209631      8.234454037317622    -13.965093427877626
Si     21.184866864168121      5.875690529027824    -15.115249486398989
Si     18.422902394468331      7.448645765714732     -7.916850316651415
O      10.818113847728931      1.204797619153274     -9.668578846623234
O      17.068947213900522      0.366259575638641    -14.930173367904512
O      16.303284338485025     10.705794323545048    -14.156042897267600
Si     17.919445261285500      0.329459830350928     -4.781681954441684
O      18.666278640852482      1.623001265462026     -5.260497298643493
O      16.380691810085644      0.493970870991343     -5.786704623937909
Si     14.589882821972219     14.531621746382648    -19.091514224497054
O      14.605922322318319     12.121769160290446    -21.885451078591309
O      13.929609136779460     13.318257565175013    -19.798511063685904
Si     13.343359974912651     12.298582968335941    -20.901935600475095
O      14.225439987848981     14.842267491901319    -17.443521857818773
O      11.346915196283392     12.577689394544214    -17.073018867073895
O      12.044823615536092     12.844894081143529    -21.765426205807479
O      12.844737730506850     10.931648277347309    -20.073460499767165
Si     14.471392298976149     14.411111465893621    -15.794006198287173
O      13.960162892142899     15.945713815499783    -19.452546822444582
O      20.216306303935490     17.806919422150671    -16.432783460849002
Si     16.155003904913400     12.216880759786497    -22.367083064940225
O      16.182256689166966     14.515882763386371    -19.278628042326172
O      16.532085012831402     12.943696482640711    -23.604469272471629
O      16.969275119107042     12.810784595779550    -20.980157893747837
Si     17.420703342323847     13.493285563312369    -19.615631119468198
O      17.184735544212636     12.247109199024564    -18.485892777305857
O      18.876742215006431     14.200316300056596    -19.508686614779130
Si     20.359442605639906     14.849585440626775    -19.584812907816033
O      20.940677564735218     14.406746700259490    -21.073036007989593
O      20.304434674856200     11.133971556770181    -17.051492609161421
O      20.664159750448739     16.129828932882639    -18.716239994921203
O      14.670345961965902     17.518499918012516    -17.444174074209847
O      15.628604654668127     20.035865198980691    -16.330039881782099
O      13.325099688964215     19.073877785927088    -16.093823841562099
O      12.089291339300189     16.376182148585571    -17.658906448555463
Si     13.638409457919192     16.452530157186381    -17.950910472890641
Si     14.902042154929401     18.677825881864720    -16.230999018074037
Si     11.906470000104550     19.857709785683092    -15.923638300672110
Si     21.168686770288929     16.956884313794845    -17.426807172071985
O      12.244911087329992     21.357871431185306    -15.843179564481730
O      21.468497004963133     15.633205179068932    -16.508509821639603
O      10.889587673093786     13.548128179177469    -19.750254292240857
Si     16.625098520804993     10.765840913318453    -18.258534688421264
Si     14.164731269378880     14.464859563173373     -9.064976118555249
O      12.627000341620846     12.713043786116208    -11.742039251566514
Si     14.200910226843369     12.475894250342801    -11.519503919163810
O      15.061894921704882     14.092751147506675     -7.837722531050691
Si     11.556891201829945     14.876818685483718    -14.437063524623250
Si     15.217286830772421     11.870825764591665    -14.353749001394380
O      13.107043139619394     14.658596449249297    -15.007918872031587
O      15.101166894222725     12.709171884464876    -12.901011132906271
Si     11.247685878654579     11.872564933914084    -11.346250542982967
O      14.501463638294785     13.467502194904503    -10.282478874663573
O      12.596218676888338     14.372423675418650     -8.755322334328666
Si     11.080499045641064     14.253737041121589     -8.315489895218144
O      11.390222182584365     15.577473950839583    -12.967542854055816
O      11.096116310557509     11.513352299339941     -9.745674259087501
O      13.747599783993769     11.262500942058159    -14.478499926047075
O      14.818926312001608     15.941458291127670     -9.383244437848729
O      15.561812650591790     15.418715960063452    -15.269657970698541
O      10.891762414851863     12.873328103864448     -7.454696009287418
O      21.432556144588467     19.017515166781301    -14.529396492031021
O      11.376899119595787     10.869286521036763    -15.179056113485336
O      14.429523033624541     10.910176613547296    -11.200562425702831
O      10.913317159420137     13.377175122710623    -14.559138497068467
O      15.120153668471913     12.954816401439290    -15.543143648407980
O      10.903795707163844     15.810036097619218    -15.568355335729883
Si     16.466056844188852     14.349566920262824     -7.245419066931686
O      17.524561194174655     13.296690930746827     -7.835721504911193
O      19.947826076075923     14.173846436088136     -7.549952362317666
O      19.690005523169088     11.573963904434924     -8.265549949438816
Si     19.080504592316991     13.044420525512685     -8.343114420986987
Si     19.211779052554757     15.547518749252941    -13.708990027839864
O      20.082129480258608     12.235585666710534    -12.118732375028481
O      19.869352896088877     14.451784568105378    -14.744818895249292
O      19.228812802275073     13.360766698916102     -9.922885929576587
Si     20.029600135213578     13.673260077399204    -11.330762206966069
O      19.386149416688401     14.760499449522971    -12.316850304879820
Si     21.029598671255794     15.279127842570690     -7.166265161223164
O      16.940024347307553     15.552145273666730     -6.500997308615422
Si     21.328601104787822     14.551285641573228    -15.399722487230431
O      17.719299457720027     16.005101964128269    -14.075236790572593
O      11.489989220068955     19.277970219160050    -14.429663234996902
O      14.783014298039616     18.149802624230500    -10.843266571244079
Si     12.271067692511373     19.221821846853832    -12.988651263936443
O      13.728448842983710     18.584633141251732    -13.093285878159794
Si     15.015492106346139     18.009586132744897    -12.414986379757158
O      12.671101054728171     20.733686210856963    -12.614005163037609
O      15.723766618451254     17.803137718163573    -15.145139055213132
O      11.475774786170806     18.132780064755753    -12.121852562529124
O      15.614208165173480     18.186053105113992     -8.241060566714593
Si     15.523787317651502     17.334196437820562     -9.640290397769641
O      15.402402392914327     16.551952393351481    -12.912869299664788
O      14.647740151107326     21.395954601770956    -14.331863709363009
Si     15.681148685952657     21.473503668372413    -15.611420947145406
O      18.769990122072187     18.869097068513994    -14.431843336400142
O      17.972368443411966     20.708321666708933    -12.884522219510000
O      18.831575552509058     18.134521001903913    -11.974925314256060
O      20.467128444512472     16.756237889001174     -7.165338201721677
Si     16.196478131357576     16.424609570911606    -14.305545760345947
O      21.493563653261990     14.121222051411179    -10.891240059334764
Si     20.500999678697713     20.682090351925360     -6.106095447647323
O      16.388804458414100     20.655013376811908     -7.842760277767320
O      16.442711981898238     18.717057735145456    -12.809230737012777
O      20.179323915236928     16.740788094521189    -14.123411461190223
Si     18.515444657147079     18.118305708929366    -10.353084279151377
Si     19.643215614057450     18.133001862069744     -7.615362714183830
O      20.352504453971122     19.453408734257323     -7.157711837850145
Si     16.527987076851581     19.040687484200095     -7.206214396956905
O      17.138227539150439     17.291153612697300    -10.126740365849722
Si     18.875853261827370     21.287709911782525    -10.367776920129153
Si     20.100523761929953     18.138956547117672    -14.902539444290960
Si     17.992359757366994     19.130528662853660    -13.018572919634886
O      18.046071977708419     18.469441124323698     -7.366935113712909
O      18.453342931392420     19.732525460034118    -10.279102292996717
O      19.617020236731001     17.768201529463262     -9.246192173206675
O      14.237184026563529     20.887438506501642     -4.311066713549222
Si     15.642661449626846     20.728062358457283     -4.773468233360464
O      18.946968317557442     20.728688475539226     -5.460398722947866
O      16.911162619432609     21.248823913021919     -3.788647859663854
O      16.137160740555551     19.489827228138388     -5.747387299111324
