# Supplementary material for: Ground-up generation of periodic slab models of dehydroxylated amorphous silica of varying roughness
Source: Phys Chem Chem Phys. 2025 Jun 26;27(28):15196–203. doi: 10.1039/d5cp01570g (PMC12232287; doi:10.1039/d5cp01570g)
Supplement: CP-027-D5CP01570G-s002 [file CP-027-D5CP01570G-s002.zip › ESI_Structures/Dry/structure-number_47-alpha_0.03.xyz]

432

O       0.178158634296374     10.668145242849736    -26.007624426045126
Si      0.614014418036662     10.094483003377494    -27.365435921343423
O       7.111880431170182     10.275113784989861    -23.252487989263116
Si      9.611748479593073      2.989685677127890    -19.400062003755210
O       8.828707810332233      4.212547812344192    -20.057332845381111
O       8.552792753057362      1.952148869169005    -18.665961948515719
O       7.732805260476919      4.759346701961477    -17.850874688505286
O      10.607553306855674      3.451273564906485    -18.070709583128391
O       3.559577782310713     10.493395201512429    -18.862115980375982
Si      7.421773745496008      8.268267650745068    -19.684025873107043
O       6.715392871170886      9.069131891420433    -20.952336221417312
O       9.787439968014828      6.321012877085053    -19.067069150632868
O       7.377464224143748      6.712467144937569    -19.571545827587002
O       6.934290467690967      9.180195794413136    -18.468150872357530
O       9.051283452129562      8.523555250401747    -19.736440185634692
Si     10.311172452079747      7.858032589902778    -18.999092839032286
Si      8.347401753480153      5.532794257746956    -19.143257409250495
Si      6.318813093069110     10.388300835598297    -21.880191033247982
O       9.632299532915521     10.453953073364211    -21.864244997535778
O       1.874869688619680      9.608384152321113    -27.908878233645812
Si      3.636081425400040      3.737130600629357    -13.296126779666437
O       4.378329997784554      4.817082946364006    -14.194828789973112
O       2.078444503479482      4.047811471485227    -13.450744905445660
O       4.223404840536548      2.358759952601184    -13.949798207419967
Si      0.534275827146762      4.161842689494344    -13.604053186821034
Si      4.994624301478446      1.117639514692310    -13.249426542182489
Si      9.686314870903043     10.299797490548801    -11.272183306334554
Si      4.651416050172419      5.270964097665337    -15.732103481215562
O       5.575729329002312      4.083584329270862    -16.404883269554563
O       8.064818388821719      2.601634266556932    -16.300722452489346
Si      7.164824841166396      3.957511764085242    -16.508192796981746
O       9.282915976098320      2.053508915012062    -13.081326546625295
O       7.583003061666626      5.063521991222377    -15.318188231363710
Si      8.747902975085591      1.390051004153384    -17.155178625796157
O      10.383085327513324      1.217644697638912    -17.195175692652239
O       6.464895147021356      1.975313641105858    -12.947229705466778
Si      0.002779152753774      4.186498846874727    -10.610633449135662
O       2.935384963130685      8.373629324574161    -17.038331960884602
O       0.723256198635032      6.724995513528082    -16.457250373549268
O       3.278638018797278      5.827059486950334    -16.236707657217977
O       1.029705430336909      9.990062435684600    -14.462469132281150
O       2.367321116696397      7.853030012516728    -14.696525438343501
Si      2.249994040091878      7.158570873462131    -16.173248812030252
Si      2.282112027461329      9.220486338181001    -13.896666124635749
O       3.586471330978476     10.156865941595484    -14.124920864658636
Si      3.248610252985724      9.986885059169502    -17.397323484614006
O       4.452720747302319     10.477382557910403    -16.373666652276871
Si      0.473674863587236     10.634012488828883    -15.817519411346431
O       1.807742219885104     10.634525980008396    -16.773677118525750
O       5.683459428524613      6.494431370043034    -15.940962710303253
Si     10.111671919966970      7.710426676245773    -15.929925215304566
Si      7.147754516449633      6.635886968570910    -15.263302317488849
O       8.477132759758129      7.499918061197191    -15.719603951999533
O       6.861214766014506      7.091967007933454    -13.767317233248098
O       8.035518686004723      9.304208567982020    -13.310060728791580
O      10.617543951296653      6.183490159941934    -15.941446780585348
Si      7.707019769149626      7.830851352847385    -12.640346721171234
O      10.627384331073502     10.053017743113342    -12.600971374945285
O       8.667606088940197      5.575572881785591     -7.614984234951075
O       3.811630068074700      0.729182108434552    -12.230359350003701
Si      0.064482451804064      1.259574522836393    -10.469935282432935
O       3.327464561074727      1.895783597893580     -9.624325295584356
O       0.834719983849843      1.058003995530840     -9.014986398544597
O       3.828255377029438      3.611302533170295    -11.670922432012418
Si      3.161517988844671      3.435849323315140    -10.181625515632268
O       1.508545607510411      3.906318523265192    -10.231230017550688
O       3.724861838719864      4.541049558659367     -9.225734978861755
O       1.118768096334578      1.096350552247303    -11.669494450572989
Si      3.175970302840105      0.339368272800928     -9.188884116945498
Si      0.879689775295342      0.489448222264835     -7.392589697103577
Si      2.338179943825800      0.040306662639165    -11.948154097060764
Si      9.701948331775821      6.685707424547568     -8.424994530341127
O       6.062242288828432      5.321322941080993     -8.560864450632563
O       7.970529070066919      4.164792090001777    -12.448242638629464
Si      7.877970436201545      2.589481983419772    -12.382898288876524
Si      7.550558301178389      4.767922581520865     -8.560419207595034
O       7.894562332658791      2.104075312205489    -10.883005464152857
Si      8.360908972968568      1.953379614670463     -9.313087149693246
O      10.237747705895568      4.603686450327809    -11.226920501523947
O       7.583136996722033      3.155832756024031     -8.516902930835517
O       9.885349532894928      2.746142436736529     -9.337267359823359
O       8.190995216085422      0.509762025309323     -8.841000031123032
O       8.078218729087956      5.099267339523774    -10.085362997256082
Si      8.754034471920107      5.223584352455508    -11.543153830696960
O      10.554193919107400      5.356502380333665     -8.994255763608878
O       2.179719795176620      9.146545905477318    -12.285034873384907
O       4.099348435514820      7.234766602793567     -8.271408471929119
Si      2.314622151516219      9.929930140903078    -10.910482961549263
O       0.861559474826129      9.850854511517216    -10.208613646475218
O       3.463111080641679      9.306448181456290    -10.015135764532003
Si      4.523690771512404      8.271437898099752     -9.443917291977636
O       4.668628356989959      6.833852205676006    -10.281684136710684
Si      4.569334453144279      5.830895228147399     -8.989933671254693
O       8.508976332962900      7.619143881500379     -9.078884779319697
O       6.044110705687000      8.909449070834121     -9.131118797018789
O       8.510372725301332      9.866501861031793    -10.232587980053811
Si      7.497534130172743      8.671818051394300     -9.731050000512360
O       8.823795809887033      6.672783450203859    -12.203057613498387
O       7.085246061414709      8.127603006699161    -11.215743026322331
O      10.727515989055091      3.372027759764022    -14.871704804728756
O       0.026902150244581      2.678383175864245    -13.911899504328634
O      10.141511694978105      8.253606351414197    -17.460031805053490
O       0.965983741328394      1.763077141022081     -6.500856961820617
O       9.211530061613320     11.973157611579307    -23.964842105100345
Si     10.019306911287243     13.231402879556427    -24.329771504019934
O       9.718758275876397     14.117874379904434    -25.667777080293803
O       9.841654184430594     14.360232465527272    -23.184386205786446
Si      8.555088682511743     10.937900330122012    -22.995553547680142
Si     10.241892381729921     15.630477270873891    -25.962842987468768
O       9.498333153118180     16.691941019849370    -25.024855253654309
Si      9.949135491393013     17.841222793666443    -23.955695729776892
O       3.989019167690615     13.082816650006141    -19.810126111942338
Si      4.495983329509603     11.655666049161562    -19.798939627629423
O       5.037737265162958     11.021215914501637    -21.297146134844951
O       5.936762473580198     11.619725608256140    -19.056396390587778
O       9.882143001822181     12.770947270032016    -20.493405758269986
O       7.778528884887281     11.485152912701452    -21.558054894228448
Si      9.972146321332085     15.584866164784664    -22.199210837518507
O       8.484062640595933     11.119736794843305    -19.116616180651697
Si      9.125542086150121     11.359040998112771    -20.544681496216601
Si      7.084479667544781     10.793611830429761    -18.253765584988273
O      10.609945929587127     14.299296439011908    -18.517878801645097
Si      8.534191949683251     17.486912375568217    -18.544157874650988
O       2.167162277042693     16.575024179177969    -19.633478932607588
O       4.075647051795452     17.690870401988686    -18.468644357275238
O       3.754109598136289     18.418203153913336    -21.034903122103078
Si      3.622722426920308     17.080970166674962    -19.926348169820962
Si      1.415361709243143     16.828680915079609    -18.232811343845356
Si      4.955590914765551     19.003878163987270    -17.957894588178792
O       5.117351073367059     16.823002879570463    -20.476423365025411
Si      8.130559518194310     17.854199213893661    -21.697305638663451
O       6.677296425402029     18.494202070572040    -21.810593951849224
O       9.126546280749562     18.511537712798418    -22.828925141489151
O       7.642480054718687     16.343365487775035    -17.836564146833453
O       8.290785056994819     18.910520061906620    -17.804883634941106
O       8.610107677051211     16.324297472871660    -22.133334736213143
Si      5.371585423786718     18.392228071656710    -20.886439255777319
O       5.588647618208905     19.185669211212854    -19.479740062091665
O       8.406379974460593     17.763628702775065    -20.149366082833541
O      10.166285222062678     17.257577076855881    -18.332523978400062
O       2.955210885460039     13.772898406173349    -12.664692987967493
O       1.507714531611682     13.750087224008336    -14.867582768421086
O       3.454214901301333     15.293610179918748    -14.830507381403256
Si      3.003737056563418     13.844446302224783    -14.228251172439121
O       4.030940369445307     12.605185408839048    -14.847542029970356
O       5.098560691404988     15.792539310807559    -16.663789742283118
Si      4.680871669866677     11.055871066065814    -14.827294984134706
O       2.366456952551495     15.987926300664256    -17.201223612595037
Si      3.606337643723690     16.238447166813842    -16.115116032863053
O       9.029426093003078     20.111580657013718    -10.485303936310467
Si      7.924276951402839     12.689702318495634    -16.005880060382022
O       9.312751692563911     13.201869799152357    -16.558541184280845
O       8.144649967036127     12.008689019266061    -14.589297790234600
O       7.135395452323113     14.145367972536270    -16.229198244005627
O       7.302346517384221     11.488027869860087    -16.893077537940918
Si      6.703278074416538     15.613171906320423    -16.642796543132370
Si      7.672787208530453     10.936286431603866    -13.481850550281091
O       6.074283131818173     10.991951621411602    -13.916794359044008
Si     10.674175711179045     13.802251198440903    -16.966824416026885
Si      2.602833175988849     19.115610764998280    -16.524321653620163
O       1.697728566649142     20.112463939440858    -15.638416639728732
Si      0.759385814716744     20.378473606244551    -14.390008406550988
O       1.746799416777858     20.678429696745301    -13.145449413849867
O       3.432866612128400     17.887181226879317    -15.749992419158074
O       8.992031088854114     19.726902372339424     -7.819923572793946
O       5.679279855014709     18.572868556239108    -13.941143461682968
O       5.497392119754484     21.089978893502440    -13.615979503188942
O       5.796900531203007     18.565895022978907    -16.699975951043644
Si      5.929597794145671     19.744165911955641    -12.792024284492763
Si      6.446364305751571     18.290598093027036    -15.317696656182436
O       7.004834064903915     16.762319011689254    -15.460386687533688
O      10.225818480369099     19.749503091519298    -16.289153739194418
O       7.729062377400759     19.306780156423844    -15.364556514486484
Si      8.618567654042064     19.925374740103702    -16.549920969733666
O      10.002510755792994     19.234214392376785    -12.945174825038858
Si     10.545043305030832     17.758337869587248    -12.642130152617465
O       7.470699535985977     19.669034126896261    -12.456442626014814
O      10.576017274072592     16.827882361764580    -13.917524928765976
O       0.765939022812743     13.646422619812455    -11.322554374021774
O       0.976620401604116     14.205723574342526     -8.667809135379214
O       2.418291081423640     11.602422421613934    -11.223186294119730
O       3.043684910484025     13.791653015757971     -9.972205515989163
Si      2.357615462140628     13.228096452007513    -11.301996030418682
Si      2.620610650100425     14.231440354074397     -8.484667051686390
Si      0.626399844349446     12.699365492394463     -7.842361828364444
O       3.152211004544847     15.815279455160953     -8.149896560367328
O       2.241346249687510     12.817301978274685     -7.565085531505757
O       8.546699741985526     11.300278557263166    -12.125986157210761
O       5.175058027358046     19.529694029319714    -11.336786232715237
O       1.448468752659549     17.385219682394663     -8.969753782465565
O       4.314304234352538     18.237584674772933     -9.127651141518404
O       2.562216868247552     20.994940327641160    -10.466577944699427
Si      2.983536476752009     17.500733534673866     -8.408567136903072
O       4.589008782911220     20.959008515828714     -9.166858987666846
Si      5.195826043059519     19.546932273677097     -9.680638683049555
O       9.267379988852921     17.660458315409798    -11.620768378268554
O       6.751803187457587     19.811599380932130     -9.221703678292204
Si      8.819979835819414     19.321959472842710    -11.842698218616446
Si      8.261912327049226     20.371931394059473     -9.000758052564576
O       8.243802414831226     21.468266024663656    -16.649493909089333
O       2.434660629364994     21.258276641904892     -7.820071251573327
O       1.658866243258752     18.327414244343945    -17.587265279956515
O       3.756189077510478     19.897138497836455    -17.342053272244410
O       0.932735982950061     20.456874716172479     -6.254722879272801
Si      2.520842184712517     20.014314850736106     -6.484502018031139
O       3.493343329026915     20.523198249054662     -5.536408224675682
O       2.750895007158820     18.555769615384033     -7.192067067321876
O      16.740359381055693      5.343456754068007    -23.306212184593292
O      14.811993352681281      7.040362222673357    -22.849312767949741
Si     16.390436886507509      6.897533931270149    -23.329789579179820
Si     18.072399699166482      9.253786786729766    -24.352662295757256
O      17.136504912260634      7.928920176540723    -24.359986224958071
O      19.439417145406292      9.377388412036963    -25.225792457241951
Si     20.050405690786398     10.521539079547884    -26.150693311201017
O      17.251610170994912     10.566925640508263    -24.829010587550378
O      20.547936494885640     10.019492515972972    -27.653720502331797
Si     11.445562422335144      2.088654030803132    -18.065159481039913
O      15.887476121639954      1.947222854287337    -18.236818868960924
O      13.033010429930943      1.941747063616615    -17.898065595217233
O      15.869961555834257      3.191941185214644    -21.730668782017617
O      10.856259422055105      2.035300189365081    -19.681076118562650
O      17.824663644195283      2.771999912898888    -22.614398473541542
O      16.394626717885526      0.280505118553136    -21.594202767387671
Si     17.104116828983237      4.183921934137318    -22.266966348468031
Si     16.908452901552998      1.903199393536369    -21.584559630015384
O      16.680152137954693      4.360708123184032    -18.735837974916848
Si     17.202756951220831      2.828132535211466    -18.711155281110955
O      17.571693154094007      2.079086700700037    -20.120930728596903
O      17.552915821990396      4.951407022876841    -20.911130883727512
O      20.718737799043438      3.266013311876037    -18.808937737373931
O      11.725675312435806      8.381512350115440    -19.593145315859811
O      14.156415939755222      8.377361160760756    -20.501144102673052
Si     15.106181572245625      7.357331008348539    -21.241786142256224
Si     13.169156369444389      9.010752365018009    -19.389422624634520
O      15.394620432442926      6.155881412985383    -20.240961258822285
O      13.590641788113617      8.743832219592353    -17.857048612402412
O      15.999490846814330      9.130760848511494    -18.186417482387156
Si     16.821473407727076      5.638201444497201    -19.626020193068484
O      18.474257298323376      9.476421799010652    -22.781241633971831
O      16.619975097155418      7.549487694397787    -21.881860994599212
Si     17.417293759396451      8.621721602259715    -18.718628629927196
O      17.396859467943425      6.998727462489719    -18.971482287745765
O      17.801433981249414      9.235737413433814    -20.105503590937751
Si     17.877777034484577     10.137686119037037    -21.461904712481804
O      13.339475488930169     10.631453703362636    -19.553037665491502
O      16.340063578361285     10.736313309666009    -21.757687893967702
O      18.434621626515362      2.939132481508923    -17.672833391963430
O      12.793245514400397      4.832240873622478    -15.921192141894844
Si     11.297627055803785      4.893320115834410    -15.280055218324465
Si     14.281946084016669      4.371438215780234    -15.474314045536969
O      13.841722765607527      3.912747382943810    -13.954229955610359
O      14.620095540236845      3.051571265105590    -16.294007436812119
O      14.779413973865157      0.413263530545753    -16.463457331437283
O      11.530681897919031      0.811835645335494    -14.046899812102367
Si     12.631038645811969      4.302580995367906    -12.924526832074580
O      11.882559221448636      2.885855545876948    -12.606846220227357
Si     14.586790124231927      1.772652678767507    -17.329499975058088
O      14.194720824858237      0.223533200738731    -14.083691566495052
O      18.167510035724487     10.002895897149331    -12.251521384344317
Si     10.764138880649275      2.225881799394596    -13.677222149755631
O      21.497095073198214      4.642573259859137    -12.116266725596237
O      11.686763009900542      5.291896150689584    -13.720047481785526
O      19.936600891482190      9.438049923906895    -10.443333039110588
Si     19.987755068976867      3.301612310146747    -17.450555150048014
Si     17.706018952294698      1.240585752988649    -13.440582633453520
Si     20.624652772903971      1.691520297656000    -14.762252210809967
O      20.421473985521224      2.361562545860629    -16.210964577203729
O      20.158623110492783      4.795293746488360    -16.724914704706691
O      19.160610293719966      1.785533435539854    -14.023125075968656
O      16.684493366928908      0.767363760788894    -14.574522258805308
O      21.272765439664582      0.126057427266856    -14.609708876317088
O      10.803995511999666      8.647371135449092    -14.853665265232518
O      15.287028167186584      5.534575232881846    -15.337931505747262
O      13.083721264015725      9.369598460587110    -13.520237784094451
Si     11.552129950305314      9.801981443437043    -13.898104444133667
O      15.909243854156303      9.670723678131395    -13.413648424914525
Si     14.549125297140705      8.836382710659317    -13.059697932803116
Si     15.741463168895034      6.990447527436741    -14.911558454427521
Si     14.843886210184252      9.425962065206184    -16.885197436039302
O      15.245430952250619      8.170573391111677    -15.891201631201060
O      14.895196208301467      7.362680783863768    -13.597250414205554
O      13.646240474176787     10.724677769662762    -16.424172890710704
O      16.083894089839848     10.519179367331480    -16.089661396209689
O      20.695126894206375      9.794891805309028    -16.195610087590822
Si     19.105797009690889      9.824616605415031    -16.363574356375043
O      19.861122567305497      7.007979765821913    -15.235673710826704
Si     20.910569110886708      5.935900777191395    -15.916714440018183
O      17.287904117093554      7.218708577237475    -14.558267929566513
O      18.447203248230700      9.408655568409596    -14.746664622019223
Si     18.769923467634158      7.708238645577560    -14.256202187012230
Si     17.375750859555705     10.273504565013324    -13.636815041643342
O      19.343887088523019      7.926786670470038    -12.762023883176219
O      18.472143233873769      9.052771087035023    -17.541412150229760
Si     10.779896877574052      4.003076610239980     -9.778932907091956
O      13.507052328510710      4.662344095935866    -11.667581028486572
O      15.229302655363925      3.299491242588178    -10.543894369533872
O      12.413325139499474      3.736617821626274     -9.698930613560233
Si     13.761615147868497      3.822776837361352    -10.403697617246511
O      17.169029407218090      2.348834817867908    -12.362297869430725
O      20.903684659883496      2.695251389136731    -10.642306423244413
Si     18.775788684179020      4.600039251285645     -9.495323470669645
Si     16.698039823361270      3.478030424578670    -11.179076180592517
O      17.899120488079532      3.416171718056249    -10.045827969552896
O      20.298445064368096      4.862606030514954     -9.754078261995023
O      16.882036369648798      5.215036565154744    -11.296908195825131
O      20.459018612750004      0.132156492754627    -10.256526008175092
Si     16.855039369006668      6.563564784541724    -10.308771605576037
O      17.668248773634168      7.811912275108459    -10.892022285107869
O      15.299499822769217      6.867247643273909     -9.938136645425505
O      10.908940941014912      9.765615063824489    -10.151430792546105
O      14.523822469105982      8.724215990217912    -11.459960279176467
O      13.408931878759311      8.848723195244942     -9.026310890246830
O      12.453953391114199      7.531970372146153    -10.456467681566531
Si     11.800816523057417      8.666494326286607     -9.436435947664256
Si     14.088425433191054      7.905223819783674    -10.177137757720462
Si     21.000660811101376     10.567972062866300    -10.005352537352667
Si     18.835531184385708      8.794381587215140    -11.423233662572937
O      17.862931440089778      5.860076454599190     -9.181646282242713
O      21.479354103348975      5.202084050778058    -14.628740746651737
O      10.843916222617443      7.841991833418587     -8.387538685375686
Si     15.673536901951387     13.813715014561794    -24.679825129641138
O      14.096761357845702     13.908695757258283    -25.221632492841483
Si     12.753672582455801     14.126821125785639    -24.337282340143354
O      11.634239895581926     13.065071802418535    -24.371631084240605
O      15.402419455367944     12.659846088672429    -23.541558749150752
O      13.324575058173092     14.730983228151704    -22.955115994619455
O      15.693374473516453     15.194407720507607    -23.837662372341839
O      11.929604384710093     15.572392336362006    -24.891880522499584
Si     14.634154952684522     15.810830015749755    -22.891373803283109
Si     17.786810323260028     12.090235022215426    -25.108982285086114
O      18.215625211102040     12.626164926958788    -23.721302194899181
O      16.759167752689496     13.175490250813001    -25.672243554117671
O      19.077063235969373     11.748502211527908    -26.023426361517011
O      13.723377004057504     17.022331031216151    -23.656642376331199
Si     12.267575014480938     17.026275448362693    -24.099724471723221
O      11.351497697619166     18.231065713231892    -24.603783888577588
O      10.912307122475109     16.768409633151400    -23.002832537443254
O      10.761858372435727     16.245177256806986    -27.216934200743147
O      12.316692201533503     13.024348968047196    -20.018379510528124
O      14.348669201504753     12.202045855640494    -21.282472775237203
O      14.706270717512298     12.846191763691872    -18.805779627617113
Si     13.653931768785055     12.175593778062153    -19.824583292401414
Si     10.919501221645170     13.836992885981736    -20.032553424411088
Si     15.711550761576934     12.202676243147520    -22.071865265868158
O      16.048887231941364     18.944370006155808    -20.917699372892613
Si     16.160239087772002     13.281166026688659    -18.219639690846904
O      10.807440590082013     15.134083061385235    -20.950725670052169
O      17.173906312852953     12.396924889235175    -19.075619912418851
O      18.657134833523561     14.231298169225147    -19.979772477897587
Si     17.988694389497176     12.815985487326484    -20.399427940217027
Si     17.973047614646386     15.453022935378215    -19.157652352783302
O      16.685166947875867     13.207408656362071    -21.260334083201062
O      16.606325105387764     14.740830949334008    -18.606596668637319
O      18.650395569698702     11.475686995852071    -20.959741088421040
O      18.862073776026090     15.838555275101363    -17.885449847649276
O      17.368455552140613     16.685088780302983    -19.992999019670499
O      15.151980118375430     16.484345494349355    -21.532814697075594
O      14.700513219121824     20.877724872062718    -19.895846391625138
O      15.125308803509274     17.262877006680572    -18.929738968320834
Si     15.732736444957299     20.482764920019267    -20.848188577374714
O      12.841831517946284     16.593294752397867    -18.138829690115585
Si     15.930351048875600     17.404378652910065    -20.358920551964218
Si     11.600296225552256     17.525784986135019    -17.905083294727731
O      21.367179237893236     16.621619545746700    -18.245293333539497
O      12.000138670962052     19.053978516106870    -17.818012822021629
Si     14.409920481957322     16.621817804692146    -17.633678349297053
O      13.636095334757030     13.093468825133629    -15.292487933361977
O      15.346171550050659     14.836659361315666    -14.217873945673849
Si     12.737716796752562     11.872093150658891    -15.817619030611143
Si     14.162379581173214     14.607724388867597    -15.240091574413070
O      12.885617627476456     15.629165169046370    -14.764788701225768
O      11.722231314089592     12.642997786326083    -16.819770738192592
O      14.508652081739237     15.263906739917060    -16.715715798510203
O      11.697758363038030     11.200878338277501    -14.727690457741808
O      10.868872745738958     15.123096199241376    -16.045109633885630
O      16.491049107839920     12.980339138617841    -16.668870941348882
O      17.253276793087068     11.754275982695130    -14.190178071941803
Si     19.639194040489237     15.150940875161639    -13.355178249054729
O      18.047117477447816     15.277519911294455    -13.696276095472717
O      20.392038798739268     14.167274698224976    -14.358540228264955
Si     17.022018885181129     11.774733272310202    -15.784447670239388
O      21.079041964494010     14.828163572421230    -16.546496085607242
O      18.531417270607712     11.311519368501076    -16.330269798812711
Si     16.500558340985865     15.803811404977701    -13.683165766701894
Si     20.255368022846390     16.121846922477513    -17.161093573740814
Si     21.480841484916485     13.711384288963414    -15.489557949541730
Si     11.470822222124704     16.300449799233874    -15.099788713677173
Si     11.758138161719401     19.366719136305242    -16.292438764142396
O      15.708370247943916     19.812307570749272    -15.065181438119842
O      14.083156349561232     18.277661224777169    -13.821878624748116
Si     15.218730080075357     18.266478171199122    -15.023924325465057
Si     12.712100697665324     21.134601446083625    -13.892650322713813
O      12.471284746988713     20.184226124114300    -15.171594584922214
O      14.620693810215533     17.768157043384804    -16.434742586474432
O      11.652235374152022     17.628280651915414    -16.097021211858930
O      12.934748788597743     20.217784384113081    -12.591797022330333
Si     15.418978491248337     21.388016501130640    -15.109342469579474
O      21.223530007399901     19.065566251026837    -14.316586711514351
O      16.242496476328295     17.066367531820489    -14.722492318194615
O      20.093231158892273     16.714110345100043    -13.575015151849286
O      18.724582580003048     18.969156846896755    -14.180210004538949
O      19.967064878508264     17.242134084891472    -16.013999097699099
Si     20.009976145365705     18.028179827040287    -14.546271262645611
Si     18.141959668609921     19.705934028052706    -12.876005979747971
O      17.985297849556627     21.299813327664186    -12.752774329497145
O      16.694163191380216     19.053971493185770    -12.443017081413105
Si     20.905259343468298     14.742409308864513     -8.212539602149562
O      20.240122964184383     14.078934712222770     -9.560225098911921
O      20.549041397895060     11.864066772289027    -10.957346422923134
Si     20.669327920733839     13.491819715529967    -11.000830926197922
O      19.847801620772547     14.322945830773438    -12.027758006148273
O      21.486916111741422     11.503730437595195     -8.684869271935387
Si     13.458454510559143     18.686047317016815    -12.358688589851031
O      12.081295815135286     17.850639504792117    -12.236969944519226
O      14.651259982274699     18.290332121487971    -11.310099432550405
O      17.263277342874190     17.888876744300067    -10.304249794565154
O      19.043503048305773     19.173821784403817    -11.631469134433733
O      16.199901342486569     16.477509391354818    -12.259608180216553
O      19.898384286356240     17.440188876148980     -9.729754259468697
O      20.785401709582697     21.103835025593646     -7.679838884459881
Si     21.224264171639415     17.776022396411584     -8.660363195434925
Si     18.786270759887540     18.470358515090620    -10.192213783941996
O      19.012663057604957     19.709386813206507     -9.132737966717384
Si     16.171016263015456     17.838670903434870    -11.463068758874272
Si     20.351997633328828     20.529478049491633     -9.142534078087456
O      21.393699329996284     19.375110423228239     -9.441830304129553
O      20.993890966940793     16.217947180832827     -8.005770454455574
O      21.334218071081377     12.077043881398962    -15.700158937289835
O      21.006102278557805     13.514127281646360     -7.080418203662230
Si     20.857740425777294     19.920726620305839     -6.392841164475908
O      19.731795196010342     19.999532444873246     -5.407954626947435
O      21.065380489135269     18.595799441840246     -7.226540866646923
