# Supplementary material for: Ground-up generation of periodic slab models of dehydroxylated amorphous silica of varying roughness
Source: Phys Chem Chem Phys. 2025 Jun 26;27(28):15196–203. doi: 10.1039/d5cp01570g (PMC12232287; doi:10.1039/d5cp01570g)
Supplement: CP-027-D5CP01570G-s002 [file CP-027-D5CP01570G-s002.zip › ESI_Structures/Dry/structure-number_48-alpha_0.01.xyz]

432

O       2.390655228352029      4.578982717236618    -25.443559044263722
Si      3.733655122812646      4.866683469546470    -26.389687499198477
O       4.355443144409028      3.648398504004669    -27.075795396749992
O       5.175661179300513      5.328819485649386    -22.584765532619759
O       0.905252280940999      5.759833204867186    -23.473703925587404
O       4.633687567232955      5.549952425062932    -25.209852453994134
Si      1.309126121466746      5.731250184036275    -25.020466825961918
O       2.087093898353696      7.108114530146013    -25.437017771999994
Si      4.674686972975890      6.347003982048737    -23.815467290630298
O       1.142851117094425      9.122571989196539    -23.219121967294331
O       3.666355042249492      9.626085267526838    -24.072749424730414
Si      1.859696249168172      6.912287773574600    -27.035561151671786
Si      2.028600359344650     10.049583234221776    -24.214209863039748
O       1.398143371527658     10.033019654215574    -25.677150889595595
Si      1.210366188460561      9.946520940852745    -27.330101173360152
O       1.688777856136605      8.411870214652454    -27.593161277923816
O       3.090728755357603      6.027265921003440    -27.371507279898907
Si      5.199655666860968      9.293287773052132    -24.076086898151644
O       0.529714067101238      6.062911097143008    -26.485611819831409
O       3.241700359067609      6.731472216867847    -23.063984455200060
O       5.328539262020519      7.739191129585878    -24.112448569384547
O       6.227824135630573      9.820548081270045    -22.859747564152915
O       5.768232531420078     10.669500824078916    -24.777230416128056
O       2.862220671800062      4.947291875579596    -21.412342279231400
Si      4.458663684132664      4.656492390985404    -21.264859565224750
O       4.919192301431950      3.061572263658565    -20.933322689763276
O       5.341440424401019      5.294131605965511    -20.033714992886459
O       6.361237609555326      2.134820228503259    -18.680001564657633
Si      6.195809620189158      2.575980995499661    -20.205643357978676
O       7.252274167611516      3.732919638590236    -20.442542932834378
Si      7.350400698201851      2.948008006695602    -17.636570674732457
O       6.864145471006403      4.434857491894100    -18.076917345747294
O       8.876130806047774      2.697738921353017    -18.144111031417022
Si     10.147343373574120      1.671697953550455    -18.265523461610602
O       9.457544126770955      0.323139511251927    -18.908558353677961
Si      6.801287503954716      5.162128548786264    -19.566280102864265
Si      1.942924529864916      6.131330225962423    -22.252976884826605
O       2.765463009437321     10.393006814897110    -18.570760716509881
O       1.293092074672048      7.315653035078256    -21.405970826492148
Si      0.676637656581942      8.818159732805441    -21.798930935969508
O       0.616843650450672      9.074078634709700    -17.988431629184650
O       1.499387388161547      9.765651536590363    -20.754046612909761
Si      2.165554663597076      9.062364334159502    -17.551518000207281
Si      8.014639821317070      7.739316908919992    -18.853437272285436
O       9.426781335771347      7.484677771450002    -18.157879155638824
O       7.083788957402339      7.738554836778738    -17.477145473634540
O       7.735130516991670      9.101788846386661    -19.631162467222541
O       7.691288690995026      6.441728340695114    -19.697811897362374
Si      7.482141672706571     10.702916975928119    -19.825739997743671
Si      3.450747608282826      4.475471382018782    -14.467229173140886
O       2.421538239517184      4.396910361921407    -13.222478395368983
O       3.491552134825378      2.949166918268303    -14.991596745744509
Si      2.784102963077589      1.430831238185127    -15.002255936563857
Si      1.048653787448787      3.633841468713491    -13.337494538945071
O       1.277285739638855      2.409351452614923    -14.505408724924427
O       1.626426894148555      1.163294541419061    -16.346919789474914
O       4.067539072265366      0.495904823850815    -15.387150621200972
O       2.451659308137704      0.402297606783775    -13.741077417971965
Si      0.191897748353330      1.918633933749799    -15.613925639339671
O       0.574365564463739      2.931390767237706    -12.015136163833315
O       4.848161136456888      5.142366489772755    -14.191124351875578
O       6.206559416900652      1.217310698719783    -14.265978824052524
Si      7.309034389387893      2.388241256748203    -14.402976627648941
O       6.962862891900955      3.930798624821427    -13.884848062649985
O       8.478272194986943      1.752990279060191    -13.545926619415162
Si      9.355759600742481      0.552101723913560    -12.833025418982290
O       7.324746248275853      2.598574921270092    -16.037914155960742
O      10.520028075140988      0.933812649588584    -11.751429550877379
Si     10.266060357447175      0.004159482882801    -15.389515395087990
O      10.617074143729706      1.163552869682782    -16.798153149319468
O      10.633891106239494      0.900632429865769     -9.228159253581707
O       2.651215154062743      5.428677615803633    -15.521768921934898
O       1.335921577099726      7.588972902916563    -14.687569836198678
O       4.313219559547862      8.265482752543555    -12.796103009141389
Si      1.641623873174558      6.556558509071885    -15.909866339365315
O       0.704371350724916     10.072778701883490    -13.655794298949109
O       2.904665079692754     10.074641796323494    -16.478674485707824
O       0.186013483411074      5.803469364121743    -16.266291595987227
O       3.087724502900230     10.433988746560997    -12.271923342119113
Si      1.428062807299826     10.449410732844196    -12.346604015322724
Si      3.286052078535582      8.873169330298827    -11.788909108497355
O       1.667381798429550      8.933878004950992    -11.788582087269962
Si      0.213719393099390      8.674069448355798    -14.315761440184382
O       2.283693677147195      7.551868435809352    -16.997547154073281
Si      6.450673673790951      5.392345734239631    -14.061326624109789
O       6.970767760869357      6.041341304120570    -15.437096687769651
O       6.152190970990717      9.913029665416822    -13.027582124539098
Si      5.848051269960091      8.342224023279917    -13.371400208115507
O       6.567584810530462      6.816494879671272    -13.182290047227093
O       6.264657864107049      8.396376791214358    -14.981915219595454
Si      7.257587258150920      7.568765569222744    -15.894881055237486
O       8.876689381478483      7.950671296546195    -15.689817581836779
Si     10.138239907290391      7.643210393400261    -16.725433493177988
O       1.464566312276512      0.599330555767036    -11.476793572604741
O       0.774033969192398      2.224564560063479     -9.326515492288507
Si      0.611290622296680      1.714964576065015    -10.886725905508918
O       8.902568592169201      1.314159525668045     -7.155041980155119
Si      9.254436570454070      0.426098775720006     -8.372073549766062
O       8.040385655761952      0.255502760031855     -9.531942828573314
O       3.047772443202271     10.334115685376911     -7.615007832569900
O       0.449947571101873     10.563925908760245     -7.605514785883742
O       1.407028219037715      8.571864860241282     -8.549628145318596
O       3.612249348060522      8.788592051731964    -10.161308759911838
Si      2.788225894843457      9.343918075122163     -8.920226043782483
O       0.704313681327493     20.002486659673544    -31.523008311174738
O       1.343916719177038     17.310347685418520    -30.874440200344644
Si      0.382190775158079     18.711507850751047    -30.899347614813649
Si      0.112227379135365     16.331792811565467    -31.063369083555440
O       2.042615106234805     11.593632438504621    -23.733049784239981
Si      1.462355174250885     13.084843998999130    -23.755751854812861
O       2.323591962367429     14.093908734891185    -24.476701032088410
O       1.394599097454164     11.483500772642401    -27.834918572369819
Si      6.196388722585136     19.458924820962466    -17.222668788581540
O       8.000891205382279     11.755463830616160    -23.457148692995627
Si      6.480542882084526     11.267732495684092    -23.433938225714208
Si      3.234981607074687     11.426026322962549    -17.261002107889698
O       0.857205544846014     13.603945887294971    -22.251936867817790
O       3.217555182737753     14.458089281391846    -18.282347242492019
O       4.478768214283784     12.390444874114543    -17.666005831031857
Si      4.768542304858581     13.887641250886132    -18.483462996128157
O       0.891624287983897     11.810306052354996    -19.341881486979734
Si      4.956245750394516     12.109055321164798    -20.942944912897076
O       3.443522604233756     11.614288829434486    -20.656904770143509
O       5.140420391465167     13.419329862930120    -19.956974592404610
Si      2.083098408623573     11.002567711770961    -19.998017770715659
O       9.998651975499243     19.422894937022640    -18.198155424546492
O       5.613652441150372     12.213402175446053    -22.450212107167427
O       5.911976317475984     10.945254393688369    -20.192294313648055
Si      9.097838539505018     12.037373021403441    -22.302088779229251
O      10.245540831299289     12.260669252085563    -18.031466854087757
Si      9.037310227013377     15.642732180193919    -18.803207363162446
O       5.724099172568675     15.071004229166579    -17.991437633649930
O       8.428745081819432     11.291697359114169    -21.062202315431492
O       9.561138169305032     13.557572191032261    -22.065579437360423
O       8.639093593361249     14.046802738056305    -18.800787446092905
Si      8.686704952467856     12.708632423651368    -17.882504838129325
O       7.849893357777016     11.495996957720006    -18.481446986927612
O       9.752432869522213     15.739301029287615    -17.285624999273342
O      10.685273516408964     11.756676419719588    -22.386553010950667
O       1.676185214058756     20.272565172653035    -20.948543147372543
O       0.713791432384526     20.814853039775571    -18.577837740078593
Si      1.120259015778735     19.672098806210165    -19.664432336948675
O       2.336480355869911     18.784495686723556    -18.892641678688040
O       4.781950174308548     17.256008684450808    -18.635651081235100
Si      3.630731937193826     18.312509325067150    -18.118530983877527
O       4.676977282448698     19.513552869650290    -17.792138269632776
O      10.446232350286024     16.007855921851753    -19.652432852297945
Si      6.254237878370303     16.548568133923165    -18.144972984797253
O       7.375703392816792     20.066624748837604    -18.143894899961641
Si      8.884272548916009     20.562674053368013    -18.033132197943534
O       7.658960013069709     16.488574685451901    -18.886674887252624
O       0.417205260151012     17.576266449347870    -17.075331163358815
Si      0.845108205321542     21.314607682963771    -17.075491891331804
O       4.088376289691509     14.157591260872104    -13.310803946701105
O       3.537269258736621     14.274944218705661    -15.782847601335369
Si      4.682178537575460     13.763931823710333    -14.705489454275961
O       4.894710974890638     12.072170964171377    -14.454888686874305
Si      4.422229712731316     13.803700424193597    -11.816661604490807
Si      2.328795379496136     14.200567334644344    -16.968833590874262
O       0.953333883572152     15.075654423233612    -16.858577294787771
O       2.168964815251621     12.543376370042127    -16.985414509541332
O       1.155316569953390     11.826577913941508    -11.529631342938574
O       5.501603130788028     12.534213230510106    -12.098616397475340
Si     10.520461283538705     14.458338511335716    -13.497756299154469
O       8.203249650095863     13.094071016938583    -16.371641871447967
O       7.373584691572348     12.156815684877609    -13.873133652337726
Si      7.802101655786325     13.413687378351865    -14.835638533922493
O       9.100596935557570     14.138671932993468    -14.187748213063179
O       6.279410408087230     14.101070200020757    -14.929720619062243
Si      5.997038116156317     11.542364354721695    -13.281020238370296
O      10.352517303973094     14.016400342354510    -11.921569471367818
O      10.647154906697331     16.118347396000374    -13.378314684485801
O       0.688908300938620     18.330358690352398    -14.746380110525600
Si      2.058546389150584     21.006995823333774    -12.461596242441905
O       0.856593156520038     20.018788402450301    -12.840772165890549
Si      1.446430227155288     18.452983998639809    -16.196258855737639
O       1.413371549297942     20.043798962570019    -16.350332658803836
O       2.909465425469796     17.911739673235395    -16.625961374598035
O       4.835439848543974     18.142875626033767    -12.004657363115070
O       3.315760936705693     20.233001591470071    -11.832739274433701
Si      4.884563596707350     19.785377765735987    -12.072346708285153
O       8.342378898467434     21.248248357215783    -11.844583922073747
O       5.190746735282794     20.376213959105765    -13.562135728989981
O      10.609597991565131     15.040085254607524     -9.180067294146191
Si      5.383438987111665     21.400686853170662    -14.808171272620875
O       6.812423772101308     16.534178802221042    -12.645047239710179
O       6.044181258064197     20.420761288346871    -15.875790755256661
O       9.207655762280556     17.658589064564616    -12.114930093322734
O       9.556311535675013     21.029015679202622    -13.995407244816306
O       9.018983956145652     21.012816276291431    -16.443596466321356
Si      7.867124993247575     16.845414942773658    -11.535638194384092
Si      5.504124601535496     16.758544874670989    -11.631648702842414
Si     10.699172478589636     17.242334375917668    -12.303151187539523
O       6.438156010269939     17.836851961896791    -17.003884156401678
O       2.318222818352865     10.840625373540437     -9.581514202997885
O       4.786356410566143     15.344745195024638    -11.360176107507156
O       3.362197830081966     13.114855330058717    -10.835227720138111
O       1.700037601282145     12.694574922965160     -8.750102824681679
Si      2.062701407131033     12.346236723393826    -10.277518168875098
Si      1.846576502601146     11.356046810312181     -7.910701836551586
Si      9.978470974876815     14.818938720783601    -10.661875365604327
O       8.543226755991233     15.527465063960802    -10.868443996699931
O       6.004430559746993     20.314782789023905    -11.085685400561692
O       9.696220477176110     20.313856634100731     -8.167190197081917
O       8.411307439179733     19.401587760999021    -10.040570092773009
Si      7.556250446699925     20.694540888156382    -10.621852204342636
O      10.027586990902581     17.610955186984565     -8.712917185460446
Si      9.722668369959340     19.120307762452459     -9.221298619685939
O       6.662801828622710     17.181231821434025    -10.529038546460669
O      21.262091833649844     10.281965763407904    -28.045393899756817
O      13.379477420086625      4.439016013162000    -19.287804871610795
Si     12.678167125908109      3.214697316184066    -18.430919104190004
O      11.455889751964568      2.333644790984795    -18.940979558702612
O      13.738467511413319      2.135548984412455    -17.699111084984128
O      12.000702323193318      4.126155472421928    -17.274549433968005
O      14.863768165770262      5.725154571679011    -17.562003059608003
Si     13.870851424954324      5.898440788707306    -18.854478556798671
O      12.870431857736541      6.954810845638347    -18.063354382658854
O      13.869075346511439      9.174492216180111    -21.648251527838813
Si     14.042898091953589      8.511040880450652    -20.237540772173727
O      14.269501485008174      6.900816085876246    -20.081876616072222
O      15.420585442104665      9.112298837106593    -19.656969291347014
O      12.806081018225546      8.892535131206994    -19.271281454838434
Si     12.662027566831696      8.574350681624425    -17.715966370484569
O      15.794040479831420     10.684875897354944    -22.349337612190880
Si     14.227014363426298     10.637097335652111    -22.242366340719546
O      17.994220929468081      6.289948958111268    -17.387496794433119
O      17.202418919298172     10.597915866750528    -18.015022655613610
O      17.819863768817235      8.345051788726659    -19.289014517098625
O      20.622893157247020      9.201105468697989    -21.638291603299862
Si     18.005453988514869      7.786601511459709    -17.791810161956345
Si     16.910291507843496      9.632762416456362    -19.267734157277662
Si     20.724156816224777      9.368784512768380    -17.224915285139925
O      19.409009995774824      8.519199602238906    -17.400398413761341
O      17.370954572927516     10.703599815651970    -20.354710214796317
Si     19.931172426870909     10.618181908360716    -21.508339572136126
O      18.521941712541921     10.729019921879512    -22.348230595450111
O      16.505715386534547      8.185145574154912    -17.211384630898355
O      13.128525974374922      2.166975018974637    -15.237355454233013
Si     11.804111439363512      2.619228334818542    -14.401482535915136
O      11.155225209085064      3.904840474470885    -15.004164092876378
O      15.661477101688403      1.422216198086665    -15.644041024567356
O      12.406567620265976      3.029321414556467    -12.934069238147018
Si     14.160377491873836      1.381308984237647    -16.295997269416283
Si     11.842987043471910      5.038627554532001    -15.963150166365937
O      14.516355006442323      2.349105204321078    -11.627415250252469
O      10.838065811807159      1.320890595724431    -14.397258923205849
O      13.418853030617226      5.225843954952480    -15.554261272988043
Si     13.173703279269779      3.294247397915175    -11.614201915127438
O      13.728785938087762      4.764319552873131    -11.451294237388261
O      16.122966102322366      4.183090716855619    -11.866804808974976
Si     16.106285644453902      2.499724348350467    -11.908694331348480
O      16.675947588149086      1.853125750969880    -13.254445934707014
Si     16.678255881794190      0.820787840738886    -14.576040612549312
O      20.581720908157294      1.448771531483683    -14.525760584400190
O      19.210168684087204      4.604709133238087    -15.738553863927073
Si     20.799401022727210      4.604769161186794    -15.709666276800967
O      18.244244817757220      0.539255634766713    -15.062103996288229
O      16.434009278570564      5.248680832312052    -15.523235979335794
O      20.929828996510764      0.357516177934803    -16.380602916020898
O      21.207466805501415      3.197806855934413    -16.434548458496195
Si     19.807652110196354      0.213167998521080    -15.098555891981851
O      21.455617669784573      4.445194189351776    -14.234864453394776
Si     14.905613779083325      5.819400559078209    -15.964006791452045
Si     15.341770171222084      8.696289299252570    -16.206524987366009
O      14.939402817048048      7.292156771721883    -15.448028067643191
O      15.884351665335481      9.784073549078458    -15.253504873883770
O      10.893823312792238      6.320315319110354    -16.228251312031052
O      11.325489537389076      8.744476750858240    -16.884519646782003
O      13.911471623996732      9.059248693351414    -16.930188592753460
Si     17.943043849587113      5.594264379784012    -15.889324546132228
O      16.431546899025118      9.411987808306369    -12.614354877924796
Si     16.845147164740425     10.259477409402962    -13.961948682410918
O      18.508868145004900      6.923747768251730    -15.062140826720528
Si     18.887786388201917      7.925784591817183    -13.920705063311805
O      20.484795476528472      8.065575715902868    -13.523046775490560
O      18.257177168265233      9.401259485224747    -14.306561439649540
O      17.993552781685391      7.498345315529598    -12.639274852457293
Si     16.815786220645581      8.168124078101014    -11.736061334521416
O      21.201179542346541      8.997307929146857    -15.778734273585890
O      21.034054659347881      0.119448149269839     -7.820167904342277
O      12.899601710731051      0.204583900604896    -10.678747033540013
Si     11.531220627326618      1.166568068898418    -10.513754270656193
O      12.223485576611729      2.634960472606489    -10.477418094658329
O      15.477000611325613      2.923383888693474     -8.517925355648069
O      15.147987225138085      0.309881100108247     -9.333073534468452
O      15.505685790753123      5.274224510526837     -9.541985231086745
Si     15.242498002419129      5.355779603245440    -11.166289361073012
O      20.732918127834708      7.948008435064055     -7.110623914614388
Si     15.937612968212107      4.535150571530907     -8.209989023136950
Si     16.164222015177351      1.545074413991443     -9.051376795218591
O      16.267840948147771      5.151602486193013     -6.680503079998148
O      18.190232840670117      3.221324700468145     -6.138037699123399
O      20.633079679760176      1.217773224207223    -10.341153267112816
O      19.841608805439904      2.270613217906813     -7.920188142285847
O      17.454803918726764      1.455221859990814     -8.081703033299128
O      16.703894691525161      1.918818417554097    -10.499859396413880
Si     18.571482241091839      1.883230656183276     -7.007188349743164
O      17.576983227796159      4.429911123636863     -8.231947837215191
Si     17.856224521170674      4.736573166575973     -6.637139546144692
Si     20.964104009612193      1.465816349925449     -8.726161204348651
O      19.273279501076956      0.635271411453957     -6.221643143195720
O      15.720498476653820      6.969341040663888    -11.490826328924753
Si     21.413173155430197      9.033491841508374     -8.102865351235353
O      18.345425824846060      8.353031679983870     -7.686072935435398
O      17.628934296982113      8.582093577730365    -10.333887046027499
Si     19.378807235542599      7.123984853836093     -7.334847996275230
O      19.322117725809953      6.949774318479206     -8.966647929142937
Si     18.779557732943342      8.463071602367256     -9.296754300603679
O      20.295544158047878      9.216223187446005     -9.292427872396587
O      18.963351287911177      5.871037635381446     -6.424111199039731
O      13.675751393819477     11.223885813703770    -29.569202673966810
O      14.882209628610935     13.246017778460461    -28.387269096349073
O      21.122745683192534     13.050671955030218    -29.252135455555493
O      16.604096721399817     15.459510443117448    -28.724059387827452
O      19.057924975720681     14.729121678077089    -29.245658596741553
Si     20.552231483115452     14.395845741535396    -29.797229884195474
O      20.997718920877912     14.843594129676339    -31.252022790380714
O      18.984545081642302     17.196634776641538    -29.042671603801256
O      21.143976377131914     16.025984609557511    -29.373206524445621
Si     20.536769794260625     17.453908043945916    -28.566278991557684
O      21.301615847254585     18.627924080338186    -29.409195100528020
O      20.911693019252628     17.595547614549087    -31.640996593001542
Si     14.213450686068311     11.794352042869724    -28.311854224644936
Si     18.104505550159832     15.923101028579527    -28.579634849555703
Si     14.579480006937446     14.687192188391222    -25.130150356240183
Si     15.781659271023326     14.415580472026200    -27.810085451839189
O      13.945204793587505     13.161896303981063    -25.175107326109849
O      14.184832653437732     11.241919577644429    -26.870276338475822
Si     14.364116763838087     11.599713853584067    -25.196217834314936
O      14.935037288608648     15.124555475714994    -26.585674106091240
O      13.758748751755355     15.573242240978088    -24.069290283765202
O      13.846693424610121     10.912860231241003    -23.806362368771520
O      21.459570362659452     12.935471902321964    -24.530732097600644
O      16.053572278033364     11.794161382662194    -25.099945888228188
O      16.287242710763028     14.207078955199892    -24.381886467512889
O      16.711416199522603     13.542487987250402    -26.845351786039117
Si     17.032049104863873     13.033151806457276    -25.352116173673128
O      18.634823312482276     12.915280134993109    -25.122390686474141
Si     20.253217192338763     13.290803402713861    -25.550660858915524
O      20.572796301016275     12.436857342239858    -26.864551511922389
O      20.126633660383050     14.819716600654580    -25.968766395997285
O      19.972082521856674     14.542766888817548    -22.943423882086204
Si     21.357273577329529     11.872490560818623    -28.134787887310097
Si     19.325119381949232     15.975865382745630    -22.854611173405260
O      17.711547007253657     17.028941685095951    -17.427211497177336
O      18.281858245805456     16.137240305671160    -26.844076676982059
Si     19.652447088027401     16.366181721450712    -25.875687622756782
O      19.372367203583337     16.657191438695833    -24.334593235456410
O      20.545336581940752     17.237403514205699    -26.992647419256720
Si     13.446411413205331     15.197737923147134    -22.552722601474585
O      12.455834572935560     13.927516728471803    -22.421083723235853
Si     11.397383592315018     15.787936460640733    -17.144890288675199
O      15.146741192658768     15.237843705111363    -17.483068765295972
Si     11.250039155301380     13.143407063617095    -21.802174820025531
O      13.888775983555835     11.719468080361068    -21.075647083601570
O      11.368504898625385     13.074589523747536    -20.243277682507067
O      12.983401311533104     12.199501823306854    -18.682182114894072
O      14.377904704585731     14.141980326005029    -19.734591750216495
Si     14.159359679119945     12.517346623846633    -19.719490435993144
O      11.743016862989840     14.352809182253718    -17.936285615701312
Si     11.579222773347631     12.954860530009947    -18.622162448942465
O      15.477457651320430     12.089798549623238    -19.008330984243113
Si     14.744250066616031     15.628309390038485    -18.979093177799545
O      15.059193954528437     14.815571330932650    -22.256687409151986
Si     16.573362615729163     14.455009474690097    -22.669359988934037
Si     21.236093014368162     16.118486682174353    -17.367106382497532
O      17.722804918303897     15.567590541579200    -22.555830293355953
O      20.681532309742767     11.881181649064427    -22.166668014237988
O      20.106991403153550     11.094066245727815    -19.981939047279965
O      17.001013012196267     12.978241111661836    -22.050048020997348
Si     20.785060611601935     13.467518989323649    -22.117438843958741
Si     20.867097407079648     11.898729464988159    -18.760241278532309
Si     16.876818830930599     12.122041225161636    -18.005433302539824
O      20.410017460000695     13.390497530562381    -18.431413116771942
O      18.385580196994134     15.345304572515769    -19.371695043070037
Si     19.229365451018232     13.974723087229025    -19.298141072793999
O      19.928561315001087     13.712108691609370    -20.718857249047364
O      17.989026727253719     12.990582066654676    -18.794569233132254
Si     17.175068840431610     11.282882223387492    -21.831786709299042
O      20.565324719073704     10.931245300806539    -17.544948650059144
O      19.950883190221717     16.740903739276348    -21.578799834660106
O      12.573116450721251     16.141733343254710    -21.565519022564004
O      13.324166345845921     16.307061282084227    -19.245989711229484
O      12.615193987763488     19.659995626656833    -17.702687186296846
Si     11.475913398209318     18.796442993301113    -18.374292703400375
O      11.613696434875958     17.334854975143305    -17.590828231398294
Si     11.938846752622966     16.672142336323958    -20.143292123125118
O      11.651746367065456     18.231628317258892    -19.881299585963536
O      16.081819329883274     16.479015299992085    -19.499057676974477
O      18.784541140545510     17.762357980761283    -19.657381701689719
O      21.364314824693452     18.629265070193640    -19.970441493035413
Si     17.651693958436123     16.701099763785894    -19.018513947664232
Si     20.297878346833681     17.389966766485976    -20.090441311676205
O      20.844800206815421     16.344329687152214    -18.951962133090749
Si     13.203055478050116     15.095330578992114    -14.654459224759712
O      12.011377024218893     14.146853104471177    -14.054838293186412
O      14.646031565082987     14.599963599601130    -15.093433858624929
Si     15.817635386625662     14.467746481824225    -16.178111372486502
O      12.375542830403250     15.611436430349238    -15.896541578400168
O      17.000584722076074     11.769553044682270    -13.779469064109135
O      17.129837187116248     15.354749356972565    -15.761235021273944
O      19.853954675865161     16.143445768212114    -16.478899458298589
O      13.491668935447484     16.466697590170700    -13.757956853910407
Si     13.495973970854756     18.023312910730002    -13.570693935959506
Si     12.893307073251288     19.974250014661159    -16.116590466565388
O      13.252596794812430     18.840584051677251    -14.998950517554034
O      14.841981413213194     18.670323172463490    -13.003293110948634
O      12.237161440205044     18.126039781954606    -12.212850643636514
O      11.488522894425873     20.491621060429637    -15.572044225941887
O      15.401926691303096     20.665542181666289    -11.661556744708307
O      13.805086756822739     21.280925695410168    -16.195506742055152
Si     16.018766618644353     19.750804107504905    -12.892957631783089
O      16.092370958484128     20.901209312527037    -14.040670501823783
Si     18.303991111770483     16.453417557649736    -16.036843712032315
O      18.362826512264345     16.620918865663526    -12.275926207235818
O      20.388565783761685     20.354516034636152    -14.543253641899227
O      20.024623187117221     18.427907329524214    -13.000300364940193
Si     18.543109656552982     17.841370364385600    -13.103869313113499
O      17.439865375536975     19.002252120336877    -12.818568200605069
O      18.282881000652807     17.467217519108566    -14.746817073270226
Si     21.223612234062436     19.167667246156235    -13.737926184995739
Si     20.388409835306597     21.017159982583166     -6.523024842547582
Si     14.343498367649534     21.035065431148912    -10.467625305796481
O      13.702170001178505     19.483797234764612    -10.187046418688098
O      10.901292105551009     16.325571828674335    -10.918610292939560
Si     12.560020955091618     18.586317280442259    -10.493977819239497
O      11.001015509113603     19.115438997488052    -10.263564834615057
Si     11.127653173102551     16.531885597303404     -9.116553755971706
O      12.486871442344722     17.279282978384824     -9.500114407031846
O      16.331890370521517     13.062167348461506    -16.817057072464568
O      20.633311267406039     19.833698010555647     -5.736569802867018
