# Supplementary material for: Ground-up generation of periodic slab models of dehydroxylated amorphous silica of varying roughness
Source: Phys Chem Chem Phys. 2025 Jun 26;27(28):15196–203. doi: 10.1039/d5cp01570g (PMC12232287; doi:10.1039/d5cp01570g)
Supplement: CP-027-D5CP01570G-s002 [file CP-027-D5CP01570G-s002.zip › ESI_Structures/Dry/structure-number_49-alpha_0.05.xyz]

432

Si      9.715510175108591      4.583626674798100    -18.260640861671511
Si      8.704144534440310      1.888604622210375    -18.092833208488361
O       8.543621844157352      4.567616281362454    -17.140276029988218
O       9.092725507503859      3.199734510765655    -19.009441838664788
O       8.595274573722808      0.513878211190052    -18.984184979993994
O       7.597795581751624      2.422397371738828    -17.003131391680590
Si      7.236676210127494      3.946966481173768    -16.464363974653160
O       5.818983058644708      4.678915135449888    -16.598281852864822
O      10.208991302428736      1.757380863378576    -17.363925896308327
Si      2.795653089113363      9.958864437256768    -17.665112112564621
O       2.766281581339780      8.411345469123876    -17.204813556939492
O       0.882570115648585      6.540189511910171    -16.480938205514246
Si      2.306917301777921      7.308063705696818    -16.070526521162144
O       1.229739568118589     10.364367345917964    -17.633844702019644
O       3.568046078374762      6.355276693020842    -15.765069458222088
O       1.551853878119532     10.495240757184991    -21.158852396016592
O      10.473169590872059      0.321896780122862    -20.539412069391574
O       3.107852077889477     10.550102927922119    -19.108043792671076
Si      9.984026816691522      7.618495609182935    -18.319940133946957
O      10.590365658114006      7.417457366587179    -16.767377217050146
O       9.816162734334350      6.122170627992182    -18.760070544470850
O       8.554267535057484      9.992518680059007    -20.455453965599055
Si      7.888530990318014      9.727883885557585    -18.971451228796674
O       6.383222972226805      9.769179816446258    -18.973464131871346
O       8.559438355232778      8.362892288755303    -18.296223656860299
Si      3.723612546109325      3.377659758404635    -13.579880268265267
O       4.435975305127590      4.375649940404446    -14.475849839501103
O       3.835962050141539      3.789824080855224    -11.928490830392212
O       2.105293706420734      3.289745177485011    -13.641337655573725
O       4.378001864156797      1.883156589960862    -13.532418226054324
Si      3.099269273456934      3.805186853670250    -10.584401833992491
O       1.599543194561345      4.093263109049270    -10.456506635391621
Si      0.461635938595119      3.500462169484225    -13.791429887695509
O       3.929543904967823      3.223912614086465     -9.372980121316584
O       4.479549821555413      2.052259195001725     -7.092442187990493
O       1.071969775076136      0.583314885953363     -7.177031893740559
Si      5.121276325220370      2.933502651035559     -8.304833118556390
Si      4.371698611013647      0.368804642366157     -7.211181638767924
O       2.809370406722211      0.255859920300726    -11.257213810883862
O       4.112708996255146      0.187557216018926     -8.901201089288438
O       0.156140919318384      2.129278758176032    -11.165139831469341
Si      0.038816485884649      3.673553970082768    -10.907487175809100
O       0.186691502120335      4.653190498597850    -14.935361386059572
O       5.396065548221475      1.042247034610252    -11.262973143456104
Si      5.591727502099824      0.957949539817496    -13.114167634899015
O       8.140293147428258      0.797068171043336     -7.464332327053221
Si      7.924554746655770      1.795120796125273     -8.622580325947691
O       6.302187697474697      1.934746096658171     -8.788900137332122
O       6.982342016612598      1.563279683419694    -12.739202017344883
Si      6.925135708391650      1.930582126765835    -11.186437780165509
O       7.427937241175304      4.211374641731943    -14.811373396194220
O       8.404912369650201      3.317033142681640     -8.767986720678284
O       6.870643400645866      3.467985052244785    -10.775224240735231
Si      7.399826222896941      4.398687849662351     -9.547275986186682
O       8.031284737892079      1.320628154751297    -10.188964716712407
O       6.078678867896183      4.316226707741007     -8.534534298084315
Si      4.925848506566254      5.584691147535303    -15.493937824145460
O       4.386219058481991     10.268473951527417     -7.380300305024054
O       1.640912328731303     10.124444733021990     -7.879178305551058
O       0.586916265955105      9.573222780389038    -12.779961149241036
O       1.747663095664201      8.206678647144395    -14.822731500650500
Si      1.349127090822095      9.641159267767268    -14.165522039987163
O       2.679447832610456     10.504660823671095    -14.011965603734565
O       0.475977161003983     10.433767870171277    -15.282475995541180
O       0.087918200498236      9.902891035224874     -9.974101434519218
Si      0.077308673165459      9.915661675879615     -8.367724307876069
O      10.648969934296424      9.867155184952015    -12.615340919109151
Si      7.661039921399375      5.773562736658719    -14.293335812140313
Si      8.283738981850590      6.913168945593289    -11.360747869161893
O       9.075871490365168      6.203523468753866    -14.981207209021042
O       6.410928964875488     10.004350923264594     -9.381690703244093
O       9.835739911261019      7.380332481748770    -11.552272754252552
O       8.791784473184331     10.713972619746150    -10.166375292725771
O       6.179128597699015      6.372146170860301    -14.816734894864664
O       7.878475691684422      6.157272011579644    -12.745679842935022
O       7.595888501011610      8.358784041878641    -11.094619532205403
Si     10.584664425221145      6.744933233518870    -15.272846150919246
O       7.884280898542048      5.788682875348966    -10.172504844931815
Si      7.465789371362960      9.857878959618354    -10.610220494566189
Si      4.210233119493711      0.036162073149391    -10.471714498208685
O       4.483371239280425     14.899374064373076    -21.156238097518191
Si      5.082263886905250     13.351307243736059    -20.996950070265175
Si      4.031902044451085     15.256727347557806    -16.613149839887207
O       3.144951778681115     15.428574654945336    -17.983541329794804
O       0.649693109742806     15.242343532084011    -18.176950271693478
O       3.800493521780246     12.322755472190556    -20.770903359831088
Si      2.573513008536740     11.467790750861154    -20.318956440157592
O       1.153284068404062     12.372384038433442    -20.221195962259735
O       4.866437634618594     13.949809254900821    -16.575588346364576
Si      0.183515763191733     11.220714643223907    -20.807180661913229
O       0.074353289747224     12.651906761014917    -17.089552894696467
O       3.478139664742223     10.767442649161094    -16.492090590090434
O       6.106858829682220     13.092643508017989    -22.235183509392115
Si      7.621340159536814     12.957065457814460    -22.418289899925526
O       5.931613855177732     13.714527228095005    -19.650780270589863
O       7.903193507942352     15.359181579382014    -20.271076529259680
O       8.415748234436082     14.330782014656533    -22.535706901570073
O       8.419579115640433     11.573186266242276    -22.809963529511840
Si      7.177316209221575     14.498926472696700    -19.028009030577856
O       6.832295707227474     15.743800627225195    -18.050254961623558
O       8.289209569702004     13.594349194731100    -18.349744736090081
Si      9.042656398398773     15.222331171462073    -21.395564209255017
O       8.047355986386938     12.422632246944779    -20.867991268560480
Si      9.014829182689290     11.214280952239486    -21.364973513272368
O       9.604300258248855     12.482465723769051    -16.312738165987575
Si      9.234818310306760     12.413804792560763    -17.862955420943088
O      10.270429516067409     14.310123416442579    -20.823606076902649
O      10.481045677165092     11.789733465305659    -21.223373572028400
O      10.083815383427950     15.906883267859699    -16.552238702015654
O       7.257461412622830     12.778108575756749    -16.007413311821374
O       8.593564538040720     10.939598246690261    -18.146930110156511
O      10.528004266979059     12.699453443917426    -18.871643058710504
Si      1.857062017508438     16.218210356426411    -18.635384610741049
Si      3.996846493885895     16.288276417468147    -20.612808310012255
O       2.494828632147237     16.398266059675048    -20.111608725848136
O       4.623682135691256     17.532681254821661    -21.404885443145780
O       2.928398602180225     20.480851596705211    -18.251489783199929
Si      4.498524408951710     20.189464653797359    -18.418691220924480
O       1.794290994281488     17.742414731913449    -18.014973128750903
O       4.033103472063555     18.902353809152352    -17.403600853794504
Si      2.445491757299176     19.124584553637831    -17.384735186850641
O       1.699904594701703     19.554260910174325    -16.026062065460501
O       4.982529516256136     16.583304774725132    -16.650532653213631
O       5.123188940512708     17.029755272722344    -19.312904039786410
O       4.981720563620058     19.575822668373306    -19.790431899753237
O       9.291029378168933     16.902858640857520    -21.472159681155855
O       6.658163644442400     18.374440140038644    -17.695934441660171
O      10.524063701208112     18.414276326831104    -16.777529240378811
Si      6.972168042853489     19.760720146329653    -16.912128994223877
Si      5.610758162358472     18.266801738543474    -20.414405137300108
Si      8.790801040927137     17.877223457272944    -20.334735003020544
O       9.151214187813519     19.476813986846114    -20.284300740467845
O       7.159437720650654     18.105055306854560    -20.498484558655466
Si      5.914181654716556     17.048215187976940    -17.795459630263739
O       8.545829800607958     20.092911702344271    -16.734425324589811
Si     10.219730880065040     20.002742134176355    -16.747276356498368
Si      9.594182131552786     20.856879538771249    -19.592976487116104
O       9.616075104018570     17.313895688520546    -18.930225825797091
O       5.855339308414592     20.726819410861989    -17.722847754245741
Si     10.499821378019202     17.052882894541511    -17.661507825965856
O      10.493336314042605     20.439879560324972    -18.264435675326162
Si      0.020978989274798     10.965541493264606    -16.814169033654515
Si      3.087015506306072     14.043920341725467     -7.276720107243769
Si      3.397461544277228     11.498082182853015    -15.079080678816126
O       1.748211205868138     14.480400588484592    -13.372144853480545
Si      2.597304802306248     15.627756152258337    -12.646371066335075
Si      1.797341959576398     14.266984701880611    -14.937651524864258
O       2.404848713173838     12.794981663999046    -15.172794112840648
O       4.180074132716127     15.268861026737143    -12.733608759797216
O       4.824867713594704     12.216906955657231    -14.651381898321297
O       2.831544745829551     14.323706656170655     -8.899206240492401
Si      1.699444854603780     14.825509743205783     -9.901023006498114
O       2.802271747408833     12.385489169977374     -7.137240388198198
O       0.676875965376471     13.657176401160255    -10.394201569452083
O       1.841071715399915     14.932828612074484     -6.671337759291353
O       4.770003387194268     14.183606084994342     -6.989921929379610
O       2.961656425555762     15.249272104338111    -15.396908415684846
O       0.717879148128883     15.646070800064837     -8.884793021907644
O       3.837423179447768     11.246713875691992     -9.227436289121332
Si      0.397522999408042     15.368387893023163     -7.293030428433991
Si      2.982527747501917     11.001310196974812     -7.836450727793413
O       2.129908391481728     15.535108302143314    -11.127814063685229
Si      5.298658666281564     10.835155675935184     -8.624226135553821
Si      5.701645464893359     14.894131157627006    -12.905911036376942
Si      6.134155831968757     13.471356816081522     -7.178398719133779
O       5.951769583966726     12.200157286886501     -8.054056021929368
Si      9.083901176094642     14.168843950954615     -7.663496651795813
O       8.736890183287791     15.677332614430975     -7.995998970531802
O       5.849980088359643     14.607469671565500    -14.509581715881936
Si      5.901331288260467     13.268427534090034    -15.324879976966317
Si      7.086504373139284     12.385227603809865    -12.269168221581383
Si      9.279762717610565     12.242973911117385    -10.221492001156435
O       7.378792186374548     12.571654422590242    -13.833460448248942
O       8.256917988949485     12.841738716688933    -11.215265306960276
O       6.029955374029136     13.587552485087990    -12.058888815515136
O       9.088381692509724     13.048721500106135     -8.771774116415722
Si     10.245096688416455     15.240014134673279    -15.070687697638284
O       9.698886911665552     11.996971463414626    -13.900998644795722
O       8.982893748704242     14.396988576924876    -14.658186948949718
O       7.616032263197873     13.760341297137613     -6.885092169168442
Si      8.586282635892069     12.813168518374981    -14.952021832793470
O       6.685739457421954     16.091365141309026    -12.389891004686856
O       6.903698270381389     10.857792204632874    -11.774441684069100
O       0.261100579550409     21.059286081257774    -11.252710602960768
Si      1.628966856737723     20.764748385792217    -12.021286201853449
O       2.376241759772355     17.115516129968483    -13.084404689283080
O       2.402714033768263     19.393192397470337    -11.881410108774434
Si      3.312298499250259     18.251437757908803    -12.553767946097286
O       4.476619804464893     18.722598609155668    -13.535932234551632
O       1.300605208424271     20.662607951058835    -13.651473902066984
O       4.230837633273121     17.736982697897236    -11.347993540922889
Si      0.525037177845504     20.087116220823116    -14.986570971973766
O       4.794553448119395     20.055872456108503    -10.576649520413945
O       0.653112749236784     19.509927041622621     -6.697493094107895
O       3.189509661910560     21.049056305113950     -6.544044671510535
Si      1.555304509304974     20.866580018505825     -6.243238869822157
Si      5.193896731932099     18.468943309623636    -10.393842172232842
O      10.666134913460867     14.322393848722015     -7.212611936095985
O       5.649775704584315     20.944261743740643    -13.432761403752108
O       5.786594136162192     21.331657535566745     -6.653745765312014
O       5.541721694414458     18.189849384163850     -8.845943351371570
Si      7.535647626819140     17.464966696060383    -12.079672149387454
Si      7.068934998560595     18.455754475548975     -8.342212532507709
O       7.938403525134746     20.006619806543068     -5.893577186911877
O       9.113881658098995     17.153047292525788    -11.751419795065647
O       8.586278600661149     17.995305441622079     -8.661371338655313
Si     10.527287220463810     16.600469426523315    -12.364393950170651
O       6.330449213662376     19.580962484645610    -15.474312375296655
Si      9.582287206407230     17.102477041480334     -7.788682972972463
O       6.966695416588307     18.129613908075029     -6.798025176494213
O      10.344012293896846     16.439707050937141    -13.910759814830801
Si      5.907703302387254     19.364824337153614    -13.963276754341612
O       7.107973090625608     20.065502958439570     -8.302468384809798
O       7.090254259442711     18.518716119829641    -13.210457017010796
Si      7.315513422004093     20.967906256238983     -7.032493258986215
O       6.643377622036881     18.095530114757242    -10.869059096307806
O       9.363641072501776     17.762223642718517     -6.369167099012626
O      10.694932336342397     12.557543169287655    -10.763188722690511
O       0.502045065155062     14.600737468115403    -15.663554409075985
O       0.720854978706430     21.146784809929144     -4.844507672537137
O       7.796941031875830     17.833519282366193     -4.273567109919398
Si      8.049257224949525     18.423276322807208     -5.641751144027505
Si     11.632983731641310      2.450995821725042    -17.853302353475350
O      13.021577264622866      1.957357766167247    -17.145760452587496
Si     14.528761529787532      1.500702165075759    -16.746333059779708
O      15.632039123338771      2.509431821360836    -17.369072975613371
O      11.722189629904145      2.155708852214506    -19.432729847784039
O      11.176128876677486      4.031891736602787    -17.822739167576792
Si     11.150789988083568      1.693410679390944    -20.813935634793815
O      11.157248039757857      2.508314929059151    -22.040859737489622
O      20.009828564473381     10.541702440818828    -16.836637377421933
Si     18.596644880117719      9.951359051572025    -16.674360365785432
O      16.928951818057609      4.746008511735551    -20.585287944412130
O      16.518691801425128      5.024586022951230    -17.940859592420246
Si     16.775407506633091      3.676832223863729    -17.165588257360319
O      18.266293738261446      3.210700020756918    -17.465629182454705
Si     19.908159543735060      3.333827983976933    -17.790956565575357
O      20.350692108117396      4.805268668739600    -17.036004636586611
O      20.385821018926780      3.172261612803353    -19.213416278782972
O      20.598800910772219      2.257901569366737    -16.730116428275210
O      10.945342694782978      8.417898828100526    -19.284046908391780
O      11.835200939934898     10.178893802717605    -17.761100416209850
O      13.430936859811400      8.328054733073635    -18.869531233687859
Si     14.949792696416070      7.848448846452068    -18.656424017028712
Si     12.264998664031593      9.376905257316961    -19.131828873270035
O      15.047809104947364      7.787091847193910    -16.969387310025887
O      15.275300061778170      6.534766662028915    -19.476451695422522
O      13.070261699616504     10.485065146884361    -19.940879758894688
O      13.583985597075907      9.697426197085655    -15.988085711389465
Si     12.272194557380381     10.575759670545626    -16.300619065075466
O      16.033810562023838      8.998342079698267    -19.119972428546042
Si     16.679229783192973      5.713633838662803    -19.443227838587148
O      18.354855086251561      9.628386046944367    -20.464562723433041
Si     21.045787077669075      5.715353670464773    -15.953505135076647
Si     17.691554275243739      8.716239148907558    -19.383984642669610
O      17.658409216852380      7.095650671644506    -19.384055587939400
O      18.274694790914292      9.218803019917402    -18.026046571749866
O      15.180879908893500      4.954451835260429    -10.539986531523828
O      14.588052214260284      1.721292714301878    -15.128803105956953
O      12.413865005207768      0.900019548909168    -13.873319132148817
O      14.613671095567076      1.966259530803530    -12.543991741691658
O      13.005936406504786      3.441819976243746    -14.149587505572024
Si     13.606028730683231      1.963993835560903    -13.879334369862145
Si     13.119294546241418      5.016936124169010    -14.330382969638128
O      15.948644901747976      5.202321706654000    -13.056828517595806
Si     16.117686336445871      1.790821313296506    -11.917768478849032
Si     16.539263755693870      4.258780780340460    -10.006614961909667
O      16.469524493251875      3.537121079768937     -8.501861846071954
O      16.635438484131292      0.634866577486264    -10.882269661259107
O      16.690503295132022      3.060340706371718    -11.058230585773765
O      20.110066368301762      0.806704423373597     -6.755507306462129
Si     17.624142424441029      2.672645639278473     -7.742215530718011
O      18.922833540653176      3.591763735436479     -7.743024581396895
Si     20.415752976486012      4.180210258940649     -8.050640005226496
O      17.064598175403582      1.484027872559823    -13.221814399924730
Si     17.812519313170768      0.371750921935703    -14.147178153571272
Si     20.518792665078735      1.316514666212667    -15.457900365592725
O      19.290842396226058      0.784936960379381    -10.856579642147928
O      17.866694726935769      1.397925169539138     -8.760201055181081
O      18.997122611732365      1.030004996730182    -14.998417219968076
O      17.747762263120656      1.890569290706008     -6.336627965890467
O      20.663437451352191      3.975323786937165     -9.596825638622409
O      21.221650240680692      2.122832908403694    -14.225879308337641
Si     17.950338417781662      0.363589055550836    -10.023621835070205
Si     20.906807141849082      0.775447525543594    -10.713428936121337
O      21.096050230331102      0.958151695927385     -9.134205123114855
Si     21.332552736275026      1.380483407147175     -7.607085460086814
O      21.376554067003390      2.990667869097039     -7.419527693469455
O      16.643194503200260      4.044497564090517    -15.552769624164819
O      21.406308348058332      4.136609222553295    -12.415547564035842
O      14.542010771372947      5.374376993878041    -15.063899488957947
Si     16.100158206081737      5.280934219444075    -14.693886305365304
O      13.436935783062312      5.415197471759282    -12.746356054993916
O      11.353762435614307     10.325348060216889    -15.012179697132073
Si     14.833353180743801      5.605624921723841    -11.943790244595542
O      11.879994225351098      5.708013039967752    -15.027328461388860
O      14.825724025145808      7.261593425763899    -11.781405147214633
O      12.455133777253636      8.343928975301175    -11.990234621810638
O      14.669212276405682      9.762697492639250    -12.382988405969460
Si     13.945394954607011      8.404010943370654    -12.578421396266508
O      13.979027222452942      8.018536997367976    -14.154384304510135
O      15.872397921446931      9.399675268848730    -15.164930758732156
Si     14.611155289712963      8.496575443351819    -15.634723935882750
Si     10.900254609654521      8.273078345892733    -12.429535784598709
O      10.768548324759221      7.603072426052167    -13.886340261822181
Si     21.140491312288297     10.151077514598112    -11.566660438645293
O      19.856037445556765      6.520144286142960    -15.124557017595510
O      17.687419932578770      5.389108965477110     -9.960796477199455
O      18.377093156038455      7.952582382615056    -13.214714715665458
O      17.107088551726957     10.029200384388414    -11.923395475775019
O      20.690248214818897      5.657190258755147     -7.542204909732511
Si     18.502210416570858      7.385795970468759    -14.750784575982360
O      18.561296937789209      8.785300640938724    -15.582836669184260
O      20.041719162094786      6.866285725129955     -9.685331935631238
O      19.642217152780518      9.544256947187574    -11.692271087057376
Si     18.356178325061350      6.821622208203398     -9.641958379394037
O      18.629307736248492      7.065039059814002     -8.028295861169321
O      17.870428086616815      8.008892714238597    -10.546898450795847
Si     18.225703926554381      8.888756928029066    -11.829499639607228
Si     20.255172186822737      7.119072989333574     -8.063375481598865
O      20.988449673755223      8.492326395996463     -7.915598953450751
O      17.169454650791902      6.485009220189773    -14.967707886559946
Si     18.807602034464871      0.767464096247951     -5.873954801260060
O      19.632246875161858      0.498283742839726     -4.434695701145430
O      15.285496818612661     12.244903636231763    -20.373039527576076
O      14.024621770416795     12.149773964275873    -18.176375152011730
Si     13.767926831133563     11.911879181498247    -19.798337181200061
Si     14.202680323152654     13.116414287068290    -16.812916206208548
O      13.305463690544345     14.450934607806083    -17.388347302748819
O      12.655641244042595     12.941291016211045    -20.249524564907230
Si     11.053910160921587     13.039154137887435    -20.338472322580550
O      12.642034105888376     12.155657505912787    -16.027065622735631
O      15.696512331988313     13.949230907615357    -17.409580476960620
O      15.499422342435484     11.964967048311575    -16.214227657345159
O      14.914884391794391     16.073465011681439    -18.509485154383192
Si     16.316576643405647     15.228185727416246    -18.237513270109481
O      16.838214362126312     14.323021595075378    -19.535426838054413
O      17.861449684755755     13.725273447625820    -16.346079560154443
O      16.983234423258988     12.119844441760671    -18.400886748368720
Si     16.747613561361572     12.752883970376029    -19.907543650215381
Si     16.857600889880995     12.654466225354133    -16.969309264837655
O      18.106048210731831     12.202903452138729    -20.657342688183469
O      19.889887810262625     14.733674780556361    -17.215923061989173
O      20.419675517380931     11.231642989321413    -21.802911256384533
Si     18.681773034622179     15.289570558723392    -16.241349758921267
O      17.458279464991652     15.865680313424599    -17.320748720420049
O      17.594551731482785     11.107233418680829    -16.091618422733326
Si     19.176853455557463     11.010378839208443    -20.701962666225221
O      20.592951072008507     10.866453763052837    -19.728134890532246
O      19.349957110621830     16.781236387623213    -15.721468508941863
Si     21.371271375443257     14.274374856507729    -17.135888179230037
Si     13.519844593480997     15.988890420571712    -17.592897894903309
O      14.051506194478529     16.671428738810430    -16.166193014683603
O      12.091435762535594     16.714191806255478    -17.912792477328587
O      14.833277816895833     21.400119333600703    -16.853511361874389
Si     15.028424387411125     15.013410670491588     -8.274693838053935
O      15.289851078573312     12.121594455953364    -11.290202049611215
O      12.121271405470475     12.196990735648866    -13.581759132946043
Si     12.663073043320942     13.201248060775976    -14.727531232780406
O      11.631526664167181     14.399682254721290    -14.839210391236952
O      13.153912228831318     13.645724887913238    -11.273770325788480
Si     14.761650361018521     13.655517196202307    -11.172729846609258
O      15.081563916794133     14.286549439239270     -9.702446446063723
Si     11.838828055257338     15.138243344827668     -8.035795126128383
O      13.468835408896567     15.090224479517618     -7.823958668701714
O      15.480471168365041     14.668438151729003    -12.134631443910893
O      11.678512997274487     14.504342677568099     -9.501744454664472
Si     11.572821967034375     13.899001455157574    -10.958883360996539
O      14.154110971573878     13.555958114392034    -15.118925866317948
O      16.056576340502712     14.013505045095549     -7.402012285366490
Si     15.808523663666268     10.893830759030566    -12.194555561284602
O      17.057713657582610     18.654768192846600     -7.118478106226608
O      10.860514691453853     15.039543769464197    -11.843722077332306
O      16.115807733218933     11.499408419212351    -13.688077106456593
Si     10.940445741580124     11.055668839428886    -13.690658907855411
Si     16.234798677232597     10.956170763549668    -15.181537894320071
O      18.077660198295888     17.805778205960760     -9.083300652666201
Si     16.311611159206230     16.002637842647971    -12.546540083451301
Si     16.929016914507372     12.712447625166789     -7.331246502008515
O      18.494759420384774     12.829338564850115     -7.369086629242648
O      20.916256219296162     14.054139448934038     -7.437093904624822
Si     19.967945773844697     12.827298836564271     -8.013542201714596
Si     19.406883587367510     15.280994786856924    -13.119640174124322
O      20.974111866493054     11.809024630646217    -11.609677845219563
O      17.893506486320167     15.759393750753786    -12.526367350372622
O      18.991941223875660     14.769269245095256    -14.556806299626114
O      19.814475024268884     13.106137963348987     -9.594922389503724
Si     20.705422986942693     13.259474717072388    -10.985647004050128
O      20.098981664739924     14.318139826710654    -12.067423440358549
O      20.829967180623512     11.373906456133552     -7.981943121108634
O      16.259757856472039     11.393103579186061     -7.420543089856928
O      15.736437014422355     16.513420567722218     -8.273811439134802
O      15.796613219035944     18.693615609177822     -9.548332532682130
Si     12.838031003682694     18.615456343582387    -12.578745475889125
O      14.016310143001590     18.859728746433014    -11.453179312779380
O      13.590054735756599     17.783940409627089    -13.801555008521888
Si     14.808324413875450     17.422618486098699    -14.894520441836615
Si     15.521537380449612     18.599686063560149    -11.116866767506009
O      12.092515698775891     19.879761740384357    -13.201212769672054
O      11.733479739900449     17.619907528539059    -12.091202415006901
O      13.787349796464943     20.610441070486022    -14.716681012740253
Si     12.257378773699628     20.882730115168854    -14.432369951093749
O      11.128890388255730     16.611161883959017     -8.134250437016462
O      15.774086664414908     17.022064934760664    -11.365755535918804
O      15.833888865849305     16.625098976099668    -13.944587184337202
O      11.139331351170011     20.687064941491712    -15.620585852085968
O      15.365439219399613     18.850968840825541    -15.391926207092292
O      16.560696540253851     21.114434575692172    -14.955044111569057
O      16.670615746732960     19.195874741848240    -12.011792934715320
O      18.627188078703789     18.445952169013665    -13.821194688627951
O      18.386722813348644     20.802127853135016    -13.134988381876003
Si     21.058008473212244     18.440034929677218     -7.184662102849518
Si     18.252560442887077     19.321652535204166    -12.588457523503472
O      20.978751458102355     18.863266567629626    -14.743177323804858
O      21.212032992464444     21.357747536915220    -15.504777642586207
O      20.311704759476282     16.594451878100102    -13.300768544061954
O      20.435587082707315     18.764859667373489     -8.705261101528624
O      21.453010258929282     16.885283908477454     -6.922234298048003
O      19.145105332153513     18.783546878997264    -11.305294275547617
O      18.428186725564277     20.364189783416645     -9.582171479652128
Si     16.566827693679862     17.876329053568050     -8.397284914056453
Si     19.140296831405088     18.892420999064512     -9.709320404135735
O      18.094211724790259     20.798342890721170     -6.125534389140695
Si     19.889372307685338     17.621344673923680    -14.537911287379638
Si     18.054788547238221     19.213160598315483     -6.104405552240546
O      19.670278943553313     18.590462623886058     -6.136563521665319
Si     15.191933819916823     20.472017767752334    -15.532303770464944
Si     19.605658015354056     18.250583484520945     -4.420546714053852
Si     20.816434712264090     21.042190221883519     -4.186713173938620
O      18.020444499118963     18.642963903402311     -4.608535478894335
O      20.327335841873772     19.605308398423421     -3.973651817086983
O      20.133078027792717     16.913714937739162     -4.042966768453787
