# Supplementary material for: Ground-up generation of periodic slab models of dehydroxylated amorphous silica of varying roughness
Source: Phys Chem Chem Phys. 2025 Jun 26;27(28):15196–203. doi: 10.1039/d5cp01570g (PMC12232287; doi:10.1039/d5cp01570g)
Supplement: CP-027-D5CP01570G-s002 [file CP-027-D5CP01570G-s002.zip › ESI_Structures/Dry/structure-number_5-alpha_0.02.xyz]

432

Si      5.468021434432285      2.576348699738514    -29.272377134376224
O       6.289844823036659      2.380299587720143    -27.971865425936290
Si      6.220123834888058      3.824212822733972    -27.353140242798908
O       5.076749995561959      1.889223898814241    -30.495138675076138
O       5.364934655436940      4.092282365152325    -28.683480921970911
O       7.448166256348508      4.730637295673639    -26.869195192201047
O       8.163864831260678      4.360734558631116    -24.191485499678862
O       9.743455125374615      3.999482196444562    -21.962304571013568
Si      8.768095051256687      4.800457116351351    -22.816161398576309
Si      7.057549319274321      4.935471947548057    -25.320337811666064
O       5.773120359272601      3.972098625901146    -25.754541306071868
O       3.413145833350475      9.182830012536423    -22.043425971745915
Si      5.039153990985650      8.986035058710423    -21.855675202991794
O       5.666236681148884      7.648110585088419    -22.472419632910782
O       6.012016860403588     10.001709899046093    -22.511103578587878
O       7.761214474463901      8.557477792133229    -23.430574553565677
Si      6.962687519029624      7.149595495167117    -23.293787883707523
O       6.774747542063885      6.378701343280376    -24.646148918588068
Si      7.614216271751729     10.064387619551272    -22.753855594413249
O       7.975445136408632      6.110074070778082    -22.440856212376431
O       0.164984046244394      1.470225598005171    -18.957914661658471
Si     10.588354677890885      3.596833239182077    -20.636057885990930
O      10.467744866318172      4.566636586144416    -16.882938619692624
O       9.302160423272401      0.723519813002395    -18.452432760323486
O       9.718362275450968      4.098776379881208    -19.356629878432770
Si      9.521130181452936      5.021557659063488    -18.113957473764405
O       8.037680546717556      5.121478778851789    -17.550711477193968
Si      2.220883905256382      9.988600277985283    -21.241559112902294
O       2.457169450959556      9.750315679602378    -16.774749764965090
O       0.950433768969607      9.766955721298928    -20.181203497816824
O       5.053531475924937      9.313432251582521    -20.266154779300741
Si      7.432854197766206      6.329510038742192    -16.694805660051390
O      10.078401873796329      6.442633266299229    -18.429945450808667
O       5.838561356470746      6.615278776159784    -16.821613025198065
Si      8.878227667262559     10.227325137353716    -19.759119038863091
O       8.364663896434488      7.488891072193886    -17.087695963394935
Si      9.841350815898798      7.998265993780604    -17.879717523567876
O       9.022108725330375      8.866995439607399    -18.957829784781733
O       8.286912231631643     10.085455850480781    -21.289571883819359
O       0.933602270309016     10.468242678406918    -22.149011734023773
O       4.492877521182018     10.708853717965928    -18.108405628366782
O       0.593420335260436      7.721015274967358    -16.523497311654623
Si      3.854785851679570      3.673058470116936    -14.804081277265862
O       4.290706839173945      4.890590397201128    -15.658875306538935
O       3.981087470963658      4.073820196520558    -13.166437257079346
O       2.298460790992650      3.330558205000068    -14.899103671703802
O       4.827132820263028      2.308440823896542    -14.736873972110160
O       3.951768960535241      1.668435644550693    -12.530898810999785
Si      0.710853951668349      3.747828022714946    -14.865195315106067
O       1.157756349489606      0.683249049906387    -12.106353658654898
Si      3.685173627991425      3.211054542651040    -11.907169927777923
Si      2.675506963999406      0.370338045411701    -12.568354983732922
O       0.518237972164849      5.084226830175099    -15.776852980535105
O       0.235715595048548      4.240688877817452    -13.349979017704317
Si      0.032601934752423      1.176102013563668    -11.109242132577627
O       9.754963122971164      9.218245805357805     -9.828847729268682
Si      5.430863285208050      1.487879764152876    -13.403727384131759
O       6.793321311402345      2.111614185738878    -12.824422791649342
Si      8.181174848639166      2.502245683204550    -12.012442613094308
O       9.603628769630253      2.311926230087886    -12.761071108378184
O       8.004377844928669      4.074221223017538    -11.572873819993818
O       1.862656896676309      8.740612562984362    -14.524400654896706
Si      1.883578139253659     10.016242761571494    -13.550302254931465
Si      4.559546506528561      6.515734613237860    -15.848768614250233
O       0.676973913952626     10.025520974964303    -12.529504617504372
Si      1.963891740670008      8.379590898048052    -16.134066129679841
O       3.242825105798673      7.313071208332421    -16.190512995196528
O       3.343714976501159     10.485540155057340    -13.151933588399043
O       5.176100700024492      6.878958799784588    -14.400150317361366
O       8.482305784191245      6.713555254484453    -10.692363079143380
Si      7.453967399883004      5.546052896179725    -11.145201468413932
O       5.940957314042526     10.387475027715794    -13.245428234899153
Si      7.422299787576629      9.707005945386458    -12.876189945128504
O       7.383261160928603      5.925114034818464    -15.076529733387035
Si      6.669223118443334      6.840058787803033    -13.956777566128476
O       6.823609451826150      6.143583965333264    -12.505103028909348
O       7.330942741936944      8.336202693075149    -13.786524508671363
O      10.390862725038915      8.297636599781919    -11.722974801338340
O       7.793107765048849      9.035956890672947    -11.472045596282289
Si      8.949642735587302      8.235837977391270    -10.782627794056724
O       0.275200596731795      6.441467327404810     -8.524498602696859
O       2.374840651854018      2.882454073955098    -11.128103759764503
O       1.575820521169218      0.881309015109286     -7.020919595439630
O       3.246401381615077      1.709348525916485     -8.783843939458302
Si      2.120067995288357      2.511554640150211     -9.587972338463759
O       1.784401804309479      3.951713860805642     -8.972392367685979
Si      3.134756910066183      1.092980334623352     -7.233989471893553
O       0.810561811819387      1.548228521005646     -9.728455512755312
O       3.932494603159381      2.306717370188162     -6.466776423727107
Si      5.126384731987951      3.350813561065627     -6.453974676990492
Si      0.425954438122993      4.893577667163518     -9.075783325477969
O       4.590542832015007      3.580454879683258    -10.612273125963835
O       5.086969907401547      4.127586057705680     -7.831320558423735
Si      7.666310810960219      1.171365618358003     -6.343938246612988
O       6.455253135230749      5.096753070712841     -9.976009793481907
O       6.295773343544089      2.368703227728343     -9.143689933139759
O       7.990235009320253      1.010918871173865     -7.868836874550712
Si      5.612525297279248      3.914439520201537     -9.406918898853114
Si      7.302242983893577      1.086150774424717     -9.393262594631551
O       8.115164288858390      1.605030303367787    -10.676971479172421
O      10.596615363604409      8.086473100994459    -16.264021242373271
O       5.244487064448174      3.789221857118591     -4.927614681003178
O       5.411870698711827      1.259923617953304     -3.958167833540320
Si      6.150708493648978      2.639427805113654     -4.317026870681623
O       8.709165058668439      1.191157560455596     -5.257320329786014
O       9.889700927824389      1.199421470642912     -2.812194930074079
Si      8.622652193679231      1.291787952054792     -3.604927985802486
O       7.523693193783276      2.530137002889791     -3.599154532119458
O       7.443070525812241      0.084822881928771     -3.462541549415510
O       6.525607882003418      2.406596672115980     -6.021829196572473
O      10.557378040279344     17.780036230243365    -18.670657811601515
O       6.425087627634603     13.303594162405570    -23.218801183365002
Si      7.828477060513402     13.015732137459153    -23.556157205324467
O       9.049591337824591     13.729233113314230    -22.557354609531188
Si      9.671039854840256     14.662710253263178    -23.815907740139224
O       8.580198935705834     13.866264537721376    -24.763225141784869
O       8.081123981468775     11.375657836407969    -23.465834536766693
O       9.452297455263441     16.150834508648298    -23.265792798606263
Si     10.033198766929631     16.718239098840399    -21.833695829649312
O       3.465865171675307     15.119193689507263    -17.782554345326538
O       3.122734277531141     12.435383982815525    -16.895562867926465
O       3.240810770628137     10.975011540308055    -20.421099288827257
Si      3.653035591640891     10.888951985210506    -16.812679334877611
Si      4.646746480782070     10.786410074608224    -19.688456420458074
O       7.304915047781471     20.573296410074647    -17.118674113965724
O      10.369243316556528     13.339449155120379    -19.278613164382090
O       5.659505837710600     12.031760811982465    -20.059445148186821
Si      9.647375359589930     13.931298217838679    -20.683494806226129
Si      7.068635263421488     12.576289955958458    -19.467297278554753
O       6.843245204951433     13.375349851489245    -18.081101049481589
O       8.196151347855956     13.273727921537628    -20.412489485470772
O      10.334768837387504     10.893225826844724    -19.702928411189617
O       7.868508456114523     11.227961149449005    -19.043814248624084
O       7.821239069970654     15.442739283098872    -16.928665401798650
O       9.528320752505568     15.523484501747397    -20.811864663398122
Si      7.426384278614920     13.907287252000698    -16.692355479831040
Si      4.105606727985817     16.551413996258777    -17.648029971190091
O       3.337186908627397     17.926403760163325    -18.164885396273281
Si      3.420000430798806     18.778062232433690    -16.808952715405439
O       4.827181124711442     19.573752107119827    -16.793281592197580
O       9.971044690137926     20.415554240369133    -16.818841052901334
O       9.596076954388236     18.034908118630351    -21.121630186922669
Si      9.236633690708276     18.208284439805865    -19.542985088560535
O       8.030163068421905     17.340918709875471    -18.934097833165222
O       5.651761315103330     16.491114316227911    -17.920895345300821
O       7.114931771042734     18.071555135204076    -16.758293520255897
O       8.850980107430971     19.774978933721830    -19.160719802608313
Si      8.719609478486719     20.798094259315278    -17.872478076600316
Si      7.195094650304172     16.709413027696232    -17.729709869772663
Si      2.983497867005586     14.063614804451365    -16.689647875945120
O       8.589054827718783     12.816346056380958    -16.470481033198034
O       3.931606136128662     14.361897150477400    -15.423448601939331
O       1.618996113165416     14.145205621720677    -11.629510166716644
O       1.396104424339231     11.261147541015164    -14.573097851154417
O       4.699754418231823     12.666389255994563    -13.720024735762284
Si      5.185218133814415     14.062408757794673    -14.426362670882769
O       0.319290305507828     14.608882821134101    -13.967311355568894
Si      4.680008302094268     11.065367376345746    -13.790438733935050
Si      0.112007275163720     14.557957019693932    -15.577674436384758
O       1.488494297602769     14.514186701466478    -16.357167113711856
Si      0.172635059322642     14.106192272969507    -12.454807649227757
O       8.568345295217776     10.860315589267298    -12.947377197846118
O       5.741251211361798     19.586170444810275     -7.609325126415184
O       5.401118162626942     15.265324688060844    -13.336584024773543
O      10.404111923046045     14.196572555956907    -15.668922328501923
Si      5.629942929332039     15.406448150107742    -11.734690584367906
O       6.415442177815837     13.941034214716231    -15.449323635382877
O      10.294170615858460     13.208959600103611    -12.660349266892846
Si     10.141345252381273     12.577195779851506    -15.970778474755502
Si     10.022422614413738     11.646943659458101    -13.024940448529968
O      10.338223854504955     11.754538677233594    -14.650015361963369
O       0.371986672490943     21.329696139917875    -15.355400422367898
O       3.943519806357164     17.338628848353682    -16.191778423121825
O       0.360365971188591     19.178639276386676    -13.976700821224927
O       2.254132830231592     19.422477944371707    -15.896879221002123
Si      1.367282070100834     20.181694918326571    -14.817786596991567
O       4.410064590359473     19.223558347439642    -12.612333396066761
O       2.490939548715027     20.980438884263918    -13.852453309407675
O       3.256415898262115     21.018953730652743    -11.371126953988064
Si      0.018691152001815     11.518586106673391    -15.278976194937380
Si      3.639750716041818     19.475417156971979    -11.176935179575834
O       9.872041259566041     16.393115106415127    -13.970931607180471
O       5.662748676099508     21.408559417532295    -13.296901893101960
Si      5.830465490863180     19.769912495707391    -13.248501650100250
Si     10.149665222648933     16.977362103878132    -12.414811174708733
O       6.265035565945495     19.440840988695147    -14.751215026872687
O       8.830844874382013     17.542162788153377    -11.722909834510096
O       6.897983048799429     19.295758876915983    -12.178599769944507
O       6.269763261650802     16.904136882680195    -11.443156184568169
Si      7.377414992569942     18.034753168799362    -11.269658742877484
O       4.109082688689464     15.187101692502333    -11.055750609690479
O       2.368655075246358     14.451736749982402     -9.048414644631622
Si      2.598665247621783     14.938154085328636    -10.632062377466932
O       0.808682920081836     13.046143960137210     -7.115196066210339
Si      1.192683139238218     14.328945831095693     -8.014754758712119
O       0.976949971147198     15.705482800774126     -7.119899393529531
O       6.456039414326733     14.313713441885055    -11.115005425538214
Si      5.295766237837451     20.383804551603099     -6.346199099179956
O       4.689856499954257     19.267422704021069    -10.032292060302616
O       4.129203345513701     21.350094254652426     -6.857346688436027
O       1.720466933856360     16.320268291696429    -10.480419438527052
Si      0.871418226338163     17.300331187751844     -7.085804829171695
O       2.249974369936518     18.800745954190376    -10.742652210985897
Si      1.313729471135235     17.755054397817858     -9.960322707638994
O       1.638570407692773     17.848057817525316     -8.378178995964616
O       6.652887634055450     21.139340655139701     -9.424713925352069
O       7.224491741763717     18.631507405659242     -9.760285135602237
Si      6.072014512011256     19.583315679951721     -9.253005010129273
Si      6.404257205957894     19.478077981724429    -16.343476517991149
O       4.505700178371096     10.816702248771874    -15.420988920793265
O      10.736357115974968     15.636469834539000    -11.771253813807620
O       5.289543172569280     20.051822062738523     -4.766747445725281
O       0.811600824993804     18.225634133718639     -5.827361959747765
Si      6.089463497373575     21.291932550353376     -4.210423522736610
O       6.547902403076754     21.443174724927616     -5.893874595962724
O      16.023265454102422      4.231053784987814    -22.761500627104539
O      13.076458063295263      4.363490630329051    -18.549856446543643
O      11.916505201992223      4.602103542387137    -20.626330513862776
Si     12.874106389653921      3.101322432353434    -17.652985584534019
O      14.080626850413948      2.043203143239774    -17.740616639660512
Si     15.529376384992222      1.684158673708001    -17.077436188281141
O      11.547130492876407      2.248368356829604    -17.922850562176727
O      14.500469881445214      4.654268319475621    -20.635481677293029
Si     15.689888727379056      3.961570549264759    -21.329515761031917
O      10.904277556786571      2.051017174446363    -20.251049216569726
O      15.745875484788494      0.287105964273240    -16.521948933293970
Si     13.217127165627680      5.252648361477349    -19.903111563071555
Si     10.797901212520634      1.205176910564614    -18.905615126359891
O      16.662590624549988      2.323704376156217    -17.954171444952024
O      16.621885382118109      3.197625680026079    -20.291353858361404
O      20.170009198573830      0.960748851000462    -17.002158711570871
O      20.403406232646212      3.395362276592582    -17.767655651193291
Si     20.354766007443036      1.871481440267045    -18.320825015718022
Si     17.662782971971136      2.947699579324112    -19.047387654836992
O      18.957891590734707      1.998259287732133    -19.199210897930779
O      18.197436063105282      4.335474214659305    -18.356605422504209
Si     19.385149750989267      4.466725369591963    -17.248975664286874
O      13.233948503674949      6.816972899125978    -19.563712792564424
Si     12.927526601552602      8.086339882871052    -18.552556798824313
O      13.015681596283073      7.572943281733464    -17.021026283114413
O      11.392802534277189      8.568147520226759    -18.492538395703860
O      13.839143015331578      9.423361698261427    -18.704028519677664
O      19.816492100648944     10.074557592680934    -20.520573129128945
O      20.109860473992548      5.937579816348855    -17.177440692944586
Si     21.295604823559959     10.578773487627471    -20.987296631967553
O      12.945038631498374      3.858886921272484    -16.158287376732588
Si     11.467028743390927      4.578420059398652    -15.698278738682873
Si     14.407489933461358      4.004462145339699    -15.276649274817462
O      13.935604579762245      4.018839660054931    -13.737682215741374
Si     13.291851206429650      4.632516164127598    -12.373105388963667
O      15.213912745395490      2.727459693335565    -15.761656210975282
O      12.014811752107606      1.502535246979513    -13.760008305530457
O      11.978591009333400      3.752048917493495    -12.200947792707893
Si     11.087563382337811      2.730763375549907    -13.166213865081263
O      15.164434588020201      5.331909451125651    -15.406552151940108
O      20.314933802442624      8.763803046407730     -8.997782009474760
O      10.967595716479462      3.722174536490508    -14.467900687651674
Si     12.674672115579760      0.129171564338548    -14.315373571520027
O      17.722519111104479      2.248831504375493    -13.137563195318256
Si     18.123193871037685      0.848187493679148    -13.704053690235805
Si     20.748677020664104      0.994231929494382    -15.550595598126908
O      18.870993472964340      4.027273079335683    -15.825506099753552
O      19.552673669346390      0.739870807367846    -14.399093986291653
Si     18.040840527982823      3.141746516126685    -11.817868407278370
O      19.273546876541843      4.196838247938715    -12.076737940458766
Si     20.855714318443781      4.163000156326498    -12.021043461458023
O      20.898151928235780      2.505429801191886    -11.634270019986554
O      11.924401738921375      6.046741810101100    -15.316733242686839
O      13.239787930625450      6.307108089089335    -12.635431025118566
O      12.610646932122119      8.302261556332230    -14.403281493909226
Si     12.018680049257080      7.641430468295884    -15.719937134414096
O      13.745107269955810      8.815199518749198    -12.000625176176309
Si     13.573578759175788      7.753163774719123    -13.252608576359560
O      14.966357774903704      7.542184636939559    -14.119775308309404
Si     15.998215401753088      6.372365183463521    -14.414458353755267
O      16.128536169527596      5.788594486355479    -12.836216557575961
Si     21.150370946284283      6.461520283791974    -16.114315132264970
O      20.170906263389359      6.906054127048114    -14.842437567056043
O      17.426793593911349      6.793442833618116    -14.964446131420248
O      18.641079004142693      8.064572670431525    -13.000108335294881
Si     18.124250791736326      9.236660616946148    -12.062628902187836
Si     18.769560884637318      7.614471973822007    -14.600667514569590
O      19.367796337356772     10.242452826601811    -11.843329761682531
O      18.856049835682320      9.065889026862525    -15.374697074548749
O      16.953886142211854     10.229695060649149    -12.735171861652784
Si     19.325669659125282     10.536374626075053    -15.565124466536057
O      20.699636983142824     10.650039115572863    -16.324971082045018
Si     15.935447338892887      5.181725375395931    -11.382240937109573
O      14.368688068957390      4.687446095880054    -11.244178804441884
O      21.335528930645452      2.421030221902601    -15.070321760073726
O      21.444114923990170      4.860389368432615    -10.652464752907841
O      16.832322856103161      3.948208893444349    -11.209006742262385
Si     18.758792021241415      0.494026868296140    -10.713893557296041
Si     20.268743355893264      2.976848943352533     -6.960988793106243
O      21.020147022045599      3.971150680929441     -8.050850186611067
O      18.358930914721178      1.972068210167879    -10.759579699010665
O      20.190299661327913      1.509737738961076     -7.720561871519052
O      19.234693536554513      4.143616542787409     -6.413551450273429
O      20.341891641271960      0.195952367915266    -10.780769829841482
Si     21.462115557434988      0.765907943703005     -6.789405728508945
O      12.357119154626398      9.405786231199448    -10.084520327715511
Si     13.901474176924381      9.333465631883927    -10.494793752566340
O      15.021570835877506      8.404141648812370     -9.822525952494372
Si     10.974176641678104      9.551525596276065    -10.852695670872645
Si     20.348569266907059      9.922606465544483     -6.447147541223560
O      21.281530165528814      8.619806707237831     -6.743454757350435
Si     18.096377299363649      7.772613529593622     -6.963123278615016
O      18.919996924044217      9.159934960357825     -6.573376137455214
O      16.358855396214725      6.284722282269139    -10.273419640666747
O      17.129871410067583      7.938310298544234     -8.200786755628613
Si     20.196120519096265     10.333204960539854     -9.289473999843887
Si     20.894512256984065      7.577687912944199     -7.910548009367516
Si     16.507776325460323      7.794009722825522     -9.727855657413393
O      17.453806097131714      8.671896114985516    -10.723598843233550
O      19.436486319407937      6.855526402994231     -7.470173275677545
O      18.011193078032591      6.585998902085116     -5.842574920367218
O      20.580115625284535      6.048529673421950     -5.340467699157318
O      21.164038885177565      2.057857998892985     -5.936474856716631
Si     19.303442507746496      5.690818310673178     -6.088087447704279
Si     12.112407863447073     14.813581516250796    -22.365972571033154
O      13.678108472042734     14.677810115531777    -22.184496402714512
O      11.281953112226386     14.511191199256267    -23.816484297780303
O      15.915274498304480     13.262905031341173    -22.158742051204303
Si     15.126334886017135     14.562070429308372    -21.487537838072612
O      11.259527818931494     13.917108931254591    -21.368340281477725
O      11.553794666596950     16.332623370752895    -21.985631245062432
O      15.324097792250585     13.694760999372685    -20.192184625267224
Si     14.038774235045826     11.017569464896479    -18.875666575090779
O      12.675679642481628     11.769912218898160    -19.117693710378148
O      14.705335649127553     11.869550300236911    -17.484403189140401
Si     15.519542516983920     13.188840916073051    -16.947024674832804
O      14.491558878332127     14.452158038654868    -17.109097806937921
Si     11.167212352252799     12.030844572858726    -18.893477456061483
O      15.138357378121801     11.265880624090318    -20.077539154903889
O      15.667549691409100     16.055983363156749    -21.217475527490919
Si     16.084976759364412     12.368604449547407    -20.782915669132137
O      10.969609861121768     11.987263031277436    -17.164643113843418
Si     19.144396667110101     11.630825315747076    -20.256008356774593
O      17.631052603532478     11.901775860766298    -20.693636853825421
O      20.494322843183316     12.033922916462332    -20.979623014639230
O      19.165926518859102     12.267284602002940    -18.791113035319938
Si     18.415634909812589     13.486258967389436    -18.025829069603901
O      16.857521234398451     13.216435698421098    -17.878749044771155
O      18.621056727705625     14.882609833428644    -18.857834930758848
O      18.731129641485516     13.739661767288792    -16.509984013082288
Si     14.419860945498904     16.017379341610418    -17.544982626324096
O      11.615426248252207     21.297324357460649    -18.415547649650918
Si     11.520408584989619     20.492266689342831    -17.043720863766918
O      12.982950494486317     16.567382160769096    -18.029696816805096
O      15.529486691272925     16.339766485742459    -18.650756906576049
Si     11.774754233933944     17.532401620439042    -17.573838007577052
O      12.142139640905571     18.977060005008077    -16.998943357640414
O      15.414730524470890     18.484388014631101    -20.110833953129713
Si     16.057444973299393     17.109253950314525    -20.072610517331317
Si     19.883607054680251     16.973845618599274    -16.653330886886820
O      17.623237803392815     17.080464955375927    -19.794656549458367
O      18.314720994068267     16.802043548839368    -17.090943449665218
Si     18.621607866293882     16.480611619866856    -18.777820901271419
O      20.150428592669645     16.977804815977276    -18.297061277149048
O      15.104434286283865     12.365019562977766    -12.578201514236282
O      15.246106135874879     14.866391224610290    -12.469338113062978
Si     11.438896083782490     14.437399297430600    -12.591347890045542
O      11.864279155045809     15.161671657052880    -14.030018926487250
O      12.755435681760844     13.793790702191904    -12.079096947609338
Si     14.334990055854890     13.689851826035532    -11.982656457256818
O      21.173952089314096     17.753189558965435     -9.884606978395789
O      18.045252068062361     21.000004568289111     -9.712426964861196
O      16.313930101120253     13.384917638371187    -15.547712638948918
Si     19.185260728878379     15.588257074759259    -13.096196087766041
Si     17.934141005037304     13.317005901145846    -15.064781791212416
O      20.256395628147200     14.870153642816680    -12.080478503616812
O      18.678205695549384     14.653543538116391    -14.328733509190316
Si     16.628259967599202     11.806228798233672    -12.605905968484251
O      17.585828880391361     12.720153527519189    -13.449264571337382
O      18.237503048078981     11.635849655995713    -15.488605771459259
O      20.726735096185799     15.767131480681003    -16.124370604464509
O      21.177001039142613     12.561145329485303    -12.470390548984762
Si     20.805522046072433     11.010667834295548    -12.188132194394699
O      21.199534914362463     12.977332895460387    -15.608381844905168
O      17.746638613926486     15.989718841715961    -12.374416670308387
O      20.355073025458161     10.928466216455117    -14.138745205400944
Si     16.120783337731780     16.176465565315961    -12.644858102339708
O      18.708275429585868     18.553963532314157     -8.797889111843777
O      15.553131772394451     19.329962786972814    -15.208661234145625
Si     12.708631887629039     18.842899264414861    -12.918956808744813
Si     15.671653352817772     20.987355906187013    -15.114989839478582
O      13.617560989632194     18.107948262669101    -14.053752321235889
Si     14.998554297030257     17.840844769871943    -14.974091608413739
O      12.275719030229443     20.314090464815028    -13.459540054875626
O      11.419990754688412     17.992273660324223    -12.536853016957929
O      13.838093514687010     19.056660308051313    -11.723097544805757
O      15.613990647734948     17.256199624196313    -11.538215843813012
O      11.230189051171680     16.600681028420293    -16.306867483042392
O      15.947654164352974     17.016780464047379    -13.961032501273550
O      12.131522818008518     21.359830167822086    -15.813657095020897
Si     15.377355253080488     18.818688678510419    -11.347172474892741
O      14.728987499023745     16.953607103604842    -16.251919255653039
O      16.989247140620368     21.456264865835799    -14.376260196630273
O      16.441475566193848     19.557706537418600    -12.422822911283580
O      20.026780805778024     17.037709833947691    -13.392132673481379
O      19.149100352291359     19.452521328628791    -13.580153708014038
Si     18.039231502536463     19.787031504599511    -12.594584546128567
O      20.125733033854921     18.178828318407295    -15.679015398087870
Si     20.386601127021773     18.484178013478196    -14.128620904237012
O      18.241813010770024     21.395124062921031    -12.251302169774798
Si     15.377629921005049     12.045476534151396    -10.019767268543619
O      14.727024354693917     13.397577944818389    -10.392373144921770
O      14.607978216661449     10.789617946813188    -10.370015522448437
O      16.379508736713419     12.101856689460607     -8.760035127218289
O      19.830064363036151     13.487899235455256     -7.328931718545958
O      16.843795325255719     12.077745419457656    -10.891835411005992
Si     19.798236013407120     14.395795218361854     -8.745340339568855
Si     17.778505391913711     12.237668955185292     -9.534658893310411
O      18.674353828548814     13.535095946640119     -9.493599187337965
Si     20.877524439243199     12.323418396910274     -6.913274446007933
O      21.381313214994957     14.258166549731458     -8.981236840350521
O      20.685036559198689     10.913200117479821     -7.807376006891467
O      21.083485054572883     10.962893597371799    -10.436593739702573
O      18.760491618504691     10.980602916632202     -9.287955671745022
O      19.607746141653386     15.991049833102297     -8.705984963900162
O      21.284478224538013     20.665813497947898     -6.557532481171588
O      16.148253378841346     19.245569874518822     -9.973669599720697
O      18.425596138164380     19.079648311179774    -11.199888816974831
Si     19.937856273309229     17.549623476307310     -8.793612841324691
O      20.793898737918425     17.906922567111913     -7.417015730795714
Si     17.702283367766828     19.405468167968159     -9.746125984911739
Si     10.802691985404826     15.620984763812421    -15.129281372879980
O      14.304004521895733     21.451701912138741    -14.424238691965376
O      10.825114319940173     10.758131527248441    -11.900361215315975
O      20.605836347757329     11.307519113223247     -5.695674425323086
O      19.835292550485995     19.019312280547219     -5.124085398130494
Si     20.976538619684778     19.124563784772295     -6.055389382024796
