# Supplementary material for: Ground-up generation of periodic slab models of dehydroxylated amorphous silica of varying roughness
Source: Phys Chem Chem Phys. 2025 Jun 26;27(28):15196–203. doi: 10.1039/d5cp01570g (PMC12232287; doi:10.1039/d5cp01570g)
Supplement: CP-027-D5CP01570G-s002 [file CP-027-D5CP01570G-s002.zip › ESI_Structures/Dry/structure-number_50-alpha_0.01.xyz]

432

O       1.555633726617393      4.222146378955626    -30.351235783025736
Si      2.249765138182555      2.778103612549865    -26.463586632679053
O       1.686474905504836      2.951397634789139    -27.927609889446472
O       3.792667508274993      2.569656847805208    -26.762376505025539
Si      4.649542358660451      3.609473159722381    -27.635297265692433
O       1.834675670554347      2.409709595448275    -24.918264060990484
O       3.849067015395696      3.738388797429156    -28.944341844566015
O       2.293157389015962      4.414547775650250    -25.793492176179541
Si      2.213264361540795      4.115086321353908    -29.000873702574356
O       6.162356835388370      3.963752177637860    -27.246776055065556
O       5.633987073108539      4.707904091033291    -24.719291831013468
O       4.427825742557407      5.172093843640731    -26.869780721387659
O       2.233613909216838      5.403511920729056    -27.991368451450562
Si      2.887589599821333      5.851222823199100    -26.603114934586117
Si      3.393444783030479      8.141316173634019    -25.480606961146080
O       3.363655310445042      6.565708362305289    -25.050153609052320
O       2.899525045352541      7.515118986028400    -26.902582700248686
O       4.991810594618370      8.485686288711239    -25.501689007024911
O       2.104734361354960      8.993776457234876    -24.884650787611520
Si      0.566970919630727      8.842253748579664    -24.430062252716208
O       0.382583875062741      7.199183800442917    -24.302981602222648
Si      5.990484951593377      5.160889619763445    -26.242354323907609
Si      9.145616476310177      9.788434767979123    -24.914849720377134
O       6.712040998254006      6.616398168258990    -26.235662838813525
Si      6.640536752858945      8.023429325900922    -25.403227692675575
O       7.866953148658334      9.099055192281128    -25.604521713577135
O      10.532137688917592      8.869473848985249    -24.593288540667306
Si      2.134164318720822      3.856717124376963    -24.161010799568722
O       3.539622440275979      3.875641369870405    -23.419849136148152
O       0.838553400687729      3.505640182898968    -19.462586214351067
O       1.248049238970635      4.873208281586471    -23.398287892732810
Si      5.009091748824186      4.527441252842193    -23.191312837381030
O       8.440595568410561      3.805301837331089    -20.969135119561244
Si      7.008705818435622      4.484498207111492    -21.098004616831624
O       6.073613579903078      3.874879649266911    -22.259545095908383
Si      9.775858863828132      4.171000867038321    -20.168189643455584
O       6.557090062236943      4.531786962363988    -19.542697731352309
Si      0.432965653202912      8.690191171702539    -21.395499390070025
O       0.682025600690774      7.142504153561991    -21.826424423860264
O       4.886600855738562      6.049453843370070    -22.657727379441585
O       1.632873703074539      9.467269121139804    -20.774271039609690
Si      0.409816096123710      6.176521891235359    -23.028839885097302
O       0.240861529155523      9.301200005375312    -22.907417714678061
O       3.832026111779243     10.592906628222901    -21.733961497375265
O       9.321471011542650      8.321375431707864    -19.547089198567395
Si      5.310944553524721     10.094140207965168    -21.493814077875552
O       5.656324283011160     10.290483112360764    -19.919792291579800
O       6.683600417109339      7.564124046765509    -23.831112251005862
Si      8.938687171131741      9.895596244167029    -19.378678999355550
O       8.520279973979692     10.509270710249842    -20.848319767699707
Si      6.095000144302138      7.053126970214390    -22.401769101817919
O       5.654816940442924      8.493523456283752    -21.797847179456081
O       9.539640645439961      5.644527452984703    -19.584036542785785
O       8.671104124543133     10.330844577942573    -23.502866052775406
O       7.111339570356302      5.994193810189336    -21.713900687737041
O      10.363177761918980      3.139121012578064    -19.044833078910642
Si      8.837070866608912      6.975527645690921    -18.915221227058623
O       3.820284063993968      3.190992038566504    -15.947899459096018
Si      1.428995871837719      0.584363185175894    -14.955409984721490
Si      3.838405369114712      4.837706687416587    -16.688829279218599
Si      4.395128245579716      1.937487219849363    -15.093196481571622
O       2.883950728018303      4.249441121194350    -17.957184938177871
Si      1.782668578401537      3.159145767743748    -18.188093404753857
O       0.687595629984233      3.148058268239779    -16.889458828027450
O       3.896654336717814      0.788626023774900    -13.925081158928878
O       1.690925516603403      2.064242157942781    -14.217284111387675
O       0.661381636313251      4.230266705596593    -14.461362225506123
O       2.426325839425139      1.662075518561597    -18.471921466859328
O       2.222093865463538      0.414675828217515    -16.320278716838835
O       5.002042192551600      5.196785479567873    -15.226377825505372
O       5.435477301228384      2.836661022218847    -14.230612344049028
O       5.101653954624916      5.423353041253482    -17.591290425501409
Si      2.254099920231948      0.185902817628485    -17.925302060161620
O       5.243634947444020      0.853233399684497    -15.953374322615179
O      10.150818794092393      0.587133000751322    -14.501303614569045
O       7.569082283093251      5.135579595836031    -17.124101252514809
Si      9.723453395136401      2.085627361697235    -14.037414624476771
O       8.027344949921762      2.548540321790512    -14.170715210589163
O      10.427796136125103      3.134025776736116    -15.053020331254187
Si      6.501234125791058      5.405212852548732    -18.238485593187622
O       0.326659017237816      9.785847191654518    -11.601173256765831
Si      4.380288326700690      9.218015804616030    -16.123703440603620
O       2.926707285724022      8.599270487959835    -16.487788519054376
O       0.674748037728748      7.241157139659255    -17.442953366745101
O       2.795562485535290      6.012878918570646    -16.184218864377812
O       0.828304664191874      7.829020149615011    -15.128723753352837
Si      1.869732408249281      7.413162801548712    -16.369249781656183
O       5.072926044174355      7.966475562246421    -15.362252374348410
O       5.204234961020548      9.731616031320048    -17.345184480883319
O       4.242655364873105     10.516378558847256    -15.144135170789310
O       9.907950527588547      5.513607150121754    -15.461034466911931
Si      5.730522750884862      6.628659908560419    -14.746717951091377
O       9.184009742807548      7.013163732809552    -17.325764949619174
Si      8.552068980211677      6.075803868739987    -16.113547288656083
O       7.298940228885197      6.558038165306685    -15.161381730412920
Si      6.145701503065649     10.476582433343520    -18.366252698098567
O       7.698315299554012      9.937428266848828    -18.436929453604673
O       7.226621841320224      6.765244847251979    -18.857547358436708
O       8.559612794672471      0.055704539006651    -11.883565960211460
Si      4.838910225687597      4.615592381409841    -13.563809305252070
Si      1.859631811752803      3.544115886905360    -13.544971201226828
O       3.290069222934224      4.201799890520916    -13.432971817087916
Si      1.118901358383733      1.807011806536497    -11.107423841637717
O       1.327120035254417      3.098783741893754    -12.012670033013009
O       1.076453345567725      1.430717907423395     -9.541346885727940
O       2.259292574719073      0.820506470847690    -11.724808868809841
Si      0.238605184477530      0.424427464784677     -8.618360560619042
Si      6.754526334711752      2.696403806044306    -13.246511488911766
Si      9.510078142049782      1.275811290242985    -11.223527900389083
O       9.625167523810735      2.286126103618477    -12.460609870089545
O       6.579206407279766      1.409575669286893    -12.350147800010056
O       9.000549115468250      1.739986909421075     -9.776647798916459
O       6.071882023898270      4.034831804047361    -12.650694516624064
Si      0.853027465059655     10.523480453703867    -10.327044443121011
O       5.110812095913182      6.160845556891969    -13.327056207968859
Si      9.526374650777788      2.209413491774856     -8.329505598026920
Si      0.947546147844803      0.230687604398691     -6.320373118301781
O       1.173548878892118      0.355921990032629     -4.890069198614994
O      10.424858307066669      1.008011147563645     -7.537203854722605
O       8.514961080591112      2.879889803965922     -7.361105376817538
O       0.208714880287175     12.741874698869248    -24.251931495251142
O       9.955323179823123     10.914074814816040    -25.738648668729788
O      10.508004352308644     12.981221487997805    -24.360350771809578
O       1.426464632028028     11.797178588160962    -21.990120522292667
O       2.707458759590941     11.770958242482003    -19.669084971158316
Si      0.272076091845131     12.724920188512842    -22.587385128807970
O       0.322598885201401     14.224386355334328    -22.048017560234111
Si      2.434657116748458     10.959204272345611    -20.958311425042368
Si     10.088645857658479     13.208502968196802    -22.848365937560768
O       8.690521181049947     12.603627661382529    -22.450281783868988
Si      8.048715476499991     11.135895861653522    -22.251209546275138
O      10.435634547890462     14.632790499205672    -22.149295705058176
O       6.480884983108052     10.899031742638238    -22.296141961527582
O       6.716970704537079     14.482121039220473    -18.983967461139567
Si      0.232685665778748     16.905834603118098    -19.031685988753825
O      10.180458482396720     17.105289549816206    -21.063698114266533
O       9.608715394352147     19.090163880875537    -20.477774325253581
Si      9.115578777760884     17.599853010923482    -19.877352800759233
O       7.557530834661657     17.759117045928900    -19.824220093961220
O       0.019572815335760     18.509851168803849    -19.061419342278246
Si      3.672583607405109     11.866941432553228    -14.394834912081334
O       0.713663932767913     14.518580456667697    -14.905963401277734
O       2.642294653806430     15.613454820613541    -16.414211312974562
Si      2.332625994476152     14.537793278207902    -15.252703543046476
O       2.892565649888510     12.992529903591674    -15.358011364700017
O       4.349304957594200     15.805359596625143    -18.180270680443730
O       3.163509241362613     14.922193836783869    -13.921545163802785
O       4.632298460978787     12.985604638099925    -13.660190722666870
Si      7.285903290388614     13.386988454944181    -17.870175934677651
O       6.478242867570624     14.417005943419761    -16.842513178012684
Si      5.877826540093733     15.432402168776655    -17.966542982150759
O       8.830095905574188     13.052970274588596    -18.040189431678861
Si     10.305994828706078     12.409026835845211    -18.276655811593077
O       6.414635941108232     12.061518639643522    -18.102034068727978
O      10.009063900692670     10.913570423082692    -18.807618071382475
Si      3.060085532077494     16.557002325889922    -17.673729566013542
O       3.414637251115198     20.594079114179952    -18.087857510957299
Si      4.376807615825341     19.461988386649832    -17.475764298066139
O       3.563570050421149     18.070181249268977    -17.396537175154648
O       0.969546137363907     20.938306081212588    -18.420094826398380
O       1.831749076382186     21.013488060029793    -13.801356499066275
O       5.176507212139864     19.903162396677608    -16.096636339496101
O       1.714043894559522     16.537340393107272    -18.595279829141038
O       5.679202744847140     19.194746530553836    -18.477619754178026
Si      6.225211909320748     21.051834967702344    -15.602152647738206
O       6.607570907410961     21.083503096081174    -14.007201748850102
Si      8.942457530162578     20.132391011012192    -16.960092075918183
O       8.192744408679680     18.930911299252571    -17.738648288780212
Si      6.935547144172406     18.271232532994024    -18.434519105402220
O       6.535041411432036     16.873286878728507    -17.747420920597207
O       9.849383081369007     20.963842541108363    -18.011326933891358
O       7.653267214743279     20.858913462953318    -16.294250185713928
O      10.101472368773994     19.925279733737522    -15.767612395498901
O       9.765134734793254     16.731548171560178    -18.652154200965612
O      10.270959350715319     17.476511528790748    -13.465092539133600
O       2.655724413439441     11.567861158870715    -13.135112606799893
Si      4.262125484786637     14.371680976969733    -12.868312668396527
O       3.303835941756359     13.650557725478810    -11.736472952429798
O       2.196407564001513     11.248098192618817    -10.577413140628854
O       0.724084745776511     12.623864179787754    -11.851008866816146
Si      2.302406237167552     12.412272664143710    -11.745314306769696
O       5.420478284039809     15.375626198058846    -12.498196298415222
O       9.433189840227859     15.151007536868988    -13.219094797805500
Si      3.036846252648121     21.388698908018196    -12.838118355964829
O       3.828232134172298     20.092321630284889    -12.283205241157047
Si      5.096582957925252     19.130605648900598    -12.009592624852351
O       7.613026381015111     16.954933928772785    -12.549453153526086
O       5.387882128804296     18.105769520997832    -13.248441343718714
O       5.412625495513839     17.815466751188488    -11.129067114735552
Si      9.128750712760798     16.617718045906880    -12.658828149979307
Si      5.989813323667867     16.903011695001673    -12.351804015250575
O       6.311999931021490     20.132338194573787    -11.747799497127595
O      10.100681507146856     16.849991989106314    -11.399270994198707
Si      7.086657463072736     21.334181554344852    -12.447170964287139
O       1.338393284751708     21.041063771293363     -7.679857379946991
O      15.669397981328178      9.692601008509060    -30.088146129296788
Si     17.120694482113414      9.030969828448750    -30.132151032894022
O      20.306454765882847      9.807643952310372    -32.035316683095772
Si     18.731731901490956      9.516816866221383    -31.990011600101841
O      17.738628812824370      8.420094736059005    -31.479315572155969
O      18.053212500823403     10.396263629241473    -30.519346334362847
O      18.581337283201563     10.596598724410363    -33.118412373197408
O      15.582400491921495      8.866262938776281    -27.055834942267293
O      12.868834364354042      8.896553452832865    -26.022164973430886
Si     12.078031572660212      9.214598055326153    -24.686830043408300
Si     14.222088731296621      9.595205143198779    -26.749313436712658
O      13.854776957229449     10.275840434187939    -28.157810070434113
O      18.554932696066427      5.712782936649549    -24.500089020464280
O      17.386946719283433      8.396678435616984    -28.733040148582873
O      17.378607151382329      7.212477524892860    -26.218250886761354
Si     17.175707048030059      8.489371038213221    -27.125453535679139
O      18.124398250142733      9.641995145871210    -26.452778796917261
Si     19.370424956080374      9.869579688059472    -25.324110746987994
O      20.937108503394683      9.567987660564549    -25.365388502468598
Si     17.953288142450109      7.200064192052134    -24.712314773061532
O      18.982396792214697      8.381170300060814    -24.648520470735967
Si     11.551737742205805      2.512250927344421    -19.927828396992698
O      11.281431993378071      0.898629381190378    -19.851554851366988
O      13.058807642014083      2.518105349665909    -19.568500128449692
O      15.668663843957923      2.351494886127370    -19.610554750115597
O      11.119388086697356      3.672479609012596    -21.014479585875666
Si     20.805201256895604      3.058468245659983    -19.735248175191359
O      19.387126829385465      0.763271159053620    -22.533942600075548
Si     19.039023653295860      2.248370346170108    -22.258386930069054
O      17.730956928554079      2.445910669729842    -21.342831771235144
O      19.046404073990349      3.343424140177039    -23.396512866404951
O      20.125159277198030      3.009145002747789    -21.210788740483707
Si     17.232132159852405      2.715383899209262    -19.858982965629341
O      17.503766383125189      4.199201687185765    -19.303644078827872
Si     18.966617053353112      4.950150698282116    -23.172298954353852
O      18.038502455701739      1.521679601397242    -19.049515439590909
O      13.332288597481380      9.324452324975152    -23.699662671722653
O      15.118283851073656      9.720343617096823    -19.513455597924498
O      19.041069057051612     10.746086209081863    -23.994261861906427
O      17.893553547827636      5.528717481071858    -22.137103194180202
O      16.235645050087470      7.468901903205271    -20.728538415594574
O      16.872124116801658      7.408857263002755    -23.492507719371012
O      20.441878058231786      5.576466690567118    -22.832419585987907
Si     17.220394183912031      6.926585808157012    -21.919189210690870
Si     16.193427101335057      8.529603684530539    -19.425548114211665
O      20.566200757170044      8.987011151333540    -20.654922508177012
O      18.650636095382239     10.503660382763547    -21.435399197470975
O      17.708283755190454      9.125015091927455    -19.663890967093419
Si     18.930140432896838      9.103657540721215    -20.764106021752166
O      18.471459311819334      7.852382171137068    -21.575716547656544
O      19.826776026270817      3.986990672610587    -18.876490589860140
O      14.551625240196852     10.593491793867587    -25.568526767546572
O      20.551928030620950      1.671704215257879    -19.101677523309579
O      12.502208324362222      4.643549890826622    -16.199926109659216
Si     11.188057453204161      4.504487438057946    -15.292981162775620
Si     14.082646650883540      4.215155181502305    -16.155124548346311
O      14.367868725276027      3.331444142328692    -17.434950139207078
O      14.233995554031582      3.269003432023587    -14.713255864445445
O      14.406869758476752      0.932761464217683    -15.638032917836524
O      14.231729833500376      0.755191044806748    -18.045997451217893
Si     13.253287361800652      0.504915121034420    -16.700129895275865
O      11.967409081965878      1.111250184904853    -17.429921553023473
Si     15.301267143400455      1.892372647635199    -14.768480664185542
O      15.397680093942363      5.130547691771786    -15.922218217394102
O      12.085050224064323      4.541468822182280    -13.866253929076478
Si     14.334187116379876      2.200593388879833    -18.738713562763266
Si     21.178287711425440      3.891195496141834    -15.753783676444453
Si     18.654446730313040      5.028340864886519    -18.386146445851484
O      19.767694041308719      3.120116057484796    -15.427588047905918
Si     19.385704536300782      0.679654760515189    -18.666335709217595
O      17.893311876487623      5.100355351988377    -16.980110768979625
Si     18.326882035232558      2.788104796607745    -14.769705637245876
O      19.406062713474430      0.430764213403033    -17.047537363580464
O      16.735653298073910      2.272182836969821    -15.254013115707684
O      17.702524750280627      4.348896238944287    -14.623256909705791
O      21.485701616551882      0.311493666611132    -15.463548814389483
O      20.775990547722465      5.341547244153444    -16.406575304559070
O      18.605712453669828      1.602204375316009    -13.793036377558524
Si     16.951532398775356      5.432263808951656    -15.649851980016750
Si     11.275524103901974      0.035965641342500    -18.496531885315143
O      20.318713308280017      8.613039703302467    -13.499064062517157
O      15.897798656673872      9.460430032717785    -15.327410455930332
O      16.016671134106961      8.051279210308332    -17.852339440284993
Si     16.503195543392426      8.390658195287171    -16.373962253328386
Si     20.616357039728040      6.747855895050574    -17.220386544058154
O      19.529977110299491      6.410589181483386    -18.401797547205007
O      17.550098620865032      9.610928748507561    -16.607433946439389
O      16.958473693904402      7.065397854377184    -15.556587641145112
O      20.686926790832082     10.072637122475248    -15.343629772813362
Si     20.892789491622210      8.502440254235024    -15.034080735136651
O      20.047994064751403      7.702595545883191    -16.082693816583642
Si     16.894108933833895     10.732047440512332    -15.616106939099964
O      12.393085902706570      2.035604692268654    -13.536226374270171
Si     13.141548713059500      3.406361405586841    -13.452209934882505
O      15.314584315263991      1.258016286190843    -13.258032921855055
O      11.059447614863290      2.805485384358126     -8.598128057801306
Si     12.498556039546433      0.582622379828065    -10.580892115955820
O      14.286280469876090      3.067540049317465     -9.365772902514832
O      14.111565967177381      3.747940266816440    -12.207989634935279
Si     14.573334541719174      2.900719529279322    -10.949461763569255
O      13.656389847815804      1.511771045755227    -11.137978487466178
O      12.833738617699417      0.859128761005898     -8.989157646517720
O      15.701214662167063      1.104436650092557     -8.852060666191209
O      10.991375680191624      0.904505670350728    -10.863614874061259
Si     14.295411451779286      1.733982364247973     -8.441867083551276
O      16.150058157675389      2.475046466261428    -10.873119171291195
O      19.454832956411821      9.961382721564298    -11.097115293302910
O      18.405869858913981      1.085200051842729    -10.216867663745084
Si     16.717428917026755      1.081979657912843    -10.185753781920406
Si     19.803336343865357      0.548470019996901    -10.826515724869157
O      21.005864383467060      1.520082439764495    -11.359055776984878
Si     20.424991600700690      9.738169632686484    -12.365986029339600
O      13.295396125211079      2.015292643665447     -7.224299444730961
Si     11.877465067275088      1.667509633719143     -7.806798698300740
O      21.305729343077395      1.009435346424611     -7.176031019693994
O      14.612858486433876     12.099840425283645    -30.098606495439853
O      12.115535479257883     12.630195201201305    -31.022786888440262
Si     13.283878056176993     13.223065216552426    -30.346687628297552
O      14.571703932221471     14.121447263199340    -31.020411519030532
Si     15.798301579443237     13.370033178481270    -30.310405564450679
O      17.221342695969096     12.837629679249142    -30.722481466594573
Si     18.571746485876528     11.987633659243627    -30.360847247666843
O      19.581967196130677     12.079236989805789    -31.495693299098534
Si     20.147767104803794     11.306333020585896    -32.761496057065223
O      21.048217673456410     11.916129163379956    -33.784717206199943
O      12.059499095259929     12.626349987101023    -26.577362247780631
O      13.135831929830301     13.667930532849832    -28.802822738324945
Si     13.189089073181826     13.695089675346768    -27.166297649572641
O      13.039095148569245     15.064503715038816    -26.389748872907663
O      14.689459527176664     13.270354672730722    -26.727287700268946
Si     11.110348581447612     12.013074180554030    -25.441582415848305
O      12.201717917848464     11.031680628953174    -24.674161937751723
Si     14.901934401572024     10.774103149305105    -29.186807478640617
Si     13.748158093469845     15.878964139963461    -25.261837771647251
O      16.017351619434720     11.515877572533661    -28.207614054251696
O      15.987692541981746     13.932224622217818    -28.827795027985374
Si     13.930855773767368     10.795209333255762    -24.118325631063190
O      16.454751775024164     18.218197670107948    -23.839748488405650
Si     16.149474051836048     13.033139123376371    -27.454231886856984
O      19.713544507919025     11.771090469083763    -26.033171548785308
O      20.295048479333431     13.739296102793700    -26.824479494228832
Si     20.570877952544180     13.015827869076302    -25.336829134471202
O      19.025764717880534     12.285580808509971    -28.840583540265790
Si     19.150516933897986     12.723476809083921    -27.280396805929598
O      17.623903101090619     13.072113803549815    -26.880643325807302
O      19.626866096664166     14.035472460434839    -24.552767712992960
O      15.327055757436495     16.205395571059103    -25.381012704776403
O      13.039875984264590     17.249012634550038    -24.747264308944779
Si     16.478905283380172     16.660924501418219    -24.333192213824116
O      11.654699646646629     15.665276040234625    -19.748322894082921
Si     14.252802075658575     15.177293972349215    -22.249043376494104
O      15.314649573100578     13.959232269414828    -22.144762343280025
O      13.306177614641747     11.742499960892196    -20.368820476884469
O      14.805691172361136     11.599813306528318    -23.106139467453769
O      11.219562431424075     12.243232745348012    -22.062124229108964
Si     14.746970290083961     11.303156171168078    -19.708049910035815
O      12.753667458077945     14.253461426858484    -21.451879503746614
Si     12.158539268693810     12.785152666168397    -20.861817419798232
O      11.168402019632154     12.961101966184339    -19.618361043770268
O      13.636308598132434     14.989087827666760    -23.750622441354025
O      15.849657402437934     11.899635241251822    -20.675736196543316
Si     11.540066637345756     15.580015326602465    -21.401408636865796
Si     15.888347635901660     12.477352690948557    -22.217308167885534
O      14.328405046918864     16.148373988949064    -20.861808446130286
O      17.872236063470648     15.930712859309853    -24.085236407214232
O      17.416964736158317     12.348314692140445    -22.829082027836510
O      20.284457794157522     12.174201857121268    -22.331889679460993
Si     18.844603482664851     11.559856624315049    -22.659389756288306
O      19.298375508389878     15.089825998768138    -21.965686547182429
Si     20.984020563426888     15.552778368531605    -21.852670894275608
Si     19.276108564904558     15.307489603133689    -23.575302570047256
Si     10.835911093068516     18.578504017620705    -21.385123084100631
Si     15.144488035048752     17.141454617568666    -19.920017232704243
O      12.199811526416322     16.676984379620386    -22.343288615626498
Si     12.565777836714100     17.941195855878419    -23.374817115034503
O      14.028923449797992     18.551061131605795    -22.805669053388989
Si     15.488153531441693     18.110856359614640    -22.580299384561126
O      12.102433153278785     18.812036741757698    -20.451123713506135
O      11.286833368314793     18.750984868992742    -22.908312217897915
O      15.386376294129191     16.447909913447916    -22.952666010713319
O      14.228296595492681     18.155452760191661    -19.032994068406513
O      15.926354578335969     18.038947995860930    -21.050298378494571
O      16.126763470047450     16.242116999156540    -19.027831467121249
O      20.697548350592964     16.105664064312649    -23.327265980773781
Si     12.732769727275119     18.878559118779549    -18.933267743374813
O      21.297140152152739     16.401051401408498    -20.549097449373303
O      19.982110420047231     20.741620071256733    -19.101831302525301
Si     12.043744168610926     13.810953848934734    -16.256464569625628
O      11.653889711075347     15.177931385229876    -17.189491920487885
O      11.325637582998006     12.664162542860414    -17.096558212484627
O      13.630862308542190     13.426935436785298    -16.358960753362073
Si     15.058242819551369     12.926447489886474    -16.937532538683882
O      14.804513381095981     12.058238066092668    -18.300205157358207
O      11.387418756938269     14.103656696634662    -14.828586930160229
O      15.921761873662174     14.264529768878246    -17.238667207553064
O      16.000475869050138     11.927445077535580    -16.066409474247209
Si     16.901694814280695     15.384083932140937    -17.879300004288190
O      19.834134268667356     15.094533498090605    -15.949409186098883
Si     19.284250483843302     15.740283044978636    -17.312776171006618
Si     20.674361946551322     14.194142256350403    -14.887426859606478
O      20.336932610761114     12.634995790309581    -15.379703374692243
O      18.372221157325377     14.691673560249715    -18.251049108499942
Si     19.834751388654009     11.269451644201125    -14.836521172145995
O      18.223814750296334     11.250156083923901    -14.864897997425688
O      20.530578744616591     16.279203599967740    -18.083889310532047
Si     11.254768855319556     16.280274357693653    -18.238023330128417
O      11.958750765952734     17.724403343587824    -18.150790170537007
O      12.398056085774179     21.047840060252906    -15.716455371597592
Si     11.105362839817154     20.796934671466488    -14.777758815910095
O      12.287822243682372     20.334569566917303    -18.478876514579653
O      16.136711150259931     21.413080524885782    -11.089787590513554
O      19.346028307031791     21.308883340624721    -12.128963066594579
O      17.860134766973225     16.452408870806984    -17.105854566214408
O      19.183403122307659     20.816248555554221    -14.776403520999441
Si     20.230027309666347     21.006984231457189    -15.997855614088921
O      20.752842864312225     19.770353658632821    -16.869833015231041
Si     21.191358427522008     19.948775124182095    -18.464878393068741
Si     10.835099519290244     14.387184840659190    -13.292149315656808
O      11.823113176861870     15.645143786373728    -12.806984230707293
O      10.930037064286681     13.183727000508462    -12.432907529642636
O      21.080768419804471     10.926520250009313     -9.535017829705923
O      18.583336698880867     11.305378381663040     -8.756965182685777
O      20.378517640854174     13.829521964476116    -13.333254164948887
O      20.272097187778069     11.231756294837130    -13.149061326425892
Si     20.659705942262825     12.746194082097576    -12.280795461492126
O      19.763286738072043     12.512262757634629    -10.996610589127263
Si     19.549959582276774     11.214269507095922     -9.890711023768189
O      11.744355650110403     20.333490771542944    -13.335684243371224
Si     12.876958973425582     19.739059873994471    -12.319820881385416
Si     15.592723928563226     21.294469703758288    -12.657067927894854
O      14.376380708058685     20.282003107177857    -12.785221353840292
O      12.587204008373751     18.185569714090327    -12.320093467605252
O      12.745472036309527     20.553709570889229    -10.950947540864609
Si     11.427894964176939     17.090444928247415    -12.394316485883959
Si     18.538701537053701     21.464772833800474    -13.485996561816808
O      17.025297957744446     21.052094562680228    -13.437782898147121
O      20.605126541958558     21.273479442900566     -9.592292735987304
