# Supplementary material for: Ground-up generation of periodic slab models of dehydroxylated amorphous silica of varying roughness
Source: Phys Chem Chem Phys. 2025 Jun 26;27(28):15196–203. doi: 10.1039/d5cp01570g (PMC12232287; doi:10.1039/d5cp01570g)
Supplement: CP-027-D5CP01570G-s002 [file CP-027-D5CP01570G-s002.zip › ESI_Structures/Dry/structure-number_51-alpha_0.05.xyz]

432

Si      9.458652276940830      2.036020802280560    -17.996444748774124
O       9.002663543298908      0.687542790608896    -18.864719219898710
O       8.203941456742406      2.906936332339593    -17.601884456169724
Si      7.557098649430957      4.293985900988478    -16.928406687147788
O       6.003547675662558      4.832556664885722    -16.434095097874842
O      10.527557785167421      1.600501654505565    -16.814035743352683
O      10.694265363137758      3.105268304850076    -18.350747507068430
Si      2.726159608826431     10.312850790001651    -16.637681751486010
O       2.595823840943976      8.673407077117037    -16.609629655141600
O       1.256256991913276      6.299786046500001    -16.236501211616307
Si      2.402939458377182      7.335195276153596    -15.637367393602652
O       7.711091545798764      8.101188923802850    -18.758746260742448
Si      9.411597916967073     10.669999660893835    -20.197723563294456
O       8.768813740181089      9.337398620901610    -20.847873665440883
O       8.106374063647484      6.653981618192623    -20.371239837948874
O       6.197915651643048      8.485414445943039    -21.031647294008565
O      10.531474139864537      8.454416331755162    -16.568385090750411
Si      7.608858030353602      8.221032627184433    -20.533395070046900
O      10.031640463226573     10.019560495855854    -18.854090801769054
O      10.014968831587851      7.349909984229885    -18.621999156255690
O       8.159892215548693      5.518788837206129    -17.784468928408451
Si      8.551889373223220      6.722445120804377    -18.830885048523321
Si      3.811809064282593      3.271089511035700    -13.464402552166437
O       4.505012767618246      4.363040714244860    -14.395193623052426
O       4.180768560311464      3.812856640354852    -11.934548265421164
O       2.238741947963921      3.260402593868041    -13.608303749047332
O       4.664713497833587      1.915136857598499    -13.617279949864914
Si      3.834726093614361      4.107270655840130    -10.379092551351944
O       0.835026660831772      4.302185740447420    -11.719680653325813
Si      0.730716338376091      3.738479752514571    -13.209349403939894
O       2.447844544908384      3.302692646593616    -10.009821469321677
Si      1.427840391145384      4.537024849482225    -10.252837441886182
O       5.115495742802365      4.262116719699428     -9.437973945066130
O       0.478406004662618      1.728270418577090     -7.557663975333052
O       0.397953413196048      5.049074228747222     -9.129819598764596
O       0.340311586804789      4.882935446683666    -14.258449922485315
Si      0.675910613630227      0.534725548589650     -8.654601787453581
O       1.732631287612844      0.244194774638522     -9.877657162090985
O       4.053199119028354      0.062647628633887    -10.913679653625726
Si     10.516946910552173      1.967781868765222    -12.646777555319906
Si      5.531803818747950      0.230990299723553    -10.316915600599346
Si      6.043755223074776      1.157240418511837    -13.101446881014093
Si      9.328912965964344      2.412150726706256    -10.024179008935253
O       9.505347804595020      3.042337865019120     -6.782123585804632
O       7.502965166833357      4.321228283392744     -8.191675841425900
O       5.900893458436567      0.740325066366993     -8.829605957885839
O       7.199160504839502      2.248924752885667    -13.630941979475429
O       6.155281484369041      1.182766933483487    -11.485531684081188
Si      8.229361689857798      3.465257809571898    -13.948548532389163
Si      7.298996930960988      0.955378743675689     -8.018171662063851
O       8.837465559789239      3.716796092082092    -10.836283665380225
O       9.548543965896494      2.877996288885607    -13.474855165889121
O       8.058392683623834      4.967149032170209    -13.001981851758675
O       8.321740355640911      1.542713607779577     -9.122430889755124
Si      8.311201598108294      5.139253017936498    -11.324104788077204
Si      7.955863336186452      3.556281588969894     -6.797455369563833
O       7.156486769038429      2.132927084443350     -6.970404930166644
O       9.805393953547679      1.509614651976577    -11.270667500290754
O      10.481795860582769      3.011314321210944     -9.052303096379447
Si      6.372488533911753      5.096682866798431     -9.017441232120829
O       8.081974640151451      4.127660062768451    -15.382870672964467
O       2.806248695134970      5.377437604422715    -10.379984986857890
Si      5.104566414229798      5.581664116658762    -15.278829019513001
O       2.285787675317155      9.935027968719757    -13.067537868007831
O       4.285403368104978      8.634801743954252     -7.234656848189338
O       1.616966393008230      7.887553052138754    -14.319996873831068
Si      0.902384431172263      9.064610540233762    -13.470633187315904
Si      3.885268992871817     10.259865201601784     -7.549803225088812
O       0.176061841121562     10.021219515424562    -14.594568566457850
O       3.347403468820176     10.651778408287653    -15.227546270446407
O       2.762242767863624     10.314400699262913     -8.683455800633151
Si      5.588251732641255      7.724695836462821     -7.257824031882631
O       0.065357806414790     10.489538460381164     -7.707386473911820
O       8.336050038798470     10.526683330722562     -8.014204454716191
Si      9.006983281375581     10.345211299312940     -9.553838410194929
O       5.899124918522965      6.453727955262464     -8.108208517984364
Si      7.744334930480124      6.602749005017542    -13.843462259248804
Si     10.418526291590631      7.485325541916165    -15.364633044048984
O       6.239967489485846      6.356850494780109    -14.337966892038917
Si      6.902935579147926     10.390380396824689     -7.002311103008060
O       6.656162030321779      8.807490314010225     -6.857383979814562
O       7.043495759729136      5.533218360912471    -10.450732944497076
O      10.458203495552485      8.784689583911801    -11.906714666930254
O       8.063418345938171      7.610689431073308    -12.515550449312920
Si      9.214905543072557      7.933727345848189    -11.355166747301618
O       8.887992293902094      6.997777200710486    -14.871645831093520
O       9.406565304639015      6.345253777425917    -11.075482461374383
O       8.662051374578477      8.877291073822011    -10.165073222422599
O       7.585117037544761      4.681198657820405     -5.771498650535872
O       3.892232115741759      6.618504682030965    -15.503415239969888
O       3.980953748267463     13.819846762049664    -16.938974597359085
O       3.542980369240224     11.275226193216321    -17.668570492415608
O       4.200129948284070     13.215953203731987    -19.408735083000849
Si      4.415571873358357     12.587630334576813    -17.950538257969548
Si      3.906492042092776     15.178319131835298    -16.070959072473762
Si      4.789143981301504     13.846791359956848    -20.778225114776760
O       3.867587121473246     14.249216856134050    -21.891192623091964
Si      0.138969421065893     13.363953164181840    -16.617912458454846
Si     10.730643378503519     17.038101069703401    -17.481062515275582
O       1.174247784915570     10.803807865646595    -16.701176255160753
O       5.623347331415877     15.214992298361320    -20.233044609307843
O       6.132241202117719     12.913952684962327    -21.053062146733197
Si      7.663289934646286     13.126883515184824    -20.794936525632963
O       6.056879936880964     12.462042931743808    -17.655711354883891
O       8.128681790886244     14.311701927045704    -19.752085528175339
Si      7.292287667319825     12.600833563860110    -16.628087437847679
O       7.503804189382898     14.177533988723443    -16.207199922680822
O       8.681699486164774     12.045041433940193    -17.018022259394620
Si     10.290378163704284     12.314829724472846    -17.009212923898318
Si      9.190017910295026     15.054348529175494    -20.870207683190490
O       8.549991141867263     13.996607521359147    -21.926401772467170
O       8.330777476842789     11.805262673290137    -20.240652899368222
Si      6.882553965143269     15.661355573474269    -16.334443886932686
O      10.653732571148863     14.443814233297905    -20.561727335176236
O      10.407454143513483     13.354202946847380    -15.792460766933738
O       6.390973645652210     15.964232824381467    -17.835209709160100
O       5.470906889098526     15.506714737171221    -15.691940149326513
O      10.627054947194001     11.726724890227663    -20.665506461132999
O      10.663331578154537     15.760365415838283    -16.479246949441922
O       3.399534269419372     16.533996107341306    -16.820173793919853
Si      3.276139276022924     19.955247466835093    -15.876541442338899
Si      3.787885473058581     17.801795258529964    -17.702052041924397
O       4.304164448578581     17.163192956965347    -19.059693430742648
O       2.882363466292402     19.027360547060091    -17.152295002884237
O       4.581136712299841     20.877215620140046    -16.465301070174895
O       5.201043214592012     18.592200430675277    -17.344046934065943
Si      5.904604573569702     20.043691008974335    -16.945434358121211
O       9.437226244773594     17.291120536270064    -18.417565768596035
O       6.949037061651846     20.683981121198624    -17.969934605386904
O       9.324347583002082     20.290042469181966    -17.152718683238085
Si     10.223467215087894     19.641574864454295    -15.980160353331815
Si      8.509967018767703     17.823352019947823    -19.652392107086921
Si      8.526884958881066     20.681903056516422    -18.527379579037529
Si      5.768164539367722     16.473488834276512    -19.261758394958200
O       9.043950041123487     16.671689715502243    -20.789170978313219
O       7.549013667601876     16.966402298465599    -15.559989992987180
O       8.694530151236245     19.423501352296888    -19.534071744589149
O       6.810431651904308     19.577201902967921    -15.639981360632065
O       6.942668743440347     17.520441802663186    -19.666834677314508
Si      1.500865596368379     11.085845642031567     -7.924641387270517
Si      3.305068200849267     10.990356070235038    -13.672123526335309
O       1.631671902418495     14.621448148430236    -12.788591557591110
Si      2.442902961957282     15.314446483193112    -11.579097950663476
Si      2.117722365247481     13.859389243535457    -14.069047178686610
O       2.739511485003121     12.477583633895174    -13.585569591814966
O       4.037939965347290     14.753458053698768    -11.566923631052312
O       4.865112567584323     11.051169906513662    -13.296002516633143
O       1.649765035226187     14.768750487283246    -10.283363634966888
O       1.203947995394613     12.469616317383014     -8.795879669207078
Si      0.511298625604882     13.797302116327518     -9.531212246687209
O       3.164476465282867     14.855142752338974    -14.743394888736010
O       2.629937302786026     10.930591212201200     -6.689897764612985
O       6.661083628657453     11.897275790920743    -15.231486237101226
Si      5.515119226085984     14.501150973756531    -12.099621629729237
O      10.342727686018915     14.760639530569291     -6.868369014574994
Si     10.027400546735322     14.344114377041617    -10.511810544949263
O       8.405844404079415     13.360464149479212     -7.520587611755431
Si      8.923562973425678     14.857765873703066     -7.689301710832824
O       9.183814750917566     15.012990475376670     -9.276651994553804
O       5.595555410521616     13.491154072491339    -13.421821788167460
Si      6.112233202651692     11.977231111129564    -13.771326293157282
Si      7.711093057810491     12.537771967633972    -11.400137725799663
O      10.211017763610913     15.577060793828499    -14.020281828739241
O       7.261882158608373     11.809400827690299    -12.669516271417182
O       9.047854930056825     13.390807298518475    -11.444014147180681
O       6.458510478209681     13.551332221489830    -11.094521584508323
Si      9.000103638051989     11.936604321056858     -7.070877093383862
O       8.104930121430723     11.464388508709991    -10.236002544569184
O       6.368079484741511     15.911829150011409    -12.267577190950268
O       7.853995018919419     11.348161308376566     -6.060312124704067
O      10.637067025103399     11.895312969140960     -7.359396849109619
O      10.473880181685033     15.483682961402128    -11.491294397754578
O       8.391323071963095     16.140251267971834     -6.921722304383476
O       2.034943198984986     20.367664712558682    -15.018099390608166
O       4.275134858918249     19.271935802413786    -14.811122858860706
Si      0.956399892634718     20.303179445097324    -13.748464431566807
Si      2.565812026749452     20.938668313185623    -11.005264725852003
O       2.814527601537105     16.892915762306934    -11.652577467086941
O       2.608509569850609     19.363741015718482    -10.616616017998330
Si      3.583263048428547     18.193123354550568    -11.220446775409259
O       4.425916736844878     18.864804365430889    -12.424387082497139
O       1.877721224154616     20.808999160472240    -12.469773666854795
O       4.656968798764762     17.998904670870338    -10.067827135476556
O       0.908923136036792     20.780216005759375     -7.671993751672595
O       7.028008633233451     17.982279960684327    -10.833268986300178
Si     10.253328828791368     16.534920930529871    -12.729174949703015
O      10.409932418385528     17.048166380172479     -5.951185849810064
Si      5.376225391636683     19.467075105010373    -13.608185223960271
O       7.907265306766496     18.577439153886306     -5.833191010006948
Si      9.009863317878539     17.562856689438913     -6.475654109286183
Si      6.046046919656705     18.695831664433918     -9.726452541924834
O       6.023852319969772     20.195414937310680    -10.235633704510944
O       7.658552699958347     21.009116786458751     -7.455493892129434
Si      7.668267339563961     18.409953968803375    -14.944302870083929
O       6.763981498575022     18.340468039712999    -13.546741352492406
O       8.723839978810783     17.130960893239628    -12.588497522168462
Si      7.202706015172419     17.270474373118358    -12.237516207273607
O       5.926790633426607     21.003476457003050    -13.351027263205351
Si      7.708072687146883     19.457494987949755     -7.220545959155502
O       9.122784536148442     18.654286125163392     -7.681912464359630
O       9.145213435533581     18.935561195989330    -14.933738533514067
O       6.621066183041084     18.795351103719661     -8.198292363555778
O       0.168172380876015     18.847841296650831    -13.624127753742568
O       5.437636955686689     10.827159351078654     -7.463010485092243
O      10.585548668417360     10.764644077680385     -9.464629544106627
O       1.246349523428939     13.435185728401841    -15.390947640267033
Si     11.760905780694205      2.633965825901583    -17.130241334689210
O      13.305286277125987      2.365091895523268    -17.346446003079173
Si     14.942035594249379      2.200023195298804    -17.140284785500704
O      15.058047361652656      0.663267645627316    -16.650534043894005
O      15.225609288371370      3.119450080161468    -15.777476197160723
O      11.666713942489398      3.624143791769254    -15.856944349616345
O      16.072956793972217      2.561233878445921    -18.171787419805085
O      18.127230166799006      3.786336325295351    -19.379945962939583
Si     17.743428359702079      2.488481661658048    -18.503599387054756
O      17.935216904625740      1.081890323979046    -19.140448047829889
O      18.538471093005953      2.799178234037692    -17.117910852050038
O      20.737157447307904      4.183701246758555    -16.432176691093424
Si     19.615901016908371      3.126985660950575    -15.961901165815059
Si     15.621533947878888     10.597966537026922    -20.681863585237149
O      14.310109336169630      8.129713052999369    -17.325446612470223
O      12.284258092474314      8.872836347814264    -18.583929706724227
O      14.446949934506000      7.580404759752978    -19.833058844287006
Si     13.907046263033573      8.685714850024057    -18.736766279838307
O      15.367052568723770      9.593757256411392    -21.836107846480584
Si     14.591703114977678      8.751748153405734    -15.858406605703218
O      14.834883183455402      9.979602153971339    -19.366519677718461
O      15.358982305808864      6.966474612309334    -22.182377955720323
Si     15.647626883433945      6.898414013527685    -20.587108494039526
O      11.176348453485602      6.147695198822453    -15.710161698111934
O      15.419996023468284     10.070593972596287    -16.143657628296729
Si     10.778306096868491      8.724747210388710    -18.139339290599800
Si     18.869324789979853     10.727509332197087    -20.354302347793102
Si     21.403265375666745      5.480730615581975    -15.741216854748403
Si     18.526208230990690      8.059180858641414    -20.363913111707355
Si     18.637348207433124      6.781084370874305    -16.326342210818417
O      20.201824341791500      9.784357774015637    -16.857511517528554
Si     16.211349208661105      8.327745407435586    -22.516184409926687
O      19.269809562285669      9.351532424021267    -21.052796916370959
O      18.359037216572361      8.870616259826786    -18.993786676250515
O      17.220800006037550      8.475292307003196    -23.614069352785126
O      18.290780783869629      8.309219000166411    -16.621179245041429
Si     18.096181506987179      5.368939534965005    -19.243395892664878
O      18.895099068500226      6.535196992938879    -20.040680520235252
O      20.167248875286546      6.513903201877023    -15.866931094401332
Si     18.705404417352344      9.653583110825124    -17.566628553937715
O      16.942614497894468      8.016792515381510    -20.969158912082005
O      18.316780749004291      5.870880531974756    -17.705998647336834
O      16.571588603001473      5.943171066661022    -19.753678624044568
Si     21.244678292435118     10.615427217450428    -16.020120472311927
O      13.927110670231242      3.206726659428578     -8.835774006779545
Si     14.514558672787381      4.215725595711365     -9.985714861355360
Si     14.774850944411217      4.196608220346287    -14.677888481132614
O      13.954143246791270      3.429251819234608    -13.546799542550195
Si     12.806340191196790      3.939428610426784    -12.518600381603139
O      13.488008605910281      4.545545137624144    -11.157168664393216
O      11.278833783467714      0.863376644313578    -13.438683216942534
O      11.716773493072044      2.930116784203318    -12.055237097762063
O      12.254123352921278      3.455875040304563     -6.936243143182067
O      14.568474434858507      1.615846624433060     -7.005612321511150
O      11.871534350467142      1.463572353370462     -7.683856983490085
Si     13.258569145368700      2.350429271330498     -7.641849074793475
O      12.013512365384633      4.856712274641758    -13.528204664409373
O      15.756341030195296      3.241723390892521    -10.426568810231366
Si     15.992224647608188      1.047082396275768     -7.557023995819980
O      15.879838018100637      0.956361262122281     -9.191969275978421
Si     12.077193335014190      5.009283049047388    -15.177409333647162
Si     10.897274661897018      2.800179810282128     -7.509770540767350
O      15.747851447162770      5.232802618076717    -13.999958591124312
Si     18.608413441503100      7.445059516023937     -8.194332057982795
O      13.697117547487208      5.104591536364804    -15.422464274388638
O      16.363309201561247      0.433626885254817    -14.455370605459033
O      20.825061934581967      0.730210296813982     -9.525759229534657
Si     16.502577902346790      1.852002980418811    -10.418110328373844
O      20.813830764039697      4.016774283298157     -6.971611084693944
O      19.480817058402735      2.052960021565909     -7.914263608663997
O      17.251697493773435      4.470140928463286     -8.260545501382934
Si     18.117199884103769      3.136654209905065     -8.416945480691249
O      19.457779634219801      4.096623047887842     -9.053583292250465
Si     20.520503812220515      5.028606568181684     -8.275073551307598
O      16.671682500156010      1.326071599801017    -11.864740592596453
Si     17.283801667567580      0.525700095107578    -13.231493865736024
O      21.232059876314047      2.404297751565898    -13.245526728869601
Si     20.354875818303253      1.245589262090842    -13.989567157653919
O      18.071821800503852      2.000051912565599     -9.739581638415101
O      18.889126716932786      0.906657695517289    -13.430266773891004
O      17.099207012868987      2.160703373331867     -7.465887029831188
Si     20.739662075858323      2.379403737936030     -6.823824450331223
Si     19.298036112467486      0.960636865763626     -9.191696929339887
O      18.920449885329802      3.736293853305202    -14.744504529713685
O      20.298170724247068      1.753774080757739    -15.471469142500867
O      15.299718804278825      5.603208234948729     -9.388781118235466
O      11.632642224479664     10.500640045246262    -13.769598110507234
O      15.270692633946590      7.706100744627757    -14.765329746715896
O      13.175508295863787      8.981107093437211    -12.335205176011353
Si     11.670644343775018      9.088464867588842    -12.973316361445216
O      11.145148670066673      8.054972905495235    -14.062349105232578
Si     14.535393154813775      9.812160792292518    -11.967011569090953
O      15.924542310438119      9.268656813789759    -11.444975313593908
O      15.130350092686701     10.502211978163830    -13.244306308550467
Si     16.432456111632536      6.665180971533491    -14.168839811608825
O      21.338155145143631      8.951012676501477    -12.262019844057169
O      20.548775095683261     10.025817267968831     -9.907576038328202
O      17.063871533849767      7.409717961123155    -12.892283186662425
O      19.196060232261917      8.946966264691543     -8.011901858308811
O      17.186341308032073      6.937065694497629     -7.430594132663374
O      17.556400698647579     10.132054575224105    -13.165338699534251
O      17.547996597900013      6.427133326658385    -15.218942126322924
O      18.852718715899119      8.887104468011383    -11.415932772348061
Si     16.687480651748523      5.936434235734782     -8.664258433287854
Si     17.401578691112153      8.832317657794512    -12.161053079574955
Si     20.182552106117779      9.762774880275822    -11.484049175029291
O      19.818037694504586      6.418001204020671     -8.053173957054240
Si     20.058479753172428     10.269671614032241     -8.394944964282672
O      17.814696050274804      6.839948159926705     -9.500054393657516
O      13.153319075148202      9.447635386677280    -15.480214216236451
O      20.193481810660259      1.658854555945144     -5.477805462965799
Si     19.765736094047558      0.069347412535903     -5.418811030399015
O      14.996785117484855     14.715652518238976    -21.310875217116319
O      12.839319836576282     13.223007935621910    -20.150385365350775
O      15.223664707924883     14.002558447430715    -19.194872954514686
Si     14.412962527796997     13.399238572409534    -20.545733229902446
Si     15.412915461730915     14.032495437378058    -17.540914430961852
O      14.270252180914353     15.143869881023967    -17.298188034264960
O      15.014131605929046     12.096437877970441    -20.977518436185246
Si     11.259256738164904     13.046557840974447    -20.001546273404838
O      11.261820805288549     11.182039796092059    -16.385335330089159
Si     15.700754261160101     15.472236521989828    -20.068134852523354
O      10.773384406799776     12.940074541983451    -18.433881557133894
O      15.487835216868284     12.561846858104859    -17.065453945383705
Si     20.122985115628246     15.932215038491551    -16.314567682904688
O      21.355154145342041     12.896431816032448    -18.143146235638223
O      16.886539862970327     14.647634230485908    -17.387486147543992
O      20.615389233476453     12.198364048769788    -15.971400945630103
Si     20.065409684528479     12.596896224116806    -19.072215908545793
Si     18.155453097832446     15.094642357980351    -18.363341986268860
O      19.378499258632441     11.067551973796874    -18.801570288981829
Si     16.308604646645833     11.352147170278180    -16.371566069940506
O      19.065733164306408     13.816675564400196    -18.774122047622498
O      19.692762326599311     12.170222207823707    -20.631897022616965
O      21.235846028130027     14.885739728487769    -16.752033736621406
O      17.235423494937649     15.620034077531908    -19.612349080315244
O      17.228734050213717     10.867780195291378    -20.432986379945639
O      17.594058434711659     10.753948746773748    -17.131788529928130
O      20.545991089372947     17.229396622557406    -15.516286920102083
O      19.086701737463443     16.012070497708304    -17.511119782620149
Si     13.806081517846131     16.597575182554891    -18.001066210413590
O      14.269446110483136     17.661266752030006    -16.922263578195821
O      14.734480231537260     16.537223810520906    -19.319079719912551
O      10.858174065912388     18.358579093380254    -16.608214354827112
O      12.195757899491387     16.844291289834896    -18.225441468869573
O      14.536946182938523     14.223053948956881     -7.408843653559327
O      16.099261469342885     12.419133442040870    -12.292546461098873
O      13.206199011863010     12.159796822060963    -15.037952984553309
O      15.036299387807896     14.348765580281112    -14.581782511348223
Si     13.626760650673939     13.589742298802337    -14.381299947132375
O      10.936726361021533     13.232199783516959     -9.656139643675095
O      12.453051098978248     14.535382819069561    -14.917251353953501
O      13.665626471804281     13.284589350735349    -12.785001512191734
Si     14.625180746449798     12.706973186897111    -11.574137999233121
Si     13.763127516450265     15.372228904382082     -6.565527756614978
O      14.601130735534328     13.559365121326636    -10.120820622523949
Si     14.618994909471379     13.128095500248717     -8.574170817833279
O      13.130653405180944     12.239503821449436     -8.552632294190129
Si     11.543192876156557     11.950829642808566     -8.796519286010506
O      14.108219153915789     11.220352032281399    -11.179455226176911
Si     11.336427149799526     15.805387366940407     -6.289016250095763
O      15.223578441495587     15.931925963293985    -12.613199186448581
Si     12.321867418147022     10.857258273095269    -15.202519748968729
Si     15.936564488204343     15.634534527050100    -14.039013741333898
Si     10.890347477924371     14.772293978000844    -15.244218871787316
O      16.302322366644152     12.615927078949660     -8.592976725139138
Si     16.518669694373166     11.326648800168840    -13.453411008996584
O      18.532070758245226     14.076528952396430     -8.204012246669214
O      18.991273459380913     11.508125001790685     -8.505702312042040
Si     17.938601551722972     12.793718789488469     -8.908603913012634
O      16.673573995553131     11.917567433517860    -14.925803858854982
Si     19.057335243744603     15.078755335533710    -13.603628382012056
O      19.927549109493619     11.273851519178097    -11.953594690512096
O      17.489015675573047     15.375651491681580    -13.674602026942166
O      18.426662760461216     12.919248290464363    -10.450603367641996
Si     19.698988618940565     12.789938693808567    -11.508850486231534
O      19.401001973601357     13.819312212471573    -12.714480585144974
O      20.240755417673661     13.988419965662972     -6.140853819169259
Si     19.865012675559484     14.766554272846228     -7.462947659010181
O      21.066014795711542     13.221127287537211    -10.738117058749442
O      21.081886800920188     14.655574884372831     -8.533376003195690
O      19.448289506534937     14.972297335011666    -15.154455239035459
O      12.501115597200217     16.062066493800952     -7.468277797114709
O      15.581104576598980     17.234594850957606    -10.170925084241222
Si     12.753810424250855     18.515588933815614    -13.029530369375207
O      14.083927371895594     18.165159948246718    -12.147921174507099
O      13.348790131398907     18.235833463698782    -14.509147519832675
Si     15.396456554677730     17.283096137942756    -11.767616325233531
Si     12.117032802418439     21.157126466502593    -14.007564328232068
O      12.326595728041683     20.025760249109599    -12.833417810677533
O      15.601763224340649     16.963630108563329    -14.848914697807556
O      11.462907745483452     17.621383986755763    -12.836249658314554
O      14.927724043536491     18.480573568290815     -7.762509829236513
Si     15.632175691363900     17.788475393646674     -6.431673105707775
Si     15.976754756523066     17.992144048443880     -8.854484362975489
O      14.734627465117978     16.580019525849732     -6.120533800409790
Si     15.168073728323883     21.339420461969130    -15.292557652544190
O      11.310829038485501     20.448652436318465    -15.194436936725472
O      15.272481984115920     19.717472056557348    -15.463205454823145
O      19.353594985017921     18.607298680233651     -8.700631975292699
Si     20.376910589863126     17.927997367276721    -13.988510199359464
O      19.594038408101767     16.378695030330707     -7.254642316060833
O      18.485443495837359     18.968084874078492     -6.337003721511883
O      21.206962117007233     21.374723895611925    -13.825589050510441
Si     18.508548870842343     19.447944606607305     -9.737696819274952
O      19.052410086181823     18.768502680067428    -13.782446149864167
Si     19.584765636740311     17.973875461042056     -7.240623621724037
O      18.772135778206383     19.053480103703624    -11.235204514483167
O      21.019752689464521     18.597575341440933     -6.758717180267025
Si     17.331102833516955     20.059004114141263     -5.849723391448443
O      16.685278974917995     18.028186418546198    -12.350346890534095
O      18.684782645231110     21.028503584993391     -9.445798471825501
Si     17.975614112825966     19.048025335336938    -12.587274188634044
O      16.596565903200108     21.172772526146893     -6.817849308581898
O      16.676475592276070     17.255476087474090     -7.593620312300937
O      17.366226065543341     20.544884487055228    -12.659668659695859
O      17.044452959686978     19.124624599045461     -9.334242766398253
O      19.867829217015810     16.479009269087737    -13.204499344681478
O      20.113920477860233     21.130365742286607     -7.024882732728332
Si     21.353483078544802     20.128915125042521     -6.666257331335336
O      13.707562822767564     21.485994092122816    -14.489076176473882
Si     14.684295486436980     18.222366567283494    -15.489039175157551
O      12.616885825570826     15.172384604469904     -5.452215514356848
O      16.198422318171488     18.949636030359446     -5.452941191969086
O      21.119940226860400     20.715641056978455     -5.191751176313645
O      18.334696103484404     21.067091657683580     -5.060973965898967
