# Supplementary material for: Ground-up generation of periodic slab models of dehydroxylated amorphous silica of varying roughness
Source: Phys Chem Chem Phys. 2025 Jun 26;27(28):15196–203. doi: 10.1039/d5cp01570g (PMC12232287; doi:10.1039/d5cp01570g)
Supplement: CP-027-D5CP01570G-s002 [file CP-027-D5CP01570G-s002.zip › ESI_Structures/Dry/structure-number_52-alpha_0.02.xyz]

432

O       9.606996552001124      2.086128076399511    -20.432600475956217
O       4.338502283043113      9.529454782950994    -20.748494830766539
O       9.417342656578368      7.845534922781443    -20.652916555406502
O       8.936242456033877      4.948233573430956    -20.157404741609891
O       7.230219517073636      9.356046458923501    -20.136928993037891
Si      2.658449583483916      3.946447684307394    -11.887504375108483
O       2.958361630847758      4.892674125940653    -13.072979976382674
O       1.153846876121191      3.334387850645064    -11.988556316977414
O       3.871865657981414      2.899470626512081    -11.848254613682132
Si      4.560468535858975      1.707562202150115    -10.946622598702936
O       4.899414661806773      4.265806705415742    -14.691817411786252
O       5.207629997775538      0.606877383558966    -12.111229699120052
O       3.223664480845284      0.737638922373697    -10.636879716262944
O       2.725955403509839      4.639513746872304    -10.492380013614472
Si      8.695285206045417      8.884027012296954    -19.631357901695559
Si      5.620798654603625      0.494616312546052    -13.581560997604823
O      10.653057594880272      2.009744780827264    -11.583649846205516
O       6.068007964022979      1.924631112937197    -14.159747890091262
O       7.197037294908601      3.562729404630649    -15.714956206019002
O       9.410320119998032      4.511400840837559    -17.013087537414613
Si      6.219416734951976      3.485505270754275    -14.383278438097152
Si      7.716339882634664      2.075599412814076    -10.566223678845171
O       6.853924480156392      4.386207649793397    -13.184667880618029
Si      9.610492121464292      1.630494253577785    -12.806909788984990
O       8.196050535381957      1.692749762670510    -12.062665670996131
O       9.882908926081265      2.969511366264551    -13.754090653262507
Si      7.812857913726359      4.104697018283888    -17.053820023021565
O       7.981899766296972      3.221167661543558    -18.453118889125879
Si      9.035151420296808      3.397331866225240    -19.687052929694005
O      10.111191515552795      0.360186215912435    -13.616996611820525
O       6.142445741579937      2.145310471127638    -10.473710538988888
O      10.599585565365816      3.404662848556015    -18.868328298659389
Si      7.565893837238145      7.035285625053255    -17.257963765778960
O       7.826484770543567      6.614747752442483    -14.077271358619674
O      10.129222210666756      5.468954984792374    -14.342509492437836
O       8.315352869378437      3.505578103956527    -10.162720571837170
O       2.806513142500258     10.462126820541867    -18.618509121819383
Si      4.073341076253602      5.539786656094567    -14.072860068363264
O       1.591924563847874      7.709167791659657    -16.911423269456641
O       0.660717085900959      6.516849524646900    -14.827113346972437
O       3.302784941142304      6.477401172577324    -15.110331854980686
Si      3.309134068191301      9.266737930883446    -19.574516151680641
O       1.995108367719643      8.742287638736222    -14.479864222978788
Si      1.956226159100221      7.391065205424036    -15.378511017486339
Si      1.526973060119865     10.301154509908235    -14.439161725655218
O       5.042014942876192      9.247738129572983    -18.695995813549811
O       3.999921912720859      9.714116546820927    -16.542347571154664
Si      1.049201887983731      7.385736689243346    -18.446668189420354
O       2.311803981683180      8.094459259863092    -19.400859336216200
O       0.872113862017201      5.830539184845700    -18.511461926973773
O       1.521002660087996     10.614397878333559    -16.081164248619451
O       5.238757927615706      6.266913998183481    -13.242822349018816
Si      5.429228598702689      9.355522772831980    -17.105154985815368
O       0.238864511196383     10.276739081692323    -13.519641906637942
Si      6.773731221332033      6.056729859769518    -12.970662771513352
O       7.112618021314820      5.504739962235660    -17.356402580273652
Si     10.669680508814027      8.664334355200534    -12.802631148502508
Si      5.720274297750266     10.057110364892772    -20.045917208172899
O       7.349670658167013      6.788264524445167    -11.654628708000885
O       9.528568150486974      9.724801783925608    -18.599716042000612
Si     10.213266653809162     10.741478708658533    -17.523925051174945
O      10.097732303098665      7.903932590380131    -14.081464789460220
O      10.520165612680906      6.045021977736222    -18.819899591825301
O       8.503410126128315     10.702883104168874    -14.910146478476159
O      10.537186537210005     10.210467843283920    -13.316182439481949
Si      8.491846409623596      7.389920518521604    -10.664146119771040
O       8.751177398937672      7.141376484938756    -16.268755305581163
O       9.786568337201221      7.899871226872907    -11.615831755828799
O       8.285511484372384      7.382995988992664    -18.843369055133181
Si      9.335266199974340      6.439386144826001    -19.849407696333802
O       6.484819513954355     10.456254076602159    -16.680784009528246
Si      9.233431787995496      6.775815580224807    -14.761963762714343
O      10.665946942663563     10.189893752671196    -16.065562378570977
O       6.346458627053144      8.015524934131209    -16.869977061497401
O       4.039762594263884      4.674148956803411     -7.978831399345175
O       4.245001176319684      2.955426392463693     -9.219314063747746
Si      2.967092548909319      4.076518402061880     -9.017467029341542
O       1.694783106477641      3.321263279673024     -8.535258836313606
Si      0.066736090984663      3.316225384532377     -8.618917860857721
Si      8.697815325623493     10.266932541482833     -9.420309181774751
Si      5.273476560658590      3.571481820986993     -8.121066026752114
O       7.340406825371995      0.970060827384287     -7.386668815409604
Si      6.681578082751560      1.738575581609106     -6.141399029800201
O       8.796457222211272      4.540049445734970     -7.556921348563456
Si      9.197669873691082      3.252804541686729     -6.593779323952473
O       5.562713758845788      2.696351749176888     -6.868248220534239
O       7.912504815108696      2.790221401810989     -5.807594827508022
O       9.728136638170534      2.431487207779126     -7.923892697960407
O       6.621959015280406      0.510719732021510     -5.116849699671983
O       6.554328356521109      4.401241355352171     -8.672830664896711
Si      8.078252215133434      4.696432788204654     -9.018895262015585
O       8.258218003364972      0.851537891289417     -9.717680661698120
O      10.423292436945744      2.386188199196899     -5.878738454753272
O       9.939831664826105      0.150826262877961     -7.606456199109434
Si      8.441326957029302      0.098722112860026     -8.262632170898730
O       8.623535012696001      6.072836292798748     -9.762454193671692
O       0.575429951166108     10.439613279818676     -9.313556415202388
O      10.371157844265966     10.275894375265684     -9.636264785405317
O       8.251970273450125      8.755463280708014     -9.736865464864454
O       3.001936349812396     10.544053280223011     -8.396546076085441
Si      3.343587026971010     12.703839114406660    -14.965420708520147
O       0.998463087319848     15.674458862600204    -13.822660197118170
O       5.051921545369266     15.325832737427845    -11.268174325710241
O       4.740808206352653     13.031747147142262    -14.261725987667468
Si      1.413367043637930     15.247447364135480    -15.353976768077294
O       3.508253195005258     12.126172010973397    -16.453809795785379
O       2.460671370376314     14.054710601888710    -15.223334528013815
O       2.462718507411442     11.597287213845545    -14.191716679903143
O       0.351371767900275     14.153841192020419    -10.754944212531752
Si      3.686851862337069     15.984789531515672    -10.720269895227354
O       0.052417939722715     14.712816949096096    -16.076826888366252
Si      7.628902664121039     11.434241542750636    -16.081950257356688
O       8.846137872369493     11.538279254049661    -17.110294286381869
O       6.647264780209711     14.641890812422885    -13.242367337185312
Si      6.259205011954609     13.284204795055757    -14.050530609484126
Si      6.627052502247293     15.103691509059983    -11.684967288513617
O       7.022854923302178     12.831387909086480    -15.424252608957742
Si      7.867986414068719     12.405980187705660    -11.561722377705747
O       6.935152230271076     12.214043118235024    -12.828661313730272
O       9.425570781978756     12.577632897875219    -12.042937919216541
O       7.349771320281751     13.799841425760878    -11.003688840721606
O      10.478848465791081     12.447509603470905    -14.819750387912904
O       7.997178813267640     11.279589283071806    -10.493307326084961
O       5.958841042702507     11.534301047949370    -19.755969575656799
O       2.528002782775863     16.174920572093786    -11.795113994169187
Si      2.378544071057210     20.927532325176525    -11.169341470564094
O       1.990175256965125     16.680413638414777    -15.909452458188094
O       2.574592475908227     20.589975976729953    -12.783092705453081
O       2.595125605955321     19.505068488034475    -15.340783772741752
O       2.267747038264102     17.806586383188886    -13.646956054060945
Si      1.397169950624736     16.760743874256487    -12.727800793851280
Si      1.804027664698242     18.132563372707203    -15.190738825774872
Si      3.421046941952139     20.121788023558853    -14.065702774127260
O       4.725128751914517     19.025708108132548    -13.827666454027721
O       0.879063057220224     21.204749996576492    -10.665287845853440
O       3.268054382232413     19.752555348993880    -10.554439966795835
Si      4.645175239781196     18.903545938519432    -10.257575939101825
O       0.226640754349944     18.317600259144225    -14.936879157966429
O       0.053995600008685     17.626540907874038    -12.533359665706314
O       8.593146684316114     18.595762414778850    -12.098055583736700
Si      8.341226120638028     17.666578205525834    -10.820131414278515
Si      6.228922486757522     19.146816319899475    -13.302415873967520
O       7.583562154272861     16.322914869406823    -11.399845441275829
Si      9.017441966492333     18.238097035942186    -13.578125990392985
O      10.044939460798728     19.312326594501712    -14.214768527150595
O       6.648898406267834     20.674752079045216    -13.545516201160588
O       9.907293675911715     16.816029033037097    -13.367710531893719
O       7.358061300058829     18.234842086944187    -14.055700585070264
O       5.709779343579935     19.016382869476953    -11.583680999975028
O       4.337812208415689     21.430683989629365    -14.349864363538098
Si      2.809970646803184     10.805491001518213    -17.040474325316929
Si     10.068383631161414     10.877340746205041    -14.676081019965402
O       4.157337416600956     17.396839180874906    -10.137151038262653
O       9.817766294053868     17.818138597786238    -10.177678123771685
Si      1.650264274409930     11.226073838976168     -8.452262847045969
O       2.771583407448158     15.062927602479926     -9.715693859239138
O       1.656412369451425     12.777057258075052     -9.006409182058174
Si      1.361148837771806     14.230145404908386     -9.463374254388988
O       2.098681148203190     14.223198702565877     -3.607569257543794
Si      0.870921536186518     14.591103197462415     -4.588605232109503
Si      3.603386990550066     14.770549294795767     -3.458417242445345
O       0.653143138012000     11.423282369431680     -7.047948998347357
O       0.408072903407784     15.058345204873184     -8.388706632137422
O       4.926146022489693     13.908147944007402     -3.787246006300524
O       0.555563159078571     13.454874288859973     -5.620166776481900
O       4.081826892913642     15.729794320674856     -2.211761010109042
O       3.507707269360085     15.974702052054496     -4.585142201733249
O       1.341515938592403     15.993916250200053     -5.292580599951176
O      10.694781001726996     15.282943803269575     -6.377895521559448
O       9.667314511242866     14.765906158473477     -4.207749033497596
Si      6.437143091066976     14.367081317756828     -3.810367990103879
O       7.634197195682479     13.373718834081000     -3.343031917566799
Si      9.482437900718708     12.063187329161021     -7.156180821987373
O       9.494060245317550     13.551332946237544     -7.855099182039972
O       9.019020246242548     12.497733755485500     -5.674579903928331
Si      8.602884901348865     13.618318814767859     -4.589201544851562
O       7.277797308140771     14.411980298828311     -5.184150289510416
O       6.384958967555399     15.813958237581950     -3.105709266215210
O       8.632572400025238     10.956435417739213     -7.986134143453804
Si     10.391510165867107     14.851445488434337     -7.921326083662124
O       9.383153048948341     17.234247364366471     -5.179021219620628
O       2.734718046735979     20.499683070315911     -6.942158757734346
Si      3.804576838128383     19.679740731049385     -6.007902591624688
Si      2.468570595045894     17.100301019071619     -5.107615919345922
O       3.285632764274159     18.154255252992801     -6.083510769955521
Si      1.094814010123394     20.433631563986108     -6.924608333546391
O       1.993852751452082     18.193117255126761     -3.929643219172459
O       3.219076447663556     20.250196957717201     -4.564154883312902
O       3.461532023376837     19.659634473494993     -2.218509637552044
O       0.535665060192233     18.908266116300094     -6.810033766584280
Si      2.322494247016175     19.649382434210704     -3.355147113816256
O       1.007914823278495     20.542197333352284     -3.248284134358751
O       0.549096599652545     21.151212302740305     -8.202678621806417
O       0.366153318966001     20.973962170995716     -5.576171089966291
Si      5.008626905526359     19.250427876512671     -2.539811659275428
O       4.895648929232947     17.995135796065217     -3.545591738414410
O       5.376383758605798     19.195069602795567     -8.860629641580562
Si      6.575745659370473     20.416501303542660     -4.806683123178468
Si     10.514591377797329     15.998284900228359     -4.899363685809017
O       9.723026372940499     16.124686273925935     -8.494292433951841
Si     10.247214013262401     17.590525448041827     -8.606273001866661
Si      5.255883841978720     16.798430427480518     -2.469045452223430
O       9.683694730006273     18.321987239229898     -7.349782751361635
O       5.351386044393379     19.957674391293235     -5.854653780183184
O       7.778915027519083     20.178996326304091     -8.281900137329751
O       7.280961424673078     17.891695564226907     -7.026354784142988
O       7.437389480972303     18.085566925379723     -9.577563588556838
Si      8.540001502385836     18.302072401465427     -6.067382758987927
O       5.635704647862023     18.099812551720508     -1.501044700599441
O       6.036303754698993     20.141843922211333     -3.307991331127642
Si      6.848609502436509     18.827509741013461     -8.308923168691855
O       7.907920353699744     19.611980079145628     -5.252351638928506
O      12.356295403819885      2.364230137917621    -20.505171640076117
Si     12.829707725635703      3.507788680602515    -16.094561073995756
O      14.243735889817215      3.501565269325864    -16.815735931793988
O      12.478678135047373      3.868494765993459    -14.385180486368959
Si     13.746824415615457      3.244025916111971    -13.373340744494476
O      13.093247378216684      2.717574182393658    -12.119845690620116
Si     11.741655044577092      3.075690463257519    -11.203519900703961
O      13.787327803468532      1.978095577151870    -14.498050681817197
Si     13.772618498110965      0.347497038255646    -14.753773147322171
O      14.863448413526543      4.316768048887971    -13.211999111128920
O      11.860404271067740      2.179928775779016    -16.418845654407395
Si     11.901962769852284      0.679842533871556    -16.941632412324630
Si     15.709884706792160      4.185731760502304    -16.775871213238339
O      11.300590583056865      4.296518575637964    -12.182373433498668
O      12.058000723548492      4.659540144525403    -16.905061241996371
O      11.436429608574709      0.950805509377771    -18.523340999550360
O      15.774546965592817      1.205612624331154    -11.710387630541492
Si     11.123166827494131      1.955809472138763    -19.738318845677743
O      13.398246720258030      0.243320769513971    -16.351139278118598
Si     10.871750991799884      4.238557221915487    -13.703199470152567
Si     15.821646254223435      1.689997708690139    -10.145480575729735
O      15.228347387049796      0.009398436296374    -14.059840290291078
O      15.340173116824444      5.035428182370979    -15.447983520069128
O      20.615403569933179      1.575989472930574    -14.214389483635109
O      19.704534261754048      2.291615391254473    -16.596656559963286
O      16.808767066481785      3.039970234088261    -16.374665189921693
O      18.678135019861198      4.603708812514743    -16.924709607802050
Si     20.692769940664707      2.647175150036044    -15.366730133693087
Si     16.434165761766138      0.354150170242940    -12.936556009573346
Si     18.405772833419565      3.192401312939124    -16.249052934588654
O      19.851581087889564      2.837198047466421    -12.194897873773343
Si     19.180678601369653      2.088992161654550    -13.393578563521793
O      18.930634358891520      3.040857379214082    -14.664876505793188
O      17.768580621635241      1.285990595482039    -13.286667216592285
Si     21.115198413244411      3.753344841582151    -11.616106249928528
O      21.027172587665632      4.914590547850847    -12.769529952591350
O      21.193705334744532      4.098326534324944    -15.194393419845023
O      16.520616839764784      5.184101707204960    -17.824150722260978
Si     15.429042261313747      5.671801129408653    -13.976616673326953
O      12.236352043527754      8.364749815812072    -12.733827676043845
O      14.184215165494125      9.396842337933212    -14.156945301033977
Si     13.799691973198447      8.234243345661541    -13.072570585862300
O      14.730843504071137      8.514997891999057    -11.771131305317802
O      14.297799808751458      6.794189299863378    -13.618052281002852
Si     16.055325750981591      8.831044878692891    -10.832599262617265
O      19.124875293578217     10.526552921286303    -13.052375420429259
Si     17.803496693754742      9.747942578096339    -13.214801757009104
O      18.860375371980933      9.321802388690067    -17.723162202800456
O      21.106122771555121      8.097865789400965    -18.843224912942169
O      19.620756471095422      6.182572338236954    -14.577525030654670
O      18.639828636451533      9.193219708121964    -19.837962760874600
Si     19.507455705303272      8.237676323975048    -18.821872163375524
O      16.963968967575241      6.067861057579545    -13.771787136429891
O      16.602257984759614     10.423786638655342    -13.914347284520888
O      20.466840858387311      9.624065304445919    -11.081973916974952
O      17.745454239911492      6.792881309530930    -16.097472238594754
O      18.679609283196445      6.823998581959637    -18.595122609207674
O      18.243113870708108      8.374413406376373    -13.926287161558150
Si     17.934080264095943      5.930418665181429    -17.484493753271416
Si     21.023834357102480      5.489025390424338    -14.277644758939809
Si     18.039370880074376     10.241076952598004    -18.799950855729001
O      16.501964320762593     10.535661072947303    -18.313467808779063
Si     18.216899022605212      6.894453070558629    -14.536795876210618
O      17.253071917110898      9.276051397047466    -11.715613333533108
Si     20.587980153704830     10.609541963828942    -12.335243560941157
Si     10.823686234536645      4.745768419427482    -17.886858196556553
Si     15.058189497830583     10.717511920717184    -14.400980552649848
O      14.230411251160797      3.684877423566654     -8.091996356023019
O      12.337764461232025      1.570939284503799     -7.666985313966024
Si     13.288558176213463      2.488579035262856     -8.689733413341733
Si     15.764290087463662      4.114992835734915     -8.222807810340376
O      14.346027615541452      1.528136880342193     -9.499403252905866
O      12.209734316509143      3.081722520474281     -9.699749035231269
O      16.068051558162779      3.261738645254256     -9.643702348770692
O      18.650733859003193      2.042611710234860     -8.099883402838923
O      16.704144609745931      3.394265423855332     -7.118490757390898
Si     18.334342453666917      3.057038879537289     -6.961785187991684
O      19.114131386222713      4.458027040099922     -7.074117313925752
O      18.979120533797719      2.421647959872339     -5.588001957581166
Si     20.573664078438902      2.611371437082787     -5.407694995737123
Si     18.374061727787954      0.588673441728458     -8.730519198967093
O      20.738845664872322      4.259977519064737     -5.197852146917772
Si     20.469896605190694      5.158285218919019     -6.571131756770080
O      21.123049718413451      2.456107389350690     -6.943292374382256
O      21.069844734362185      1.486653935444329     -4.325627171002377
O      17.068540381248216      0.835148655520325     -9.609450872628566
O      21.019773202064645      4.102260496816399    -10.054808259435266
O      19.772782615861210      0.016610577075613     -9.307481622658250
Si     21.385403460930856      0.326459924185004     -9.414880606514606
O      21.445478484073735      4.738739869450204     -7.688694891866898
Si     15.834433311589002     10.058150178960064     -6.961229873195081
O      14.846783638575264     10.210437682233207     -5.786745068750103
O      15.763380155236327      8.549685903649662     -7.632175779081415
O      16.011592123431068      5.783829888639177     -8.207813657287003
Si     20.609615166007362      9.777731830052366     -9.510600719165256
Si     16.532712672056391      7.273042278669077     -8.272956681748912
Si     18.607284812554806     10.622809642340727     -5.532131151140926
O      20.240889199039099      8.637268780157013     -8.413477270038191
O      17.324758254518034     10.487156433682534     -6.601305209977360
O      18.018978649931526      7.569001343094522     -7.753349254044895
O      19.186924092717039      9.180395344870240     -5.933049362443978
O      16.404169971426612      7.696208166325056     -9.827019776585365
Si     19.405599402658659      8.039339973750920     -7.092282768408412
O      20.146110636567293      6.739187919978751     -6.442073260308841
O      21.349898176625825      1.899086715664144     -9.491427134786047
Si     10.814346234309896      1.448550112129721     -7.219327952003375
O      15.598478435608873     10.183529982918103     -9.973676859343666
O      14.254555540129410     12.408370632689667    -17.874135161080154
O      14.575187610227337     11.795932678214678    -13.360341816165326
O      14.497820918407621     12.226102976076200    -10.733383715853563
O      12.304670956055178     12.567627294415137    -12.222862701416579
O      12.830751714074150     12.518308843150701    -15.686747973412089
O      14.109632893923985     14.316834586576435    -12.348254176424838
Si     13.985671362522897     12.687133081289856    -12.205686373021615
Si     15.711589823339889     11.651775465892483    -17.435454623799430
Si     12.674639053854452     12.622016340862826    -17.373066656491368
O      11.538120017338899     11.549134608800813    -17.908763647302621
O      11.784646852505578     13.855769630111032    -16.921107386261237
Si     11.545902976705344     13.513190752857295    -15.327743104291626
O      11.309217159576889     14.741138184955027    -14.334160508581213
Si     13.865508912328702     15.847460907416448    -11.953106685717350
O      15.327190780716499     11.006795010169471    -15.950987003225038
Si     11.065509611525204     15.760460864105511    -13.091779361924038
Si     10.913173877750477     13.100064945962329    -11.564685544137712
O      10.829465437965577     14.726367752158302    -11.852745430984738
Si     16.870914274116945     16.354270985787661    -12.319927204502468
O      19.402006399174269     13.274599570799015    -10.337895842783711
O      16.921532370822316     12.720146570276967    -17.315696351733926
O      19.767342781634650     12.411566337104405    -16.787631112713473
Si     19.152187935856272     15.232750602128203    -13.775600806406681
O      20.881390060502643     12.176361563900709    -11.981641231580809
O      17.591718339983110     15.570117300316257    -13.498454692114157
O      19.268995874466604     14.279477374020104    -17.660705440357312
Si     18.520511885979666     12.835818913961516    -17.836020250995460
Si     20.535256365144967     13.628127893555439    -11.459586172646993
O      19.863905435329784     14.680906941998291    -12.460367590913231
O      19.365825508763823     14.180502180152549    -14.970752426800686
Si     20.178982321468993     13.939837210265884    -16.283639400837224
O      18.530939167730004     11.766066148520711    -19.006999763501835
O      17.337904820734703     15.582599712871685    -10.987721171463853
Si     18.209030583223733     19.290639011205297    -12.524106257040152
O      13.483479265442208     15.954478039755347    -10.391965640087038
O      10.895007874030382     21.256859187239861    -16.117704776125677
Si     10.811016549650779     20.723084539797917    -14.537817719224391
O      12.510555451435192     16.346742642884994    -12.736577909832791
O      15.303234406532413     16.580857971341196    -12.185666471168226
O      12.402357509669717     21.045697096777577    -14.207714338062480
O      19.028729923251731     19.512447083617371    -11.185489357902206
O      17.097475842544341     20.396396920670131    -12.727681597311230
O      19.821059431099254     16.613112858354157    -14.190505885245116
O      17.498270976699846     17.871074604711719    -12.447982037992945
O      19.403791139014508     19.118752741751283    -13.652655459002238
Si     20.567725479698410     17.997257341244350    -13.836128511742681
O      11.911150939101212     14.859050789830112     -8.574998535380564
O      15.641565965671768     14.039537707683611     -7.639979619063844
O      14.512942952785435     15.695396945866248     -3.857760225449057
Si     15.615181223564557     15.656134963622319     -7.636978005567997
Si     15.783537063878171     15.139342371202215     -2.881815181650555
Si     11.474738901904420     11.337884000005824     -9.078468654317394
Si     14.626978853749893     11.321390260607446     -9.383997523075333
O      15.433716121860426     11.445045301118791     -7.963492465015737
O      15.124269512917097     15.822802247526482     -1.477325036065582
O      10.947213966296752     11.615740575412952     -7.585788689862026
O      11.135012808101203     12.586714243310126    -10.049740518309726
O      13.060171166664423     11.067513252669688     -9.078296192872312
O      16.269998988977349     13.676567901584013     -3.322666820757557
O      17.918395705458835     21.211511771232313     -7.447919913479578
O      17.934770043399212     11.283827127079233     -4.226348981631447
O      20.951712365443068     14.957162533810997     -3.897584694511354
Si     16.422847441631617     12.675205035924144     -7.282202718658130
O      16.848902805958698     12.884311159019019     -5.767465425747304
Si     17.361414957033475     12.844864143248708     -4.189987825398158
O      17.799897990523050     12.696748981746502     -8.252424993550076
O      19.231750254960748     15.143287131940886     -8.741965612453090
Si     19.591334911996125     15.103890214648754     -4.729899438995210
Si     20.507562048813377     15.345512404692185     -7.711569036725914
O      20.000765162337395     14.870818276200733     -6.243962367504794
Si     19.289295601577507     12.571796600235437     -8.825101606652655
O      18.590611423218292     13.906893582262621     -4.240877121384577
O      20.434281888006822     12.987543136345634     -7.813895295687381
Si     21.117103512845297     12.469336691635133     -6.431524737468460
O      19.845853482916869     11.644660329429840     -5.861617471658443
Si     18.071630093678255     15.869759217752220     -9.575363167521058
O      19.535269850271604     11.007377363073923     -9.066467934104468
O      17.116392506654638     16.023086045048974     -2.936251749535009
O      16.817833512948756     16.080656419009141     -8.642290511648891
Si     12.818172733873212     16.099365960550436     -8.929253971431249
O      14.224390587992522     16.194307337845267     -8.094033135108015
Si     14.762039212620451     17.407437392794904     -1.334622615209820
O      11.956787878463114     16.513217842447471     -4.346655344543375
Si     13.456369433763383     16.955525362007663     -3.990501959107776
O      14.240198836485291     17.918833850233813     -5.058274584496357
O      11.829304715088554     17.324788259034548     -8.732513780838440
O      13.654943002382973     17.624519202306210     -2.527534952586044
Si     15.740776064793245     17.898268711649560     -5.667037555160721
O      15.988902881197017     16.441265147635740     -6.247750153099129
O      15.158332685465327     20.457075719994105     -0.574243476519722
O      16.088196142189677     18.381912584550818     -1.651650627560028
O      17.806377162409436     20.342309237311397     -1.588261019083400
O      18.067412975256737     19.227423783208817     -8.753053474199318
O      20.469247172319459     16.901182968027573     -7.461581819976991
O      18.837552373706249     18.390215224921580     -2.845895163166713
Si     18.954476097061036     19.918732483899433     -2.551514920651901
Si     17.932442574078930     17.270402766726665     -3.584373460412819
O      16.452365491109507     19.001450053961324     -6.687456996569985
O      20.557653605205662     18.854196502306301     -8.855757628379049
O      19.237414513355716     19.101230274852842     -6.636754017813081
O      19.987128247903460     20.734299486433532     -3.394538090588138
Si     20.624785640427291     18.465449389649610     -7.303892808640363
Si     19.232850682013080     18.800809451590897     -9.795441039375634
O      16.781297082808713     18.048461480063494     -4.442214050197546
Si     16.498772506337584     19.672147589127942     -0.851058883109326
O      18.869149184864870     16.513688665643365     -4.605361388822457
Si     17.824243642151902     19.655419950487548     -7.240450471600337
Si     21.313388560178254     21.370066359219194     -4.078769863829212
O      18.904328312166417     17.213729224661307    -10.076687369643235
Si     14.782583633369116     19.473517813022539      0.835231578401955
O      13.999867711874812     19.869425277859392      2.034826540417054
O      14.345076584979481     18.124199368475526      0.029589668684014
O      16.452958164214856     19.325279854997412      0.745378722027122
