# Supplementary material for: Ground-up generation of periodic slab models of dehydroxylated amorphous silica of varying roughness
Source: Phys Chem Chem Phys. 2025 Jun 26;27(28):15196–203. doi: 10.1039/d5cp01570g (PMC12232287; doi:10.1039/d5cp01570g)
Supplement: CP-027-D5CP01570G-s002 [file CP-027-D5CP01570G-s002.zip › ESI_Structures/Dry/structure-number_53-alpha_0.1.xyz]

432

Si      3.695153578015717      2.712385014966758    -14.386090290386571
O       4.392315953829661      3.914225538577087    -15.223631868315891
O       2.074013106895329      3.162124883667253    -14.282438094899859
O       4.293220627637755      1.263334585955159    -14.434362072614288
Si      1.536960349917272      4.428204593622344    -13.400384010741259
Si      4.949157895579956      0.556119505730511    -13.011865868999710
O       3.919517651280657      2.761074834905193    -12.789027639918809
O       8.439259008081809      5.270867769729723    -12.858146978585610
O       0.916003101240242      5.422943943396724    -14.396613324295085
Si      9.963751195419370      4.593580184335856    -18.226881361097426
O       8.438775343178792      4.302009269420318    -17.987301904986715
O       8.014010621172451      5.050341142851371    -15.539815107496366
O      10.405278667961756      3.296292365673865    -14.265822209384121
Si     10.498143937997904      2.139371354157635    -13.072571543001844
O       5.890845611259649      5.382657765451876    -16.851043511875350
Si      7.439505551242124      5.291345032828565    -17.108118273343909
O      10.728880732860340      3.903484853735608    -16.758308201108100
Si      0.129711822172733      5.771555893163550    -15.717551149585631
Si      4.924558940771004      5.414076577767760    -15.571350080446031
O       2.698995047001434      8.992974492735804    -16.782006538271386
O       1.073473221682626      6.837927454515126    -16.378917910064533
O       3.747864096285927      6.594990894603656    -15.781099367622966
O       2.092439647052991      8.248616862889696    -14.466188422971722
Si      2.460350481784241      7.617606136180976    -15.952987174635311
Si      1.626126924962485      9.681231828310777    -13.846756134303003
Si      2.912392833069148     10.656593776979795    -17.046321885840225
O       0.588662655711690     10.312002221930733    -14.843326212338230
O       2.950897876547347     10.562278074081707    -13.849334990367691
O      10.210814441003174      6.149308264605117    -18.275114582758565
O       7.313571300263939     10.203501965537610    -20.929456901236595
O      10.625236756749789      8.560271277555398    -13.860013266676363
O       9.935472437839433     10.366453353925136    -20.190312516478595
O       5.989803935865501      5.858969666126771    -14.387562883803202
Si      9.480537905971374      7.705904973759496    -17.951149285114177
O       8.245250457237715      7.266994989849953    -14.134505727217013
O      10.305204021482693      6.046187514476571    -14.874031698706483
Si      9.712775513935794      7.578280429483906    -14.825977084578124
Si      7.652378704991125      5.784353366335974    -14.158533158370703
O       8.580041460340274      8.355623100811345    -19.304180080266651
O       9.687697846246596      8.063250491236555    -16.320218376799346
Si      8.500139389383630      9.859468345901067    -19.832083913522474
O       8.025936286531389      6.754983242738102    -17.538409841268493
O      10.673102110952597      8.845256082425417    -18.422538275541733
Si      3.703558544110984      3.890487992781177    -11.698060090563526
O       2.612957934439023      3.516771316141685    -10.552151803705625
O       0.297458738072857      2.151041664939599    -10.447578464941609
Si      0.987850723658617      3.608991720808059    -10.601269579486754
O       0.682722241583092      0.724813972123067     -7.466061155429044
O       0.359922838170145      4.522455008190271     -9.485525218655440
Si      1.024926763602071      0.365566240479734     -5.940797071447285
O       2.626451453044550      0.288665203193250     -5.714638840942616
Si      5.162230808703183      4.534936549164309     -7.454041439328271
O       0.820660047718703      3.860726822809123    -12.120566897156170
O       5.198346782740242      0.496323089716331     -6.429328085695914
O       5.118578933687282      4.315825681698258    -11.221182464636264
O       3.723628580863715      0.163413564437311    -11.959996323569493
O       4.841768349079347      5.171646618881436     -8.877335452316597
O       5.313695739551817      2.918465301731493     -7.572479065063519
O       9.045717738868499      1.631351097980172    -12.596593467660947
O       7.419450045564191      2.269746881123019     -6.382151971110892
Si      6.171686420448375      1.590028547237213     -7.242383763001097
O       6.963938071658837      0.680395214492648     -8.369534433421926
Si      8.647842846501892      3.294280370186448     -6.442655215170652
Si      7.746572608268280      1.419995893448339    -11.695191253044330
O       7.145149904257576      4.720242323494555     -9.548853072207512
O       9.043976915739302      3.354713507203585     -8.247840507506634
O       7.828315265379511      2.549254245798583    -10.551972690474463
O       9.602519582566750      0.932799110043735     -8.670254451278247
Si      8.369417761089084      3.776664138263853     -9.690573029428442
O      10.057390486290057      2.530722207148099     -6.471148228077389
O       9.452342252703172      4.590823709433387    -10.535203892145198
O       8.579542581338252      4.692154395464874     -5.664091732462289
O       8.029822186062555      0.134775352118726    -10.690857409804929
Si     10.489831836191488      2.154864572846432     -7.967137832632381
O       6.656418160774981      4.887794798401448     -6.957256792251827
Si      5.752341121573179      5.315936123965732    -10.155134514688134
O       7.876661266693880      7.256054588169453     -6.645135368275950
O       6.258911618678955      1.295587840675064    -12.361076178878013
O       4.357468596509018      5.438403759692798     -6.355058973544229
O       0.398976055203942      6.105244003505137     -7.390307662631044
O       0.756922916372184      9.692447744412902    -12.518602484170758
O       1.041828064511606      8.139333402646713     -5.808638719131109
O       2.925170436401441     10.063777184756265     -6.373023116007012
Si      2.390595910462222      8.871426992119506     -5.215217719301868
O       3.653793180244058      7.775684828398494     -5.159247866254673
Si      4.798968263691744      6.903316537516648     -5.728204219655477
O       2.223702663231461      9.613385895412868     -3.859146392008201
O       7.163045168112976      9.168109744950554    -11.119646966926711
Si     10.123106001273111     10.723417601586670    -10.466897849216826
O       9.047425374518369      9.930494080716588     -9.600088070793843
O       6.223947223433614      6.399866294417456     -5.006467705050934
Si      7.297403563615009      7.698394926562107    -10.549499499244623
O       7.176115572485214      8.056338627859345     -8.948631892856817
O       7.002595209814516      9.939688168604730     -7.137065378003944
Si      7.668346512548835     10.469971575864635    -10.352055193650202
O       5.517607139984466      7.750398981025934     -6.970090431145763
Si      7.456560732193312      5.858712175457681     -5.894264579179669
Si      9.494184482613543      5.726165299847431    -11.717512556447511
O       6.114355747694152      6.710533383731738    -10.822182410732944
Si      6.971447175055239      8.335291816424713     -7.422876417811930
O       8.667632212942832      6.938556247419124    -11.072807684186763
O       2.936205038608173      4.916376570542249    -12.621131136675981
O       4.399565883661140     13.181146342482071    -19.295261619706636
Si      4.058095448460490     11.633856873457537    -14.488143530972170
O       1.167306683440237     14.690307517828119    -13.855176654380465
O       3.559243387247875     15.759273236585365    -14.666630346460021
Si      2.590125394022641     14.430417550319321    -14.600272720808256
O       3.351237964515690     13.097443448591338    -14.311543684645152
Si      4.098605711379713     11.600505807565909    -19.552474080570605
O       2.400318425751166     14.742733569200837    -16.189554851512337
O       1.722391162060655     11.568146066217061    -16.452474059942809
O       4.824720689388588     15.788070114764530    -17.026994456951705
Si      3.404148652455890     15.953789736331258    -16.410036597362726
O       4.555756411906134     11.283828710989241    -21.070988924716545
O       4.058751523226030     11.211422691369563    -16.033367640561941
O       3.070668187075575     11.010484519611236    -18.563292700454689
Si      0.219990710755986     11.563923669708315    -15.725315324674783
O       5.553323295059141     11.726520119426326    -13.964863603598298
Si      5.899186904603102     13.862585470977935    -19.380928037629687
O       5.841912250019687     15.442627066842542    -19.326804242239131
Si      7.820947145134330     12.125234003794677    -17.550952500179314
O       6.822761780561573     13.331422549704421    -18.154493883177754
O       9.338400419065158     12.676169069983573    -17.296227494699291
O       6.688622402273939     13.902800980923914    -14.110093379425589
Si      6.978377605961181     12.333954051632064    -14.562870450461059
O       7.209335711724969     11.895800068447196    -16.059979706866297
O       8.205915283877331     11.982934901014351    -13.580755131790434
O       6.503263016093240     12.868110177781645    -20.535035509466635
Si      6.210776450359263     11.254641596050590    -20.634004202158998
Si      6.740564610137200     14.787374844978842    -12.748744809998410
O      10.635404074532442     15.451460084364019    -14.424693747243381
O       8.077763308329057     10.905802455754813    -18.563721961512933
O       7.335517629106707     16.243738859396622    -12.780868111013977
O       3.543687377086028     19.504967656229372    -16.941254550659316
O       0.854515511096420     19.586655919827848    -17.412642290085785
Si      2.123064849920781     18.776610551278026    -16.760253341990548
O       1.716316941046948     18.775488530738905    -15.176614367519409
O       2.612358203684003     17.211912958079047    -17.024873488355251
Si      0.907499364130398     19.761746510183784    -14.191341244927509
O       0.602984111912112     20.835934318529670    -15.348949815612047
O       1.867336804260475     20.225843006300455    -12.988028306072959
O       5.164316921786575     18.620769524122139    -15.096460635267327
Si      5.091115243374331     19.120256463536943    -16.629171791376443
O       5.456484748363744     20.649045110437566    -13.609247073005401
Si      8.643455245448344     17.788850402124787    -17.997745227985391
Si     10.685672119877804     16.419441776145693    -13.078445803299513
O       5.545835204761407     17.992081748789026    -17.810456942324784
O       9.084661941887157     21.020781239759494    -16.839696475787047
O       7.554352634631319     16.645849409178556    -17.945499552958378
Si      7.936727859690701     19.910098156412264    -17.036685085531627
O       6.420851179310812     20.068043354917709    -16.754654425304174
O       9.500138924043581     17.462725275411145    -12.916572583083344
O       7.292220608159035     18.741264309663862    -13.424156485790071
Si      5.943688448085515     16.420061829193269    -18.069100181491191
O      10.187668817313710     17.650797880979063    -18.391384579777455
O       8.429587379771585     18.496259854879309    -16.462054114094844
O       8.096388723428664     19.217375493065543    -18.524164724324457
Si      5.714985603212708     19.111322076530868    -13.692486696991082
O       5.555249778717937     11.013271881898980    -19.147475629172813
Si     10.704800224673964     21.116973004741610    -16.945717186041886
O       3.464093127183698     12.332761038729092     -7.956927026555454
Si      4.298002782011157     15.079424164580567    -10.819147555809886
O       4.585535110129452     14.071148673104716     -9.543476403153640
O       1.795932587647010     14.513805407678074     -8.574704315936408
Si      1.380935875627406     14.868671280574985    -10.184175904676822
Si      2.103748568495693     14.164130741138063     -7.003513811431382
O       0.383800551776751     13.781439826653243    -10.718439273733685
Si      4.658871654951090     13.565025923918348     -8.012540970429432
O       2.734631123696137     14.824428966382294    -11.074684560631306
Si      2.408675622237220     11.391383969762801     -7.145796012600427
O       3.721630339461282     14.554650066805017     -6.859303551020607
O       1.866724611273537     12.703429625632298     -6.355130247642973
O       0.899510442533352     15.054505487563956     -6.418420880473638
O       1.152441232701481     10.869898801016788     -7.980511673916084
O       5.418448641795352     14.791915907402629    -11.892748999093717
Si      4.657120051481460     15.999822236763379     -6.724524473373406
O       5.740127373062879     15.136837105408658     -7.813436677944491
O       5.814668010873064     12.579229321624718     -7.326817229901492
O       9.340621490530300     14.123333542371622     -9.612971489563391
O       6.646479117213319     11.175014656304203     -9.379306016887311
Si      9.079321008324010     13.796660895669929     -8.056517710346718
Si      6.920088850446138     11.465398139178580     -7.757438448209047
O       8.204745148117826     12.424817159645768     -7.941340063536861
Si      8.823650874772847     12.683131623171747    -12.309448215028535
O      10.265582416694395     13.035368545848582    -11.816537273472495
O       7.934632741662748     13.930474908916757    -12.019144886745845
Si     10.502116866421291     14.281315711413253    -10.808714230446693
O       8.327304971355314     15.052407024873421     -7.402060878571964
O       8.657394820164498     11.489743300875555    -11.169790453820010
O      10.437276295481521     15.555401628793508    -11.763496259207995
Si      7.103810667195698     16.122911005618878     -7.508487958467688
O      10.639324107890593     13.440866492366011     -7.762985551492758
O       0.514387285739430     16.219253586677368    -10.194000395103130
O       1.128886866705001     21.261623721318180    -10.906992275953277
Si      4.006056199784106     21.095079688156964     -6.015631506745590
Si      0.223745746701159     18.858748709393875     -5.685715023793686
O       1.673767014944220     18.332961168577071     -6.257682532301838
Si      3.276304740918972     18.071773196675899     -6.344663265599853
O       3.983681314098424     17.339287984682329     -7.616873653694599
O       0.579756337927178     20.403235534394888     -5.520793701707515
Si      2.496488708717012     20.669061600220729    -11.518339192925168
O       4.331373009587268     16.761398264995687    -10.527927875282648
O       3.157860009737817     19.379794297896368    -10.773113011080534
Si      4.465037475151628     18.306197684174940    -10.858104910131043
O       3.940010038458531     19.574344017215061     -6.122730023886782
O       3.798214182284540     16.749505628757316     -5.559019753984066
O       5.029839767044415     18.391620745780244    -12.380535095488719
Si      8.042433192518143     17.690966361784724    -12.504978480309092
O       7.368330854953768     17.244471202007063     -8.598887398624555
O       7.907771800129266     18.103456640112999    -10.980444184597793
O       5.698913090593142     18.836644641766128     -9.910984799843119
O       6.198218928456851     16.572827532471372     -6.284516542067485
Si      7.327295555396060     18.545770372763009     -9.561231775219921
O       8.015626901002957     19.897990933583227     -8.999925980944690
Si      8.204364316830828     21.498452258145104     -9.168814963489570
Si     11.592655069243776      2.545497162857584    -17.707611672246273
O      11.172494758530817      1.025667659428503    -17.481039833944994
O      12.395123450337252      4.716778499307303    -15.062270927493284
Si     13.816483743450569      4.430660392025029    -14.371518407471273
O      14.232609613852397      3.045351457670177    -15.026488101486814
Si     14.570151885552189      2.359543805486825    -16.483424736719396
O      14.776508582899728      0.792272380659772    -16.193643856205593
O      11.369300108923559      0.798940226140459    -13.331179818282296
O      13.174927595012452      2.571204822801565    -17.356243043538889
O      10.914532364878440      3.414412700440223    -18.849585812724492
O      13.371236891880818      4.430747059519376    -12.811275481579937
O      16.005463396891916      2.774505965875639    -17.131662469306825
Si     10.837079480814122      4.550591694306489    -15.208058132464796
O      16.173916343825219      0.704073218601979    -13.959599911390621
Si     19.667701691999170      0.835974773459995    -16.738300957665519
Si     17.576591378527130      3.106958494742348    -17.340257793102985
O      19.782786660042053      1.233112329318006    -15.215083683034784
O      18.547565411457537      1.781690522453998    -17.410254829116749
O      17.688564393621991      4.231527428857175    -18.476020581458062
O      18.412775364638307      3.809465104775940    -16.074251407569939
Si     19.792169009870253      4.132322142429312    -15.450147070426903
Si     19.914870964009438      1.765260075125931    -13.685408798836812
O      20.079865884899998      3.335868196862907    -14.132080339445462
O      21.159818026895959      4.315303106528656    -16.349803226752382
O      18.481514002585509      1.414222885148664    -13.001715339811705
O      21.171585132701985      0.760807274989844    -17.428643157855202
O      15.052818197440578     10.493973039927026    -13.226409587112183
O      14.841674564062927      5.505077501709455    -14.876048193924278
O      14.123299963044579      9.137846938560106    -17.799073217124199
O      15.198708900410844      8.472377510630535    -20.045464591362339
Si     14.209809803773670      9.478077072306485    -19.375101124691358
Si     11.532256399806940      9.520413307111118    -12.980948199982416
O      13.477491602963459     10.191464313665898    -15.611106252352808
Si     14.736844501218114      9.383164953234330    -16.361133687800088
O      15.265829926490900      7.970617172489960    -15.753383979011371
Si     15.805505456127014      6.468871908651540    -15.674867147194124
O      12.703632278107097      9.753896935362372    -19.863350991158150
Si     11.233718726734368     10.170823154670185    -19.221319160009124
O      15.841929417996360     10.498158558275016    -16.410021972618246
O      12.915429461370239      8.822917287423573    -12.653485964762872
Si     18.790707382145868      6.942283829767137    -14.686413271780314
O      19.287167245483062      7.093029529608463    -13.216295634496458
O      19.457130314238636      9.489844983100511    -17.747324939500650
Si     16.817117856373358      8.367802921839502    -19.808692513794036
Si     17.401986655744793      5.799452725059677    -18.430235723342768
O      18.587777158524212      6.695662399210002    -17.712309415783555
O      17.252833473860949      6.377396932339190    -14.876998885292330
O      16.280396233978436      5.945987495890841    -17.224801886782195
O      17.065080636103470      6.755019453690924    -19.653831408085157
O      18.690590974775485      8.173497456711333    -15.725557694384181
O      17.176993148216219      8.573414493285039    -18.198019580632945
O      17.691551417921666      9.505622625918610    -20.392748104643989
O      19.993864689410799      5.845131077971351    -15.193992713265894
Si     18.532593495304589      8.300403389015676    -17.321394644864409
O      15.347514642706949      7.933961261186350    -12.692518559872436
O      14.509951687485502      4.381084201222910     -8.169176993530272
O      12.898052349112696      4.009463754855415    -10.208993118504493
O      14.733074372779519      2.222678076085580     -9.394252053608831
O      12.029690275880123      2.582400499182528     -8.325158451609230
Si     13.505307632846653      3.256003273352392     -8.954436632385974
O      11.353405949083115      2.977834350375991    -11.996608024284251
Si     12.227013661664605      4.361869353008053    -11.685931481910913
Si     16.111078153865371      5.004902051347255     -8.445846855384817
O      16.351099769636232      1.854401101856396    -11.443794348841415
Si     16.309008757525707      2.327497122194869     -9.918468549288615
O      19.712123566941678      1.424709337405814     -7.815393994409990
O      20.057175855716689      0.385416504218058    -10.143133821782619
O      17.521948054486888      1.347415878455995     -9.300191726022474
O      16.690429663897586      3.806347275490906     -9.357695482260556
Si     18.960139474861229      0.570193761122250     -8.968179698726939
Si     21.039785518825017      1.891139858942385     -7.099515385067925
Si     21.326285339091712      0.717875981743177    -11.017137224516244
Si     21.231113887268361      4.833700337389270     -8.079021563959230
O      17.255336633532405      5.346715028960552     -7.272304635933229
O      19.649812257779242      5.106107101984162     -8.166473733911671
Si     21.245564139219237     10.159173515257352     -8.454560524202392
Si     21.004778609265827     10.143525541459342    -11.638182646017821
O      21.407101806129798      3.425624924872705     -7.245839686713722
O      11.131676186703165      5.515493477120601    -12.024988859657025
O      14.530266255445936      9.817097141482053    -10.907978682344151
O      10.816681010253395      9.907507987709291    -11.621773521497849
Si     15.957919968315311     10.229280051463768    -10.269376635854035
O      16.137081866560049      6.416420273667365     -9.217953512309183
Si     14.430869648617339      9.138662662737509    -12.435731087022514
Si     21.334211334188200      7.508664414281172     -6.679983405244420
O      19.834735812117533      6.767267343966536     -6.303949879607966
O      18.175622181127945      7.380387102997902     -8.208473858988997
O      18.389832566911331      7.289568870000183    -10.665141357235475
Si     19.672545489738326      7.524076614719960    -11.687823376864600
O      20.948942828615834      7.008654354075479    -11.138361087656616
O      19.857688496937318      9.153124651567500    -11.921389029083802
Si     18.705908095095808      6.137115753492465     -7.390929770332563
O      16.757956931503820      9.065276725137815     -9.745737507443520
O      21.095774802462810      8.761682513745185     -7.701117771458056
O      21.304544558884807     10.157742982074820    -10.061726834143807
Si     17.286820668956036      7.566685574186577     -9.530423089975272
Si     16.998237201532714      0.818158634471837    -12.595789550303115
O      21.355762072814809      1.418748160456873     -5.575575178088916
O      20.922241235992118      1.068832542355618    -12.592845504827503
O      19.358967069741041     11.052462032526584    -21.824207374359588
O      15.377752989005792     13.526178052971709    -19.197570214845122
Si     15.568163392212906     12.161831973562442    -20.092113451104172
O      14.920374935686251     15.526440447919489    -17.624288012769650
O      13.700788626578261     12.716456306916275    -14.602096724460099
O      15.457999253461375     14.886673642370669    -14.145835553165039
Si     12.736957348021699     11.424490263595938    -15.022242681249264
Si     13.989182090838364     14.259658805078203    -14.153886960806059
O      13.067036587781386     15.131826790851530    -15.097413816090171
Si     11.612180302331184     15.463171488581651    -15.750881354387689
O      11.560792976442320     12.075496371075365    -15.899165719471689
O      11.320331048096945     14.274319305355654    -16.924227608900036
O      14.606535613584429     12.968772667098488    -21.180410996457443
O      11.447706010299283     11.509133984304119    -18.351337962197260
O      14.991423777252635     10.878353897293488    -19.401893030101650
O      15.440774813935077     15.566975066493040    -20.905424159459205
Si     14.497273847050479     14.408042865118661    -20.522823308517712
O      13.106481896374872     14.838979038812944    -20.007362660173019
Si     15.801068832013421     14.236968570234303    -17.792811180317607
O      15.821458729882792     13.090523368082232    -16.678958479640080
Si     10.933756674337186     12.704156133030379    -17.258210656976264
Si     21.418554546890554     20.747324437167070    -16.846319054471245
O      11.996486589834161     10.873900182998540    -13.708946104763919
Si     16.047987609414875     11.662888083029511    -12.883125626263146
O      17.037179717337303     11.880071331833138    -20.560491684491890
O      17.317627773835618     14.627423880548154    -18.079253377926701
O      17.960158077250671     15.414703510789554    -15.292537251198883
O      19.701098417163742     15.698011073685018    -17.634840889453351
O      18.050142814006268     11.621532588926069    -16.725657350340850
Si     16.856458381170803     15.738818364342784    -14.170505123794934
O      16.697898693999750     11.984042526783927    -14.388623355877998
Si     21.150165153669107     14.197925561828148    -14.151516515713825
Si     16.635128536408111     11.848504262595624    -15.995685257333200
O      20.392627883838557     15.188160992287475    -15.033608363120630
O      20.571273093349344     11.566487337135754    -16.763534497097460
O      19.070991218056641     11.442684252680374    -19.190561096810200
Si     19.306015105861388     11.124524720497821    -17.651282380665087
O      21.365759174456151     12.744144199828852    -14.729581516214944
Si     18.250311226472665     15.924209543895470    -18.372514686780907
Si     18.398727620933144     11.011119871718339    -20.670081316225179
O      17.731470616571421     15.586930015533582    -12.755017574199766
Si     19.193464247487782     16.185304258502100    -16.056508816189261
O      17.788389383031976     16.380749766314757    -19.819405573592853
O      15.492003433679381     17.377466651976995    -19.199822169834345
Si     11.618609655182478     17.996042094649336    -17.743159935222696
Si     14.549059373838629     17.112341224984764    -17.974538102578357
O      13.031720142093363     17.613973432492799    -18.306443859242130
O      11.435358928938912     19.651383505203352    -17.502212705855101
O      11.563865801539128     16.938844835532020    -16.427916804958020
O      15.625743419643356     19.874060695735778    -15.202611223819682
O      14.078995931300684     18.316686154327893    -13.988576182890679
Si     15.287137577533116     18.285483529511946    -15.131424642471266
Si     12.124339447560654     21.065549771040768    -13.990777603441760
O      11.312977210921169     21.021357305337954    -15.447447346768264
O      14.777816255663586     17.807409576569359    -16.555234272692111
O      12.070856993869453     19.660013913766019    -13.108540897524115
O      12.066354229740641     17.077462338410250    -12.966353209069457
Si     12.945866644054416     18.365396081913293    -12.877910119777974
Si     15.132045964597944     21.378020077492458    -14.902777436463959
O      13.675385785270217     21.335545545998468    -14.188969170772605
Si     16.353918874075667     16.900868709414695    -20.532422937743725
O      21.013960663598937     19.184228289032365    -13.653452810664618
Si     19.737747550592996     18.316342920719851    -13.871799174297301
O      19.805515475867729     17.016942196598670    -12.821260584217514
O      18.417624987448090     19.078101300564132    -13.319078833898622
O      16.539053242056486     17.936065116701752    -21.594798678769063
O      18.071023438646623     17.029212189706236    -17.187505381410379
O      19.812457321758874     20.716358745825083    -16.699810408600605
O      16.409744927801071     17.227809834508712    -14.499803467298126
O      19.639695163690611     17.537399003584031    -15.215977722095982
O      15.515456309170929     13.377822879301084     -7.518419069243128
O      11.785795859196856     14.052625619364244     -9.846946874192149
Si     14.675060392802617     12.681214126429444     -8.713168001356014
Si     14.775277971749185     14.228872620662171    -11.545210159622391
O      14.638746291215734     13.718180407689385    -10.014392958540434
Si     11.719340665517528     12.836948158465056     -8.764626800548696
O      13.153807425271433     12.464733093404643     -8.333108143949723
O      15.079307078239239     15.874804486711966    -11.421111748077337
O      15.508217550204652     11.397689589662644     -9.222427670727443
O      15.584439760953831     13.041723418143626    -12.286753502279170
O      11.006870533960766     11.633522546819210     -9.513375813541668
O      19.994106680597064     11.180296654852125     -8.183421809644392
O      17.010485854070758     14.868196013588932     -5.853774725824212
Si     16.924053949288918     14.109816259913378     -7.356492036108220
O      18.077788117814169     13.088961126423250     -7.830233997807377
O      20.427397514053961     13.631187613352564     -7.503384206782331
O      17.000961853189814     15.455635952350844     -8.300841738136505
Si     20.871179238576342     15.070059978197724     -6.937964275392420
Si     19.458825461361254     12.647706069883276     -8.426254871717427
O      20.700939589718526     11.740920919394366    -11.947384677002701
O      19.534778420603278     13.013140829218061    -10.010975985896485
Si     20.559552867955805     13.167485927353789    -11.323620123368219
Si     19.249169203594025     15.745860071222392    -12.182702921934688
O      16.700355992693570     11.026929671184911    -11.531798208444691
O      19.498852455965601     15.975039946347959    -10.604838110613887
O      20.074813122159124     15.762443739541522     -5.736154249372206
Si     16.540790761749452     17.036695041524382     -8.349776926241459
O      15.491444924802892     17.455268165076781     -9.458330349311742
O      13.734911944927669     18.167163075839241    -11.497848571216386
Si     15.094619632757640     17.396575304137727    -11.031995147053991
Si     17.445689421340077     19.360933552575982    -12.068667074275009
O      20.576280865730983     16.015793607602358     -8.196969564172530
O      18.314073779982358     19.144854400011489    -10.753629002069980
O      16.238548970892516     17.094189403934774     -6.692279066481094
Si     19.854414194677251     17.234098530882775     -5.206163160486790
Si     20.600943535553387     16.745570615434065     -9.633091729409459
O      16.293590630460312     18.288026207167665    -11.798413533303952
Si     17.035747157840245     16.407255144605475     -5.569024696148941
O      20.281105735178251     18.307903756476843     -9.425094828571678
O      17.054713089608871     20.876345560965760    -12.024570696845108
O      18.791486400350912     20.506179245853062     -8.577626084263144
Si     18.874797268284507     19.036521724152287     -9.237610691733446
O      20.311998950020509     18.347863744433194     -6.328561368814593
O      18.241243728905626     17.138256236997382     -4.944101525351150
O      17.889564413005758     17.912816687716330     -8.467197927426787
O      21.185558651717869     17.910040556975208     -4.486506509525935
O      13.503611660513817     14.257944391785809    -12.562438380005906
O      20.233142234292306     14.323031802166943    -12.565097735844843
