# Supplementary material for: Ground-up generation of periodic slab models of dehydroxylated amorphous silica of varying roughness
Source: Phys Chem Chem Phys. 2025 Jun 26;27(28):15196–203. doi: 10.1039/d5cp01570g (PMC12232287; doi:10.1039/d5cp01570g)
Supplement: CP-027-D5CP01570G-s002 [file CP-027-D5CP01570G-s002.zip › ESI_Structures/Dry/structure-number_54-alpha_0.03.xyz]

432

O       7.747417133744642      9.308625083349254    -22.612756962298750
Si      7.008462555285616      8.924039647805422    -21.266536079021293
O       5.547021845149362      9.651119731894234    -21.355364872658853
O       1.099896630363314      3.415533759329394    -20.925525023504719
Si      9.125914461259656      1.536391714255299    -17.484776232844162
O      10.166736103239424      4.822288839189873    -19.421109325450203
O       9.415707271168584      2.500225402547448    -18.749000720025354
O       8.168432981266010      2.633942115416937    -16.626468569947580
Si      7.637723499889064      4.159966683017022    -16.505917344276082
O       6.032629719399337      4.470267407407942    -16.755973920931410
O       8.599437337220486      0.060995575529034    -17.839339443660929
O       8.238467352528573      5.046927420311673    -17.748788506818400
O      10.684324609534563      1.261486886275217    -17.062732251646295
Si     10.623346755650214      3.583622631361045    -18.548613526375050
O       7.472429281644067      5.262938856144261    -20.082955949584715
O       1.002937653648541      6.554932227102388    -16.843297188126165
Si      3.238137650000617      9.851654564797913    -17.891642970710258
O       2.967515859465942      8.343428812588007    -17.527354803386451
O       3.743964172283523      6.184093055966664    -16.510019388135721
Si      2.443938841770569      7.197606354310249    -16.468205876968963
O       3.711630841590471     10.203344962329174    -19.430842028311346
Si      5.304504736070251      5.926357525808159    -16.887670498712598
O       4.625321804836004     10.359329235001395    -17.244411788727842
O       1.931291352702063     10.648251137748590    -17.323917942904558
Si     10.074173118414794      8.026625456682993    -16.291678961838336
O       9.042689504910991      7.148780350097921    -19.265432821933267
O       6.568241112229720      7.508311783088775    -20.702297198682508
O       9.545847725847457      8.947894901096975    -17.572957146985104
Si      6.228818028378216      6.172420695932791    -19.897541410023010
Si      9.458946215393212      8.701006234538253    -19.197272614043339
O       5.567682725449194      6.299096923418595    -18.504541930177435
Si      8.795575506124536      5.586769223716699    -19.199712753659171
O       8.188037381102209      9.466567464419228    -19.986184241704006
O       6.206431027067813      6.801593654587426    -15.841010149220635
O      10.720595821019174      4.190093353285451    -17.028397170703226
Si      3.435365539157716      2.169352839244286    -13.691296681605850
O       3.635632532983324      3.043063086256888    -12.327431137896024
O       2.318259338166714      3.071117189517605    -14.323626827010040
O       4.808492360377171      1.711331693982751    -14.292765657526685
O       2.655912291917611      0.831479015251410    -13.214535662522403
O       0.381138766811522      3.877816659117553    -12.886487603340793
Si      0.746858396799553      3.400196840382449    -14.316689853411267
Si      3.540634080480877      4.483778217653096    -11.612275386172076
Si      0.376872456422257      4.387095350898042    -11.342991161153668
O       1.122478239131323      0.853159645643120    -11.175185924714095
O       1.935711735122145      4.768231845178494    -11.145371366207934
O       0.470102593947957      4.716619468794826    -15.172226011885526
O       5.320089628442052      0.221118303989885    -12.388107214842307
O       9.099362314255286      9.306144704164165     -9.264846122311708
O       4.521862891534606      5.472245686135937    -12.444429798330667
O       0.106564750483066      3.145157155765910    -10.391259782261830
Si      5.997732165774490      0.707823469869794    -13.747362153747938
O       7.270930720193014      1.547944186415842    -13.437636943347743
Si      8.745740922397713      1.989220503522308    -12.986610802883423
O       9.876659196347259      1.941860616884132    -14.145120608502975
O       8.767467975942882      3.489583845310812    -12.422310358404427
Si      8.794929647963883      4.875694685415005    -11.542626430271298
O       9.235018272000906      1.066391492325528    -11.776283981856121
O      10.168011965181774      4.723569209366937    -10.655694153498702
O       7.944366908479006      5.047365377418710    -15.148482764537361
O       7.113546561243200      5.221156167187370    -11.371973598609680
Si      4.918058947944058      8.913316463856633    -10.538885114193823
O       1.765320961043242      9.474371713106455    -12.565979829083204
O       2.198045135963478      8.118419644343831    -15.096859471567814
Si      2.044592811095434      9.525797943451886    -14.227278538341519
O       3.382393534857495     10.376529147021817    -14.224865487324111
Si      1.977448925744333     10.083861211362752    -11.042854490261590
O       0.941274720471564     10.381989514035480    -15.067296926060306
O       3.381606836827047      9.343625324183956    -10.362270621123368
O       0.439188754612097     10.122061610382747    -10.384175648219324
O       5.187817597826766      7.349981422409464    -10.873423426461098
O       5.387246804124894      9.984212638581752    -11.653089543915884
Si      5.613774642060580      5.779832330353122    -11.148853610694077
O       9.305047176881384      6.054975836270256    -12.489893927940001
O      10.088291160176960      8.429698897606640    -13.037333896916540
Si      7.562536877377442      6.662473064456207    -14.899942568576908
Si      8.712029812174086      7.597618585600067    -12.357980625715893
O       8.282778624588914      7.364251522228704    -10.750169701909318
O       7.513969378480944      7.384854866009458    -13.414013113966288
O       8.173579301120993      9.215092238244996    -11.655431505923813
O       8.903432283752434     10.543640518230283    -13.883654195813849
O       8.692621040616025      7.489328312987613    -15.664908277408372
O       4.608020884258261      4.677502773409692    -10.381220439281565
Si      0.416507287834201      1.658600750929644     -9.891946865494630
Si      1.392792893893085      0.465720062746533     -7.446883167454361
O       1.291265929863063      1.664843605121391     -8.547347790480590
O       2.618990884675080      0.433173134191307     -6.530410148357460
Si      9.703636259124504      1.399989156964142    -10.231743788853136
O       8.306007808293046      2.043815819166837     -7.417895805681048
O       8.695708069790559      2.600601966041311     -9.759783426400434
O      10.425529485953950      3.674731468179831     -8.343126977966083
Si      8.762843973250730      3.344719614806565     -8.229547586073618
O       9.567596611055700      0.419803137812291     -8.931476915491640
O       7.159361014951202      0.212301606462122     -9.170041452632683
Si      8.227576297504843      0.521944731768926     -8.002208057669183
O       8.108241363584899      4.729195636367340     -8.277874439619071
O       6.331931110730668      9.030224607551514     -9.635893812142957
Si     10.456993960141007      9.694319710651758    -10.061825227940135
Si      7.791122855231984      8.691170935068444    -10.058797254415705
O       9.956569051627113     10.703221554459384    -11.223511846993020
Si      8.683857954944296     10.602814101114230    -12.264951888703790
Si      4.422489300666363     13.424005077243972    -22.264898609008185
O       4.393709062065043     12.948608932715832    -23.860445304055446
O       3.603946818536381     14.540252664102654    -21.533955290467482
O       4.520527401477157     12.137569745740549    -21.260056287950693
O       6.046368664161500     13.713511410758528    -22.636719078221009
O       9.933695424642227     13.514665559453947    -22.276821546182859
O       9.137599196058506     11.555414185626432    -23.707238425266326
Si     10.053349151973238     12.801268386726324    -23.651702639662361
O       6.759514462366426     13.969161018640214    -25.151844596530168
Si      7.966259127826324     15.016864343696563    -25.125531687734515
O       8.325128446596159     15.525719202592454    -21.704661455072635
O       6.662318514179226     11.496824623269836    -23.904136984145637
Si      5.996147849473643     12.949929838588611    -24.101751833062121
O       9.041845507122865     15.626937361889279    -26.155543850929970
O       9.430497701840657     14.178510880002865    -24.533828632324500
Si     10.400714852536447     15.468389273746650    -25.356002080968878
O       7.872404524370680     11.382231995524211    -21.514884416711084
Si      9.706400472920430     14.795628239132096    -21.291636544907430
O      10.674345781016795     15.960830047028201    -21.816781992234340
Si      7.867900391515835     10.843653265511398    -23.075445478082212
O       7.557956468970212     16.149628503404177    -24.078244232481037
O       6.646670932898502     17.678533505782166    -22.027811211282504
Si      7.852493897541549     16.827266398180363    -22.602925206681007
O       9.206313356253448     17.715405944418393    -22.744929909806842
Si     10.749687884482107     17.265129028060713    -22.808351813955490
O       4.555681278186412     14.578408251752936    -19.123919860244158
O       5.030548665827454     15.363916655370714    -16.605207948092243
Si      0.611137644375678     11.017181238072160    -16.537824215287948
O       0.373231312886980     12.614264136914926    -16.560305633645385
Si      3.661289540150395     15.431313927996108    -20.199365237549241
Si      4.815754658556465     10.811728995304971    -20.395019137367154
O       2.232132617675129     15.884014659430091    -19.645443858884040
O       2.676185240712415     16.026877661607294    -17.291406329454759
Si      3.650110672369488     16.048538013180579    -16.016748936388602
Si      5.895033757631416     17.721051307476635    -20.631105824810540
Si      5.648700203654700     11.544828025661417    -16.755999341690014
O       9.787361213997910     14.201462187155082    -19.805259552688078
O       5.800870186200441     12.946262237018630    -17.549744850404817
O       8.927582814376455     11.994783259137744    -19.158125545603689
O       9.621210619620433     13.457874312480369    -17.126864781030712
Si      9.991794955295530     13.127430755387619    -18.670950532273650
Si      5.608565853141177     14.502395577040794    -17.903533722457425
Si      7.828498305608873     11.206677089658861    -19.878808314784735
O       7.052058267061177     15.072758606742710    -18.505642797127454
O       6.270695914174905     11.041677580085819    -19.607099472452944
O       7.150614279668146     10.998720802461825    -16.375443426715151
O      10.699825232550678     16.581501195770759    -24.287930343622140
Si      1.786873868033161     17.013675654635719    -18.472213835128940
O       3.658896209890467     19.702686008276913    -17.455447431465227
Si      4.264620351754058     18.863444639394981    -18.678096149120272
O       1.505835661969863     18.239595828251872    -17.188780876427916
O       2.933584348924866     18.071694730932933    -19.089839863862977
Si      2.719265315653149     18.977053030693501    -16.398732235689746
O       4.746187260812838     16.590041333931360    -20.630576041825233
O       5.180682813873123     17.835190674106787    -17.739775805602065
O       5.155640187295286     18.985530583112915    -19.991026902228018
O       0.121813332352568     16.991594011422514    -18.700450651917350
O       7.166769834718476     19.377294910682949    -17.339072615739532
Si      8.658309179940497     19.996814433637553    -17.503904969002022
O       9.492000360669717     16.751354141544731    -18.831118876639863
O       7.115924769612478     17.355743251056971    -19.619596591032774
Si      6.416371581178467     18.036899484581930    -16.783768970688072
Si      7.958938689891003     16.468407391161424    -18.564723682432913
Si     10.650606184421269     17.969479082514315    -18.639049527731999
O       9.459475586459980     19.144976351504141    -18.646817814733666
O       7.608585459530283     16.987943076132030    -17.053594038353047
O       9.565696609018371     19.648552899809953    -16.177494618315343
Si      3.913814580850271     11.912138544466849    -14.250320687577801
O       2.156831409700990     14.237183168024115    -12.257427735380739
O       0.645433272828911     14.422260498852328    -14.674555137860146
Si      2.074897882787262     14.322880471404122    -13.879819927397524
O       2.620687078887092     12.800578112808839    -14.265016597444541
O       4.761962905728100     12.158081345264655    -12.827523872394071
O       2.268776073965692     11.668096784959960    -11.163842614725530
Si      1.726900497166070     13.152308598775235    -11.052532912238155
O       3.046756732671593     15.272962484443664    -14.703910911806226
O       4.776318563807653     12.061060340460296    -15.534802084099795
O       0.103005784353431     13.161377956718050    -11.445815748648524
O       7.423735987964583     11.553338136927156    -11.904567894212487
Si      7.839486164859803     11.178182969288963    -14.886009310452723
O       8.463972898946899     12.617707791563824    -14.905713388296908
O      10.083309877975880     14.662286046733595    -14.895029692067975
Si      5.977006690322126     11.186126814309018    -12.473235892677287
O       6.525545319487868     10.835840622065222    -13.994755795998895
O      10.729187514038010     17.404363566570460    -15.046732145248239
O       5.466262156626970     18.655329071407152     -6.588653158471555
O       0.086038522281397     18.442352268040619    -14.243578779053180
O       3.050848095905524     20.512341592468029    -11.566177253206771
Si      4.638730574040187     20.363995270228994    -11.701712794856569
O       5.127324777057778     19.289567445552120    -12.904607746051937
O       0.835642983235143     20.583170388700275    -13.035186650986301
Si      0.647608034368223     19.941117526722874    -14.464608463473926
O       2.100976236718344     19.929968334002133    -15.325018225889213
O       3.491902766853502     17.637958276505859    -15.719260584763276
Si      6.971978542402364     20.281913992595989     -9.743268021626985
O       8.103623469094192     19.941131422659513    -10.794213413898580
O       9.546365351783940     17.653608508172777    -11.166216596982808
Si      6.403768679760863     19.226029606309751    -13.869211635038399
O       6.512661739790366     20.804417751353178    -14.414911247985511
O       6.243333146940707     18.302790461150352    -15.250550951482783
O      10.258921256491238     19.008854212334406    -12.623247103002896
Si      8.822400973812886     18.963652613967600    -11.855462441007347
O       7.635283021485098     18.791453406178540    -12.977964740105460
O       0.122298104671064     13.591486937195354     -7.508487023684553
Si      1.183074417313023     14.409061945455756     -8.505969830142050
O       2.114721035005400     13.748540956320907     -9.588954345701810
O       1.640270205729195     15.937563521879239     -8.308188801076490
O       5.075551807848470     20.860704988500398     -7.066550874347856
O       3.106659714413121     19.506280923711973     -6.155167748946112
O       0.681358622894338     17.999319067920307     -9.500273607822100
O       3.289655732325414     17.971158796414425     -8.211265790658262
O       1.118430325540732     18.120555008808577     -6.914558406094005
Si      1.701271743307650     17.546459500348785     -8.330453681955113
O       3.144603096831124     17.328635931462085     -5.746247612198808
Si      4.025174463001972     18.219646823561444     -6.822572655266947
Si      3.835414954798955     21.080673950257143     -5.985144028089990
Si      1.926646909251180     18.373481450061330     -5.482781323845704
O       1.150135488145248     20.729707300432000     -8.438355326744489
O       5.510485887072505     20.109238352504644    -10.439364460150825
Si      6.411813755693409     19.915254477957198     -7.081259309382168
O       6.982678585939737     19.327249559783976     -8.487443594118764
O       7.667921819159441     20.948241513454512     -6.950098723786050
Si      1.874974856000631     21.406250535488937    -12.181991411225626
Si      9.772487836484268     13.288850542463283    -15.585728877285034
O       1.188306586869520     18.810892459049814     -4.260725558310784
O       4.430066782144711     21.135650626238995     -4.605334407458489
O      18.418097946641478      4.758019609845969    -22.624035935242134
O      20.100275522437691      2.666057334927073    -21.642613139496945
Si     19.030991283452199      3.787931365084329    -21.452733394666552
O      15.087642802405696      7.904822473414505    -22.174211573520125
O      13.043338975114228      6.238350045741346    -22.009481213169522
Si     13.932773926750411      7.140423233835705    -21.172580762974604
O      15.811536752218480      9.101280485779977    -24.301559938760441
Si     15.991131874220818      7.667517346146457    -23.454434479160639
O      16.185523105504775      6.081152980449125    -23.460339653190530
Si     16.022786979327218     10.535984868214152    -23.672168338455592
Si     17.475648813728920      5.997080559757396    -22.460707565607620
O      17.645599290369738      7.593099512220599    -23.004555388305640
O      16.763088939572569     10.527891714570634    -22.245256920034024
Si     21.244437143362227      5.486210502755366    -16.396699265687744
O      11.958040317075374      2.703235061924637    -18.403393685569569
Si     12.186034681673121      1.811760168605778    -17.068664513454088
O      13.621321351037704      1.187716830077889    -17.381530444082593
Si     15.166335963482364      1.637143007516162    -17.333296102430197
O      15.076795300448895      3.089179258868090    -16.528919199720985
O      13.093488499766513      4.876986627679461    -16.771532452028193
O      15.812697790433909      0.502978104455539    -16.459354065276386
Si     14.405503237293056      4.412788145964544    -15.931009250515382
O      16.065765563616960      2.093646062155652    -18.688702626881039
O      16.484715709266734      4.677557236996297    -18.941669936330005
Si     17.122723404135410      3.227784012314681    -19.085364842030017
O      20.120876797595010      4.473566422459906    -20.424314006454708
O      17.829867127641897      3.230745197051502    -20.581497924446314
O      18.450527865193717      3.124220839742456    -18.185645799475754
Si     20.026671659455694      2.850795055822759    -17.795182151292646
O      20.715513726157361      4.293245262261749    -17.330028022809394
O      20.051764435234077      1.781095833974509    -16.583080107251519
O      20.857282857230889      2.471622479839784    -19.102352640278358
Si     21.185803071948637      3.115268192502230    -20.503632350885681
Si     11.556525914595976      5.341554034768436    -16.314519664618711
O      10.902862351344844      9.279889998052122    -19.579641469378615
O      10.893760573734829      6.722151482415826    -16.748280849502621
O      13.044102351144867      8.933025185505688    -17.919893676352842
O      13.224255147702074      8.428783675042771    -20.532552724576732
Si     12.562175164664215      9.305653993843807    -19.428734065486807
O      14.776778627756091      6.419350201988978    -19.966205738890515
Si     14.161460144293539      9.302783268197899    -16.751979028888947
O      15.480319029222317      9.590293482034179    -17.660589847648236
O      13.385475191948389     10.474545095574861    -15.876637570459962
O      14.618649388433163      8.072374501984648    -15.793545894417727
Si     16.285055291644685      6.191839890302636    -19.542001596158638
O      18.129559707497759      9.323060519119734    -17.426459540207716
Si     16.847130953134524      8.960417089341210    -18.333190001056568
O      20.648973036073212     10.273397135007579    -16.904420730212436
O      19.967850630904259      6.322099000240621    -15.978022564706771
O      17.050684464309846      9.685720870775205    -19.772546326770183
Si     19.173284661153254      9.915195365791293    -16.359295284226711
O      16.700607696397668      7.403767730520987    -18.517739911996529
O      17.176649736549891      6.170575083438700    -20.865590169613384
O      13.868866109647666      4.164867353922791    -14.401333949179129
Si     12.601884640717456      4.661832809501377    -13.545136477475124
O      12.008772208734348      0.490069847408386    -13.705623814460147
O      11.844465732500396      3.270631457535869    -13.226499663623851
O      15.423789215535344      3.884668164018182    -11.532313340334293
Si     14.033398989983347      4.770549618013941    -10.931614012028898
Si     11.502179258302833      1.962583252806116    -14.085404180270745
O      12.237289441954120      2.313327077440785    -15.548621827244940
O      13.262940103460352      5.181490336283542    -12.234329460233775
O      11.758586811772441      5.370664684223344    -14.754971614045072
O      17.300454348768515      2.066927786736640    -12.557560135971944
Si     17.874327161586802      0.651774370579873    -13.250487395619869
Si     20.411251859962114      0.963766384287475    -15.207150067437647
O      19.137075603772157      0.994571220530271    -14.263516872704539
Si     16.834626007929298      3.444605829958311    -12.045595403066331
O      18.004067995177493      4.542455315574923    -12.050222369655284
O      20.517633900203990      5.399968582465110    -11.330599942587810
Si     20.309266540617145     10.646831832456494    -10.176057176911767
O      11.844408630413682     10.603825732953787    -13.709722830974146
O      12.740688341864269      8.228091846091562    -13.387030484268639
Si     11.377797048927370      9.053213834982415    -13.780969390239392
O      14.927413502014533      9.838966555480855    -12.716775029794192
Si     14.185164385266052      8.370108430667056    -12.790151133163757
Si     15.684503274167785      7.064675261331704    -15.047978505353251
O      13.903250037418358      8.198475108050557    -11.095492990200688
O      15.209398210654637      7.398214050640834    -13.529389225471474
O      11.039791896962392      8.779069003400730    -15.291451847096676
O      11.297004682286211      8.362949751547113    -10.391490823332393
O      15.332613998233924      5.676647496186567    -15.692833877228248
O      16.450458605665570     10.093271152469216    -14.727429137452196
Si     16.440582476770960     10.256985568385053    -13.082044797189599
O      18.369529721607314      7.072036059272711    -11.181682721828363
O      19.393979999747280      8.708310052297531    -15.245021370290104
O      17.343258768431703      7.145725399403974    -15.135860209376442
Si     17.904563032819770      8.582949338640821    -10.817887072349366
Si     18.979292318326035      7.186444580180218    -14.976474171442204
O      17.350880955723301      9.449649782959638    -12.164830046996036
O      19.266404574627078      6.476714770688649    -13.559291374205916
Si     19.172765090709735      5.899119973867827    -12.069067007815756
O      11.144721447844125      2.234035180808263    -10.288884815031100
O      12.785521674866400      4.214811925588283    -10.010616941110799
Si     11.200985872974156      3.820559935421839     -9.786377477694620
O      20.742976221279108      0.629806061163025     -9.397679073980715
O      21.319266175100232      0.139984032710498     -7.006273960409176
O      14.838820134300022      5.956028093422851    -10.229262141528057
Si     15.042262232612501      7.469905712913340     -9.865997285315119
O      13.879558662508328      8.032202301636724     -8.925161770083420
O      11.942860925070356     10.050032051631078     -9.398702499990524
Si     12.729139914200537      8.682559535279381     -9.820167878882199
O      19.109763209402512      9.477962180874137    -10.098076403962757
O      16.486757690697601      8.168083525121332    -10.031454087261972
O      21.441583871788900      2.047910817843536    -14.616041688129263
O      16.678849691992028      0.061737434597550    -14.131144257240406
Si     13.463053209369670     14.380753906975587    -21.698319937648733
O      13.042649300101219     14.250946163454472    -23.261401043010281
Si     12.663979141381455     13.745021153013010    -24.752171001063004
O      11.769408202804161     14.769258861841612    -25.657874162832371
O      14.083565064759977     13.273374775701273    -25.359031148996436
O      14.986416380692674     13.983702569401441    -21.689637027620787
Si     15.412767929640534     12.790281467414113    -24.546509739406233
O      11.507663781775596     12.705021421786327    -24.309278338542558
O      14.801513218515721     11.621232968736312    -23.515228119595008
O      16.049852072295394     14.163853373122954    -23.862301586365245
Si     16.285671311053541     14.678316131559866    -22.356426227877567
O      17.636334394069966     13.924401746011954    -21.849947405230424
O      16.577508513402201     11.646501322754304    -24.763306812643677
O      16.030069415825427     16.145018153171410    -21.632878856887636
O      12.036252307243620     17.978258083724313    -22.255823729393860
O      20.257929149878830     17.351006075905051    -16.139246525595563
O      13.221368511772337     15.904044297390113    -21.279156348954203
O      12.802531554364442     13.378067735748260    -20.612834262203204
O      11.538910406566091     12.615198261455040    -18.544309435043424
O      14.320154443013164     12.966484693901265    -18.408015539243276
Si     13.026872095377982     12.488588582284651    -19.329731886458269
Si     15.432758267263820     13.512726280720784    -17.351048931050748
O      14.376870902359830     14.622082736594699    -16.574797825557873
O      12.303684517097555     15.776062158333339    -17.687508694109560
O      13.025766392659030     10.878328384782783    -19.602724151230131
Si     13.794145807673930     16.032593546714768    -17.423780911008095
O      15.980043949001503     12.436535504850522    -16.253090952701264
O      18.775013202313936     11.671926190230183    -20.911101189428873
O      18.463319529051137     14.082959131573938    -19.393954458663448
Si     18.150518342505421     13.092894830605498    -20.585223438892992
Si     17.910572998832127     15.289816662574935    -18.495435943979615
O      16.709181333335817     14.543044397047607    -17.658896867595555
O      16.800042094341713     12.140248713281089    -20.153328686648312
O      21.486322341990341     15.286262942461484    -17.061411182750859
Si     17.398527067751967     10.774941655625893    -20.821400743035952
Si     21.370127319327647     14.057899343329762    -16.114394523397749
O      14.599945592863278     16.104645367291567    -18.833258479046762
O      14.300148006855141     17.191092430007387    -16.446578405023708
Si     12.905702597371485     17.451418092997802    -20.974119755149324
Si     15.565863105199567     16.757485316768221    -20.095978800039305
O      11.866695941485629     17.785441816540452    -19.795026790152647
O      14.454211831923393     17.852180850903061    -20.546828643916307
O      11.282823023626804     18.471381879983536    -17.300727764235596
O      19.144898538430368     16.071550785218587    -17.998346732130283
O      16.974872633130019     16.405201497837385    -19.346787823148944
Si     20.596250301033056     16.553829215192945    -17.550871443782782
O      13.382418044101955     12.835578059735546    -14.691653194360761
O      15.120432120221732     14.758893577599071    -14.220337275174165
Si     12.433318603042428     11.532197353379404    -14.985902110969864
Si     13.781757180070631     14.354561950618407    -14.981769635574876
O      12.542761706292209     15.348583453631134    -14.801081203203436
Si     11.009587979127707     15.927391289874894    -14.487327602029820
O      11.035925002153899     12.179828030920653    -15.487398476024763
Si     16.476462978650954     15.549449522062678    -14.029513443668360
O      16.748054203770533     11.794475259856654    -13.577754741095539
Si     19.256614297278805     14.551576244078934    -14.363531922847685
O      19.810095338541611     11.564032761825430    -11.358513312497019
O      17.684256697037640     14.619557814630179    -14.379939268941586
Si     20.019678085245111     13.190071232298981    -11.793228592330360
O      19.662340042880356     13.496194578395023    -13.284208806091240
Si     16.891905798726487     11.597161255457197    -15.212757633118127
O      19.270119034390554     14.455724093349058    -11.133587164368112
O      19.824141969339578     14.005982102152913    -15.741684056916679
O      16.671995695236976     16.157303901481178    -12.602597086859889
O      17.481014796084416     16.187937935669023    -10.208774454662546
O      12.509089387935337     17.727247880134865    -11.844093676875021
O      15.604950022676121     19.458222761000147    -15.461975654652488
Si     13.931676406016702     18.315823692471156    -12.245324356869412
O      15.197049500565274     17.725029061072387    -11.350071108674499
Si     15.662697727066833     21.059525613152342    -15.213292916680540
O      14.389710480711534     17.875122262189734    -13.825885108584375
Si     15.211164950392323     17.896208361248778    -15.229682723909383
Si     12.871209935783000     20.690696763411413    -13.899757614490563
O      13.546713397031525     19.873200643509680    -12.624811015574041
O      12.013588119094948     19.620293718645598    -14.923871287659574
O      14.164938689926377     21.289605202314736    -14.624449347285644
Si     10.908164978453314     17.576074568555466    -12.064186240784199
Si     10.923291368717337     18.838156241392809    -15.779138921655534
O      19.818729259112150     16.089302901802530    -14.128171180060523
O      16.476923701931646     16.878621594742334    -14.969313351058407
Si     16.662180194463442     17.109647582190558    -11.274585178666447
O      17.583517907408847     18.371648372378818    -11.645822972362874
O      19.188090922901861     18.578471188216536    -13.695178976000877
Si     18.848144645731860     19.208058541414776    -12.266940486331990
O      20.060622758083394     18.940125173952751    -11.228572040101897
O      18.335836050445277     20.785114180058216    -12.426062103775335
Si     20.210423628405415     17.681406843502128    -14.589429412664980
O      21.005897400038393     20.919660138270249    -15.184944267703470
O      10.810129343707700     16.231188802539112    -12.919430812623428
O      21.284036076584204     14.445636340612996     -9.407408874821623
Si     18.931651075198403     15.495724926852128     -9.860914416628402
O      19.086179950187969     14.383778466686259     -8.601014855635302
Si     20.340959839319588     13.408793163487704     -8.472202485022105
O      20.257218070250204     11.903846772299890     -8.988843800050361
Si     21.012309453624830     20.861885440094685     -8.385500311627151
O      19.887583527246580     16.779370740439671     -9.635160821465261
O      20.314899956159554     19.522942211560746     -8.727490686937525
Si     20.624080242877366     18.293873657151721     -9.764553161766122
O      18.368423203188474     11.156753644328553    -15.741796139945057
