# Supplementary material for: Ground-up generation of periodic slab models of dehydroxylated amorphous silica of varying roughness
Source: Phys Chem Chem Phys. 2025 Jun 26;27(28):15196–203. doi: 10.1039/d5cp01570g (PMC12232287; doi:10.1039/d5cp01570g)
Supplement: CP-027-D5CP01570G-s002 [file CP-027-D5CP01570G-s002.zip › ESI_Structures/Dry/structure-number_55-alpha_0.05.xyz]

432

O       1.602624784859835      0.334406930356224    -19.151262005292910
O       7.092482170690976     10.272934391893143    -19.759291414796415
Si      9.023540216069668      2.086479192679845    -18.526905206878009
O       9.176479781389515      3.341584501799402    -19.547680548806390
O       8.762995271125817      0.631863831585433    -19.052586128669954
O       7.901318663050977      2.731778501771128    -17.424446525267339
Si      7.430871891356498      4.268738205191998    -16.961409520491422
O       5.906369682579106      4.777883990665342    -16.952683069216686
Si      9.657826454118636      4.792374961702365    -18.981593753206774
O       8.372013158633465      5.112898020723858    -17.970825193036955
O      10.582062401716456      2.025309581159551    -17.887819142900863
Si      4.973834647241091      5.723898082536619    -15.940637021296476
Si      3.362059036160516     10.169603860159228    -17.786515261905702
O       2.756870986498380      8.792928167290105    -17.244128804682259
O       0.987791926285060      6.539183314709985    -16.316934389008566
O       3.567669094657246      6.459170428627840    -16.337573683389323
Si      2.389497744231281      7.490375999833750    -16.333446944614124
O       4.703963111970806      9.888945567868815    -21.106846618597938
O       4.741410116981754     10.167306904420416    -18.566326967005395
O      10.615223764362506      7.363042103485988    -17.533966866219650
Si     10.186102489588112      7.280948604272362    -15.999900929572293
Si     10.381511524720631      7.647843559761991    -19.165504296676737
O       9.988479485905415      6.161795607401500    -19.713383832454589
Si      5.482068025019253     10.536270539955709    -19.981898838332175
O       9.204804627716317      8.731277837887736    -19.191500353814700
O       8.580556205759695      7.308117366420889    -15.775809360167566
O       8.094073903010392     10.497474513335902    -17.449663179039543
Si      8.461958359642150     10.113860693635154    -19.002281399293704
Si      0.070300583987610      0.535191295310988    -18.876172622581795
Si      1.683905254903102      1.213416343667532     -9.502393312386607
Si      3.944438229866722      4.018024117157242    -13.398337504557022
O       4.616202814735805      4.827130523289934    -14.625268095664447
O       4.387220246409806      4.514811640987231    -11.855651065993007
O       2.360596311837398      4.093961133075070    -13.405873017299561
O       4.308975914432170      2.461577856394945    -13.533186259363854
Si      4.221997516611665      4.507141352847429    -10.281508894049901
O       3.148083327840756      0.440054031885353    -12.302514408148809
O       0.613031052171069      4.503882452138895    -11.572895121116872
Si      0.765592470677779      4.038667147162612    -13.161075502652658
O       1.935299881687163      2.666742403420828    -10.268299239466248
Si      1.268371802065393      4.141460989159977    -10.174747080740234
Si      4.556288657818229      1.117683203701664    -12.721491609740312
O       1.531059387001922      1.682717835523992     -7.927297630470985
Si      0.287368715123388      1.728255988464239     -6.896345497901292
O       2.722831642199350      4.960137773426243     -9.892493338811111
O       0.219134886941489      4.157590280055181     -8.961402877343295
O       0.173264236260446      5.054822359305303    -14.236495315748099
O       0.111246429317042      3.291153869676338     -6.539713337962511
O       5.255466234660917      1.709726245646763    -11.354324456782118
O       0.183154930429861      0.862289408883699    -10.008284439545788
O       5.291427273435247      4.414295793114662     -9.137031580091124
O       0.082558313519757      2.559044340986861    -13.133364224151427
O       6.069773479252434      6.751093817509701    -15.431494267700872
Si      6.841761287855141      0.041183754945531     -7.483863268531108
O       7.748488037123926      3.664586585262622     -7.322350216813911
O       7.580597552547554      1.249855316216475     -6.720058724089362
O       6.747567409453242      2.437263995612261     -9.454856296174006
Si      6.793673490946729      1.929874828830679    -11.051578669201104
O       7.663124907018560      4.771157350864808     -9.741460575867350
O       9.490153607147313      3.008773419626335    -10.659820479100967
O       7.794106382748294      0.721949855839307    -11.022915733270443
O       7.372421444386210      3.257538688132909    -11.773620426348520
O      10.058817171248934      0.664955995446206     -9.811445549215414
Si      8.490414281549722      4.231123360164635    -11.056645758020933
O      10.175594110762653      2.341064604482463     -6.864479686063929
Si      6.810723973736489      3.862932766738656     -8.694742175011813
Si      8.546831828577712      2.575712802932838     -6.319096890411018
Si     10.743714401401567      2.175309649585584    -10.112930552020151
O       7.726724894386031      4.886012964462414    -15.449324144732508
O       2.845131520531583     10.621776355523890    -13.932677849579887
Si      2.589009270149324     10.076155975661171     -7.121770276160311
O       2.071001810392852      9.597563520342399     -8.590100017948799
O       4.147796920378684      9.568915895207368     -7.041507949169023
O       0.525432140133875      9.597413826791350    -13.049998432006916
O       2.149837627841724      8.246148330434677    -14.879634723045001
Si      1.641316845620001      9.617450203913112    -14.196297005653278
O       1.330546688903115      9.573885241018601     -6.271804243291440
Si      0.541110217982431      9.404372637715515     -9.143369415220336
O       0.196115767066086      9.942049891617634    -10.571023017844910
Si      5.255486018359212     10.026432311717471     -8.196931359579324
O       0.764015412202096     10.497774189698930    -15.235940204510994
O       8.233833309196097      9.979804064394447     -9.362178819705791
Si      7.548200486914476      6.422926892974272    -15.010994591659459
O       6.028475284481372      8.966903180054905     -9.136269156530529
O       8.036585161703091      7.845860993824944    -10.954751852136647
O      10.111778311298346      7.801208734771635    -12.649503629284352
O       9.241282549000939      5.491597990687184    -11.727988406209237
Si      7.463609178007382      8.668689392483850     -9.794869529655424
Si      8.841638188083905      6.998314989025426    -12.171950103708326
O      10.506664425131948      5.877100875917076    -15.183637549262505
O       7.759356968411669      6.736627766968822    -13.396680106110116
O       5.474293575246978      0.028377116712448    -13.364060517889014
O       0.242796856918877      0.885836489138341     -5.559978067704034
O       8.607994487650753      3.033986078860592     -4.903073112245564
Si      3.976474229632183     15.492466537490257    -17.722497897670181
O       4.705818815019274     14.232262713950822    -18.357732655886785
O       2.964603500689392     14.972589441611072    -16.555725860835945
Si      0.716032607876634     11.240987323770547    -18.983810006075281
O       3.509394936125471     11.147420630285620    -16.411469513473865
O       0.136135905685817     11.419499826802598    -17.483492526739251
O       2.210628732372534     10.836491097680529    -18.717022898902339
O       5.468581550206398     12.200704761896299    -19.900389540315924
Si      5.964804328174197     13.328549222143064    -18.868631529895090
O       9.676481091470190     13.848975541406984    -19.765048916491903
O       6.541063366435217     12.599111342968481    -17.502515309465132
O       9.548352268844006     11.294927435319705    -19.170402414304274
O       7.173336791791775     14.143583063962003    -19.483795590352852
Si      7.590529487769014     11.724818795216219    -16.624727591430648
O       8.783486538343697     12.785758818799684    -16.313377027818923
Si      8.440526222596755     14.747630208626417    -20.393056849051273
O       8.269209004810998     14.763618444228825    -21.945372774849414
Si     10.354857725972410     12.891708629331911    -16.093644073858730
Si     10.514216978540190     12.618477780538662    -19.214173572334126
O       5.036340728830555     16.455060931878840    -17.084207896675832
O       3.198927426457352     16.693850372576136    -18.591343920251582
Si      2.491864719526182     18.078407426304071    -18.359009460600202
O       0.862476036761466     18.202202637023582    -18.637823657465383
O       2.307539101025784     20.943814183514711    -16.934424433031801
Si      2.911431121544943     21.015735129279729    -18.484585245419645
O       2.531172995993866     18.470099393944075    -16.722051207427548
O       2.893177842784376     19.491000219902460    -19.094821278622511
Si      1.717052371962232     19.731488122474161    -16.082655429722500
O       0.207926008166722     19.492178251646685    -16.552846916960558
O       4.454745034461492     21.321835926534639    -18.178070742319257
O       7.185409658671270     20.666832710941335    -17.794580290963818
Si      8.731580976017897     17.375553470523329    -18.766601111824215
O       7.136322715431769     17.756738221706321    -16.058103554528937
O       5.396248883901294     20.695405316531232    -15.840507449393943
O       5.394146276053448     18.910623520700231    -17.591845337856256
Si      5.630496711143138     20.502765153675579    -17.408500229570798
O      10.035104376645785     20.637087864008510    -17.531344830074310
O       8.898705866374895     16.267308924774472    -19.837793302985297
O       7.183075366402196     17.214233720888057    -18.418950367852812
O       9.826712302269293     17.228337294439754    -17.496101799291431
Si      6.178482126180502     17.529132133636207    -17.271229094833981
O       8.794555780106789     19.051027893062162    -19.023066894529073
Si      8.689163081096444     20.596293967740102    -18.454991752484975
Si      1.790307348600994     12.967174856255147     -6.201609976651392
O       2.427244853008105     11.650262468516827     -6.744047841948825
Si      3.401173384952215     11.836941629596744    -14.905476314863744
O       2.994737473288795     15.622237313891912    -13.948738193564493
O       0.723050590137599     15.045637713799408    -14.987290134087218
Si      3.607050002475270     15.798128488190187    -12.517341466928348
Si      2.291625263025833     14.725399745775798    -15.098737041332491
O       2.514154694238514     13.120089767581028    -14.861467023120806
O       2.578759594276247     14.991658669056221    -11.529867390070358
O       2.805520954126791     13.121475550612047     -9.916033371540617
Si      1.682839496639278     14.059063069731826    -10.610859612440874
O       2.094115595452390     14.369153385038901     -6.898973756311370
O       1.045181206278855     14.775003201478201     -9.257256689105972
O       4.881459977496588     12.281305161649845    -14.372139949399360
Si      0.660765543115018     14.697446154571566     -7.740115716160358
O       0.398062369004092     13.393075573108115    -11.275759097359701
O       4.460853774028076     11.193256483332323     -8.930238369878948
O       4.796314376316856     13.751422960464740     -8.207616449692393
Si      4.324288905233736     12.712601201631644     -9.402632882805557
O       5.119321475839454     15.100222423673346    -12.633695578602666
O       0.082964525030391     13.280645655049323     -7.037591597509382
O       5.543236932915960     12.969790192509612    -10.508216191888192
O       8.952756949792303     12.452805760176897     -7.950820814789672
Si      5.847869225098216     14.937480401855083     -8.216080392149886
O       7.299630997132956     14.332633640957996     -8.348304817899059
O       6.757575985955847     14.010373918720614    -14.142557030323527
Si      6.445457399320669     12.422912989828246    -14.080366293924506
Si      6.605333815236306     15.272701453291376    -13.097294116129969
Si      6.971698361199519     13.086256873556504    -11.265259271906022
Si      8.683153059400967     13.803064668430487     -8.798571204190905
O       6.937234511285222     12.166319777450855    -12.574998194620980
O       7.895850676459499     12.615416097063852     -9.931808557834271
O       7.395180847195189     14.565320170460419    -11.794747070347249
O       9.799042830182151     14.535690748202938     -9.475979488144894
Si      7.969620959409712     11.450283776655057     -8.626381987748825
O       7.077942809382839     11.412521165938699    -15.164224014901249
O      10.251018280684514     15.848056077296901    -13.123775599661329
O       6.625611491775938     10.999603837045344     -7.875127235263147
O      10.654724584840595     14.085406471863392    -15.107674295116686
O       5.593398014148366     16.011851773736673     -9.463181059378337
O       3.311288699658242     19.901801409389517     -6.904312620794527
Si      2.620959120523171     20.682910593331123    -11.300239838226558
O       4.010021807060050     17.258296152362774    -12.031980142643162
O       3.803416708980808     19.631148013132737    -11.177381772028987
Si      4.818895263335415     18.651364223281131    -11.980187565559572
O       4.873757650462222     19.225076639523856    -13.499603147429353
O       1.319003577209847     20.089482827227048    -11.918037531478078
Si      4.829492485891218     20.037151693392584     -7.461020015527110
Si      0.639552586480388     19.986872744731588    -13.403332610140122
Si      1.813775797485996     19.475289445061186     -6.665153269047103
O       1.098808722507656     18.097052607290372     -7.194255216721175
O       1.832642320090585     19.899615420156866    -14.475742805657909
O       0.652334812423044     20.519725465543775     -7.149958035550609
O       5.132522657893920     18.635323833828039     -8.285501760021152
O       2.499951602049479     21.471559361792988     -9.891228990886203
O       7.817695668450165     21.138273727441586     -8.679604999681436
O       6.167792426735826     20.301120854295906     -6.558329766342013
Si      7.806022556871889     18.458505615971244    -10.791999996531002
O       6.353744765009480     18.615861813124354    -11.458134559968739
Si      7.676326612167874     17.931292436775351    -14.552632851919284
Si      8.735040676897311     21.329695718915701    -10.020407184196127
O       8.605515237653542     19.863021380879029    -10.607707995458123
O       6.997930894538212     16.694942640309161    -13.712156623445672
Si      6.023174760311512     17.344748965321969     -8.547742965223971
O       8.843388957685484     17.622663667221357    -11.633642276317380
O       9.207263507622613     17.903797721288068    -14.008972226859710
Si     10.059739997997951     17.387410062543815    -12.744872753761120
O       6.034028724834222     16.281856717836607     -7.330146293301913
O       7.366027999698460     17.820450087010489     -9.325331354693075
O       7.147404156263839     19.482666627812339    -14.291446502788837
Si      5.728380289585834     20.289258420447538    -14.332232541033003
O       5.301443227910347     21.393236981014422     -8.156923927610643
O       0.804334724664062     12.821873197200388     -4.941675267306116
O       1.184749930772079     19.834737316706025     -5.199695053354198
Si     11.570197933403684      3.171030989587182    -17.289755889303628
O      15.441693309897691      1.826027418933221    -17.195432850921630
O      13.166895894223444      3.047912944966438    -17.080117446265568
Si     14.735383539474650      3.163290817836573    -16.653113159927845
O      15.578143653196820      4.419744202417383    -17.192085934933313
O      10.871704666654571      3.479241292450125    -15.838337253390828
O      11.014956865897823      4.358942298896714    -18.176550083507529
Si     16.209122962724468      0.539630350052309    -17.863870159271279
O      17.434773188737278      1.104693517522136    -18.809669271606431
O      18.446768057253205      3.304393450282424    -19.979065442526654
Si     18.788318429511989      1.983303942276670    -19.104168067891457
O      20.176212903762533      1.147759194020117    -19.510256819614465
O      19.214006260207015      2.566085793385334    -17.629156645490745
Si     20.533069357378139      2.576101099671997    -16.729069347435438
Si     17.968309387462806      4.835693369982297    -19.749347178654311
O      21.070239784678002      4.145020877563105    -16.523343817686978
O      16.362635606674129      5.173837452880906    -20.016678925582060
O      17.975233930244329      5.133359555763402    -18.156056904254235
O      16.233499543978063     10.658176489958857    -19.911786767953060
O      13.717086717772116     10.213092834647933    -20.018660430867698
O      13.186334946958443      8.919349581084470    -17.779129620251549
O      11.760130154697981      8.187039296942691    -19.794606225988439
O      14.228982630914901      7.449976363778628    -19.625797839564864
Si     13.217286102644142      8.673539889771192    -19.340023182672887
O      15.131830840252308     10.168834126432460    -16.625052555686104
Si     13.909770559154703      9.212496693192239    -16.352306183231399
Si     15.667189267241181      6.664490820862463    -19.940276562689686
O      15.342601792408676      6.784638542496225    -21.684474782098857
O      15.461869541549495      9.402282209954572    -22.097102618667009
Si     15.185959318209321     10.568497013328495    -21.053610700074927
O      16.057174529574212      6.809165691499246    -18.223965710142618
O      21.313793097985318     10.089062225166613    -19.695784704312242
Si     21.231911746522826      5.576675012058115    -15.728652554956135
Si     16.210539195007790      8.023931274385738    -22.071039009323350
O      19.354689234456529      8.623681075959750    -20.638412179845307
O      17.677105740859631      7.732301826993569    -22.569479412473516
Si     19.705822651585091      9.860571787904146    -19.711513978473018
O      18.719013593843339      6.030271547609229    -20.497718286083401
O      18.321817525860364      8.419396517989171    -15.940380989796305
Si     16.663927315737421      5.644087705429708    -17.288666075986903
O      16.948193519576215      7.747068416350317    -20.469189198842859
Si     18.647185068858985      9.784770023243723    -16.699034639318249
O      19.201271841593442      9.595515085807859    -18.145409501509342
O      19.867503149875340      6.332790086703287    -15.585063532166181
Si     18.465527556184565      7.503173934538718    -21.161785753021782
O      19.856345958394428     10.435649248287714    -15.776263426770706
O      17.298657303638333      6.021975868062531    -15.855815115249776
O      21.489573745829318      1.508736840559760    -17.486103273786519
O      14.938693519880900      3.217220723886982     -8.356569405474019
Si     11.272649989368649      4.583173267987405    -14.725102791977502
O      14.857178288898931      3.547852847519994    -15.072856284900540
Si     14.188912288404360      4.522343665970673    -13.997259611280086
O      12.489090431865119      1.492054118502893    -13.687518931686418
O      13.589437420771752      3.629828110174842    -12.798500312886668
Si     14.156027734740261      2.082395025534113     -7.380012759345047
O      11.760756090424712      2.231688919173871    -11.355367406226632
Si     11.668192464305102      2.386823484998397     -7.405290512699350
O      12.858542913893977      1.300614559222011     -7.840377322746897
O      15.355972723942802      1.014505489642778     -6.988415974967539
O      12.982915935659356      3.007881537842003     -6.616998896718886
Si     12.266883510589286      2.788846218815503    -12.718437602956728
O      11.376804934845023      2.966212792420110     -8.921328828824727
O      11.164967216028561      3.800751150504332    -13.346035733923078
O      12.833039898864534      4.965317965492584    -14.812827414108876
O      14.385359998558794      0.245660705926409    -14.850704619017142
Si     12.887521575463138      0.018152780593918    -14.385703966620364
Si     16.200629114096142      4.247627048051119     -8.540387861676281
O      17.340817099346435      2.988395371629174     -9.078078617989579
O      16.739606096988066      0.480828862751590     -8.930217792442685
O      20.535353208165883      1.227700890760238     -7.836371133981610
O      16.985640442893352      4.153764275266084     -7.078167290566129
Si     18.095525345682191      3.096962627611425     -7.433113988672066
O      19.429307202177956      3.761300167158407     -7.602135926006489
Si     20.958467195338308      4.322386137859231     -7.581057588987981
O      16.987191592831390      1.750080786003250    -11.491161336705607
Si     17.575557644038142      0.859062837150116    -12.752561533499428
Si     17.401203666694336      1.595488508222224     -9.966885867523613
Si     20.598829721646126      1.387168571018572    -13.696032971612079
O      19.008558042193680      1.282661927069886     -9.916091316076288
O      19.128804316546738      1.268353069954431    -13.095733654942505
Si     20.259759990450920      0.531437362905155     -9.336779262270451
O      17.728733970978027      1.615932171068146     -7.027255740483673
Si     16.795555281762539      0.321604385820503     -7.350705734547694
O      16.565464320504102      0.577190348456610    -13.928985124042097
O      20.450864225244754      1.898441266386187    -15.280880567269723
O      14.699681625633497      6.011884244399896    -13.541758532390265
O      12.730126737718033      7.828871540510873    -13.313031596930564
O      14.970764031370773      8.928847593375480    -13.298781540548218
Si     14.218796682036601      7.621906566405000    -13.864789400554070
O      11.550221781397907     10.107774035878327    -13.314633078985981
Si     11.285720462485919      8.524153450286427    -13.507659657482941
O      13.074989527208082     10.215799203534353    -15.298198262568583
O      10.964555561824509      8.340702708795805    -15.064594793637719
O      14.247867241088297      7.924883780582234    -15.439808709749519
Si     16.009138590879914     10.149965365825324    -13.107353846078503
Si     17.503304434807237      7.071812623241680     -9.448674171234964
O      16.711594448222566      8.291057348964761     -8.929812061687823
O      16.671872048390501      5.602332466925092     -9.198434462148148
O      21.492835729178502      7.882353330182497     -8.873448649346630
O      20.871419283486269      5.835384790844653     -7.305217720178322
O      21.212083492830853     10.300698250124348     -8.074774927746343
O      18.357935221754026      7.236525042136567    -13.680861849655763
O      19.024899788251137      6.925190732531862     -8.597402304353936
Si     18.352588142194403      8.116484135678052    -12.333743269181527
O      17.302962629093255      9.328453583116291    -12.722851212601986
O      17.925244494831418      7.245749534316805    -11.006855825367525
Si     18.401854070610288      7.002231780323628    -15.284690656343566
Si     20.939789744428147     10.015272113561702    -11.952338429950847
Si     20.378867798633848      7.200642372290613     -7.797673001083252
Si     21.194336143239337      9.780651205515044     -6.482729924673321
O      20.400739259047942      8.417229134990770     -6.670096466749937
O      19.703999139935799      8.981635411998267    -11.939933256183080
O      11.928793632898174     12.220861902271391    -19.926110979635933
O      14.238392647059499     12.688734413926984    -18.776881327092763
Si     13.468693106372447     11.973686900381061    -19.953039839429827
Si     15.284360865219000     13.669499929096053    -17.954434105644989
O      14.597469575327873     15.176201912045135    -17.980273234425859
O      15.555154790826549     12.822826833719997    -16.642247114136602
O      14.402232416745500     11.959902105818486    -21.302267287163268
O      10.939537310413893     12.900359411115421    -17.627472004057132
Si     16.064839648502684     11.328255186578915    -16.061286923797677
O      16.771522638371927     13.948605146770724    -18.527450563454643
O      18.340115188336494     15.821567848994375    -17.720253395863409
O      19.335852601264193     13.192318573959090    -17.994316280725425
Si     19.855958529419855     12.791285568942385    -19.509864844184602
Si     18.306924565979433     14.442283048789303    -18.539539256722811
O      19.252829761317066     11.423533214464594    -19.987963441736049
O      20.647146384150762     15.598269911634235    -16.912745614629706
O      19.119467986908745     14.151077583281259    -19.990429300565076
Si     21.162582922828499     11.365403034599709    -15.975932391606316
O      21.055275493159392     12.929600713167021    -15.545405859714297
Si     20.776255866184311     14.497794776443552    -15.697764556023049
O      17.501575879595780     10.879122737953628    -16.647156873154628
O      21.476679702818327     12.562700766386905    -19.637293448938106
O      12.540832049943656     16.874631572706061    -17.719478952594340
O      14.718574803863939     19.489305160924697    -16.449411787698672
Si     14.103592151584646     16.751076117871463    -17.797801441207845
Si     11.455214031598826     20.370707858251698    -16.867444018977885
O      11.461281932016330     18.833918308706206    -16.349771714421617
Si     11.283651395595617     17.272216443782277    -16.740804077050282
O      14.499048512219556     18.172000657875810    -18.617352880616359
O      14.714634094025206     17.090187427879446    -16.320488670262236
Si     14.233747301601801     19.703770007019255    -18.044161006436905
O      12.708180450635133     20.227587447042499    -17.913349361442297
O      15.272414236574981     20.892845083622596    -18.507908490450102
O      11.929190212563865     21.267644317935389    -15.641434444383160
O      16.664447780374090     21.429319656049103    -16.415220930489799
O      19.905947270179549     18.011978459474150    -17.935095616706914
O      21.067567690556011     20.514265281558270    -18.653417738610781
Si     19.464969288023504     16.760043476617412    -17.040264520301776
Si     21.108052153240362     19.068805909353745    -18.039300875429273
O      13.061913488452552     12.395785532763405    -13.835687575818863
O      14.936811273279108     14.537952474667767    -14.074639466147449
Si     13.720058163047417     13.781378753691252    -13.326748000215742
O      12.552342291795405     14.823224173977435    -13.486486902056363
O      14.476150305586966     13.457395554038939    -11.958140410996023
Si     15.739331673333675     12.765130812761200    -11.364610878972552
Si     12.164737360629855     11.143935761948626    -14.397184095525345
Si     11.233648013690264     15.298204318124247    -14.278745415398614
O      15.849132729144886     11.289938593842296    -11.914175715794551
Si     15.954017595223975     15.736749296469300    -13.664220230861471
O      16.097629506925607     11.051341988101642    -14.437942507727518
O      11.028962689459179     11.655110130276233    -15.356032673053262
Si     18.042155634804121     14.095419659432695     -9.508220729653710
O      16.831904959219440     13.403515429110364    -10.459249114215631
Si     18.104741789852348     14.147129951769029     -6.288974969998821
O      18.012964308237862     13.882433054778339     -7.895025860568532
Si     18.992320406999191     15.186744639656714    -13.337197587393032
O      20.305419860838850     11.553291873649997    -11.839563893686538
O      17.364625969204354     15.156736275879283    -13.251239306073156
O      19.454699441214625     14.790760919301521    -14.822299013666310
O      19.464033042540787     13.411305094958792     -9.996141194598033
Si     20.324560183145483     13.063186462884012    -11.362672080100207
O      19.629092727211940     14.093624795385796    -12.357874877726545
O      17.807478014106724     15.682701096168625     -9.464714160186803
O      18.320625430728565     15.696601256171023     -5.818658076809718
O      21.230606797034675     15.990907767834738     -7.475010563643731
Si     20.793060248237900     12.590482211069288     -5.647469111262144
O      20.651715266670159     11.038720153152736     -5.721557280414168
O      15.473119345945893     16.407098090875511    -12.283831269195693
Si     13.005120398921154     18.795743372750344    -12.842442769186482
O      14.038775418184676     18.542539232037040    -11.623765188769907
O      13.813946020540797     18.240528343669592    -14.146735942928093
Si     15.119952576076956     18.265357838264645    -15.245264615759437
Si     15.487374220044922     17.787423372267025    -11.358072720341184
O      12.752654928647878     20.335790899174754    -13.230119670979553
O      11.529072158846990     18.075408688614978    -12.632879238883232
O      15.852368984660647     17.307561643399538     -9.819496613244462
Si     15.853793332387385     21.128079350557670    -14.995556872466263
O      15.936289602461933     19.609528652105716    -14.496888709583946
O      11.354341288274162     16.425348216144901    -15.386084423299462
O      21.311031695212460     21.395585781124183    -13.564964679824064
O      19.937209174924451     20.513593986208157     -9.147600945498466
O      17.692553046184152     20.493296175353787     -6.788289512666095
O      19.497040853154896     16.624120262368464    -13.150164432551012
O      16.226840348798227     17.029749112830970    -14.555432235955225
O      18.175610005859216     18.305282108336606     -9.022342143416356
O      20.798834507966689     18.100733736379848     -9.166415201036456
O      18.740106082153289     19.077843701808707    -13.518630575367075
O      16.722213506472016     16.924523623703333     -7.308769076352550
Si     18.799722945360866     19.408912998194054     -6.126000391191195
Si     17.216954542101320     16.852778615077735     -5.735515760274001
O      16.807356447230216     18.600541926131012    -11.625257662731091
O      19.213976093274621     19.134081424733047    -11.117671731895747
Si     19.543575628264350     19.008948039292875     -9.615038591015621
O      17.654194933956422     20.952531990772403    -12.015812636770216
Si     19.771251258641222     17.986766094734847    -13.976381444861230
O      21.203864996398714     18.726143141883369    -13.733105057684174
Si     18.042520794256216     19.476111711932983    -12.151678153213437
O      19.906295452660544     18.328248165348384     -6.872773698556156
Si     21.126250061668784     17.547158183943591     -7.713136005687341
Si     17.114716487449133     17.065573073056171     -8.884223715558988
O      19.453363659253043     13.370947183789486     -5.738549554054678
O      19.458992814575609     17.450149353114281    -15.476597054442847
O      15.167784067164721     14.116565633690133     -3.267026210222647
Si     15.862158673401023     14.681677352046787     -4.425780134753280
O      16.706151275337902     13.894579727234937     -5.498661424433716
O      20.022679323346363     20.308012877165886     -5.475251682491397
O      16.102232543733347     16.182314106232923     -4.760895312714541
O      17.907574705352634     18.274696729273714     -5.436937891591574
Si     21.475517051429687     20.784507193651550     -5.528638206233118
