# Supplementary material for: Ground-up generation of periodic slab models of dehydroxylated amorphous silica of varying roughness
Source: Phys Chem Chem Phys. 2025 Jun 26;27(28):15196–203. doi: 10.1039/d5cp01570g (PMC12232287; doi:10.1039/d5cp01570g)
Supplement: CP-027-D5CP01570G-s002 [file CP-027-D5CP01570G-s002.zip › ESI_Structures/Dry/structure-number_56-alpha_0.04.xyz]

432

O       4.123530165504462      3.774404409319389    -15.230964243327044
O      10.682646747817607      2.481092812073622    -18.428775983642918
O       1.508031397313813      3.591498512510755    -14.387298676541768
Si      5.235415246342107      4.867390661121252    -15.545279139413024
Si      8.780874521055724      1.383599757168233    -15.543298185098486
O       8.564019543636693      4.778248086385261    -15.865334676250550
O       8.375949256498609      4.259190795545910    -18.478236305665177
O       7.841993882522831      2.385470062332383    -16.381434985756016
Si      7.663232318593535      3.903223719221108    -16.993059890958946
O       6.181657172627502      4.400147208527686    -16.805198591876504
O      10.280525976731738      1.975565670722778    -15.790056145823279
Si     10.002291464051249      4.246191040923975    -18.891134189892977
O       9.971550445029152      3.233969958335295    -20.376850366030396
O      10.342146255971491      4.561762068341784    -17.303253176199036
O       6.213758128059662      5.000315358631698    -14.250207027701562
Si      9.964684489073166      5.475993484002689    -16.033864087054596
O      10.722800464940507      0.354067471467116    -19.667957940998235
Si      2.046643284689083      9.669764481895749    -14.499961796189922
O       2.863105269991063      8.388837774409465    -14.984137542532402
O       1.099598242764114     10.368537548258667    -15.618370386307660
O       1.757324071576004      6.204208065430926    -15.533899782119803
O       4.369900338002141      6.209021578042682    -15.575187422268383
Si      3.096969166499600      6.829616976200963    -14.871633085978130
Si      0.135734871236801      6.364763154099438    -15.747674385071347
Si     10.549291182575647      8.470878115466080    -16.786804869497800
O       9.721098748393104      9.881928872546379    -16.902899532633636
O       9.739834149491255      7.020585236361907    -16.508624670564807
O       9.579206663348939     10.054626763394033    -14.490698964072616
Si      3.052030391532713      3.190446381185363    -14.199300446133146
O       0.995856704236997      1.180225942409850     -6.482488348889992
O       3.420704237953233      4.022364637454620    -12.827664093051302
Si      1.017565343890466      2.006960114478934     -7.894681908193840
O       3.292676433538067      0.418744623568628    -11.890182555010563
O       0.903529327255346      2.871405869853996    -11.053244515408498
Si      0.479602676385991      4.403842948394632    -11.469082949026561
O       2.423937428712647      1.689831377548835     -8.572905055817309
O       3.285600567174052      0.560291871552382     -6.652663139591565
Si      3.846514442394764      1.008891710216161     -8.096536347702429
O       5.011169557239441      2.088321531196616     -8.268341576233562
O       0.689917485702234      3.587297637099941     -7.868234506889545
Si      4.035286313393152      0.726715269023392    -13.268913133080160
Si      0.219950048833311      1.506044207646382    -10.787272325415072
O       1.000436573529884      0.150372393916238    -10.872841472065675
O       1.721381740165116      5.416850512920257    -11.508429953761665
Si      3.195817501959764      5.474776173157038    -12.066148405456197
O      10.637271586240420      9.695417267908098     -7.459291705394133
O       3.844155818472837     10.672928696090949     -6.725927019710034
O       5.311255854979414      1.642947489613189    -13.241217847723849
Si      8.709410814833026      1.025631007204588     -9.681370095649267
O      10.277505258061673      2.926818130820506    -12.635726785569188
O       5.908210838627009      1.808013015538032    -10.755210973652934
Si      6.141611957687557      2.545110054995277     -9.367346492230570
O       7.533441971654740      1.886076777038561     -8.923316568832153
Si      6.565992219355712      1.623980324290291    -12.219035965425238
O       8.406390119145691      1.449384949595904    -11.292857348933525
O      10.104881851227692      1.819324394566694     -9.436137886980585
O       7.267091866526159      3.068982306261531    -12.710073113799819
O       6.020254524995418      4.095719863967430     -9.548699313239130
Si      9.439292892764358      1.622820677789232    -12.545808405540622
Si      7.169239645455314      4.634267216544203    -13.045835810747780
O      10.607873549018619      0.607863664094728    -11.886807902941015
O       8.770766137145337      1.286515111352581    -13.981658348420773
O       4.321029864669228      5.579137444344097    -10.940878994181649
Si      0.260858475692909     10.397400639361928     -7.587098882498024
O       3.223872223849001      6.477336921791122    -13.288746267608897
O       1.144152888623777      9.426534014129057    -13.180458625115120
O       0.917245518128056      8.165705184152197     -4.956554384329126
Si      0.590193871591453     10.224242698201948    -11.899064202333310
Si      4.925801655948999     10.456189994778057     -7.929553292534263
O       0.249108616486029      8.868570757195657     -7.961958958526541
O       1.775120579788071     10.600629923214383    -10.915702945845288
Si      5.829570780734151      5.516243846472563    -10.299376647013114
Si      9.187480119098398      9.825442418917421     -8.126462464208405
O       6.703401716910528      5.320544341470385    -11.616763564555631
Si     10.338111770978601      9.170952749820627    -13.462491064977954
O       6.416964072833028      6.790445750349742     -9.415872815692753
O       9.686111657654537      9.553951468481390    -11.973012159779641
O       8.600383076640293      5.350990254233881    -13.175733369210267
O      10.078101050518534      9.163752801346854     -9.481078416166138
O       5.652507001925395      9.119697638322654     -8.344811788815607
O       9.259995421024826      7.267057883673853    -11.161437822108669
Si      9.672604891534499      6.367745140158314    -12.483217895019020
O       7.534156965174686      8.990162438367145    -10.249545245130799
O       8.097357173475157      8.749093551547444     -7.874162704002184
O       9.971135202569593      7.574360651647195    -13.444997564089032
Si      9.038614038207708      8.771836939431113    -10.810171480473189
Si      6.882244995073616      8.271129132037824     -8.892608933707347
O       3.056836532504095      1.585399024992094    -14.112950036316214
O       0.482567726411803     10.528110602148724     -3.727916059660812
Si      2.576873860823933     12.550849640248973    -17.261420872549948
O       3.716734134775538     15.004342684595805    -15.446157334779583
O       3.260172788374001     13.961214971414249    -17.691123550617689
Si      4.156517713695356     15.090821013972889    -17.014813577007459
O       1.596266578902202     11.333259926924796    -17.934004365100691
O       1.450957553843660     14.351724298862877    -14.562930343111958
Si      0.332779757124171     14.179385154865727    -15.725928563328459
O       3.638148850610974     12.015539045674386    -16.349360502213838
Si      0.469577943038168     11.238380154089139    -16.757370554471574
O       0.985575696991473     12.885768162919080    -16.438649450826183
O       0.297399866782946     15.518942419334971    -16.587746035843779
O       9.885737027373741     19.998738683309099    -17.824363391015552
Si      9.639961354592709     15.527616637805973    -14.346947635129666
O       6.805929034906091     13.848976959977037    -14.697627750006269
Si      9.595717552962801     11.018291538274180    -15.786247620203453
O       5.801915520044798     15.086399278291333    -16.780165404048347
O       8.519941137184565     15.398728864985138    -15.434973422254302
Si      6.893854626472239     15.217500529876776    -15.526218430851330
O       8.212318206450785     11.873756091797185    -15.539841315480940
Si      7.180433527621971     12.299777219648790    -14.338192685451311
O       3.929296854606624     16.691135023895736    -17.557818573129587
O       0.380441119591519     17.999650096521155    -17.189099374926350
O       0.813847068588327     19.954146040000431    -15.565334684768592
O       2.845134338051078     19.298165664967829    -17.287968993427413
O       2.583501273026513     17.955347222008093    -15.689507251023571
Si      3.835986918992567     18.093186949927322    -16.803508864011018
Si      1.459402556361224     18.945069048189016    -16.509014213974680
O       5.193015181419719     18.415172393346939    -16.095884122643696
O      10.268352503209954     19.469012627947034    -15.395797134626655
Si      9.045910529120841     19.858403929014873    -16.424970504396875
Si      6.543812685159700     18.268399554353142    -15.246782658770217
O       8.586141971501938     21.352037905321396    -16.166757466613731
O       6.644424558997070     16.713562406564623    -14.878277602177915
O       7.837428956675438     18.803331092555535    -16.108599396717253
Si      3.100067442838658     11.459282745005263    -10.473095107905834
O       0.561506404648850     14.297640045171269     -8.686368190145741
O       4.980359534414542     15.228938283490040    -11.129278949803105
O       2.358813878475105     15.394499413628463    -10.443258172973822
O       2.525392385930084     12.901552956003075    -10.054498230182123
Si      1.484399821106938     14.146973865769976    -10.062321163875779
O       3.941767952099469     13.037142299516885     -7.253823227459402
Si      2.786152397222021     11.914564873798463     -6.760470349863318
O       4.081380080086685     11.587663633009109    -11.744953877114957
O       1.983230981131519     12.183045209804192     -5.364918043549856
O       1.592419633956775     11.290836802891960     -7.652594793188379
O       3.124987698133964     15.664985603154761    -12.915895935681572
Si      0.602587666678353     11.723045446577146     -4.711855304719671
Si      4.231804885915160     11.716194630817574    -13.368839312376217
O       3.688782167201192     13.250908954528098    -13.525615457706399
Si      3.553274639547086     15.900208043148915    -11.426406444006542
Si      5.524014484836269     13.252800626562982     -7.762585881484472
O       4.080188774457747     10.919788216039828     -9.238691334783610
O       0.227553416967112     13.742724122906674    -11.065679242908200
O       5.937032689167237     13.771065312818791     -9.251109361750281
O       5.903678272696375     11.669902543805510     -7.689985045965457
O       9.034667883791871     11.279745346249808     -8.643859501860463
Si     10.008704475160064     12.441128009843490     -9.366345843483693
O       7.459855875382786     14.194224482234873    -11.435788550329338
O       9.567093659550522     12.948869520950685    -10.812718832458691
Si      6.362644448559683     14.797540339672601    -10.442468746428096
Si      8.753305105524435     13.389537287461117    -12.099546991904131
O       8.028123544922320     12.242280555817429    -12.955286824545126
O       9.464479385638171     14.363182311121614    -13.205626105759650
O       6.165294622617254     14.372647405348797     -6.822448906919778
Si      6.656412061617083     15.620292564826450     -6.012988114905790
O      10.256327141285311     13.683544162292485     -8.335274716722525
O       7.716250538236499     15.257870679528599     -4.883130394201154
O       7.206787293257849     15.914730849076657     -9.595761834980525
O      10.474998947337866     14.830659500532516     -5.938250141022010
O       5.762980486785576     11.578413460669676    -13.881432368446694
O       9.661381628441278     16.162806972098949     -8.126498395878587
Si     10.676313572156944     15.023806928026945     -7.542046633678981
O       4.443339611443715     21.079603703946372     -8.630478810274955
O       1.160736673926125     20.249485272197802     -6.873768880815815
O       4.397857078566736     19.335340047681672     -6.610232060361521
O       2.585191222077324     20.401621508168397     -4.938938458257356
O       2.208315514290894     18.157131097475538     -6.040704892843688
Si      3.422092782488245     19.069473905280457     -5.356862832244857
Si      0.792973551860987     18.702908159298261     -6.681537610172526
Si      2.211571982979314     20.781348494763161    -11.599423002000472
O       3.879425193779541     17.426903607413337    -11.240449728134784
O       2.836281159307338     19.671744516823544    -10.720488458811984
Si      4.191231745623824     18.801340806959789    -10.575217208980263
O       1.556463577572812     20.227959771424079    -12.966883514001198
Si      5.150754003159478     19.747157682393432     -7.976674366022037
O       4.695820984691915     18.633384404720150     -9.114329529493286
O       4.556101447843630     20.748846870340977    -13.610378666246209
O       0.027020698293147     18.216356463782851     -7.987532923594500
O       5.419114506976753     19.546614563610817    -11.392158460847263
Si      0.380801197227707     20.020178916982928    -14.022504154709592
O       6.466771534593134     19.084548886530445    -13.861151796858218
O       6.752546674223431     21.473367506951828    -12.517541126913351
O       6.717005256123514     19.731182371975496     -8.033908583737313
Si      5.829938054562030     20.136215573003781    -12.853525023805499
O       8.484568562372973     18.325823069800261     -9.498260421899907
Si      8.081770782105195     18.190211811694851     -6.028258133273206
O       8.863830858506830     19.095772580799505     -7.070524162195641
Si      8.651797257611147     16.663514005833481     -9.343772054342166
O       7.367763287103838     16.894815372997822     -6.777934187108746
Si      8.304674330568856     19.591396645190368     -8.543400725018785
Si     10.632685552972378     16.427996737632785    -11.798229315997739
O       8.640858275389695     20.973830046875051     -9.241017586056573
O       9.526299309316963     16.183300530714124    -10.652508320285392
O       9.018260598687419     17.415900368568238     -4.893671115477431
O       5.562516850667485     16.441851936229302     -5.129932331305953
O       6.770605581842784     18.703961917356619     -5.233455913937349
O       9.937975403283151     16.676667976017413    -13.211289659747138
Si     10.736880156770619     14.663443111684455     -4.434696001223482
Si      1.936911801883282     21.425971247048256     -6.027323322317685
O       3.139154347642062     10.752294580016247    -13.970792560620511
Si      3.041930847928415     14.586708972553263    -14.086982645031870
O       9.754561423947910     15.445158504478400     -3.482896660492580
O       4.405417248174373     18.512128275640535     -4.174059383399782
Si      8.404563076022647     16.308699395821481     -3.848014967269794
O       7.078707318467846     17.104786715385021     -3.293474104158068
Si      5.855808205426687     17.769784315398102     -4.242381086386746
Si     11.267428804701838      2.087640202056879    -16.995167785700815
O      15.031891746762549      5.172135475982644    -17.725138804411895
O      12.605598399869351      2.946956975800113    -16.925361589981243
Si     13.331244497719490      4.456287309949500    -17.285648193074437
O      14.153547750451086      1.267418086497498    -14.865383695335309
Si     15.089389118197570      1.235037027785076    -16.265774376736712
O      14.163525046993310      4.038226169326863    -21.559803517491567
Si     13.666642991986164      3.166879429484267    -20.288312119102216
O      11.487446801879042      0.537619539291120    -17.347913813647914
Si     10.896000210481494      1.958324219004369    -19.958438110837449
O      13.412177565377673      4.090144730929680    -18.974231475544808
O      12.426359937553213      2.195257109048411    -20.455642736243352
O      15.089812881427394      2.633773806549849    -19.873322596301136
O      15.303306932354625      2.764931035168492    -16.791634421724837
O      13.610945568844043      4.817991165899011    -15.614385800235420
Si     15.535927863456232      4.945940625652821    -21.895685388880253
O      11.099258483988546      5.240796697739828    -14.942012659170700
Si     12.675168173260165      5.350525391605697    -14.490481549919549
Si     16.741456490466323      8.417821336983943    -17.518019974290354
O      15.729667141098314      5.245349448761050    -20.072033287567791
Si     16.181201781925342      4.108245986570352    -17.067546850491603
Si     16.317089281540056      3.695080896063926    -19.908483229872189
O      16.672331108449299      3.869618843198281    -21.458243174940009
O      16.948317294135006      3.844043782186036    -18.450885346809034
O      16.895127822883197      4.860370702558575    -15.785081505791494
O      16.512294055120353      0.853007859372230    -15.570355429934720
O      21.010543811144256      4.851340441750876    -15.496795177252350
Si     21.382627344220424      3.805847915291567    -14.395397558035057
O      10.894372839511320      5.597048103263234    -19.389750201787365
O      12.435387656446926      5.825658813208971    -17.414693181723649
Si     14.437254891853591     10.183910126897956    -16.520589682713357
O      13.799061460040463      9.035513693606218    -15.658775832228303
O      11.361917534555504      7.961643434741279    -18.159034228473274
O      15.458187029819500      9.451467230551744    -17.500749271786816
Si     12.011153838499373      6.582129842910954    -18.755843224596148
Si     15.100771831784131      6.313558757040458    -19.010896460110143
O      13.531949300438454      6.755452592234240    -19.331471469051309
O      11.476697301354641      8.635245106680951    -15.505588704374212
Si     12.956619721209975      8.577110168784767    -14.337115528711230
O      15.425953921348450      6.212456214894033    -22.639352651827235
O      12.903060135579958      6.861308953261804    -14.198340379473551
O      21.159689812688416      7.068182029287137    -14.315293668162367
Si     19.088299572753570     10.090327883633664    -16.094575656932044
O      18.078083187694574      9.309463825108443    -17.150452713346663
O      21.082196943918934      7.232458783344167    -16.926741627652419
O      18.532775461615117      6.687735178346614    -14.582509423250974
O      16.263940360771752      7.350602386960941    -18.661506132630663
Si     17.048596143351034      6.298514161648725    -15.042339832615767
O      19.508171139969136      9.043121579870794    -14.936723753134579
O      16.689059673715928      7.382262482945023    -16.239342895509772
Si     17.231882646692199      0.426369934785032    -14.151036266837323
O      20.773009355581546      2.379074005043847    -14.294402808231730
O      12.577650379471986      4.299982077621128    -13.273799823030277
O      14.513036607513529      2.840238832800470     -8.098314191790717
Si     14.823833736693526      1.606263997653331     -7.032988859133685
Si     13.221938315208405      3.483375514088451     -7.282516923956346
O      13.453025071507453      5.046540983605581     -6.916984197364005
O      11.900960639602062      3.315636600992828     -8.137928740115012
O      15.976692829085454      0.818904712980925    -13.131979291634192
O      13.355012942077950      2.081023496649954     -6.464243895942003
O      13.207145081647090      0.849976848710287    -12.375071967058890
O      11.740153662834672      3.408129381037581    -10.746949984160533
Si     11.292628473889218      2.740856469153880     -9.424638400180100
Si     11.466784197157232      4.016935147062913    -12.213168732050944
O      15.810419481204720      2.022360448483070     -5.839598490730415
O      15.257917058123411      0.187308342494000     -7.640250327672537
Si     14.424185907687988      0.670412912627440    -13.392233026817260
O      18.262204055761632      1.393411855691467     -5.313254421744084
Si     18.308969410538868      3.128208460411505     -8.726059951085265
O      19.676220516272853      3.817235678717775     -8.252358358689431
Si     21.075917763435410      4.580462599961228     -8.516896206496742
Si     20.166145923026882      1.174440682685112    -13.404421026500298
O      18.732416686965653      1.760019262608205     -9.354449572074582
O      20.595847970275283      1.414067883896331    -11.811376984834428
Si     19.817922516941980      0.671109175227227     -8.805549946867163
O      17.499155108197488      4.263349543009280     -9.524534540971128
O      17.490516263334651      2.716548453930900     -7.411505161504980
Si     17.309089330936583      2.702226076657890     -5.745882616659093
O      17.453207062588515      4.240764365751469     -5.308974259456047
O      18.600806713773370      0.928637797345824    -13.644306682582663
O      19.493415583690002      0.392158168182134     -7.253004687440942
O      21.337041886400147      1.418807450033164     -9.043468987513931
O      21.202185225812084      4.347615459876792    -12.855299940416659
O      21.177744337830696      4.674805407425910    -10.113297789182109
O      21.462293238390018     10.482724290700856     -5.985636948359427
O      17.922101891620212      9.945814469875382     -5.910852061996154
Si     14.491770643370316      6.196999469045296     -7.178726030988866
O      15.333795002060461      5.752723948656237     -8.497126207592588
O      15.595074852872479      5.999919612061915     -5.984878145847770
O      14.262925886544535      7.806288025559759     -7.367649328339666
Si     14.306103402064842      9.257603209261138     -8.145565573184745
Si     15.808281329342739      8.272826465556538    -13.176498869966279
O      15.577609875903699      9.081811548570595     -9.181028931484221
O      11.951346561244081      9.363965420345592    -13.306626150683030
O      12.899253505154217      9.352400001184995     -8.940118192410772
Si     11.469374080289708      9.918010980518257     -8.863063319211170
O      14.360447271273902      8.767815466897552    -13.377622263518822
O      14.384630959320823     10.659521631878421     -7.395958426733142
O      10.822039071950021      5.420926704040406    -11.946843576788782
O      19.469786199749990      7.961302436981377    -12.463268258854258
O      17.568911548750318      5.576971073410889     -7.386151500749151
Si     21.419632936461902      9.284773233121468     -4.706204047731415
O      21.065381438800017      6.101514363617226     -7.878202295531246
Si     20.671699628597121      7.619017147415995     -8.156983698062584
O      17.905939834213658      7.154446111157693     -5.362841153657691
O      16.130970778599135      8.263415958418882    -11.591615053242050
O      16.763199450211236      9.369192799112971    -13.910863055231717
O      16.116966918568309      6.764925924555622    -13.784336940003810
Si     19.702779890685431      7.719434197637765    -14.075611043244997
O      18.213429088083171      9.225712978098235    -10.445292626153353
Si     16.754746349941751      8.462490454050965    -10.176366526675237
Si     17.148956689048926      5.742072141945135     -5.830656945087820
O      17.218418929937751      6.987348252394803     -9.617764779190903
O      19.887123295327104      8.950769492040237     -4.678799638059128
Si     18.725128996114137      8.533039218929298     -5.738253942789568
O      20.066712606456260      7.678050035177306     -9.685162960013759
O      20.954826255558782      9.485092364558559    -11.095432890332003
Si     16.891289750345859      5.647721573718056     -8.841998365173417
O      19.591517774853219      8.136543399265337     -7.042111733271390
Si     19.605992605257168      8.594370773432981    -10.942244717457459
O      12.692473362894694     13.936126536839250    -16.149767157280468
Si     12.586404321158041     12.348238312513889    -15.857606576882601
O      13.417148244290356     11.378828959621341    -16.812806748328512
O      13.434566548134198     12.240321240001018    -14.456406653174072
Si     12.554614653518477     15.337655919585607    -15.430533143573454
O      11.019923355362238     11.937410777575250    -15.783988957500320
O      11.012230142754996     15.588182668291974    -15.186593393420429
O      15.475168030365406     14.094349607131518    -14.309865886352384
O      15.582694161876113     10.971449713503105    -15.688516921493806
O      15.875888012880740     16.239741023656507    -15.592958900026700
O      18.079277314677231     11.071839895613165    -15.270320936417002
Si     16.390146688699062     15.391892408778524    -14.366946864015254
O      17.930166350215146     15.000855508413398    -14.513187115257059
O      20.395090880055253     13.958692335751763    -15.045866955262090
O      20.390435798918407     10.913344159308059    -16.737825802530303
Si     16.718252287991252     10.880781662388777    -14.528077725380017
O      13.426122966606219     16.505899936766525    -16.104184731841912
Si     11.680401417111517     19.690851041682869    -14.810036681669333
Si     14.793493083017214     17.404806294128246    -16.100819712730775
Si     11.106890882143384     20.903430783250471    -18.445926172914355
O      14.657580407986551     18.668732869685243    -17.163582311772494
O      12.565165227841879     20.128823541973908    -18.445026676552288
O      12.767449653645665     19.871406946674234    -16.008656438052114
Si     13.787703170443924     20.012787490957994    -17.313604059050739
O      14.838811462216270     18.255247837624371    -14.667565850808080
O      14.568689454816520     21.469774625643989    -17.141417979961687
Si     20.782003063478854     16.792610351037833    -17.079975997969420
O      20.070790588036942     17.231288041451407    -15.635711904136343
O      19.817189649385675     16.526272382027063    -18.199418306888298
Si     13.915273741095842     15.222186072265858     -7.225232257105414
O      14.407460211413767     13.627350162587199     -7.314914757054028
O      13.573767654694826     12.272152240387435     -5.404645385308145
Si     14.545016037852655     12.089344594128617     -6.691423686077889
Si     13.252630056436399     14.921829361456670    -12.267785150746992
O      14.038718155908008     13.504400868554988    -12.381931242615764
O      12.267559351393670     15.255546412280761     -7.518271026817384
O      14.197132614103237     15.713695252770677     -5.702244760466799
O      11.758320018392768     15.207923555817235    -11.707522634109438
O      11.324486610702838     11.424771320602954     -9.291787081523493
Si     15.424473803701463     15.309369244166405     -4.726227821038643
Si     14.708437956616121     12.768384131212345    -13.660285446059671
O      12.995050787488298     15.232102969073591    -13.794242403701253
O      15.917264617533410     11.756523745807460    -13.459885220918737
O      14.276660905931209     15.979106344221005    -11.596809745298270
O      16.118805947475007     11.903454512122131     -6.143139009918787
O      18.584572214309880     18.057363464109184    -13.523130666187839
Si     17.622184495373173     11.501076936191890     -6.380937430976021
O      18.008415268583072     11.583951501877415     -8.005914252306455
O      19.555159254160188     13.519564827259195     -8.590604351750759
Si     19.731068129570428     13.691347090386731     -5.177873465226554
Si     20.612155138261830     14.619809088635117     -8.015286138911986
O      20.526953583459271     14.381083042251280     -6.414880231579574
O      20.542049309530992     11.152152480298543     -8.365303210067655
Si     19.338602111625022     11.981034623815905     -9.025460382349644
O      18.702196438498902     12.534359762988069     -5.687076468900582
O      19.610986266165597     12.100957816329354    -10.594753394129539
Si     20.523884645330906     12.799349596386801    -11.730829023218874
O      19.591372361573278     13.577302890773666    -12.730367248861507
O      16.826277258344319     15.329033111352382     -5.605942853214915
O      21.009674222241653     12.857099241215018     -4.558602695069094
Si     17.831070369724138     16.053168710205060     -4.543979853348334
O      21.440675665184290     11.645473684042219    -12.395830802583784
Si     19.436213974456400     14.622530141655892    -13.935612539353015
O      20.116804427666064     16.116519463725371     -8.335670249558721
O      18.710017673186861     17.375134238579250     -4.782600002663999
O      18.919127223457998     14.839375179126026     -4.374421158758537
O      16.243609577909947     16.091765631882325    -12.839341112861984
Si     11.953402702659124     21.307552316621560    -12.313401537078642
O      11.605507972197701     20.937401589167031    -13.808575231514476
O      13.979100188398967     18.305747571617818    -11.979920779670000
O      14.630064694953914     16.277161091411028     -8.090421406870634
Si     12.721432848420786     18.620266373264794    -10.909736592297250
O      13.424852578595701     18.256642903129407     -9.541432118335981
O      12.313818218571864     20.181764785043544    -11.195240351504456
O      11.503801116762521     17.680181344162655    -11.283507564176386
Si     14.889289785437914     17.708470002910232     -8.899855248740712
O      15.516449131378648     18.918213761797599     -7.978776151132533
Si     14.081617823732996     18.905424726489279    -13.497845266018887
O      14.272596034028243     20.459889828820252    -13.445850023796467
Si     15.444603333495293     17.118318783257717    -11.799893338417743
O      15.784236845544967     17.421589168573039    -10.173066140203971
O      12.509600695755029     18.681567994483924    -13.881680071277032
O      16.171849621518234     18.456585233786601    -12.514205957682801
Si     18.625352670922595     19.709055673062242    -10.055137737908804
O      20.122257485772330     16.036488462728002    -13.335640897881099
Si     18.563066721305386     21.461261475983360     -5.992049823407867
O      20.939018135175960     21.322241032007650    -13.804830150796171
O      17.268861546878803     20.722935969846848     -6.647010400430339
O      17.316270159015051     20.277470879140211     -9.126904792148570
Si     16.256914861970813     20.387633386883483     -7.858526897295922
O      21.104045427770014     18.581771833813519    -13.757816898132431
Si     19.537097999312170     18.542859062985652     -5.606250882438711
O      17.300043268693418     20.301148901863765    -13.952780855607225
O      19.082890647974878     18.245565115261233     -7.182175518592326
O      19.683902058016869     20.815678454931071     -9.539521440208047
O      21.090353618026892     18.373769573673037     -5.604379329715483
Si     20.035730327153644     17.712001893701608     -8.387203833347920
O      18.231884585611038     19.678315867673948    -11.562573354229722
Si     17.559384590648488     19.072800654814547    -12.960257842258002
O      19.325889614409935     18.308135298040561     -9.686116460564326
O      19.307696734566296     20.150882767639565     -5.344630846839774
Si     19.985533552023750     17.459715553498089    -14.016192050123752
O      13.419015280259117     12.280483940872402     -2.616654220636146
Si     13.460446661534654     13.089892804442242     -3.942175097515455
O      12.083914141145991     14.008561949100654     -4.156976577577102
O      14.803420618183463     14.063677515685352     -3.977351556676871
O      16.439165692739543     16.220322999723368     -3.733134747171437
