# Supplementary material for: Ground-up generation of periodic slab models of dehydroxylated amorphous silica of varying roughness
Source: Phys Chem Chem Phys. 2025 Jun 26;27(28):15196–203. doi: 10.1039/d5cp01570g (PMC12232287; doi:10.1039/d5cp01570g)
Supplement: CP-027-D5CP01570G-s002 [file CP-027-D5CP01570G-s002.zip › ESI_Structures/Dry/structure-number_57-alpha_0.04.xyz]

432

Si      2.501803251801960      1.562846885352542    -15.714917152894417
O       4.220299091057322      4.430967000479411    -18.291644959766849
O       3.116849290698149      2.968166188445272    -16.445880527945825
Si      3.666169277803531      4.415130033581812    -16.812634872349722
O       1.169924751038927      2.209744597334655    -15.166055376240150
Si      0.087306895666878      3.294926288770442    -14.601781356868527
O       3.472811174849859      1.234458653266704    -14.427788587927081
O       5.379774117055733      4.278075676584438    -16.461471869479908
O       2.234924800088658      0.059139144702684    -16.229446450593528
O       6.609174913858829      2.607402924161432    -14.506464700453268
Si      8.555750639668576      3.735068052117454    -18.415059645443407
Si      6.110487229216354      4.115080300839421    -14.974765612109623
O       6.908447470642222      3.506888487283943    -18.468438683170241
Si      5.858000253098044      4.529011938191199    -18.101911296956576
O       8.882937328744124      3.634244617356595    -16.862895056842873
O       9.390949650673193      2.711537017404100    -19.304846874552823
O      10.282932712567888      1.227477703309858    -16.448477753814409
O       7.496154909347119      4.902555808509219    -15.193347607453980
Si      9.103919701932119      4.756061876809683    -15.650828099634211
Si      9.690396232913157      0.900917814132114    -15.026287335276979
O       8.178227567979238      0.444053132617179    -14.653101133871530
O       8.662424814214456      5.208188246896622    -19.000219032137664
O       3.276444250448781     10.685012172659130    -15.164290628742584
Si      3.235620529419458     10.310961123121205    -16.692657728525976
O       2.846731229709761      8.684080058247801    -16.680950014387353
O       0.910933865218810      6.832674134678275    -15.548420452420089
O       3.134022764635568      5.865604711723674    -16.279566392944929
Si      2.458429554010934      7.290416410259128    -15.703064776928416
O       7.426515860317163      7.216987716738334    -20.337912686366145
O       8.665873301478785      7.594955329529173    -18.020411665272476
O       6.542610116710431      5.949983805498992    -18.101694577451255
Si      7.804339768125051      6.647941104025335    -18.949595133679257
O       9.785969496556508      5.876182487809288    -16.657873186716081
Si     10.048164155951419      7.374987294064566    -17.243535112573468
O       4.277825131515311      2.527496992167740    -12.394782073342572
Si      4.269748767943396      4.179305406324410    -12.400177375390083
O       2.746146639345282      4.650263763235934    -11.964477461257117
O       2.794870428064005      0.477158555039269    -11.932646945501505
O       0.659352461408694      4.064093786412440    -13.269761371070064
O       0.762250806369687      0.504387723589837    -10.218308375151778
O       0.702858581662072      3.052961604703280    -10.917028668069738
Si      1.068032262113054      4.477164731112705    -11.783246354501568
Si      4.006972250738019      1.017905787415404    -12.917595285299480
O       0.216878166261468      2.688183673728667     -6.892432719109967
O       4.928044726986379      4.470764878712840    -13.894875710204035
O       7.263829487616063      9.981385620301555     -6.916934366107143
Si      6.345392026702664      7.186400871127254     -8.973259764223675
O       0.493695812374143      0.075732223432932     -6.070610814182386
O       5.481092621568876      4.760487119803082    -11.545761478036708
Si      8.838272853218717      0.425381137165762     -6.460782904139404
Si     10.309078375031435      1.305133703959996     -9.041005579090550
O       7.108708378266359      3.263690113802096    -10.256305757858598
Si      7.828376602890580      1.873191936846297    -10.598684238903513
O       7.746406217437374      1.632020242100634    -12.169908080555407
O       9.261613778219127      2.019473557730726     -9.983245895156546
Si      7.758578582052766      1.784013809327225    -13.763420123481565
Si      6.900015663214184      4.757134972643396    -10.764553931194929
O       7.171943304773002      0.705380672955658     -9.665467826864177
O       9.815090113309452      1.142351668196419     -7.492979816066867
O       8.150369599213121      4.929295038653292    -11.873758671749629
O       8.907293489654103      0.290056332089762     -5.031805228529704
O       9.241481501359141      2.248790540182859    -14.182635787219249
O       9.707796941383076      5.001965065116720    -14.182549721464751
O       6.825197611203024      5.894368925564356     -9.699271068470580
O       3.049449672332972      7.558400058790613    -14.249913162041150
Si      0.817261243825808     10.426957901953864     -9.005800060265640
Si      0.634871565936433      9.576422172161458    -11.871921242502863
O       3.861924482143103      8.014306721012098    -11.465676827108554
O       1.293927281676069     10.021554266823088    -10.513713410577820
O       4.116403954746031     10.151056032824483     -9.883397372804977
O       4.687947120900382      7.408317485212490     -9.007773985433477
Si      4.607707347009039      8.633769591425938    -10.151166080699737
O       3.079680912822173      9.931670922717545    -12.865719568470887
O       1.339424924066333      8.375876295805691    -12.577114993095966
Si      2.960275811266408      8.335668439622230    -12.759236840038950
O       0.093301522819205      5.602587263711891    -11.106710540091843
O       9.293225542859670      8.771618954538035     -6.070292632200952
O       9.847960447805951      6.873351907604906    -12.194449437242669
O       9.377919099642702      9.337991471689017    -11.147487764962731
O       6.336426761681379      8.387885795748273    -10.048206141200842
Si      9.691462715433952     10.101513359823487     -9.767483980881497
Si      9.589618915238919      5.301485855224452    -12.523176765850460
Si      9.596766010426728      8.453595140607112    -12.466905284754660
O       9.197253738355553      9.005220133065384     -8.616149439728812
O       8.484081634577215      8.577466752929675    -13.599429903654878
O       7.254439496220787      7.529289908514276     -7.705237541448514
Si      8.243259678322314      8.713225380023896     -7.352998190325699
Si     10.070875833039160     10.085612798205309     -5.494687382316711
Si      2.318263157754258      1.326065638477218     -3.819104238641103
O       3.324954027667463      2.091694660660222     -3.064128540331426
O       0.876835953384626      1.828209146791870     -4.341343050148670
O       2.809134620425359     13.709529414971540    -18.193626062378591
O       2.172370096994838     15.358032173295198    -16.666468101219056
O       1.466118996980730     13.006543714568158    -15.895246644192982
Si      1.591873708453446     12.788336279414226    -17.511401739003290
O       4.600764408888799     11.330581957300401    -17.018711256254967
O       2.113231222505922     11.239670042466487    -17.461730398806235
O       5.014102658242731     14.196941340171401    -17.154597272040533
Si      5.050406338815940     12.756621216127945    -16.382367148430205
O       3.772285072268482     13.302664895727249    -15.481265411669710
Si      3.564644986416837     14.982489964727437    -17.465812167170938
Si      0.546352194709012     15.339097285420385    -16.862676120107608
O       0.469248621638658     13.966086357555820    -17.801486950169764
Si      2.376406544998768     13.606739163030793    -14.737940760569877
O       6.274603551819032     12.667414773111267    -15.293923372363169
O       3.869962559347610     16.561919795443877    -17.823968939073662
O       0.298827734368489     19.536074217591896    -16.607759927782467
O       2.723396246653512     18.906875122786467    -16.616343006227034
Si      3.853250107077854     17.852117239470335    -16.831976349979158
O       4.529172700017894     17.356359816157749    -15.420572818963160
Si      1.757012540142244     20.044438392608612    -16.026243460707022
O       1.448981378674638     19.818424563395435    -14.375403844943550
O      10.260391389690342     18.735167264148519    -16.392282017591853
O       7.194632454261437     17.297800130806248    -15.539980429189715
Si      5.901073331149512     18.217781864535169    -15.529251452334202
O       5.252317361276575     18.805778256868820    -16.881702055845821
Si     10.687378886621209     18.137851163760370    -14.843404116384940
O       0.043313038253178     16.840102199392270    -17.279982918838783
O       9.121433005081158     15.522377376670697    -14.527035084750432
Si     10.711320712557182     15.162988847544280    -14.524012736024696
Si      8.163650124365224     16.796375708293191    -14.371944220442707
Si      3.546025963605699     11.399034581894743     -9.012190433665230
O       1.125450244624253     14.878336614543397     -9.645518730656548
O       4.564414324847485     11.865185854898270     -7.887461082217240
O       2.807814039590907     14.817561146154702    -11.482564327413815
Si      2.942182970117211     15.882516966044138    -12.676932498478518
O       2.935249579493766     12.731339310136383     -9.872336058144217
Si      1.985339279895589     13.822403889274010    -10.551298580086421
Si      3.222830059025956     15.131644434100993     -7.133314531247172
O       4.530171487419539     14.134911006398521     -6.754777813715586
O       2.384320147792760     14.984182349510329    -13.920003230983225
O       0.848229356980098     13.045192545731329    -11.436124554621980
O       2.409749997130596     12.521918336472577    -13.585894044741011
O       1.983943938876183     13.978467892124860     -6.983947459698777
Si      3.383482854154154     11.291888329815295    -13.606750036722428
O       3.846594053554009     15.952475989764297     -8.422668331924989
Si      0.336347748110458     13.664713500644465     -6.577607425636052
O       4.873042170605020     11.768482279383200    -13.384076449999275
O       0.241110073805204     14.195789713812331     -5.074140028811681
O       2.200271280431126     10.874470471866445     -8.339727753506471
O       0.349303537121760     10.911133308256639    -12.780442317179965
Si      5.299439370527980     12.725543331196544     -6.825197544888074
O       5.800745348960218     11.878026157748476     -5.547374085309987
O       5.663550094116306     14.377981169536358    -13.515523518556297
Si      8.318124591619322     12.698112038396410     -8.295985508016843
O       9.567845749566423     13.084599598709268     -7.286544704353692
O       8.776445729462401     11.374556565006879     -9.211254334479579
Si      5.903825231151482     15.671856185494956    -12.568503249898788
Si      7.589342122504747     13.664432047584011    -11.178540093308561
O       7.076924710589539     12.714874722949707    -12.461222816260284
O       7.665061250455535     13.455081642625164     -9.565450415788746
O       6.557728797838415     14.866498918519316    -11.321573349120724
Si      6.056556958544032     12.805540461877893    -13.682596195206163
O       9.099097517347916     14.013700302192413    -11.550482474125083
O       7.060582797119817     12.477175605742739     -7.239560136493473
Si      7.239690244266072     11.279008970622243     -5.953649902406721
O      10.467459219137636     16.029828007239846    -10.723268202800822
Si     10.657607345415860     14.520352230380976    -11.449151424674669
O       8.681552206510275     11.027354890761202     -5.183567130411713
O      10.644641919894132     11.046267204212979     -6.584572346764411
O       5.168079908437318     21.383666718232487    -12.869659801946701
O       4.472114512833670     16.356244309728808    -12.421835783347719
O       2.652747138303166     16.433373713525537     -6.332878797906184
O       0.619608924905787     17.892575756722465     -7.312274999167983
O       2.267450279720131     17.348957267058569    -12.582602982702815
O       2.743585456557193     20.845484357550713     -7.163800861043599
Si      1.488771565270796     17.573896696181624     -5.991111949500457
O       1.814994220139921     19.104976941770936     -5.597880876460019
Si      1.974598465880894     21.226838351666466    -10.824272994051077
O       3.223951302283231     17.800280784760510    -10.345441402764566
O       2.950420415006159     20.644643706856094     -9.693729547115170
Si      2.751492221300202     18.504283777910299    -11.682860030793172
O       4.040392000213919     19.270376978406233    -12.320449206452096
O       1.587258137620827     19.815082723773028    -11.695716577203161
O       4.077366444417023     18.692833755904271     -8.154425190793201
Si      3.760241042881416     20.300372016724385     -8.231042544288831
Si      4.339160228955976     17.352035260769679     -9.157296717801753
Si      1.867496351102859     20.707063266623699     -5.838241857810401
O       0.590849264062753     16.769356784577315     -4.993217272084445
Si      0.513206899411045     19.910396886302035    -13.067281838386254
O       5.216156300209732     20.991469567286277     -8.308362612854113
O       5.870690645102087     19.223042973333502    -14.279393770653972
O       7.084472491363728     16.586508196732591    -13.206683115854071
O      10.382999290201106     21.339600685837087     -9.693757558946700
Si      6.853469683082416     21.048215309178747     -8.624629759684014
O       6.475278888691438     19.123049579152326    -11.722955527063071
O       7.138215776011918     19.648949561567342     -9.290443085224522
O       8.679474298041436     17.882520350981821    -10.789524944163245
O       7.753562907564334     21.242811294264271     -7.349119713389029
Si      7.127822603823099     18.408994699206847    -10.417366940830757
Si     10.376578866864461     17.631916305025523    -10.918802379983982
Si      5.491808769906156     19.745201840700233    -12.798976081290139
O       9.286241334829480     17.920010579259394    -14.074375104654919
O       5.852153456646436     17.533013623604422     -9.763392354800672
O       2.484528826052867     21.421997311235760     -4.543655251924027
O      11.707036247951050      3.310381043616612    -15.990662973673091
Si     11.617225966615059      2.033659420573637    -16.864027245281516
O      15.365917359294139      1.614915075395648    -16.918407122091679
O      12.875469033308971      1.135963899083834    -16.646803505157052
Si     12.836361975789572      4.034650031267026    -15.122595099175919
Si     14.289045301614260      0.541331481270278    -17.301188688897582
O      14.245099043670152      3.555329829341046    -15.763735845475445
O      11.716526155986609      3.369486190154686    -20.452729907161668
O      11.856101327487611      2.604014200220791    -18.437196340186205
Si     12.818040493550640      3.671062278560975    -19.433363047555687
O      15.824192712623747      4.103922574946670    -17.636571199458846
Si     15.679517840874013      3.108144087100795    -16.387314705296578
O      14.387486296015339      3.432357698120637    -19.640262005881354
O      11.395850773355498      0.686970948278631    -20.020003164474371
O      13.300206868062139      4.881664543191183    -18.528171969038389
Si     14.962401307739050      4.853630997633635    -18.822009089532376
Si     10.830841357145472      2.207185721143890    -19.832162943250808
O      10.930506463667648      0.190107494120482    -14.324758598127632
O      21.445620161355524      4.459453845138642    -15.690973483082704
O      16.761258681813988      3.077866540308538    -15.204901520540108
O      12.498220249290219      5.583146690803492    -15.266497373825088
Si     12.367669038508758      7.128947265388048    -15.487135392991258
O      13.175291428926517      7.431125162753734    -16.809405818004990
O      11.244558535369096      7.745610835512566    -18.355152091142529
O      15.280298825439573      6.533157693125645    -18.018867469032013
Si     12.774048948617104      8.231935275472072    -18.156784700215482
O      15.661097317620618      8.563293647535176    -16.360145981904473
Si     15.798067023464808      6.957727872175194    -16.555272621832771
O      15.410050041539758      6.194537422046355    -15.193665857335503
O      13.759315182587045      8.026448337143496    -19.350767634235382
O      12.965891395917698      9.688945682414964    -17.463272223335444
O      15.343524891072560      5.865109131488568    -20.100844331664636
Si     15.266517462662327      7.382259763994314    -19.545721966739194
O      12.638386373143765     10.399590772053761    -14.928349670216789
Si     16.048342394465404     10.172322289776845    -16.360652087766525
O      16.480700709513741      8.382016623586265    -19.468292329691920
O      18.301224165496471     10.335743240223119    -19.901901400864688
O      18.746954221302204      7.892048016844308    -15.053375268996668
O      16.552087026387913     10.330350652664103    -17.812583405245988
Si     21.038737377819036      5.998954625189704    -15.556437854541629
O      16.953010366129138     10.613206467441399    -15.031079827647545
Si     18.809585790855181      7.620151135594057    -16.671832907805140
Si     17.528882342439942      9.558177441094852    -18.846895320869237
O      20.168286790447109      6.756366785218141    -16.690650326154341
O      18.531826292206752      8.801284731863966    -17.725158833091555
O      17.446415905999803      6.735601631976943    -16.781501785788194
O      13.678364604635124      0.209071896942611    -18.746999159578223
O      10.922358680940508      7.846283503160526    -15.880533662890599
O      12.970559943043641      8.015593147053021    -14.353706442271644
O      11.723168309417755      1.918207007038729     -9.172585056444429
O      12.777498839600071      3.667999511005623    -13.612795334940502
Si     12.323355521737930      3.693488964008427    -12.075304923949885
O      13.512260550505916      4.445483677869479    -11.246805573679621
O      14.282166738720461      2.531997580433357     -9.862472779761355
Si     14.684444395449022      4.103348283482576    -10.234855953853993
O      12.399695875550108      2.225283033114284    -11.509834816842389
Si     12.963108926637158      1.546264612209541    -10.114504935764062
O      14.679966846178823      4.994032519870396     -8.890705980344739
O      15.725551869910030      4.362080102149981    -13.434450540405622
O      15.682877786294091      4.038217970496085     -6.582925058976543
Si     15.367730125866176      5.325299552699774     -7.504627827538429
O      10.874851412201041      4.425244984343999    -11.985390346454915
O      21.494042584531410      9.238353233521241     -8.291477986959650
Si     15.997060459081059      3.915019637603600     -4.973044910244218
O      16.288689710315079      4.266562381362846    -10.701184314915896
O      16.482908962735841      1.623883888860818    -13.057223183222831
Si     18.633051412393868      2.670577595743421     -6.068286564476364
O      20.298103602062991      1.509433761922472    -11.648542248429681
Si     20.735785468823241      3.464692890201233     -7.928951696212218
O      18.211695479643257      1.797417150119475     -7.408994076021152
Si     17.850850316127460      3.924800682154388    -10.876591263782066
O      19.089464330312193      4.971842465577091    -10.452354382017461
Si     20.053416362288250      1.025385043106698    -13.158413995623677
O      20.365025173698722      2.282357465972143     -8.997011589731420
O      18.171820120304133      2.673994373319369     -9.907081379733752
Si     18.744766872768430      1.633848293843824     -8.890782240378147
O      19.452358673033032      3.736643145121120     -7.056626188920146
O      19.890384275089446      1.818750557843437     -5.497924161345321
O      17.591462378245069      3.404392680070184     -5.137204206160406
O      17.929666490269106      3.525682803033796    -12.479074789880814
Si     16.726025996022663      3.143943018530564    -13.542989760588013
O      18.580089322430574      0.488927257807608    -13.512075499619206
O      21.019101916218382      4.755766618636559     -8.787038077020821
O      18.834606014306107      0.113281015598908     -9.327821870870451
Si     16.954334705426394      0.166520576595052    -13.370458174503565
O      20.444472114830425      2.351455229301027    -13.975387856371816
Si     21.293923433332463      1.809909735446927    -10.445447508520449
Si     21.449584241840096      1.635556433745047     -5.642833740367474
Si     20.413778461291642      5.802451428959567     -9.881794206237940
O      13.894413860032820      7.990705672328351     -4.652864436191178
O      14.591083479146731      6.320474328361742     -6.635048783347581
Si     15.085119316347356      7.008109805167018     -5.198396069355708
Si     15.776586284248616      5.910749256523198    -13.717529286890468
O      13.761891861640679      9.478276397588894    -12.538967852919054
Si     12.546704018523174      9.351181003242699    -13.674209296787870
Si     15.004378803334072      8.573681687617452    -12.248560507956388
O      15.148953452405056      6.999789748474512    -12.709744313100535
O      15.462593980355383      8.674460865795256    -10.691505527730698
O      13.372863892042453     10.194442097985558     -6.225092680243717
Si     13.057836731569219      9.338875896439852     -4.850894921632407
O      11.095430971325808      9.219132083034900    -13.023201721765657
O      16.237785660353683      9.311352833654224    -13.016460592533619
O      16.513260364476817      7.668052638285267     -5.801028793840796
O      20.661452624977713      9.266784168268318    -11.328173074856977
O      11.416151570569459      9.421918245345006     -4.769869360778817
O      20.139675021183649      7.332662198883003     -9.350396853079110
Si     20.030236421884997      8.570884304968484     -8.188665345554650
Si     19.149095909064538      8.946716187813502    -11.590893851588646
O      16.795308004170639      8.669700899175171     -8.323223234550674
O      18.953796818466998      7.748134941393639     -7.271114740443055
O      19.410222491568298     10.165550251853920     -7.741323806927095
O      18.674779274286621      9.805024753261502    -12.900506642243368
O      17.404749109672323      6.120799869514571    -13.733574638561539
Si     16.565987996021068      9.391770460483563     -9.723486263195618
Si     18.812773472740343      6.851801384271394    -13.746174599114275
Si     17.375585381215274      7.563057817089323     -7.193003079525093
O      19.020602710426012      7.509112605367539    -12.300684516565539
Si     17.350108536216769     10.407907949322897    -13.497065801494953
O      16.826904139904943      6.116675781510335     -7.754863199953324
O      18.102367222185386      9.178937263758286    -10.397604695022526
O      20.129847342785151      6.108671337269000    -14.254153678105936
O      15.206851968649991      2.964367545934893     -4.090649139510952
O      13.616319294689037     10.717437794052115     -4.187049381391342
O      15.654174561950070      5.569333673040017     -4.513002243968456
O      12.375346400870303     12.198861099536163    -16.941596074635513
O      14.741421300918299     11.233396647279902    -16.129966063015566
O      13.746031550603822     13.684281301966118    -15.734617198443333
Si     14.916933801163070     12.813484960112222    -15.179644190274336
Si     12.411369955578426     13.805818055521096    -16.569482253069506
O      12.630396070828597     15.130118904194337    -17.561010910869896
O      11.274319765257873     14.127084579850999    -15.547701134054906
Si     13.024152931388853     10.846798957045527    -16.409072285052275
O      16.237090880094151     13.635969235993612    -15.500434307575579
O      21.184169116884295     15.122082955818863    -15.538207572503792
O      18.634333554028743     14.868702791356240    -14.750062635780438
Si     17.031657751449355     14.857181906103694    -14.662956095345720
Si     20.241042167513019     14.812910609944929    -14.295989954350468
O      11.232398952367108     16.631486166181613    -15.095414407242394
Si     14.896932830570545     17.124868250421098    -14.999990337706819
O      14.271288991691886     16.789591382135598    -16.481767117161311
Si     13.318323159294604     16.579344740070887    -17.694778915766449
O      13.418147670143988     16.941974678944501    -19.277901907669786
O      11.461059502525966     20.402610343545117    -18.150833925331575
Si     12.404339314444735     18.141507605114558    -19.553296843289516
Si     12.419150150959862     21.068400986163457    -19.357627946411981
O      12.696423477946755     19.655772283057217    -20.009504780020968
O      12.395030337328711     18.038346543106826    -17.703469950158770
O      15.215626661221211     18.699582115827475    -14.866668014663476
Si     14.893338812218532     20.268685877216065    -15.039760267355277
O      14.428425701078606     20.630272308969680    -16.519051901327973
O      16.202420828936631     21.193610661881269    -14.685626922316782
O      16.214890806622368     16.163838373825474    -14.908617320011508
O      10.768531632481656     18.161967302641916    -19.173145792817227
Si     10.970508224263590     18.954426867351774    -17.722926216031262
O      19.403637561068379     18.319803128818354    -17.533450100039417
O      20.356629852308078     18.006304328459997    -15.173327827628469
Si     20.708076447374179     18.162678115205608    -16.779506632586973
O      15.147593848887162     12.135704535015824     -5.823618991878432
O      15.757421166965845     12.815610808679629     -8.186958621431078
Si     13.722212248983208     11.659140294799396     -5.471897176039267
Si     15.281000423487180     12.311796999954057     -9.634220970177934
O      15.533089673954134     13.179085775668808    -10.920598305853614
Si     12.081760651932667     12.137917501088399     -9.774998037255152
O      12.436554197261273     12.601907775079951     -5.877720106874653
O      13.657332537675938     12.005561529555894     -9.739543964160168
O      14.889611405481643     12.695197431914050    -13.621741427049994
O      11.432886179059860     13.272086391660890    -10.785852379237156
O      11.815423943532508     12.852986171370240     -8.378813472890588
Si     11.200306492747149     12.527673761556624     -6.957490875236968
O      11.115645875715826     14.764480270565976    -13.022234876024831
Si     15.886850741722524     15.874597640257274     -5.908865570847655
Si     15.978313148174806     13.017851985887901    -12.454181674838399
O      16.207521931742999     14.385786174138298     -6.360744806101901
Si     16.358124010104440     12.853543209786588     -6.725278300206670
O      16.657522815080426     14.275472956036245    -13.181478407770738
O      17.072374199217560     11.727670699578470    -12.677530710788346
Si     19.310900318901655     11.751169986168071     -7.319834598742392
O      17.905291301286823     12.184048886622085     -6.693280223389082
O      19.070666538729647     12.411884688229920     -8.845601920899338
O      20.243173082726013     14.241755046158490     -9.972093243544796
Si     20.145170823155077     12.635381191688456     -9.940605401969664
O      20.720011137342514     12.369371000259703     -6.726620127409899
O      20.075899491322893     12.175690971118604    -11.453678553617198
O      20.840946030757568     13.488617494825554    -13.575591277759241
O      19.796826498209235     15.770917124981588     -5.622888571017459
Si     21.330155269051573     12.380659539062922    -12.484745554360750
O      21.392162328400250     11.741360229228578     -9.304821556318167
O      21.268395743960848     14.652866889798894     -7.636742933042110
Si     21.145515508431917     15.253506080741946     -9.146452768093754
Si     21.067336044899005     15.530856681140964     -4.612903344308017
O      14.658095745038912     16.466710271000512     -6.699479512907263
O      12.747928945019266     17.488709700690141     -8.441038062163022
Si     14.135447355696849     17.426322036342988     -7.874863468347297
Si     12.036471050780001     20.640654437485992    -13.700629117114067
O      13.948721403361557     16.702413672105823    -11.226002655823610
O      15.419780937567666     19.455495593823798    -10.090605568623454
Si     13.070941379515922     17.365625449506279    -12.381353052913642
O      13.812015008141623     18.719008019790305    -11.854965072672488
Si     14.918214852084040     17.986852964014464    -10.829576629177613
O      11.516771591545437     20.648960057991186    -12.169171973434885
O      11.504865387506609     17.507792328221736    -12.150599409004910
Si     11.506758504512636     20.511374398628902    -10.532742007561778
O      14.807011615226960     18.914188082525367     -7.597881903490347
O      13.781451470348667     16.916958865926759    -13.804459962522612
O      15.320551312874015     17.481400919126163     -9.176582914975658
O      10.929930240168380     19.013252896594746    -10.373878455627816
Si     15.944439134695715     19.087662395410447     -8.667816095924312
O      13.579255488184080     20.920504816351887    -14.169357623146368
O      11.774535166200232     19.187114613924511    -14.285459525739570
O      21.060082758421157     18.653916777411258    -12.898484467684394
O      20.387389089870716     16.095568342168875    -13.327297424543167
Si     18.783099506525723     20.008760512368674     -9.324371345891439
O      21.126787709974501     21.289520633504701    -13.162603759175340
O      17.417735267460614     19.622003353330548     -8.448934885103174
Si     20.649110461289748     18.071290488653759     -8.038009773008977
O      19.601473140057578     17.883112186087811     -6.875128538796436
O      16.360228053436455     17.874360211847371    -11.634431723623109
O      17.242278066552668     16.694246461262793     -6.284897311322252
Si     20.007643800077176     17.675658301020398    -13.626119302581261
O      20.169961697773306     19.440062671979604     -8.734593698467348
O      20.749286853483095     16.834609742071549     -9.114156666912248
Si     18.723270543826203     16.938788502289398     -5.858077473132540
Si     17.538865526913565     18.881621905803112    -11.996240868224547
O      18.558106764876516     18.171643355639077    -13.073285533188695
O      16.997384874907123     20.341342593103231    -12.375207090735755
O      18.411456069218005     19.267788198317547    -10.636344484777744
O      12.814304260001665     21.452047954133253    -10.231312712898918
O      11.168710790968568     10.798308245396948     -9.760049123352218
O      16.095558327506019     10.942554607981430     -9.727538512912060
O      15.595336396686662     14.057470245961801     -2.505259708191340
O      15.787556139784396     15.985072978282599     -4.286630265463883
Si     16.506368363353239     15.121134108160600     -3.052843283376071
O      17.920268088043411     14.757628190313802     -3.882477174750403
O      20.346420630361283     15.755692399193116     -3.216915731588764
O      18.686261401998966     17.294321108422885     -4.296420238218706
Si     18.753071105986951     16.057261360150239     -3.227221978331721
O      17.529061243778109     16.135842141905872     -2.183714223009906
