# Supplementary material for: Ground-up generation of periodic slab models of dehydroxylated amorphous silica of varying roughness
Source: Phys Chem Chem Phys. 2025 Jun 26;27(28):15196–203. doi: 10.1039/d5cp01570g (PMC12232287; doi:10.1039/d5cp01570g)
Supplement: CP-027-D5CP01570G-s002 [file CP-027-D5CP01570G-s002.zip › ESI_Structures/Dry/structure-number_58-alpha_0.02.xyz]

432

O       8.042946038173916      3.790417003073803    -24.008923777271129
O       9.517834027449911      4.211587927564603    -26.138020190186147
Si      8.849126080332372      5.083266242938388    -24.774958813353933
O      10.617082149580465      5.032170777856448    -24.400429121782629
O       0.052683398865083      5.925926550235702    -23.507934467165484
Si      8.747817712550239      8.020652427098208    -25.182697671304158
O       8.591224055881652      6.451629330956695    -25.593468048391493
O       7.426782279710102      8.787382074725155    -24.856638499786222
O      10.137374955322807      8.676267096079240    -25.751042161238964
O       9.672988627932531      8.173148124537533    -23.744631631995237
O       5.392012839082685      9.840832782741854    -23.614951858499801
O       1.422308438049712      4.328955281682036    -22.133513940883965
Si      0.219769144269232      4.361678305387866    -23.104919703876597
Si      1.442960675544201      5.299101626867972    -20.815369848549686
O       0.025815370690613      4.778905382837266    -20.218822720751795
O       7.078117309943759      2.061561717091532    -22.027955059455383
O       9.121786487594628      3.449520193898091    -21.624077380183142
Si      7.744706740852097      3.503957791711190    -22.471024671956176
O       9.488452174071925      4.678009399481594    -19.213976581994025
O       6.812592475522040      4.721169212764808    -21.964368937066894
Si      7.582924535887750      0.982277073259236    -20.998137914784980
O       7.573363625528045      1.554152405574617    -19.476123378094321
O       9.032737242088077      0.321853476383304    -21.152133341691844
Si     10.491960681600091      3.536918953317552    -18.620128060442230
O       7.586208682460295      9.816998793546137    -18.264125093169469
O       0.390731142921213      8.715656256475214    -23.331709621121497
O       2.395580339596447      5.482280412508631    -19.564602059622079
Si      1.036758326703410     10.184292095245652    -23.241639875281244
O       0.363656071535349      9.531603715791203    -19.749476043417388
O       2.675301245045252      9.894393412727178    -23.066831415718486
Si      1.778947850627053      9.400828840269542    -19.013106120175980
O       1.096249650773648      6.729002532372466    -21.497154363239279
O       2.277870710221040      7.911577951292978    -18.945990069893789
O       2.812927239328095     10.466183157886038    -19.715231092485961
Si      2.079230193526267      6.428952712708854    -18.351766440528998
Si      4.097784703533036     10.679512106626623    -23.335251501919078
O       8.354821362730851      5.944870007545207    -23.341077997613109
O       9.943403327440963      7.224665172858218    -19.324988129883643
O      10.240581895325677      9.670159585444349    -18.838169850196994
O       5.293404030978413     10.578789709920329    -19.497485741629653
Si      9.187509358749137     10.447244978890497    -21.792279564104383
Si      7.420839554674313      6.286397796162322    -22.101638434697186
O       7.998511419169868     10.038107032237587    -22.776181816249455
O       6.709315654220197      7.692602573797977    -22.464227294032263
Si      8.915754942508771     10.568553244051994    -18.841847857043355
O       8.031898448872116      6.494080841641713    -20.643599945774632
Si      6.825382846601451      9.069862652809395    -23.377573884887745
Si      8.793010355856431      6.106977425800412    -19.292556371294033
O      10.000118009394416      9.206607570876010    -21.206372914612988
Si     10.745376073998179      8.480279051237821    -19.953442294984420
Si      0.026422186549579      7.297284548596624    -22.645692923260349
Si      3.430944386653231      3.416455752935092    -14.272828226592727
O       3.838808658290583      4.568157137254582    -15.292910262892331
O       1.847168160782006      3.492063302003120    -14.107842673974584
O       4.074916865749026      2.001975145552406    -14.600066395227648
Si      0.297465486400264      3.856146628492152    -14.316852430770266
Si      4.578528465171690      0.676183875347266    -13.860558974413829
O       3.139883411494469      0.298961441429394    -13.121355174025156
O       0.330248717834652      0.150599833055586    -12.965752660557360
O       4.380484129572825      3.891735463640898    -12.895733165645746
O       5.382954697363710      5.100528216003270    -17.309966087836077
O       7.576406063245544      0.612010132229343    -17.058915111197400
Si     10.325578099497539      2.518972051669957    -13.778096378669270
O       7.434806006418356      3.376626418157468    -17.555825595822036
Si      6.954082960769810      4.860909536628818    -17.228460819815496
O       8.744125157188947      1.981891773080483    -13.600287826666495
O       7.158427167662580      5.158620039828503    -15.631866818241738
O       9.641163668001344      2.323992436140364    -18.006388746453538
Si      8.052080445146922      1.910633419500570    -17.952557863080369
O      10.594234003909742      3.637541786252585    -14.945537592135713
O       5.974412694899266      1.204483430625806    -13.180985035618345
Si      4.315743395634029      5.751735735098910    -16.271719136883384
O       3.060163043844740      6.331437569340547    -17.066422813371819
O       0.803316876676326      9.579978424637739    -15.095535488627542
O       1.882906049507850      9.868874236302178    -17.483573073740761
O       0.608039374987059      6.095474545919271    -17.757036512846330
O       5.067443199676275     10.259492902781760    -16.879275831069432
Si      1.603879723103299     10.565545666536797    -16.078067858622514
O       5.306770462586380      6.798983717168556    -15.395760644458065
O      10.309618412152188      7.830649532020006    -13.224056529544935
O       9.357902102378771      5.480340545147699    -13.211152360502309
O       6.135775004418853      5.694504454380925    -13.257679622182581
O       8.000295884538719      7.298939938539954    -14.468378459469371
Si      9.505257786421767      6.794549106261510    -14.164733395080058
Si      6.672229766760738      6.394172723249173    -14.650346626120363
O      10.482682267237987      6.131074702903781    -15.375105419923283
O      10.599136407474848     10.694465138764810    -15.086872466415425
O       7.721257968002831      5.919997206968542    -18.117920238664418
Si      6.101410016064688     10.452557161893765    -18.071490019656888
O       0.005845093417196      4.945313505328839    -15.521446054807432
O       1.476173517416493      1.349028583252779     -9.668416196042720
Si      0.156961576173158      2.473950062791793     -9.871577071888366
O       8.351700017145005      0.084181994179461     -8.948894546060359
O       6.115932091647788      4.851729972328569    -10.684983714995434
O       7.759782671526692      1.173970280473709    -11.350371844081725
Si      7.484246512765584      4.071760741676941    -10.513258058447372
O      10.612331125146437      3.423992632194981    -12.439314924451182
Si      7.358506058275601      1.859487073222988    -12.786808026978713
Si     10.083863692257692      4.915739357197499    -11.923037534802814
O       7.560479099096902      2.771182128874031     -9.618159285764197
O       6.911255815358015      3.409717070388863    -12.176572064744267
O       8.918246851226701      4.628573578787869    -10.838282974944494
Si      5.673256453971949      4.539310126583490    -12.248760393794225
Si      7.929085765633051      1.213591569439206     -9.828512065000576
O       0.354434632805476      1.285830185308884     -5.777650989773665
O       1.764345557438585     13.744534138363706    -24.851107694513075
Si      1.745996698097815     14.214126624899405    -26.383583863412532
O       3.622042061267173     11.676149215708623    -24.491847941290033
Si      2.267675630983272     12.159126592446366    -25.122778497111447
O       2.091303060293859     12.692872375193970    -26.712728073210702
O       1.206362832921300     11.148470382386250    -24.464652913568450
O       1.490295273650540     15.485480202131885    -27.050053953522315
O       4.011966600187258     12.797901141462969    -19.507994368934952
Si      4.045070667386042     11.318093173356857    -20.251924952992489
O       4.169863654248142     11.377606364431097    -21.843103467203171
Si      4.137907038154994     13.837583562905019    -18.286107453811731
O       0.398314638862594     10.911902923154265    -21.906293812269617
Si      9.666437873387109     15.630647681406879    -18.819287099373454
O      10.331878726757552     15.520156846640694    -20.284586596978762
O      10.294678613685864     11.628655421626332    -22.157757672292639
O       8.123082042203990     15.395839226800385    -18.442888863057100
O       8.528917460565076     10.962425431110949    -20.353961436298540
O       5.705451250872760     18.862578173011016    -20.031233786801227
Si      4.508532583967495     18.581774645249144    -19.023156383757872
O       3.038304776883999     19.040536595572490    -18.965730388262749
O       0.548244107612829     18.033240059079873    -19.394398836838157
Si      1.633704560830172     18.476982831392906    -18.330211493417075
O       6.715950792903321     21.122883729598041    -20.961460328237951
O      10.523068630984866     20.984661648207727    -19.274083483513859
O       8.576091384983936     19.493410755318521    -20.581242538104135
Si      9.874555784579611     20.556048594088288    -20.743455785259219
Si      7.037230110835594     19.790850381636250    -20.198531405313098
O       7.294374993890198     20.182673697125470    -18.660245617482595
O      10.100594107556899     17.098199146656029    -18.328365024192792
O       0.083743813607832     11.880409816027402    -19.370838620634096
O      10.737848221377810     19.781091837572518    -21.822836812031092
O       9.366068557643612     11.957869434069750    -18.267094046746813
O       1.047972558285975     15.199638617828535    -16.388833391690945
Si      2.431321734616464     15.742001817014692    -16.806150337661784
Si      4.339977827898634     11.490521389650858    -16.070783309506318
O       4.084779490065021     12.772646761127863    -17.032272271321226
O       3.480079025115429     15.682272915127109    -15.571900506430206
Si      3.557076036662755     15.851844544462718    -13.933095891575801
O       0.547608719688010     11.674406870999855    -16.671922791806217
O       2.999404299880070     11.120497997161882    -15.472939732427443
O       3.023725805501128     14.958047195824577    -18.105034437022685
O       2.668924296940201     14.802517622110200    -13.004844565117491
O       5.584983078281153     12.168891364581485    -15.226833640819713
O      10.398519370314080     14.697427198065121    -13.894309605290218
Si      6.871187788257588     12.534654532139200    -16.098554592093727
O       7.304410521398873     14.032028749789090    -16.285049195268567
O       8.015685782113893     11.539614059150686    -15.589068193897827
Si      9.484870733139688     11.802624014184877    -15.094401613126697
Si      6.924733556053125     15.167277537042747    -17.368573240588422
O       9.218937062218950     12.408948763075980    -13.637741580416892
O       6.529120827328834     11.968029412232086    -17.600161025493779
O      10.240492454101686     12.819170820952039    -16.091300505120667
O      10.392534113232699     14.403416231395298    -18.141147393441997
Si     10.570744689240684     12.912961266131258    -17.666342921295911
O       5.568381684045619     14.581966634850481    -18.067754968479836
O       5.087269996525658     16.105746348248612    -13.224866526401161
O       0.897324126544729     19.454389534669897    -17.217504899563451
Si      0.367659059677313     20.202678312795769    -15.910061298214980
O       1.661759339072124     20.650671718758360    -14.952198321725586
O       2.808741330121897     17.207918059614979    -13.711766257107026
O       2.225369805852776     17.227649927374390    -17.458177048986951
Si      1.726773977579617     21.001972340157685    -13.385940078303554
O       5.182712624957279     20.753174900277553    -14.350902405593999
Si      5.372435481937692     19.232539025984881    -13.737120233972114
O       5.374272391100399     18.204629798468105    -15.030194286495536
O       5.163579449898075     18.179431761292566    -17.648934055885078
O       3.998397944135302     19.173706228686100    -12.805538852904846
Si      7.832847123817078     20.451986962324614    -17.164917724143386
Si      6.118084579436902     18.009564160492214    -16.356952388950241
O       6.772509839631736     16.549671140040665    -16.577752280189859
O       7.117280611068510     19.295326759568280    -16.361539013003355
O       9.403637467166266     20.349275098337607    -17.099939860352855
O       0.703080609885772     14.114106148802783     -8.365682997630868
O       2.934033525974088     15.123099153783556    -10.621825816205517
Si      1.732297103260986     14.466286817675325    -11.662326390811092
O       0.785827687110505     13.154221006913955    -12.081383461084728
O       0.521530580466051     15.118649024211249    -10.779507088203967
Si      0.498707941027589     12.554033629420227     -7.832944213508275
Si      9.986064054755918     13.525627586712995    -12.818963521280617
Si      9.276411382883877     15.984947316714662    -11.539191642987094
O       9.227260298386462     14.468503145240978    -11.768557688748830
O       0.382330642245235     21.273069843379858     -7.876910765653988
Si      2.634851923467630     18.376057544812195    -12.663024859394868
Si      1.224552753333888     21.265839584814739     -9.358678738911857
O       2.648128227670425     17.615394111623004    -11.280051633588421
O       5.063864373186282     16.768057229750962    -10.827925406537464
Si      3.521145178292274     16.602051840779911    -10.329091717931819
O       2.946144672618487     17.294314774610211     -8.956670196213725
Si      1.953788892598576     18.443796636995931     -8.736892811685905
O       0.421061400761835     18.130747403126730     -9.318627432580950
O       2.231792623342297     20.044294647821939     -9.352704702180423
O       1.554046661582039     19.524635745253445    -12.851163280987702
O       0.275057053178066     20.942821742239989    -10.608611561762574
O       6.295085610132332     18.367370488586648    -12.724410642003123
O       7.730498829929455     16.426123003713748    -11.684306854278910
Si      6.090804902151450     16.879023553780815    -12.074715987964668
O       0.053805754222680     11.763022424625047     -9.308722420214238
O       1.598347177337717     11.982847535948725     -7.031120542916003
Si      0.232369356559011     19.697304970293498     -6.746288348615516
O       1.564810294224873     18.957621880720264     -7.225762019988748
O      12.010053887772060      3.580460813739869    -25.264032508699387
Si     11.867819212159622      4.132344031914720    -23.603365146478062
Si     11.064347618164058      4.544173039061017    -26.069761938435288
O      13.354754729298460      4.637384952083393    -23.555861590565357
O      16.057331154988226      4.869383271326382    -24.031426563141835
Si     14.555339706138749      5.347302293455690    -24.252959886396361
O      18.629974283789767      4.445144775952676    -24.127010770930561
O      21.043800840060975      3.318360690145585    -24.050219444452729
Si     19.524907791028919      3.270462610694949    -23.513779329439462
Si     17.489086565282655      5.548098431951451    -23.791555010705402
O      11.706731043972866      5.721241622881113    -26.839389071582165
O      13.372854677685030      8.157937767139412    -26.789508056019670
O      14.097167136170555      5.737170520506977    -25.744100806933282
O      12.098785506754306      7.250136626533912    -24.885920456803468
Si     12.905182332424998      6.693628298410771    -26.251450913739568
Si     14.425219446751136      9.435589672328234    -26.539960741111763
O      15.596478600580559      8.681760416193848    -25.687942814116674
Si     11.134397015437537      8.393292403470745    -24.420503384622414
O      14.939271617911146     10.129624278686100    -27.829460446028616
O      13.762915424940415     10.358902784266684    -25.274879178367470
O      14.818392337525655      6.928723408086381    -23.811497452303872
O      12.008174887698878      9.558261432612415    -23.766852694870369
Si     13.133341966383995     10.627695547746342    -23.830636084843086
Si     16.002743562980434      7.893766834374587    -24.390158575640392
O      17.285430103931432      6.893740561653076    -24.638948456095701
O      11.298503135171524      2.685637747373592    -22.801987136043486
O      11.197718562467699      3.165370650936965    -19.961447522698769
O      11.419841767570862      4.826195885088906    -22.024231494936650
O      18.858268398686587      2.116722188251282    -22.848613278685967
O      20.222738855823486      4.128220489373608    -22.125509056292536
Si     19.929129171929233      4.473685850896731    -20.505757502236669
O      19.367380018321999      3.335742644299445    -19.551370511791049
O      12.306860501644932      8.330745645669515    -19.949185382250050
O      14.979355833195353      8.916925198457610    -20.730211893128121
Si     13.831871625332889      8.901065220118426    -19.596260674973330
Si     15.566511166202435      9.763988324080151    -22.026473524808281
O      14.312566240504266     10.346940189406050    -22.776259463728721
O      13.527307255993019     10.469542593908194    -19.472878016147483
O      20.116003410266043      7.453994384464251    -21.962273896396383
O      16.229532753609156      8.887559387206004    -23.203844593890118
O      17.775723567283514      6.131671507816858    -22.348653055299771
Si     18.660558295430697      7.026440412485120    -21.338511728683375
Si     18.081009313931386     10.056662233472792    -20.569655916398965
O      19.100219383806454      5.844174690128337    -20.288065367252418
O      16.936865108904072     10.484279174187678    -21.534117817574504
O      19.592969655104092     10.570344187649573    -20.632371700094204
O      18.103439373105889      8.412743506073936    -20.783273122424696
O      17.590107178508834     10.490062349177650    -19.038259113343550
Si     10.759448156454280      3.436014563505250    -21.473591795911126
O      14.996296367117829      3.551663500050139    -14.292169526263397
O      12.964041201780756      2.452202301822252    -15.616595040419808
O      11.302261799173721      4.355604958630961    -17.388656621492039
O      15.696663278391553      0.911381106590419    -16.891961971798199
Si     12.313822516156105      0.921680637758303    -15.420141860146922
O      15.049531341185228      3.503748058301194    -16.731216450611438
O      12.937668046638048      4.947537448077658    -15.301409766761093
Si     14.003123742550420      3.567989404966192    -15.516721932582351
Si     11.249840599342996      4.770093116187564    -15.842140246996316
O      11.232335994718111      1.312538116652304    -14.217877652545315
Si     15.852720521336369      4.541931270412674    -13.304510716949240
O      11.553047981734267      0.228517030848902    -16.751065789958023
O      19.486891561984095      9.138317539103964    -11.138963731667069
O      17.405980632789998      2.950408085966245    -17.943237106309784
O      16.215080550340769      0.429611099647669    -14.602438630487603
Si     16.298757563131112      2.431426087573852    -16.999550129433260
Si     20.326885467620556      1.386179947837619    -15.874623804262239
O      19.735655523437430      4.431926887055965    -17.294906655331520
O      19.001397712861504      0.861896546003996    -15.030532336088013
O      17.161223324923164      2.485953809663399    -15.564666367586906
Si     17.547075635887616      1.406389207459342    -14.448654407657216
O      19.713823484261034      1.996121224284600    -17.221879198718689
O      21.105901166266531      2.508685607314578    -14.984301119438239
O      17.851182875672329      2.287944552198443    -13.128738802491627
Si     19.007196208085379      3.187366367799579    -17.984187851482268
O      18.724442987986382      7.402791062791223    -12.834998912061627
O      14.723473193258213      5.675354526369239    -13.398235353513346
O      15.121524441014387      9.857249205949516    -16.175893295034857
O      12.592820278229471      6.935797406941700    -13.476959628825108
Si     13.698511293992958      6.372079252780330    -14.429473008497339
O      12.693124612176540      9.439356703754768    -16.036142830147046
Si     14.107250653314505      8.697094550882181    -16.527380710648760
O      14.144401383970891      7.350768139541816    -15.522179151044194
O      12.736673445651867     10.144204953121024    -13.498609660276417
Si     12.209653746407771     10.530322505858793    -14.972026679150833
O      14.173206527590763      8.392981555434760    -18.093234693482380
Si     20.820237379589841      5.557598797225054    -16.808302959687577
Si     21.047888510191566      9.825520299700120    -14.140051640708728
O      16.994868275909248      5.540860091375814    -13.786544730409839
O      20.074657519294494      6.919477373211396    -16.318118502143967
O      18.720528219478286      9.021274667243263    -17.217747058130207
Si     19.169245259106514      8.165513558658427    -16.001074891931975
O      17.896588970678433      7.489138969078613    -15.274005142997620
Si     17.492400286165431      7.077178619126510    -13.747274826926189
O      19.757435629992340      9.247998765654570    -14.948478983566828
O      16.390539337948187      8.271805595415335    -13.323882163345381
Si     18.335734689740761     10.501075880331548    -17.605980059493636
O      21.111578096311845      4.378616203190713    -12.982701998295859
O      16.478157337649407      3.911631329055988    -11.936258995385128
Si     20.899074523715043      0.178666387636762    -11.708356984365842
O      19.079404813057980      4.017487662893396    -11.411521884236219
O      21.087955409457923      2.117291797512777     -8.461397893343378
Si     20.523125438869222      4.716430490743275    -11.547795231397584
O      20.952996489154867      1.688612924619036    -11.127827653596217
O      17.748416053209169      1.660212471497635    -10.751990679885170
Si     17.806721477480853      3.008985285329312    -11.654671903404457
Si     18.763729375258567     10.652553317580010    -11.142582644193245
Si     17.906755675089595      0.058859759027049    -10.932210603744808
O      14.779678819380585      9.807354987625374    -12.118369020598454
Si     13.222310931471434     10.078007770561891    -11.905092811241584
Si     11.597725863140004      7.515940346998047    -12.298552485377300
O      11.128756542959525      6.090128558899910    -11.598664755171633
O      12.278728650769944      8.692171228568148    -11.469271194066909
O      20.473561809593139      6.391618876896628    -11.432414066333674
O      21.126114889086168      8.722041996193756    -12.941973826461387
Si     16.194452321678487      9.845274565470644    -12.861837939752435
Si     20.089065433835167      7.855254432001016    -12.046241184133516
O      17.411394320036536     10.317280646753307    -11.930983393297655
O      13.675763450122023      0.130311456408004    -15.201875541742082
O      21.480467721918135      3.930663516413082    -10.370363500235449
O      21.107342667223215      0.074703095456140    -16.172612111048263
Si     21.184140031458870      1.168454893127185     -7.197353633301230
O      19.910830420529376      0.594495698219386     -6.451915025809824
O      20.226873398692078      0.686489471675197     -3.666689258908644
Si     20.763486381326871      0.273485780248696     -4.997643878268856
O      12.482347720814172     12.028826119999209    -23.363074331976279
Si     11.559608982474670     12.579339738909480    -22.187750365136459
O      12.399873766833288     12.430092469700766    -20.743732785029639
Si     13.109120874111200     11.999448981931797    -19.359628903333359
O      14.308474183369773     12.808941625346424    -18.654071333194338
O      11.229918011222590     14.141985411451703    -22.270709153431163
Si     11.238243841402756     15.555048999027376    -21.581024908220961
O      16.050206305916820     15.891499205557015    -18.957461661387036
O      12.802744132253345     15.929820051113660    -21.213737103913481
O      15.747468924164881     13.734551070358783    -22.363006003765030
Si     21.179296891584809     10.870430833307973    -20.491411272768453
Si     16.121710795940039     15.203542605822424    -22.462501436265701
O      21.008953525608256     15.827291043586831    -18.574415588688062
Si     17.373199656668518     15.017641921896789    -18.481323530762015
O      18.240863403758699     15.028984993958861    -19.773123379348135
O      17.559091339029930     15.734174275863460    -22.117445559238838
O      11.956716965336113     12.295765499913658    -18.217466205169778
O      15.041045472783514     16.287247665949266    -22.382868844480384
Si     11.526248320500066     18.441228463153259    -21.785730867560126
Si     13.915037965987926     17.044756751877859    -21.454514969838215
O      13.027132901908015     18.221678955198641    -22.133144117848097
O      14.683692751229678     17.682509289593160    -20.184166855675855
O      11.536303662245746     18.296264271864086    -20.113261938111748
Si     11.499685653636586     17.921889713343990    -18.621440859017810
O      10.866233510112759     17.049285096569619    -22.221967722422065
O      12.552391551280229     16.762550871964958    -18.267068199617778
Si     15.987616617046005     17.455213149334938    -19.314286833712835
O      19.568258629890668     17.944778954587392    -18.583776111534121
Si     20.688349161775982     17.126212555612877    -19.441150407860555
Si     18.389730235755948     16.226788707428490    -20.869927439101680
O      17.360107276033403     17.428813386348985    -20.198238558379749
O      19.895772980909925     16.836647451765568    -20.821059417025797
O      14.103456403439074     14.855592476624601    -17.000496509167021
O      15.081258340371445     12.556997259018225    -16.062240868869143
O      13.069080608865978     11.907428167700997    -15.021924870969482
O      15.310589865284287     14.429802720484096    -14.442168407871147
Si     14.105354380721742     13.218273912315015    -14.593621682289653
O      12.850857305093138     14.233906937178977    -14.686128477652495
Si     11.740605870100204     15.378791052123203    -14.489804509332078
Si     15.030814154737925     13.521553370324126    -17.403465919709351
Si     15.934843624620445     11.141415889855976    -15.726409318367562
O      13.973112457709274     13.016551053478043    -12.971962687189089
Si     17.288722648256819     19.488654818633183    -12.729918769784325
O      16.137271456001670     10.766212571134259    -14.196094542631069
Si     16.285619954678427     15.703098968041626    -14.057454732170205
Si     20.909826801334699     15.179521294062072    -16.867118568175066
Si     19.403413021167363     15.199803383738400    -14.097744822715313
O      17.841627077800030     15.207628952470429    -13.950533329440544
O      19.974333888114938     14.803386771224305    -15.511651249389681
O      19.697814549480274     11.353514566707977    -17.784400515993209
O      21.093911992569318     11.372877452194745    -13.716068721964783
O      20.727817352515867     13.676244163664117    -17.534206475149286
O      17.337465727894575     11.088423288051109    -16.451681880684990
Si     21.060629914745217     12.182344002292879    -17.834108421263462
O      16.563928314715032     13.870496099517959    -17.782991902183550
O      20.119834386285170     14.060291019510528    -13.196125876360641
O      18.193703045848661     15.967564079997432    -17.512656353310518
O      11.903888761886916     16.015407115926688    -15.875790390457507
O      12.253086182974137     16.312382192969032    -13.230037863637637
Si     13.197592066470193     16.163856446962622    -16.922433728807235
O      15.461581431305602     19.710060013655333    -15.871010147408477
Si     15.273911820194193     21.289860597912025    -15.703835316426918
Si     15.575892379289575     18.090051488757041    -16.242931070132418
O      14.080371095573460     17.366591379316802    -16.382956060507961
O      11.655461437751052     19.308942364236756    -17.805476497869197
Si     10.873415318859873     20.717737730077857    -17.708747349330039
O      16.066090778575568     18.203954110474342    -17.884383837136504
O      10.796320326173726     16.369759532558145    -11.259496415829908
O      16.134556595028382     16.899689444227111    -15.203919131708354
O      20.456103325437496     16.793729725327410    -16.562847808537988
Si     19.117810237257597     17.269537926646645    -17.244101862937153
O      19.644541230273155     16.898271106424701    -13.930439956222640
O      18.366294646120238     19.314548753248598    -13.924069450749935
O      18.557699903532733     18.120005347114148    -16.068254472654314
Si     19.424899696128378     18.391801261338092    -14.681090256216629
O      20.772260825028738     19.274995555146763    -15.093586415928744
O      11.384711034331159     13.023038439393645    -12.254148076102206
O      12.857145933081556     14.635837658675785    -11.211028722038424
Si     12.920581762729125     13.018969191979679    -11.764414701818596
O      13.094715355749438     11.530119440477584    -11.197317008207033
Si     19.979663408139842     12.205952126180096     -9.109403750716982
O      19.776996265409068     11.792547771555736    -11.789705475804164
Si     20.824741412271809     12.665825011267492    -12.693514022092481
O      18.872159308822937     11.290161819038968     -9.653066234907980
O      20.067136594354455     13.728385583864883     -9.660735332056058
Si     21.242980016186131     14.831826109535573     -9.444060638752678
O      19.386323756537816     21.332667930333347    -11.489142313317570
Si     12.463618486202224     16.151502338322942    -11.611769728308760
O      15.810967224170341     16.354288749594627    -12.617170471991116
O      15.867080451649986     18.768313276555620    -12.497965197987602
O      13.775077708655884     17.139878422892217    -11.309878338119187
Si     15.386420862357999     17.530721949604960    -11.604880354158592
O      20.633214760756591     16.202994671878212     -8.871548448206257
O      18.111280675763393     18.782413244557961    -11.553555138851710
O      16.306747177969452     17.953991232393651    -10.264038957419704
Si     20.385916945650237     17.751386066128706     -8.703548493959049
O      17.649124609154754     20.397495473070403     -9.802233825682766
Si     17.731402800918278     18.738865348540646    -10.033762057962965
O      18.958817990032337     18.157858988811679     -9.290388309583536
O      17.000602568455800     21.036965199180315    -12.107843368760303
O      20.394826321435904     12.407204603686791     -7.537574622610506
O      20.573179738849657     18.855543565579705     -7.479412029506555
O      21.365266186730036     20.356985533263785     -5.380591468866103
