# Supplementary material for: Ground-up generation of periodic slab models of dehydroxylated amorphous silica of varying roughness
Source: Phys Chem Chem Phys. 2025 Jun 26;27(28):15196–203. doi: 10.1039/d5cp01570g (PMC12232287; doi:10.1039/d5cp01570g)
Supplement: CP-027-D5CP01570G-s002 [file CP-027-D5CP01570G-s002.zip › ESI_Structures/Dry/structure-number_59-alpha_0.01.xyz]

432

O       7.213387348527810      9.015072246180257    -22.551004500497772
O       9.938855255925507      8.981573101969181    -22.371590432815850
O       8.466739155213839      6.749884431665934    -22.450966474093871
Si      8.572036951142930      8.213070043552730    -22.946376741145944
O       9.233542809111272      8.597809299863636    -24.359526412798431
Si     10.535697579886884      9.406908338173904    -23.858620267991043
O       3.876082318284870      3.914822657536344    -18.242260903002119
O       1.724169918995624      2.174267034801876    -17.653403394723632
Si      0.387646314612409      1.201136237854477    -17.336304199112458
Si      2.227632837480174      3.690972262431999    -17.859408807263197
O       1.290352851417689      4.515598847733920    -18.931513491680722
O       2.111434533784542      4.711067774614721    -16.608142078894971
Si      5.236586525929092      4.643624450214261    -17.859675545063716
O       5.348602502538486      5.260730228566654    -16.380565719464844
O       8.572816064708825      4.201207696576206    -21.162132268016162
Si      9.529622053908605      3.194517255971199    -20.364277960821720
O       6.484946919327164      3.678792018985728    -17.883444649407934
O       8.655587780405202      2.704665369506535    -18.884683838434515
Si      7.988399983446952      3.529548264983656    -17.624360465572671
Si      9.551469741415520      1.217448155174568    -18.844421379731575
O       8.420544776506141      2.778357865121339    -16.292381635193109
O       8.666342759579978      5.010724480936088    -17.807442033572865
O       9.756155712429248      1.570852914709330    -20.380750872454346
O       4.573555640759553      9.361477546455561    -21.506656589177393
Si      0.067764194832323      5.514443957734579    -18.463468089899280
O       2.484368726626685      8.964076105595622    -19.222099016835841
O       4.095008114097251      7.392900403318764    -20.051791347161053
Si      3.844507566210223      9.044340795583878    -20.074329672429432
O       2.855268582150686      7.275591459758192    -16.983043287334244
Si      1.896651942699677      8.235443287717940    -17.943284864622516
O       0.828004926344855      7.029038299062808    -18.284457864006761
O       1.647653593821556      9.476553177347059    -16.935888916853642
O       4.791294242778902     10.213555645986512    -19.149054678043377
O      10.014176476373432      9.908307262519894    -17.615115204556378
Si     10.512737881015335      9.019004649862961    -19.014492755851645
O       6.304978277363499      8.207658809424892    -20.291149658013381
O       8.340186318729831      7.348365887654960    -17.055614535189722
O       9.110896560416684      9.594512943782746    -19.608167637352746
Si      6.199923626815605      9.431220906862917    -21.380428837266724
Si     10.210718003545166     10.194637652907890    -15.966628357845208
O       5.634107161600697      5.901221282360602    -18.758022426334161
Si      5.581855663067262      6.737481695705560    -20.050090506406949
O      10.363233264808200      7.479558340274902    -18.593019041296994
O       6.394998527518137      5.865385582672826    -21.152521294062741
O       8.495941567437505      6.370534622358545    -19.825864054984994
Si      7.971759122652650      5.734839364350412    -21.289027382113375
Si      9.040971162172172      6.533565786971360    -18.300552303383189
O       0.307643794568622      0.459127500784985    -15.904819796397296
Si      2.370789934509003      6.174216402315498    -15.872288257441706
O       0.948426128247973      2.039100054089219    -12.883530168994900
O       4.515610376171557      1.472665476629023    -13.261414109998773
Si      1.195667171605783      0.515236544332920    -12.524382535183374
O       4.770945654961921      3.274078975974640    -15.060179309671675
Si      4.841494053773739      4.892490907314413    -14.909881007420047
O       0.568425876978255      4.884112021295476    -13.076552788491391
Si      4.153549141825544      0.267425839598148    -12.185998561725857
O       2.617477714645321      0.303090474946391    -11.783605498836652
Si      0.168603797510707      3.381267525743116    -13.502584075938676
Si      5.292092057440908      1.839515250667300    -14.618192106056378
Si      0.250982502880304      6.925661106874844     -7.084230100514410
O       0.065457324946044      3.198266995677764    -15.111267861165341
O       5.216648772585089      0.319201268093905    -15.265823851775295
O       5.497591716877278      0.453161157487261    -11.231461386074860
O       6.882973999581575      2.016653868080134    -14.456034244987311
Si      9.079173946413357      4.607163867568463    -11.229265623963146
Si      8.291606600173953      2.689711430714753    -14.660419129955296
O       9.585635515498941      2.159788171960008    -13.959647066605118
O       8.051251378843119      4.303122864728417    -14.288918125095528
O       8.335725652581175      1.101508714252125    -10.655930992941659
O      10.020280141425207      3.668588246819263    -12.153005582385553
O       8.384692832857350      3.555409167679256    -10.270325555922518
Si      6.934506048300705      0.190918635261093    -10.608862535112733
O       5.889911742702381      5.332508672084256    -13.777208370315890
O       8.109073590912327      5.483310183811109    -12.073816041090298
O       1.030551104144964      5.596869879935694    -10.743312482124738
O       3.493374742801262      5.759620697780382    -14.829417819719081
O       0.507427006130726      9.151964116057627    -14.850093923688412
O       0.881993759908157      6.733989852611185    -15.449387150512091
Si      1.178115267177045      9.040107206488981    -11.847208889211636
O       2.768177148333971      9.550492453477299    -12.180683063385617
O       0.928252221164339      7.572168364378258    -12.394636005455338
Si      3.557757847968054     10.518509624286407    -11.212555071466317
Si      0.486296530000527      6.101033264694431    -12.083194191653140
Si      1.396864847120068     10.397749577053776    -15.621908075378874
O       0.418200876510155      6.062200554880606     -8.396746809006290
O       0.105005170166908     10.157133483831744    -12.308865106262552
Si      7.460080884678558      5.594167053952466    -13.559963812017774
O      10.214972221241526      6.426791586009356    -15.740303975055312
Si      8.935227913287678      7.483732405768778    -15.559525951101110
O       9.315270566830826      9.046689290135310    -15.283156644985510
O       7.899692494590621      6.883939440243169    -14.475333098336378
O       0.414142587643433      3.644205578875275     -4.846581397112113
O       1.691544920779947      3.354379341590508     -7.178151800115263
Si      1.231553396467618      1.690499414737925     -7.516301508600678
Si      0.958513165345590      4.429811253321595     -6.192180239132097
O       2.378081704515836      0.572487747660087     -7.478600766728961
O       0.281898900470520      1.758259408072074     -8.818725497703012
O       4.926367714704750      0.059619851521089     -7.120862353080380
O       0.109857520852798      1.559039458448386     -6.280940586061257
O      10.139487055874449      5.340136713361369    -10.249498004177925
O       6.610376385831406      0.297220361496372     -9.025179328228957
O      10.586485758721118      2.930464985324254     -9.687911955873487
O      10.567286600139225      4.548304165055329     -7.683003769612131
Si     10.270473244286812      4.251273688021493     -6.163212598958079
Si      9.162949498258087      2.194689642748128     -9.826450562932077
O       9.156660072000923      1.414765382861014     -8.316724565638630
Si      8.897485393856796      1.466873963815542     -6.717469984886479
O       9.564195699148105      2.822782127051134     -6.136912852881159
O       7.288962529574057      1.348280705869154     -6.728888105870270
Si      6.479623947334280      0.148842064203525     -7.447812042868746
O      10.641755103897722      5.009380812865599     -4.997221471486297
O       5.602763021605683      8.900108324845370     -7.809037274535236
O       4.389247818650032      9.841275781147672    -10.056729105197071
O       0.921078764890986      8.786385004222204    -10.169069185864675
O       0.617990703522809      8.417224362696185     -7.605789279188373
O       1.122858703714387      5.982600470296788     -6.155249082758181
Si      1.257065442759887      9.442979776531830     -8.704893506416921
Si      4.361306412592316      9.289013412945971     -8.555224108897626
O       2.879098535271723      9.314103915618279     -8.307111780491017
O       8.944222274169276     15.125643013235409    -22.104603321658036
Si     10.220984909958361     15.002572786394946    -23.224935325802679
O      10.072876384370833     15.006582961779969    -24.850289291867032
Si      8.703425350224178     19.978993283389247    -17.448104472838022
O       7.241631810708661     19.320722275956104    -17.046183548186210
O       4.928743939385577     15.460271210183576    -19.033283294307200
O       3.661039685900718     15.916596583173048    -16.765769640659162
O       7.278276640203257     10.989856263176776    -18.192865694780135
O       5.629528558641598     12.840628567257129    -19.035128905809113
Si      6.021751410690027     11.269429489265866    -19.170286846585558
Si      8.736026426588142     15.255716799924127    -20.545891156563872
O       9.600823956068359     12.146136605616171    -18.810975107417711
O       9.810139588648807     14.347040343688169    -19.731565852291805
O       7.285846958938055     14.675049607772127    -20.008765468463963
O      10.433809394260649     13.838767899722296    -17.068830264459994
Si      7.630042296476073     15.543783262495161    -16.527973058355965
O       6.801223894065233     14.657259154612621    -17.576976225062527
Si      6.108073688683333     14.418555405044639    -19.002866568108374
Si     10.626746781220664     13.399110530272729    -18.646602721793446
Si      6.138900518326459     18.213622887255859    -16.565316415842389
O       8.994726587305875     16.673264512141305    -19.883919822380339
O       0.211000793419986     16.193685628134961    -17.826010879812102
Si      0.049550706842055     19.713627450279056    -17.721735776959711
O       0.397279163051601     16.548436016298286    -20.432585222413881
O       0.646137306112275     18.602410379651396    -18.682702444681325
Si      1.003699489195237     17.067666177674020    -19.013508064878781
O       2.634760558699523     16.853346240293387    -18.856455013639181
Si      4.072272087811544     16.586010390734938    -18.206660603168810
O       5.185390811214917     17.697498647562785    -17.745191984323856
O       0.695152876974928     19.638546924959165    -16.260279816541019
O       0.250335480480599     21.305225415289531    -18.113886970371581
O       9.812039546163485     19.968588869907215    -16.293137663528910
O       6.718465701665033     16.752253841931143    -15.990468480536594
O       8.690102939757354     16.445834441958503    -17.290108650252765
Si      9.570513792495053     17.228051031638195    -18.476425417468409
O       9.209296647056325     18.832413301363054    -18.426325688052220
O       8.894392641141110     21.476630917918349    -18.173170241914157
Si      8.847637888295804     10.785344239090440    -18.523089065844250
O       6.602381314029687     10.794506994661111    -20.547562307030631
O       3.797653790444872     15.801321354462020    -14.151453370402143
O       2.420413666000299     12.827152217651037    -12.991133427416784
Si      4.779230406134053     14.895424266254539    -13.236231388916529
O       3.978554100931786     14.503056028453653    -11.917444858093839
O       4.046657240558823     11.955621624638386    -11.539771503248538
Si      3.036062891874062     13.286155684038514    -11.582984621472578
O       4.525438023386116     13.417596106696303    -14.099010241153463
Si      3.048752798316436     12.689230287082029    -14.416907034746490
O       2.641690903919879     11.225262293014140    -14.970974035724460
O       2.584014518396705     13.903183038897158    -15.394897102845931
Si      2.880751608253212     15.516800381833431    -15.443490573046535
O       1.899631780101461     13.256107296433253    -10.442694969620716
O       0.442325473550963     11.699583326556198    -15.652905087341209
O       2.133831964651919     10.994514737227702    -10.492465482505551
O       6.308525705724828     15.482251266197640    -13.027770376633461
O      10.304482903559297     13.864014940448525    -14.311253079862444
Si     10.354433806226497     15.116589509905699    -13.335351289175378
O      10.132850303317076     14.870583138964518    -11.703175762282802
O       8.956995565701181     15.943354556759319    -13.513762613639651
Si      9.704110085317181     13.371515875258360    -15.694355182755039
O       8.365356449913291     14.296452849547146    -15.723171053854880
O       8.173242463965183     16.280990354976577    -11.243007414092107
O       1.388097402698117     16.189244854505219    -15.548284788890770
Si      0.474826981856841     20.630731553661981    -14.992880067862863
O       4.546991806413307     20.468158416233553    -13.128853294914061
O       1.467797945340957     21.117423588697452    -13.891789607624496
O       5.344531207864244     19.112987260303338    -15.407955425327691
Si      9.703904781455261     16.156725809993631    -10.798172038183571
Si      5.397380313799430     20.428725128972626    -14.454420788895995
Si      7.561318236670600     16.400685109945428    -12.772529783610054
O       7.385733449556698     18.020585528145943    -12.841855846039993
O       9.438209457453469     19.605500323534866    -12.469844547824664
Si      7.820560522147185     19.597095697094382    -12.568630096880073
O       6.975986081266998     20.327638656533214    -13.845638025060053
O       7.328881680512633     20.294940385191737    -11.238719028811540
O      10.560469435802673     17.378901806443899    -11.566617289565830
Si     10.658012132514695     19.018249430460369    -11.542792464713507
Si      0.990735537039926     11.984637245807185     -9.923591754809353
O       0.793067004926251     11.004351067102762     -8.656446839338221
O       2.994973001743701     17.275766878751373     -7.701406329057903
O       3.338976417044568     19.683877891730006     -6.344674143800650
O       3.694317709580167     19.798642482405661     -8.544928983246853
Si      3.502522933935591     20.933716192054753     -7.402765382853110
Si      3.761899647803321     18.523937976706389     -7.429801381888247
O       5.460490402512454     18.361433625521606     -7.194239650456739
Si      9.512269160827595     18.385660659633160     -8.805888917512162
O       7.298175540736083     20.348592230854130     -7.053168017714648
O       8.023934213542672     18.614424652585903     -5.935883844818243
O       7.881457570751976     18.288335277519298     -8.481479850770825
O       9.780504426782130     19.328269459461939     -7.506419064255477
O      10.067141157019430     19.249694669709385    -10.046025535516742
Si      8.805115589222314     19.990310628219238     -6.434182231377660
O       9.282827891225121     21.478707211052441     -6.064920647509859
Si      6.997602349248969     18.477938157473659     -7.188006637087907
O       9.815221806555535     16.847691000916910     -9.310624128102452
O       9.769839620090433     11.678443375183910    -15.805973185372254
O      14.735014649175579      9.680799233447383    -33.588426494220222
O      16.885819820600268      9.477308723225120    -33.540747925984221
O      13.628318769460563      9.320966083428875    -29.945130324976816
Si     14.977301757641849      8.609016706615723    -30.284985475221070
O      15.219140526657743      7.776509160729137    -31.681242291260112
O      15.745109408335590      9.850243097673770    -31.156889554838845
Si     15.766453547732453      8.868802994409680    -32.667388939245086
O      15.937277353207381      8.391857095861244    -28.967337913772322
Si     16.399278647445506      9.162075558257367    -27.648305499288970
O      16.940020160987075     10.562061102035072    -28.214104423735886
Si     15.975223051419906     10.741227699091830    -34.165299875048760
O      14.173087503532127      9.505014266696998    -24.349452769851272
O      11.930895924778131      8.683874437870649    -24.064039725521933
Si     13.346455107364196      8.787716151064854    -23.224766448906166
O      14.155003487004693      7.698679057297248    -22.369040865761210
O      12.987043245186767      9.781504561990015    -21.965152255898740
O      15.088136460577342      9.414322673006689    -26.778796535217300
Si     14.416941502069042     10.366989067005406    -25.678680560828443
O      17.433034428674603     10.117550872804122    -24.277375551201221
Si     17.940053886176159      8.786527865541281    -25.099580032401608
O      17.915161018119388      7.784202872842503    -23.860106656110904
Si     18.071523257671249      8.122080501800550    -22.186757208739639
O      17.373759278332265      8.505328353809928    -26.520447681269587
O      19.418048403022755      9.517267205966215    -24.937853781052898
O      18.925323151936897      9.500574461068746    -22.364773703522435
Si     18.923361251873281     10.445646739486950    -23.697095397153703
Si     11.623130363022936      3.390590927510595    -18.222846216124562
O      13.234334776714993      3.224373438255679    -18.212015851474849
Si     14.735321531463786      3.500655278390032    -17.633024470390666
O      15.385103481869107      2.128702933428780    -16.991233222931662
O      15.596370803447137      4.219972006594305    -18.739714797599493
O      11.360305342378593      4.594066611045418    -17.150453016593872
O      14.679688534881832      4.505457983414808    -16.344247802383851
O      10.828493357874803      3.849094010453676    -19.629604699337033
O      10.814804048385426      1.875759420977179    -18.087970155758075
Si     15.489283572675978      1.026380790367300    -15.876729222964004
O      20.879510648286946      4.817407645922513    -17.219908713918784
O      20.791668559749553      2.364673911767273    -17.413576846363693
Si     20.335302860963356      3.510122203504203    -16.198966801427748
Si     12.669296882101078     10.595322330367734    -20.625562093958823
Si     15.204550774056019      7.620699093935047    -21.192284690317408
O      15.790611105512227      9.625370509822694    -17.857795633155352
O      13.622248764467729      8.627245878424720    -17.384596796995055
O      14.666988947228807      8.481560464055256    -19.929860706311533
O      15.471289322216290      6.905520805107580    -18.302079713172716
Si     14.892418284795401      8.390321125657078    -18.349516469513642
O      15.575629766012289      6.166307944947452    -20.629560159795432
O      11.754604219395622      9.691980550237851    -19.611023293377830
Si     13.251617063553679      9.908108217798027    -16.461794042737878
O      18.864727998668343      7.796495917802333    -18.679262773338657
O      17.688248242067417      5.653912383497350    -19.140542087907008
Si     16.106791980791101      5.639223658226320    -19.176108091757911
O      16.589019425302464      8.245141395998056    -21.677043311623454
Si     18.890288456543026      8.459084411806030    -17.231106044753801
O      20.165772661041473      7.831581353160486    -16.460614669819893
O      20.338154860881012      5.839473617027808    -19.430578477817363
Si     18.948587801763853      6.588594565163238    -19.717154864856109
O      17.566226512569962      8.158857844131926    -16.298636918944883
O      18.739265587502182      7.044810038184259    -21.178750384521994
O      19.075216121777942     10.075451461891941    -17.194498800401107
Si     14.026903908505073      3.852792010522859    -12.517632582741030
O      14.867234631165205      2.508413630410309    -12.315041644424834
O      11.950964299574832      1.633314565642464    -13.615083098803138
O      12.483305208128074      3.685892199449951    -12.683216419435571
O      14.106091574987078      1.026951881262945    -15.065469119089963
Si     11.004728300186821      3.045524032231624    -13.375248437166263
Si     12.804937283989446      0.472002811619017    -14.211670045765056
O      14.307531598766920      4.657287758297199    -11.129497752452657
O      11.017482464339331      4.128827960666414    -14.684675174592766
O      14.507461841395818      4.815666296820530    -13.749781299173684
Si     11.388232096036756      5.328204194871195    -15.715031223837475
Si     16.186038551654821      1.776456810858959    -11.667545002435403
O      16.366653085196788      0.233062524967135    -12.023071525717205
O      16.787358470637432      1.310937080339855    -14.911702872635011
Si     18.434742684369535      1.146514256401449    -14.976818073959050
O      20.245300560673279      3.015476590876136    -12.846947330240539
O      19.231192421119559      0.896029665071836    -13.403598631010905
Si     19.147713910605006      2.075734064190192    -12.232403862787601
O      19.539501384449608      4.659624780584218    -15.193253794495062
O      17.604092196737245      2.442804432917857    -12.208238074804205
O      19.711938404599799      1.729634399876103    -10.733910190684673
O      19.226748566633923      2.301021839399032    -15.625256748856225
O      12.796511656958003      5.905774220942845    -15.372764149021556
Si     14.392894327734062      5.620457610300058    -15.127955369090230
O      15.303579257467129      6.922272352729391    -15.227021749587479
O      11.777253502612991      9.789416558531126    -15.809608303041037
O      18.558986700169989      5.449095714518315    -12.605106013175048
Si     21.157551435796673      7.717830443289848    -15.149081464886530
Si     16.754927596393863      7.684165248445549    -14.990873635873776
O      17.602808212089425      6.415286931960218    -14.608593578872265
Si     18.982709422341305      5.732906277110136    -14.218913695699095
O      18.792222478638212      8.103924600775549    -12.254782148546395
O      19.097570124916757      9.936765983998670    -14.677066759229213
Si     18.517685319283384      9.396233943760928    -13.221790433481864
O      17.081681560847809      8.857508401662393    -13.840350016575256
O      20.157571002926460      6.875370785710960    -14.131122926947812
Si     18.796039732275961      6.639266524984230    -11.594277642269143
O      20.469873589809666      6.259353301390897    -11.267161401557658
O      17.544820151537056      6.549712294618534    -10.556449571688111
O      16.182849909441497      1.985215012229749    -10.086059288365455
O      14.699357014960739      3.506611652818416     -8.801267595379436
Si     14.143796397892048      4.875516070747274     -9.569555248971149
O      12.590371046150729      4.961178203383996     -9.337374402948960
Si     11.084096393265352      4.465511340529880     -9.270529461363815
Si     16.152340227079712      2.947315489579853     -8.830514957797611
O      20.860925256810891      3.904078565335542     -9.899589271161631
O      20.880656321998348      4.057121575067684     -6.699618735939679
Si     18.429303854245362      3.036598660690126     -6.988327069858124
Si     20.383818429511908      2.453369699307563     -9.409151417762201
O      16.930684935029213      2.609532974170717     -7.472676423308251
O      19.319666131159984      2.463473599665917     -8.184385369277029
O      16.916009283416869      4.362658012750227     -9.300656026130433
O      18.441052660499707      4.610349087523810     -6.863143773246395
O      19.158161067453431      2.471273065430899     -5.661081424308981
Si     20.716163349999515      2.749685440788815     -5.573610574800405
O      15.227236555019056      6.048428455333147     -9.112103560000866
Si     16.805724967403044      5.995195690510213     -9.282763182824135
Si     21.241813683502119      5.489664461027551     -9.757974299751686
O      17.585936400601174      6.585613029196714     -7.996461215195709
Si     18.964110479730664      5.949092540151067     -7.526799387976412
O      19.680630918491012      5.841254885298548     -9.019231288357069
O      20.159545259753649      6.759520475007156     -6.752862113255503
O      19.162109953160734     10.719711604850259    -12.385688575324645
O      14.663934376063690     10.314451844364294    -15.753401356523600
O      16.115549479420270     11.212668228084933    -35.569910042423295
O      16.352734662974605     12.244655422798324    -30.114393680832990
O      12.169842479593449     11.382029008235458    -28.709953145190141
O      14.048100843052248     11.583997004027395    -30.918274316419645
O      14.624715407922329     11.323365692321081    -28.604995633309674
Si     13.399818855009451     10.914352984169152    -29.617582137112393
Si     15.590696359210785     11.577370249251716    -31.346233669903913
O      13.049163222058951     13.481432900688523    -27.507639977662834
O      15.996651185299308     11.693352227810042    -32.876853513693369
Si     16.138668401869928     11.903900470747704    -28.527940219405043
O      16.258665536187223     12.913320622232023    -27.380429406000548
Si     11.529934544131864     12.101761145046222    -23.039307584001858
O      12.979642441330768     12.572722846960374    -23.742215242968420
O      13.534108049587475     14.946328727754295    -22.951530284804296
Si     13.609214410327922     13.984152309052517    -24.201928082885711
O      14.967520713661125     13.973553749714899    -25.030213738887078
O      12.491781629797201     14.501061951255533    -25.334188742753639
O      15.353974032291156     11.660653929504020    -25.395942866326596
O      13.058546955644964     11.129022498112096    -26.284889932301628
O      10.934948246551176     12.780015729582757    -26.434903637272139
Si     10.870907538650997     14.339731442226645    -25.979566565431671
O      11.363956793050413     15.959426257718123    -22.520273419755657
Si     12.910281170348986     16.016710449729079    -21.955092937768161
Si     13.021320262758699     14.948160243500919    -26.960822058005608
O      10.807700728278315     10.948361167119456    -23.774040597717782
O      11.703515848864626     11.627061225032385    -21.462300616507665
Si     16.095520950754082     13.078999255697337    -25.730552115811243
O      19.177965484825300     12.008478517295057    -23.600589882546682
O      17.549778390844104     13.381076490296298    -25.077507543446391
Si     18.745482335231191     13.543062773673263    -24.015166895105711
O      20.056353189319676     14.305370632001599    -24.691470680577712
O      18.188684524618676     14.479567196097829    -22.779036775891957
O      20.873633833627697     14.876745571260637    -22.443378477720987
Si     20.519013554448158     15.598178439301128    -23.882909630967106
O      20.113230606476606     19.193961251504476    -17.389882089023192
O      14.019054167621810     17.145281623910495    -22.019764328546675
Si     18.192709117248981     16.138249399363463    -22.506213606776587
O      19.104295174403912     16.375296283385580    -23.787817199059592
O      16.782117500653225     16.792946183072399    -22.201181214492006
O      21.463497442699211     16.755037792573280    -23.222466700916176
Si     15.783125090968575     10.907786330712119    -16.795626694418221
O      13.712296654433354     11.469665197018232    -19.771078263150628
O      12.118377414794651     13.075498724252501    -18.809675545457129
O      12.994266649175046     11.265114120136317    -17.330406526785769
Si     13.675626770298466     12.464998061795704    -18.477231410882386
O      14.198853606033598     14.100869547378631    -18.667282831572013
O      15.177688044504581     12.053621576142122    -17.625446481144895
Si     14.080448507333315     15.531364239564851    -19.312260477925079
O      12.906701127427510     15.543807961365530    -20.419445327644354
O      15.295570139801711     16.201220592129356    -20.049891649009098
Si     20.926191661443113     16.263805480225006    -21.637325919428143
O      17.154269275092201     11.298775316366436    -16.142425239727540
Si     18.733804705595379     11.015898243937425    -15.973740109394040
Si     21.387674454977319     15.936292200626436    -16.151167306285522
Si     15.550628624209265     17.252588258338282    -21.272119923148725
O      11.036331914551935     17.114197950531921    -17.913997419379786
O      12.282662399125790     18.949181001487123    -16.963224489834719
Si     12.483467942346966     17.381711758947876    -17.303379218678934
O      13.568222471731890     16.688282196027721    -18.286201141089212
O      15.797865780948559     18.675199748809597    -20.725981598172229
O      15.953273845298988     20.982960046546463    -16.276764557431978
O      12.712135321392967     16.822105538439956    -15.856429821688291
Si     19.339681822506236     18.239978517447476    -16.417128306332817
O      19.351874463678367     16.498226770755785    -21.383226405311166
O      17.984468082154226     18.794445669407391    -16.041664957295627
O      20.197360328269550     17.056879250576394    -15.881345259990635
O      10.778628864843474     13.499679807595898    -23.071104170124997
O      14.055009905107843     16.033183202699011    -27.044248307580375
O      11.390918321043163     15.194649888071389    -27.198434471215958
Si     12.247770375795357     12.133828292169355    -27.250473951132765
O      11.601639334268722     16.017931488052383    -13.754062588889170
O      20.814466204118364     12.501215457243475    -13.518319456827347
Si     20.649133139087848     11.453564844433261    -12.291630158305489
O      21.135854094937198     11.999268786795811    -10.828661333430000
Si     20.940289376829149     12.883089132162583    -15.128252044476584
O      21.080044051748235     14.429232663376098    -15.611539956135651
O      19.539228330418176     12.262826245965309    -15.719844896618291
Si     17.154867329438630     20.104862352217012    -15.619042527819731
Si     12.315876783392186     17.267918421740212    -14.371615307088083
O      13.481837329839049     20.929114937857296    -13.170195913604857
Si     13.665695222995909     19.470715085187184    -12.578074258102353
O      12.276950921720447     19.311678580034272    -11.670589304347564
O      13.445384173719626     18.169879029728122    -13.604163322158842
O      11.256104655702647     18.477986491052246    -14.681178064356491
O      15.256109098951205     19.421689313757412    -12.062668411884403
O      12.005297611318046     20.992995464415760    -15.175136620611065
O      20.566645953317813     20.225024728032906    -14.229678745906266
Si     19.799419701965647     20.898460580436222    -12.919066044318189
Si     16.610438390283260     20.258464767020293    -12.503324721502919
O      18.435200281025704     21.221526201054754    -15.589266941756748
O      16.666962774288365     20.058123846130520    -14.097020790726404
O      18.426527096132755     20.278603777007216    -12.331221818097715
O      21.238993204714859     21.385530670980195    -12.166054839518072
Si     11.282244605486476     19.673272364757395    -15.763347347151525
