# Supplementary material for: Ground-up generation of periodic slab models of dehydroxylated amorphous silica of varying roughness
Source: Phys Chem Chem Phys. 2025 Jun 26;27(28):15196–203. doi: 10.1039/d5cp01570g (PMC12232287; doi:10.1039/d5cp01570g)
Supplement: CP-027-D5CP01570G-s002 [file CP-027-D5CP01570G-s002.zip › ESI_Structures/Dry/structure-number_6-alpha_0.1.xyz]

432

Si      3.582499031199137      3.493306828753695    -13.816385501197001
O       4.352924012648554      4.710772833818337    -14.587221666669587
O       1.970313040574408      3.478932346373311    -13.787124292810184
O       4.157277495660293      2.097026006471426    -14.263965508263510
Si      0.438814304986340      3.953154087522813    -13.737753481435046
Si      4.978028263313351      0.932388185422080    -13.404883130750090
O       0.195741562458887      5.026968433670759    -14.813954934346775
Si      9.660992683592292      2.663195986751820    -16.709301137536993
O       8.108496303174636      3.351740688549279    -16.864019520440710
Si      7.344485341543188      4.544291170322555    -16.168389940942085
Si     10.242707842727430      1.202229351242303    -14.243737168969599
O       9.018505617113957      1.793134810479055    -13.333397289023068
O       9.845964734183644      1.426548557488476    -15.793415179208370
O      10.235128501029729      3.889026759673385    -15.816794444661841
O       6.319813240901245      1.831833813575760    -13.123103666164589
O       5.923559092047992      5.094631515652234    -16.468697146264745
O      10.726237954852309      2.750336767693687    -17.890098306374735
O       7.964446982463510      5.343829307013593    -14.950274143927482
Si      2.810755573884006     10.485669655812048    -17.391852349023104
O       2.591758218341031      8.904331921873380    -17.035981539138831
O       1.050482341294124      6.634565957620551    -16.668448336700333
O       3.673288594065213      6.783896244577539    -16.024444017302422
O       1.850255423258658      8.101853496675751    -14.699782514350684
Si      2.269023589028591      7.536929966932493    -16.190887862460599
Si      1.505498573917507      9.492503816532404    -13.997860594726255
Si      4.928933564277214      5.928461015780420    -15.527011588182988
O       0.494967485010525     10.209412595749804    -15.173343612469484
O       2.789850122698051     10.469786102276498    -13.846827070647132
O       8.203718955055225      7.420353151718130    -12.969995385495944
Si      7.725373354610626      6.908503896081521    -14.391867942470741
O       8.790862931583426      7.618901303375791    -15.463011326789406
Si     10.401106041003334      7.830986486282862    -15.599938266069699
O       6.124503884228584      6.815807923619498    -14.752428478811577
O       3.929766169049515      3.905035727980335    -12.239916125787090
Si      3.762763775362671      4.398375767463623    -10.732510526207417
O       2.149095621993150      4.706253513097523    -10.442611255939372
O       1.249286103982312      0.404480565457667    -11.032685346931203
Si      0.612483365643010      4.289518574214852    -10.680398055267643
O       1.373840071714082      0.729529041670962     -4.394315585107993
O       4.634183734876221      3.477881086047077     -9.707943607562859
O       0.539531631365421      2.705642854398661    -10.676987652354837
O       0.279759912521966      4.626625841847176    -12.271422618414148
O       3.801948033353242      0.484126549837389    -12.283273778171997
O      10.473218329995788      4.138885952885853     -5.839337911000405
O       9.750069087375827     10.159336354849680     -8.933171659524382
O       8.718960668369784      1.778026075529298     -6.077564740534547
Si      7.240819345979430      1.308368259277725     -6.583303860684906
O       6.011201654636685      4.857842630173093     -7.725621661808783
Si      6.805837511540585      4.280203890528091     -6.400480917002655
O       7.520875364448962      1.331177673885873     -8.224658180099730
O       6.448451350958108      2.679331344653247     -6.357994143336954
Si      9.617355242059428      2.998167123357291     -6.634061475766927
O       8.444770487139463      4.250199726545768     -6.766807623456408
O       7.621562518639871      1.640007414984933    -10.993752873653881
Si      7.722728576233463      2.300144299878971    -12.475201120733960
O       7.210861871543402      4.472530979634401     -9.973539014032486
Si      8.006283452757607      0.773273880092201     -9.699248908679200
O       9.703289520272369      3.522191581975636    -10.246662435079937
O       8.100539319586741      3.847329936167210    -12.278377557850996
O       9.606023169399531      1.014889240965005     -9.659130677169610
Si      8.598156101536954      4.496483658381574    -10.794591158437836
O      10.387478481803628      2.635517224808269     -7.942172518893893
Si      5.797785009141146      4.608984889169541     -9.260266711434380
Si     10.535718720778437      2.285222506756378     -9.553667254797713
O       6.732894476545790      5.198737122381711     -5.187996728145545
O      10.502297057273099      8.255698283258724    -11.836728696288304
O       4.811064348282407      5.571816619412833    -10.171858156147108
O       0.403578729581409      8.353400176109359     -8.336319538136140
Si      0.714166195929748      9.998094995994856     -8.551996111451695
O       0.232326650986541     10.396358983949778    -10.030945478938152
O       0.649423269288839     10.609241854378322     -4.913220873482408
O       2.197625252575973     10.741490116587928     -8.142753383756194
O       7.827651678877999     10.135070652155967     -5.638476417761368
Si      9.705211981560486      5.536136240371389     -6.226382297015337
Si      6.959792534471120      9.053408666286401     -6.504763508791206
O       7.398749837057117      9.185915449663783     -8.098399470111749
Si      8.277562323044190      9.529485097026622     -9.318693564191484
Si      7.413924910488739      6.608353796404767     -4.627374891668714
O      10.173970078849491      6.057276162604438     -7.608160045167883
O       7.080024481318821      7.655435727319540     -5.864062298864221
O       8.439726428094559      8.423984857676185    -10.418945074677401
O       5.478333237572165      9.753098426839752     -6.312528541957595
Si      9.089207611111863      7.513919843932862    -11.503163420674559
O       9.045218732274263      5.979765486398017    -11.061386776378951
O       8.934426376030943      6.245587245833231     -5.061084237176622
Si      0.612802279085322      0.024393080429654     -5.650124096575366
O       0.748150043862201      9.688960296289753    -12.590157815671871
O       3.383302786864184      0.504720573771260     -2.532913090807187
O       7.070725466153720      7.071494544305015     -3.269744994821469
Si      2.088979779347312      0.057580117643251     -3.140730706882605
Si      3.553965151321378     11.665587422893971    -14.472537721435218
O       0.889880241210953     14.406779758961003    -14.682751983381685
O       3.232771401372224     15.153839222459821    -15.314843404207025
Si      2.328529186243890     14.560168341849183    -14.109615853331423
O       2.942247205943110     13.051121981532072    -13.957597688055879
O       5.091514508322565     11.841347461400169    -14.275750246943950
Si      4.712059945631324     12.439245240267805    -18.190656946041351
O       3.740845470696934     13.553334964653986    -17.315145092582448
Si      3.786820554882396     15.090519105906168    -16.803825252010071
O       3.803155954927737     11.170243527825113    -18.489829004160256
O       3.304939583430987     11.207720612338859    -16.027018520583706
O       1.295423881755064     11.005489519834594    -17.534579407331378
O       2.564106196524669     15.404686071577782    -12.665413455473223
O       7.289316285505694     11.956515240615134    -12.740135823031064
O       5.382170254359573     15.273232009010844    -17.117265023135879
O       5.465585532869465     13.671655350040748    -19.045579738200615
O       6.099196894780397     11.975027206821292    -17.406016545980101
Si      7.489329227716096     12.605138716543927    -16.711290324261935
O       7.548174852399790     13.990569319165790    -17.554880227099765
O       8.976713350997001     12.029021079481247    -16.766635239369858
O       5.863271783079582     14.034660448644356    -13.112744558867350
Si      6.333411170050550     12.686078487582348    -13.852761201837151
O       7.142460740550835     12.941263762895417    -15.209188455463144
Si     10.406302175522187     12.635858058036609    -16.405838431557239
O      10.383758875455472     15.726848720458628    -13.350768007377233
Si      6.347626085818493     14.770195221386601    -18.312394182136281
O      10.523743057087895     14.103069317930036    -15.659189833266646
O       7.202889198963991     15.989857204972003    -19.074883397893249
O       0.255608822923796     17.815129388599821    -17.236646381253504
O       3.332690366994576     16.342417868803501    -17.772015262536137
Si      0.335927687911200     20.471816812263150    -14.442202688286962
O       2.353165161781750     18.836398144657615    -18.208788074075262
Si      3.427278119621591     17.912998614763961    -17.513341928297567
O       2.660298264899020     18.225099689923390    -16.167522443499386
O       4.959366041997938     18.357620433610805    -17.361613826212842
Si      1.342748759111492     18.907257633880345    -16.893897848159646
O       0.873383298642152     20.132320164914308    -15.956730577146837
O       1.585058897570255     20.885982718530840    -13.426908863795520
O       6.073145836179956     18.716499375910434    -14.977747996105958
O      10.598382287792658     21.168639766668704    -13.738039050236646
Si      6.280799720152727     18.597990325909464    -16.529532914106351
O       9.737789615307893     16.263407817396409    -18.030080957232730
Si      8.524402250199232     19.249550092912212    -17.397830100922224
O       5.692999631317481     20.999272951544103    -13.822001929831021
Si      5.879689946407340     19.351677830621451    -13.486483639825995
O       7.575516130616489     17.688694893904536    -17.109169868351845
Si      8.297299666662303     16.906644222635173    -18.456923925780359
O       8.672986229264829     18.513695282584361    -18.818118462485682
O       7.177712226070447     19.860131721391504    -16.937436745894001
O       9.746130776202918     19.094961474867837    -16.364339472980046
Si      2.651422298064623     12.172748624961503     -7.560174165660298
Si      1.883612664167534     11.512020348710447     -4.755247783404584
O       1.890488108426420     12.600175482276610     -6.176409138118522
O       4.170767544667471     11.982511963707029     -6.947537242197797
Si      3.087739824067402     15.789197623339218    -11.216974194923550
O       4.499847349687678     14.995421381526892    -11.102807703852681
O       2.071951833399522     15.479303413245388    -10.005890984790437
O       2.206349042957534     13.216305763556429     -8.703967666467832
Si      1.193216858368801     14.429136860259050     -9.148443006510597
Si      1.202340218201554     13.953389186187279     -5.143099690232568
O       1.784255349965485     12.936883551292558     -4.031919296057136
O       1.504269678327008     15.568449381907850     -4.942042280802105
O       0.418233798693878     14.735468071524567     -7.759224592047672
Si      4.783924500664163     11.009162803117283     -5.749585784655812
O       3.361606419768012     10.922282983522624     -4.910671063934236
O       0.000197241070092     14.009798431608322    -10.078762297686707
O       7.840937332730312     12.540921257127032     -6.454097699660138
Si      9.092026473383353     13.236459088298069     -7.209032633969992
O       8.480259630690878     12.247872764907511     -3.981044538811593
O       9.427327223695075     14.521039620061256     -6.363342155154453
O       9.065260781307252     13.671906708795893     -8.801009814414494
Si      5.929686570911678     14.630409509655735    -11.645383208973554
Si      7.702525685556431     12.180206624799739    -11.173212130540488
Si     10.007103257272309     13.501919307042133    -10.118840472933938
O       9.153473650057968     12.783221655715799    -11.235879226890637
O       6.653553631200517     13.430480572319707    -10.906537408746226
Si      7.524831558929471     11.674052065181542     -5.126860687255875
O      10.264330662297613     12.075441513603430     -7.303863254110208
O       5.955235160057116     11.713764130952692     -4.892537610332726
O      10.372301139831871     14.876418901650784    -10.750227706969271
Si      9.519974283160691     15.561536233036222     -5.101460090303503
O       9.557129931067774     14.579124277636470     -3.890854174813072
Si     10.478316605390823     16.159430467161755    -11.767543981667037
O       6.620612536903697     21.382189206030930     -6.214184731077220
O       6.788017966333703     16.061305983946262    -11.769289911049517
O       7.688874794639503     10.942439172677908    -10.138589229922014
O       4.299538068309031     19.938773678497427     -6.040851565336777
Si      2.785501462914509     19.719187826397636     -5.714690248717616
O       2.266787448320785     18.188825046980693     -5.735699236456929
Si      1.204372041227267     17.137701976555537     -5.083668621243882
Si      2.351124115870837     21.248247656093323    -12.003231232642236
O       3.401867787229478     17.335752199051882    -11.072950675354114
O       2.674389608777393     19.875993110644000    -11.216525509391515
Si      3.894729638005089     18.858258385580534    -11.107927603353515
O       5.121749785411273     19.358377823342131    -10.155498904976564
O       2.332973604948735     20.102428057356057     -4.187299797114870
O       0.889319406322656     17.977919737038484     -3.706256748616767
O       1.791604005712638     20.752069140496950     -6.511254699431004
Si      0.775265754289775     19.505647631489900     -3.649729309513332
O       7.122086074380048     18.694455148533283    -12.628646390299659
O      10.583936970647745     16.761610517597756     -5.358023387204937
O       0.055424847034497     20.170093247648026     -4.848015007326068
O       7.277125070897170     18.194936996996880    -10.087235071538585
Si      7.586697490951755     17.492990937882379    -11.532353091979276
Si      5.925245947235871     19.941067557810896     -6.299504783329071
O       6.192458680298344     19.505019889621742     -7.843815361518161
O       7.433635968554836     20.771693310254051     -9.833498697396424
Si     10.510600365708054     18.337807384878573     -5.930848111049292
O       8.211973948837080     16.542500887006600     -4.975525528196556
O       6.751046527498797     18.875627733552133     -5.456278472089686
O       9.158552586937546     17.078561850439026    -11.628780476585984
O       8.983023595101615     18.203840848597810     -6.753904917469417
Si      6.546170507189961     19.452030961226392     -9.392968085294452
Si      8.140299631229789     18.134937088289309     -5.367322020680987
O       9.429353094191827     18.890426218833046     -4.728219287672714
O       4.649911746058766     19.006412508920128    -12.578077011516481
O       9.371248645531862     12.905771987898557     -1.623395238065123
Si      9.214225758866474     13.240523271650533     -3.056361155411963
O       0.963167172456639     20.528215816246565     -2.448944764886564
Si     12.338880116847356      3.081688456899812    -17.931470450913736
O      13.173907556408672      1.849441938075345    -17.442797741155989
O      12.371029124461572      4.337531688919067    -16.832834363220346
Si     11.508966375330642      4.857232188680527    -15.608995561266122
Si     15.193179858555153      3.619731234020332    -15.907565255337270
O      14.012662665817794      2.903694115164811    -15.062324770675383
O      15.780015816730200      2.108559986665748    -16.644159326713147
Si     14.486228710280022      1.052354441863514    -17.012963136604547
O      12.232748784179016      4.465250507286224    -14.216792841738915
Si     12.919582371892243      2.994932201992020    -13.841576049297524
O      13.147647070639835      3.794550322513697    -19.091489382615858
O      11.619584734500036      2.002988024526643    -14.055536435533293
Si     14.266600802678640      4.897442323291261    -18.755866446672190
O      14.887175373293916      4.171559350064385    -17.388669719407069
O      15.768852419338701      4.797961637079641    -15.058687179124941
O      15.353941039057256      5.204855051444022    -19.885927731148939
O      14.384940971097953      0.215243187358636    -15.712398006560798
O      15.990302204605026      0.372783055516362    -13.668754080365538
O      15.073223571014351      0.149410741102326    -18.188291096559322
Si     17.341977101208979      0.511873168161738    -12.705342629716109
Si     18.177532564567723      3.572369562259541    -19.516105383943685
O      17.659475312167377      5.010563127108439    -18.782161462352587
Si     17.296905375220724      1.842690484795443    -17.444042746381150
O      19.621804164124679      3.158147070515244    -19.040503739441693
O      17.119642353557612      2.474786440960991    -18.917911359944259
O      17.679448498905405      4.331823416852695    -20.802906114048128
O      18.522957713306909      2.674591563988711    -16.912061857459442
Si     20.096649265107565      3.106548165631909    -17.391707550233114
O      20.887502702441196      2.746012443627508    -13.750940401101547
Si     20.134308368999509      1.365391407249897    -13.359607624890611
O      20.512563228453011      4.690819800062020    -17.060194564503739
O      18.478835175392813      1.256157584046155    -13.537728066080298
O      17.416139370497181      0.241642398219612    -17.657251034732969
O      21.069316284204316      2.059804200770844    -16.955425551595813
O      20.857661617273255      0.200726543090522    -14.171422754521894
Si     12.292979956709887      9.562732666520033    -20.576990359736779
O      15.046736485540039      9.320539760441742    -13.720014340894567
O      13.895033031412048      9.828628191938259    -21.060761724813659
Si     12.547727232824734      9.533025279428905    -16.928676519145991
O      13.844947356246609      8.633620488650532    -17.070479772154496
O      13.837722391803164      6.375991467850032    -18.341699487324636
Si     14.038180141957710      7.943165614562036    -18.496701303284720
O      15.566597125958715     10.309952139123210    -16.125675719701849
O      12.793809318400321      8.631402414731220    -19.247109397203754
O      11.938960096880914     10.408029369248545    -13.140346315910996
O      13.125998099651433      9.891678590959915    -15.373216356481629
Si     14.720512481024560      9.061765858678745    -15.553111239330502
O      15.253155946726510      7.553522634562531    -15.432579936983574
O      15.332313103193099      6.754478623868292    -13.159159822839053
O      15.506935419712388      8.225897500952076    -18.874298311322164
O      11.214506257872795      8.747370606649225    -16.690949604235524
O      10.969803876339062      8.442013459611827    -14.261794171768134
Si     11.611232527126038      8.862937090451521    -12.748063492931326
Si     16.060945660219801      6.334293746162317    -14.564779229894722
O      11.072534036774357      6.365955267161062    -15.627222257940412
Si     16.241589838396145     10.473729197919312    -13.240038678823044
Si     15.278302346532932     10.598741308054775    -20.782483703706610
O      11.383144097053822      8.668522922823657    -21.378501441207419
Si     16.968191154287343      5.621436307057603    -20.107790285407805
O      20.247110407894255     10.162844451359938    -17.041055114528486
O      18.434067168345784      8.733533375619130    -15.966259960932733
Si     18.686804758520729      9.714036998987492    -17.193603321781669
O      18.082303843323512      8.967154264101989    -18.529695929431519
O      17.630813772175586      6.571076271425930    -14.646538389328320
O      17.335610718114118      7.169756649538479    -20.292996387059592
O      19.304121840382354      8.062947849935847    -13.480130688176054
O      20.037509123050551      6.850878302145031    -15.769529981696914
O      16.580142199769842      9.677708147872339    -20.691246476554870
Si     18.893960719820583      7.541363043698774    -14.939529262131773
Si     16.983630748517431      8.551075470077716    -19.606446994118677
Si     21.244947687247393      5.819164035907387    -16.146149217545535
O      17.387831025851192      9.518747926269508    -12.726996754193998
O      14.107228540080156      3.679347117814319     -9.969964294193659
Si     15.526308956262007      3.802096047060092     -9.253558760475533
O      13.463197307396781      2.804548023082016    -12.410379628621097
O      14.444630811706906      1.176816883100197    -10.426208005321534
O      11.978768407871922      2.121863956903003    -10.236673556180589
Si     13.462708236135953      2.404507622665859    -10.804977404470399
O      15.898257627103016      4.875145687450682     -8.121087260216097
Si     17.101018283487104      5.578583434857738     -8.991239652078667
Si     16.047392418823875      1.050672070163763    -10.005625695798095
O      16.175518791665798      2.368128161377602     -9.033839681580808
O      16.603087454173227      4.591527434058388    -10.187157904586677
O      18.748856691959151      0.757616655921840     -7.483507240725520
Si     20.091312732216714      4.749838276580197     -8.261601606689656
O      16.860238981859013      1.266915060382536    -11.359746413318716
O      20.381974595347266      1.147692400057151    -11.764355093707902
O      20.213010068485502      3.159682866890877     -7.702351841470378
Si     20.202308302270023      1.526363657296573     -7.584087555928234
O      20.889825542924125      0.992046771137193     -9.036892204802042
O      21.006315616657407      4.766674210987595     -9.568108665582933
O      21.084600629431232      0.873884617800477     -6.418613511799358
O      18.595643267617870      5.097713964051191     -8.660539559126660
O      14.526767194326943      9.154290080418116     -8.849420214901217
O      15.239513903945795      8.390329728535711    -11.180333875991636
Si     15.730298522014172      8.423770777998392     -9.653916381963738
Si     14.638057323123657      8.134339369075933    -12.631143575668389
Si     18.574202069541393      9.131048407652163     -9.175431193446627
Si     13.839982535015027     10.616256696315057     -8.810432553001061
Si     20.707633550461935      7.617016005989093     -7.443503097942876
Si     21.339552354726397     10.655255347137311    -11.588355192355948
Si     20.836251782219762     10.137963769145223     -5.848606423433987
O      18.891607035666755      8.594241685506613    -10.676960410657671
O      21.417881875191156     10.570291456594955     -7.269863052512317
Si     18.856740012734065      8.987175379802059    -12.228553881084947
O      19.780315347525590     10.270976529128321    -12.155221912581331
O      19.369144375880936      8.048551571445612     -8.283351532233830
O      20.665118091635364      5.978074847696099     -7.386068341379252
O      12.294619241607855     10.545743884340313     -8.267882548759442
O      16.548538479800776      7.009403559277088     -9.401618655900331
O      20.725110187309490      8.557264317942924     -6.144017441623005
O      16.984024681530837      9.360517198981974     -9.300311230896995
O      19.114220917410588     10.611743947410247     -8.900246333314804
Si     21.490665421943369      1.199143346715343    -10.543290460063609
O      13.072651719694539      8.199555430168211    -12.613389483637031
O      13.311134404732123     12.956797441760944    -19.272291493892919
Si     14.860858264206952     12.694929638266938    -19.620546561689476
O      15.134021728009094     15.412014080998976    -17.148612272446442
O      13.445042891243798     12.299551043951503    -14.356434666254303
O      15.174958518956421     14.413284159188755    -14.139611844157020
Si     12.401359028671436     11.102406799406886    -14.443239941753397
Si     13.794182796677681     13.780812991855043    -13.741591250957239
O      12.536722233472553     14.792500961321959    -14.227907683192889
Si     11.071880004323342     15.308524887084253    -14.693698701467394
O      11.248795038131387     11.656533808223037    -15.436745797878370
O      15.107533799671284     12.132092791869331    -21.100186025582442
Si     12.118570141279434     11.998412493568303    -18.802401292518045
O      15.128547389108176     11.137854932507931    -19.175702251048545
O      15.843825938185965     13.697206378757762    -18.912486766964257
O      11.076179873380720     12.848981298209596    -17.846357469435056
O      12.466317480408867     10.854627110945987    -17.729546854032538
O      12.629317388118748     15.842303924251919    -17.679566242050608
O      11.749297476507561     11.007264292646989    -20.001777341206544
O      16.193388935640549     12.982727445778428    -16.553358722991447
Si     16.193149566528810     15.541898154539751    -13.623767507328701
Si     16.237254368205601     14.306970179547248    -17.502911274189486
O      17.576651376017544     15.167645381030455    -17.773618217358148
O      16.841807202875064     11.341796758369545    -14.409829777250431
Si     19.318719261690493     15.068101824954402    -13.435246804021116
O      17.771124213561023     15.172361640187541    -13.590955120546704
O      19.830996600842639     14.181530188243954    -14.707580662552594
Si     16.616947456969925     11.544890394389896    -16.007688148007666
O      18.492632220569686     14.978852296265675    -20.293350202598127
Si     21.139206125044730     14.075997149454707    -15.629355324650271
O      17.799023587931558     11.039166431239366    -16.944783318717128
O      21.137099850903201     15.308475474608368    -16.687084064749062
O      21.216058654429613     12.601523187057039    -16.259159502296278
Si     18.268446316205740     15.925033833391147    -19.067893462738553
Si     14.141364051471124     16.559024712530327    -17.435356622065278
O      14.769010780441489     17.466067917196273    -18.612912272369314
Si     11.181815395686229     16.455695788727130    -17.466461287661090
O      11.627228835873218     18.046239982142030    -17.403449040727555
O      14.921235796817173     19.456262211097357    -14.618514005988034
Si     14.779780753243484     21.031476373425782    -14.316002859330684
O      13.574431701051916     17.628040684262100    -13.390454869104904
Si     14.607691212292888     17.891761984373268    -14.676740845175811
Si     11.950261704569797     20.304854279194984    -13.501013579396350
O      11.827756046509984     19.324375496811438    -14.843886297569391
O      13.932257482092076     17.450268723617352    -16.092238882147065
O      15.864071845415889     16.911054764214878    -14.430161552221048
O      13.319294251355689     21.114992231890426    -13.550072985009233
O      10.915433483067705     16.678362744237500    -15.714105680950283
Si     11.120309676392177     18.419984702867087    -15.907227908948560
Si     16.145148625211871     18.244966312454316    -18.925039837045855
Si     19.862698984249636     17.938880996520599    -14.299428057257071
O      16.369720920462669     19.735409178293978    -19.597711405026406
O      20.049907231740814     16.520074752341326    -13.602277001306387
Si     16.369478974400845     20.688713829080456    -18.318541137729870
O      17.230539115628329     17.176881378516260    -19.244919002600312
O      18.570002887887512     18.419844869993824    -13.454782986776305
O      19.779590142597531     17.461777130802922    -15.856831204764614
O      16.306779375174525     19.205403646294869    -17.557395798206148
O      19.554679229194093     16.607090785783228    -18.353545612654404
O      21.050073853773434     19.032448595375541    -14.082570723157776
Si     20.539597570143883     16.757940138678833    -17.158017094484116
Si     21.498387026766860     11.063141306163274    -16.527532919573805
O      14.625750566937397     11.854773614618585     -8.094850234148005
O      15.402401476902462     11.448016826787514    -12.282284285855377
O      13.795688712085592     13.395666435405500    -12.139985272645204
Si     14.570115854978415     12.384003213221870    -11.190317470565329
O      15.403685640101568     13.108298760508307    -10.120538814224124
O      13.848412762397274     11.217369289103091    -10.349711874525156
Si     15.722734647497129     13.020378338878134     -8.514545031827916
O      11.061017985613288     12.434118117418143     -9.655525278205168
O      15.498265769662977     14.463371893684997     -7.831541129385665
Si     10.900653060492752     11.181822600818565     -8.501660147962525
O      15.773539824132563     15.960446034944864    -12.129380368185437
O      21.298178688024020     12.215061046488694    -11.867718796717096
O      21.243668801934618     13.795807899225661     -5.636496550048515
O      17.203870718171022     12.388192511321124     -8.431344779143638
O      19.783650324400256     13.057187431928584     -7.811683701775767
Si     20.451977628795930     14.245090112238396     -7.000397052136024
Si     18.796609903638846     12.226203577232376     -8.697825126900325
O      19.275709601158834     12.691154431887737    -10.191621038665064
Si     20.396988850914354     13.378563528391339    -11.047213272225800
O      17.735920164846089     15.195739686481421     -8.692905142337295
O      19.760010244292936     15.635261405043158     -6.740706633833472
Si     16.365150306249980     15.803855245985680     -8.164514965717208
O      19.773796063838056     14.340318903967564    -12.137883852355690
Si     20.050676910490647     17.189024001508983     -6.800047872072906
O      19.531740687089620     10.823454106779078     -5.418185481935343
O      12.166823837950929     19.342329957400171    -12.266517606599740
Si     12.995307163609825     17.969361638736931    -11.895507946650126
O      15.664207536819982     16.502292593400966     -9.456672759057561
O      14.272299733185999     17.969541282785748    -11.034275736533967
Si     15.639749742799918     17.137356395557127    -10.928213128293205
O      11.873096229764778     16.920269314436283    -11.637223986199707
O      11.628460043303932     18.900910470969141     -6.736336310715197
O      19.188830069983709     18.779279202342593    -10.926923521899040
O      17.740605491274010     20.552950648605446    -12.348245643947205
O      18.789668460933168     18.062766579899332     -6.363390608632334
Si     18.106532496124821     18.942492714670578    -12.050710411557045
Si     17.959165465925558     20.919069971656462     -8.025746790137768
O      16.809699751449209     21.423445517787329     -9.145213490678810
O      16.480458081889008     16.950829722930852     -7.065088411907679
O      16.719233267169169     18.247869613514702    -11.452343079145329
Si     19.256611452325753     18.617668761102639     -9.338909905397998
O      17.837192821836577     18.135914013533181     -8.744481252530507
O      19.107785003239542     20.113595824690620     -8.768550943342468
O      20.257741867389264     17.712872407501390     -8.400615036820264
Si     17.363768252371155     18.262405884691599     -7.100676988071294
O      17.122585514615750     19.862494380284076     -7.087693959862393
O      21.372564132558068     17.326264105177287     -5.935402042512835
