# Supplementary material for: Ground-up generation of periodic slab models of dehydroxylated amorphous silica of varying roughness
Source: Phys Chem Chem Phys. 2025 Jun 26;27(28):15196–203. doi: 10.1039/d5cp01570g (PMC12232287; doi:10.1039/d5cp01570g)
Supplement: CP-027-D5CP01570G-s002 [file CP-027-D5CP01570G-s002.zip › ESI_Structures/Dry/structure-number_7-alpha_0.02.xyz]

432

O       6.880007483585923      5.705495563204331    -30.996234266019169
O       6.738758339898211      6.886004411414662    -33.615511998907202
Si      7.035225219072450      6.816918422740673    -32.176813703240860
O       9.099689898227627      5.998004405270164    -29.440355808552663
O       7.805106299129942      7.657737651798454    -31.064118459377955
Si      7.694038040801105      6.538023882595560    -29.842055804187268
O      10.206178554180925      3.868157540424187    -24.558258923108806
O       7.660566715913948      5.018713439373935    -25.109272250993882
O       4.632189777449319      9.444160142193647    -24.098191689582315
O       9.763995837925281      5.482283001657407    -27.013096481870726
Si      6.205399163790198      5.481236031271169    -24.694091732420112
O       5.816263199842775      8.383645442466417    -26.234554171591391
Si      5.883966778920504      8.526799295960947    -24.599232610991926
O       6.093097341615310      7.007916988884240    -24.118356329844566
O       5.794908639844284      5.842044685472387    -26.270033670658741
Si      8.939538758202724      5.883466796400793    -25.658512078674171
O       7.189638273752790      9.413831560059561    -24.082927578273761
O       8.078401197896730      7.116178605057181    -26.286581823996038
Si      6.561939277655751      7.199445217446734    -26.952090583498112
O       9.986347298941034      6.181903432057078    -24.405895404954588
Si     10.337642145909435      5.800509719238865    -28.447908497691664
O       6.879564030987624      7.043328845290231    -28.538602981331966
O       5.860661743936233      4.562353012616770    -23.301911750497879
Si      9.619468062352128      3.407824140041639    -23.206800939813199
O       8.314222483690532      4.171733706646684    -22.579144623461801
O       9.282177032716364      1.878291263645309    -22.924281678022808
Si      9.575670218366005      2.469443461887473    -19.354918348220696
Si      8.143879345461331      1.289843418013521    -21.864202042632272
Si      6.766627509822820      3.955933106667564    -22.080947087537552
O       6.742656095449434      4.725736689724957    -20.634034653250666
O       8.803042972435067      3.834916266829303    -19.455025316423107
O       6.883755432322046      2.330030960628729    -21.885396040145189
O       8.920737808181626      1.578216152742825    -20.443273321416772
Si      7.907200950617610      5.148488787398719    -19.629816380301047
O       9.088145299475132      9.179644045000668    -19.919451650614796
O       0.315224822124748      6.691997440287646    -23.098896543452557
O       2.556993428827576     10.156943271569757    -19.069212810380961
O       4.110004789255186     10.150987472836977    -21.646809186392989
Si      9.547076004201347      7.732089541213822    -19.402101703248924
O       8.085594930881131     10.572384503384148    -21.825714769231205
O       8.783435975794388      6.442187759965001    -19.960549845354112
Si      8.473067490431422     10.601646669887051    -20.298259999496914
Si      4.453741097835005     10.705382858638703    -23.174927223287916
Si      4.519742708066200      3.535233253773756    -13.345660910307410
O       4.837770866862215      4.911864613588169    -14.068083226755167
O       4.206647957366562      2.312788538232941    -14.378033452010072
Si      4.057105967560824      0.876108553552221    -15.120226222251933
O       3.755396673809212      0.683461611059803    -16.642403293440061
O       5.402887345183518      4.761388899634714    -16.473146643992997
Si      9.085426596249446      2.292513279870160    -16.618891748074368
O       7.666388219695404      4.876863146463979    -15.384732083609876
Si      6.959507704396612      4.413354467049101    -16.794479712579879
O       9.179176088545322      1.418595207218640    -15.337761180292015
Si      9.515116855422853      1.464621635481576    -13.768395259927690
O       7.718529740903560      3.014008373507200    -16.954827226865447
O      10.347365523925157      3.266965313580440    -16.701946757988726
O       9.304137188176069      1.316764821433932    -17.971677023427549
O       5.511342000591310      0.201382563468593    -15.034821642338517
O       8.452493910769945      2.556690877692956    -13.146467846181976
O      10.262540568168449      4.973591243416917    -13.185404517679389
O       7.396319571783148      5.363984696870675    -18.120280578563655
O       0.807214760451809      5.227364118631129    -13.230276474728145
Si      2.151084263507589     10.194492661878192    -17.549307770421922
O       2.353525363742356      8.729550054748913    -16.803891709102103
O       0.864036265841728      6.988534140591632    -15.094731351038083
O       3.483852155149926      6.614641839351712    -15.599915395806295
O       0.321185000401504     10.158395289159719    -14.618151073300050
O       2.438954453976460      8.709378957981709    -14.368528778313328
Si      2.299135020866581      7.669818882249614    -15.573550473908291
Si      1.652361714758699      9.942663185503864    -13.720575725166452
Si      4.861585106161583      5.870096074669935    -15.358053414902082
O       0.577403270570276     10.505770634965430    -17.156194561794781
O       9.063147974914047      6.925587488726005    -15.508979496787550
Si     10.239016028993500      6.903265856010483    -16.611325083349922
O       6.187379841726965      6.812462278808745    -15.163967949432926
Si      7.737363315218908      6.342236500270976    -14.763262633707170
O       9.572203376741657      7.686905630538169    -17.800409979406965
O       8.054686003086275      6.313864792409936    -13.204520127793696
Si      8.985312286370439      5.467785216577952    -12.221403047118370
O       0.614589439318643      2.686161127106448    -12.850933801505708
O       3.078914307179157      3.835634758382304    -12.669320206112207
Si      0.281943955247115      2.273621577751315    -11.305344327001391
Si      1.503661238121293      4.003583948941537    -12.494373254824685
O       1.051457016577084      0.873107221360204    -11.154719218378407
O       1.076618270239503      3.679459726646587    -10.972167705322397
O       9.156632981199769      0.260673572211563    -12.765465431139678
O       5.884345119510396      3.155874540605367    -12.459475271704818
Si      7.397503364614014      3.000950448392696    -11.987416994912129
O       7.560190911185024      1.580616318742418    -11.082672254538169
O       8.108212020236774      4.326274558381092    -11.487233903942393
O      10.222689128432611      6.258680881334682    -11.373729733273382
O       1.491213582363851      9.611073658956936    -12.172100634614777
Si      0.412563939210202     10.311471662134757    -11.169253560324307
Si      7.880954366256629      0.170599468806170    -11.701969753650699
O       3.184653010257593     11.741503074366126    -23.333716297644166
O       8.630001529796759     11.583363632051556    -24.061764339784993
Si     10.137331370916534     12.129729928823613    -24.265263239320067
O       7.884435401165172     18.400313284656075    -22.486166215336613
Si      0.528050760474061     14.256276889821461    -20.826726244049993
O       1.602492331877824     13.848286704280772    -21.907987501052325
Si      1.878643373570201     12.344541204410177    -22.478838862093966
O       4.511406614687827     11.680850921594919    -19.729085190633107
O       2.194205518988116     11.574891374051433    -21.109432882322952
O       0.380991527860066     12.097982588907795    -22.950171518524161
O       1.141892760334824     14.910646530918816    -19.530955047007645
Si      3.334350284991265     10.811988962590735    -20.375724111824265
Si      0.119067591626500     18.516219973368283    -20.842628038321756
O      10.189126235287951     13.458331637969522    -23.436445745496094
O       5.964755328293595     11.295945194317863    -23.065350298661958
Si     10.369603149987332     14.603537402487248    -22.357167048567085
Si      5.902095654492264     11.851508856802361    -18.982378899620663
O      10.406435301065089     13.987282114195256    -20.825382576293030
O       6.389989175954663     13.383664185116828    -18.866047371676892
O       9.418470379353661     11.815833215818365    -19.840611115925046
Si     10.475127730796874     13.050201276768490    -19.535581483005441
O       9.053313116424320     15.716788555491748    -22.629417213615131
Si      7.520525758579050     10.803697344972880    -23.284715407552405
Si      8.804232921393920     17.153360822197016    -22.118192692294137
Si      1.300621764923392     16.422817406251081    -18.978449708415432
O       4.964978315161273     20.759040109884772    -18.774025923901654
O       4.186393525708553     18.444383633991031    -19.155276529734358
O       1.148921800195414     17.338861131372912    -20.327734068514992
O       0.310401922146035     19.801472595595808    -19.963490485267048
Si      1.087813327719213     20.113289170278325    -18.558409744076606
O       2.379977244338639     21.179471622990917    -18.601548104828918
Si      7.488787268007195     19.739569153314804    -21.652801115006309
O       6.646629385148805     18.236380001236057    -18.669776672689153
O       9.396762418954335     17.748886037851488    -18.313882607411692
O       8.281308649645473     17.064483937139098    -20.496187132016889
Si      5.447032316905110     19.365582777871154    -19.477553545296111
O       7.774624518306714     21.247732646485563    -22.048287332053153
O      10.355222466950847     17.719142240028305    -22.120845006160717
Si      8.232772880204402     18.102740351357301    -19.345139949292836
O       6.008428571970623     19.538268553932358    -20.928610068803764
O      10.367251656131520     20.611673086261778    -19.093216559531232
O       8.321216159230870     19.438515518984786    -20.237038191468095
O       7.049895960008921     10.954399304068946    -19.540774151840957
O       2.312482397924135     11.410334991508030    -13.922247855728473
O       1.932186071909773     13.991181564814845    -15.093105835434679
Si      2.818485249258599     12.930361739607116    -14.184814738692769
O       4.195660062332271     12.551555142171544    -14.921087468344114
O       3.021470545745029     11.487910437014722    -16.940152450436273
Si      4.383722666201088     12.351998450755744    -16.492657020310741
O       4.910967389685768     13.841272647558910    -16.880621695728706
Si      0.405018558562702     14.053369542623594    -15.516155233744120
Si     10.586529243889554     17.436402255222163    -11.719379526743438
O       5.494376421489211     11.599129572465078    -17.382283796493731
Si      6.424947260081343     14.225618559705964    -17.498600211932306
O       6.580237349749637     15.825987580246361    -17.532813088677837
O       7.763118844550908     13.607541482694236    -16.788927902877791
Si      9.393341101277800     13.522163801519854    -16.618931270398988
O       9.831638068318957     14.672308796264048    -15.662639658541019
O      10.062858180772423     12.137469049362652    -16.166848377015146
Si      9.878837305362296     16.065986721835706    -14.596548108557039
O       8.345028041293293     15.987010865102983    -13.963606168834831
O       3.163420621069841     21.257954469569594    -14.309016657800907
O       4.700938383257682     17.499212053655931    -16.928070677454020
O       3.702736488634674     19.670720618496123    -17.057710137117244
O       1.207331163763868     19.811987341923135    -15.003520643219556
Si      3.768573756900290     21.104038566209823    -17.788753040711466
Si      2.395765588352032     19.859501706981199    -13.950836432564412
Si      4.650173586943424     18.030687989024543    -13.557852069632798
O       3.192656968158885     18.497238919817974    -14.030334294933800
Si      3.310051632260569     18.102337299142782    -17.694341616309007
O       0.122093341340283     20.454436198372040    -17.286426741640383
O       1.793811877456441     18.762595914889047    -18.110057827075462
O       6.687392973743143     17.813092555034693    -10.303279768270226
O       5.351738906851400     19.471520877115214    -13.711227917746886
O      10.059688535515114     17.144062299603362    -15.849812136027939
O       5.674508606390384     16.973496755127595    -14.130427674789560
Si      6.247120172720839     17.390432761914852    -17.206369211985610
Si      6.214736378018417     20.718465082954669    -14.055887731744074
Si      8.010960190314679     19.802033590623967    -16.251253317197602
O       7.528363970372772     20.253830538517946    -14.819691338429768
O       7.244126829333440     18.394386680496456    -16.406111852679928
O       9.527478013218506     20.244613500183444    -16.622700264738661
O       7.768856378781920     20.740056074403650    -17.657175703950973
Si      7.069101760095696     16.623162527611107    -13.261010622393844
O      10.246442921833305     17.154410571195779    -13.164156940293898
Si      9.339868226468980     21.166211287743035    -18.030239723421342
O       7.531454734838365     18.095355522618256    -12.617910187613482
O       2.482060380550820     13.509264617436505    -12.722412956150354
Si      0.129309740479320     15.458188819843445     -9.962966944018008
O       0.493969657768749     14.425549583639363    -11.111468069065452
Si      1.104553877723858     13.141406920744405    -11.969264895765468
O       1.178181733316104     11.752028584533299    -11.206628694283600
O       1.597518624001177     15.614330355172315     -9.184833729253706
O       6.562885941626617     15.956857400935700    -11.887870305441590
O       4.330623767263756     16.244006491691945     -9.898599312739181
Si      2.976690673321492     16.392193919145676     -8.962624529309473
Si      1.504600090798722     19.159680934495658     -8.453563616173858
O       4.648931303749610     17.639651753846685    -12.016091400807047
Si      1.079006791450996     20.718124302873083    -11.211189576422864
O       1.903837386637290     20.030047949542265    -12.429144756611464
O       1.471775594606328     20.133550936756546     -9.714391970717543
O       2.531390616496600     17.926648291103501     -8.968098694366287
O       6.619525959037947     21.410580817597687    -12.712732010060199
O       8.019842068668293     20.194764956048584    -10.948483002914319
Si      7.855622152876824     18.626909549956796    -11.098622104782844
Si      5.487604360091327     16.815889509628420    -10.865351332811983
O       9.372661995387496     18.023420062599556    -10.943475265230676
O       0.082151911153066     18.428444469079771     -8.179382524555331
O       2.582443760202532     16.564276667962531    -18.051716678646788
Si     10.668087955532222     17.505052483115467    -17.359189558971853
O       0.102462270743036     12.531650077119295    -15.792643879791283
O       9.964726755824572     13.701735700650078    -18.159331367882292
O       4.414490085149885     15.758982503984932     -4.911952759139004
O       3.371115905481609     16.112964525630527     -7.391787590519493
Si      3.546911642942996     16.461994468399332     -5.879143871374279
Si      1.969324501940168     19.153792969903655     -5.497392914133000
O       1.318941482426362     19.918397080641302     -4.406941049359230
O       2.714611371026220     17.732942457920341     -5.480773277721514
O       1.979024588869919     19.630693152141784     -6.990143744710252
O      16.310337674776825      8.318786718629456    -29.054089828973908
O      16.566983935409741      5.825259857411245    -30.011583292084509
Si     15.690818912753258      6.718750301533657    -29.147956957135850
O      14.084346139177232      6.548712701157639    -29.186472492909981
O      11.675477476071343      4.950072348645561    -28.821555726535937
Si     11.114994045612024      5.195342613988293    -23.938617035878806
O      12.581116850871343      5.425617106976606    -24.327714446878325
O      13.240573657613540      5.732716385380696    -26.771016646862144
O      15.156553445778426      5.787024558869400    -24.554184548802034
Si     13.656670765280490      6.140358699208879    -25.300862521115647
O      15.412287475236159      9.111196760255408    -26.587110581049494
O      15.089343449756264      9.559690541568605    -24.092104200228711
Si     14.291388314104879      9.270038588544342    -25.496707031176108
O      13.651321473726950      7.794505768031908    -25.288212848224937
O      11.475285682557706      6.993275003380595    -28.248162283637939
Si     12.852954482456738      6.025106425047452    -28.375663709980728
O      13.175624742559213     10.298352962468961    -25.516603144723334
O      16.026123492557140      6.719737385668645    -27.536374394555057
Si     16.305560109323196      6.408318703738551    -23.680314103217050
Si     16.497797755269438      8.316691845296724    -27.455438289633918
O      17.287009296712803      7.410655708017174    -24.464274211799413
O      19.733727276516614      6.918840453557293    -24.796384159821063
Si     18.613512675207510      7.911742338857721    -25.308497122027326
O      19.074065922708961      9.258375009889527    -24.540452223913015
O      17.912304581518207      8.346907050419636    -26.695808629138305
O      15.159729821699575      3.464310609828471    -19.470622298212096
Si     17.414575103732119      9.357466622119876    -18.312467512857488
O      16.664387445489346      1.297076820043980    -20.062100314769360
Si     16.780501514839052      2.853936650917320    -19.903633534967547
Si     18.314275973131018      4.890636096888322    -21.784257183221943
O      17.547414420789210      3.621489138270894    -21.165529286928823
O      17.494753672997621      3.355287267129790    -18.559263551161088
O      19.637837286556802      5.277992317415182    -22.596469933860512
O      11.164991656516850      7.681587470528113    -19.552325884416465
O      15.564298994756827      7.551049021142658    -22.641437529349446
O      12.672223512942997      9.828101028236881    -19.045837172113430
O      13.554322511986877      7.580852044689946    -20.518953034269490
Si     15.030118285762500      7.712691078236192    -21.029108314640276
Si     12.698075183732598      8.210143657463300    -19.286441755095307
O      15.269405572064073      9.342712284211276    -21.259357291713687
Si     15.819050866307558      9.291763529122708    -22.732622704622123
O      16.083736103703689      6.891430750420422    -20.196001656630557
O      10.980619665973613      3.081508354984134    -19.005723358539946
O      18.068577396269884      8.221536728043088    -19.220896604762721
O      10.887598366784314      4.319503095537420    -22.553645397311591
Si     20.312817389971254      6.627905972298091    -23.190920853024551
O      17.160242690905587      5.524698109344805    -22.695751750828457
O      19.614573101701538      8.009280577268791    -22.522340235915756
O      17.404799191115142      9.619301570344811    -22.654480092838089
Si     19.026268664286459      9.455122734065334    -22.880684464669148
Si     17.540774345432464      6.739966772279393    -19.507206956661385
O      18.339132410473908      5.789361886232712    -20.461275747056817
O      19.781646599371374     10.719412691033622    -22.240683966126795
O      17.193958768357710      5.890798490993073    -18.195360490296729
O      15.534224823656130      4.089073108084150    -17.119247302676111
Si     11.382603913730085      4.119373950576114    -17.761766040186927
O      13.317895363604050      3.345860128678499    -13.991421704658039
O      14.044102952822854      1.882166211031968    -17.542514212612183
O      13.085213532455752      1.047087186452522    -15.323246650334362
Si     12.744830621386216      1.769308081496354    -13.901725231976295
Si     13.421265861677586      0.553394844260228    -16.831160485694507
O      12.946611533141139      4.130973625738536    -17.819597414599453
O      11.095539140835314      1.762671250586531    -13.741479736076649
Si     14.027997633340238      4.491453541270768    -13.132334375110355
Si     14.365907361146711      3.380822252842390    -18.041431228809053
O      18.716167849120897     10.009618933030882     -9.521337141524956
O      18.141371562302137      4.333273163082801    -16.235595579896948
Si     19.123313478323286      4.112607067287454    -14.950927124759918
Si     19.980118577768337      1.201924500215883    -14.449563949500320
O      17.927473969137562      3.833691011343622    -13.807294512409991
O      18.597026687773997      0.485150899866080    -14.868636083210315
Si     17.134480970342349      4.415294943557750    -17.400235006568391
O      16.492362662210269      1.600646570182922    -14.050224221782715
O      19.975364414725341      2.766799581918787    -14.888423320955837
O      21.127674412928368      0.334752109616486    -15.059588831475585
Si     17.028516337262488      0.276009346478796    -14.648643728212434
O      20.228925639281098      5.296747516941427    -14.674160291298417
Si     16.792213852306126      2.942340377656274    -13.058979008964096
O      14.626204656664788      5.933523302851090    -13.736733889155902
O      14.731452333077886      9.882532511846653    -16.286180018527300
O      13.515462848392131      8.274205270095331    -14.329164223426549
Si     11.891051171003401      8.433586158608467    -14.668211397862764
Si     14.879674588918236      7.438853563851739    -14.179586906262763
O      11.559933312307871     10.024234834884137    -14.852460091111698
Si     14.818196440662096      8.329443965631233    -17.035700080449995
O      15.366594245120041      7.480016053182643    -15.761626269203564
O      11.490591749373879      7.641364564216869    -15.957310054927646
O      11.377225984974260      7.367970653957228    -13.472080310968737
O      13.605215305066611      7.836217500434564    -17.922883694028421
O      15.803725316029336      8.208306468071296    -13.023843678124098
O      16.916513975316668     10.669290509190269    -14.899309270625931
Si     18.390827433144231     10.104216880629144    -15.378226316013160
O      19.001386293995761      9.204217867430591    -14.205731786807480
O      17.988575565168905      9.369975955268524    -16.781036785956882
O      20.612066366065360      7.323111915617730    -13.127270589254673
Si     19.686958702834247      8.643798047728216    -12.847563783652316
Si     21.389884792883297      6.212607953566055    -14.057277035749756
O      12.084535676271399      0.089850580013749    -17.663615013432342
O      13.425189744480281      1.143985598322979    -12.602157336043813
O      15.471803707912782      3.747004746222732    -12.681040341489352
O      19.805707242861832      1.204071857855687    -12.847669969980895
O      18.843105977121681      0.153374537113039    -10.750214151996596
O      17.691784613122660      2.391462408751028    -11.797603804863828
O      20.261193733707959      2.369222356143867    -10.778712683959151
Si     19.001255612295751      1.623705382585108    -11.466498204798437
O      12.753706431842815      5.271488503230802    -12.342576330462586
Si     11.356692489530783      6.006446422966916    -12.593084795693962
Si     16.726980119457785      8.662162839007971    -11.768633693804770
Si     17.071072133556545      9.969530828884768     -9.543338054077827
O      16.794813084660202     10.430236610049461    -11.357334000530390
O      16.430548427694934      8.655594385591986    -10.150474249246475
O      18.252716913823850      8.288460574137163    -12.010851577090213
O      21.334921230651169     10.330017797097836     -9.687202313095494
O      20.545954709782606      9.729380300858390    -11.982464280210445
O      10.767004263860512      5.527117798277326    -17.307028364841134
O      15.959711002117912      8.682544984449592    -18.089587706775244
Si     12.449609853712571     11.569786458238871    -24.837270239088539
O      13.273865489670595     12.689560240205571    -24.322063717779223
O      11.088265906331994     12.176938644463597    -25.500298940077407
O      11.319046126265382     11.107751460053434    -23.680230049900072
O      11.956239203750858     12.448130030426654    -19.214180276179711
O      14.500897328363152     11.841556010338760    -18.700405855171955
Si     12.953395276805795     11.388461384785330    -18.536018957911217
O      11.595004160011319     15.627384512968996    -22.373641042960870
Si     16.101740598703437     12.232868436097618    -18.283277864008117
O      16.806153628713755     13.624550175329935    -18.647567424262242
O      20.814054475311053     15.286548474837536    -21.394499482254155
O      20.937559876917287     12.952183841627571    -20.831529024200510
Si     20.474760982152365     12.117599632099719    -22.208126294590638
O      19.466731046101476     13.308988104317914    -22.602937203868215
O      18.146840118918295     14.714909796981948    -20.568530062010215
Si     19.199870300638629     14.611721227303224    -21.774358430796035
Si     17.652183064203768     14.980121881141557    -19.007528207101178
O      17.113988090545227     10.964252308574762    -18.652449722752515
O      19.001229573886938     15.254130906369227    -18.197238160529444
Si     15.414510586755588     17.211411430917639    -18.484841328424508
Si     11.838534480572592     17.179296497947732    -21.908882709190980
Si     13.355192434474578     18.417082613254028    -20.506903877441676
O      13.017130616115303     18.234394511662302    -22.078768422897085
O      12.821303758847955     19.756226249927160    -19.755901329985715
Si     11.869982685903407     20.162842519195127    -18.514185973205901
O      12.206741477045576     17.298077109886549    -20.334728773333630
O      14.673505985534073     17.827510432756803    -19.815003620689261
O      16.725675586981037     16.301681474093531    -18.797680648489393
O      19.084820014448287     16.064732647572804    -22.610000298647108
O      20.177520190509775     17.768451081759927    -20.650298880133100
O      21.405625731313020     16.757321662740431    -18.188104964390270
Si     20.234802568378559     16.948003437980855    -22.029512613796754
O      21.370115510117010     18.011878903476102    -22.375652218631679
O      13.022620408434552     14.669630635064692    -15.822397079845809
O      11.909537064674174     12.623762673692793    -14.696763503469690
Si     12.358297674369418     14.162656036993658    -14.426308387211403
O      11.346448978519568     15.286974667778834    -13.953280726563525
O      14.621356051228821     11.785157332360047    -14.382574848570849
O      13.548048595280608     14.032989451021642    -13.309852937434673
Si     14.864061409914711     13.055669073131524    -13.502434229088323
Si     11.487786843491348     11.472345101811326    -15.677939332757699
O      12.431900934140753     11.292552770653517    -16.954318584033640
Si     15.475895732888604     11.069428337220620    -15.614289153595427
Si     13.136042598740108     15.957316588987268    -16.798140975428982
O      15.887186659929563     12.092998996883047    -16.711062705337184
O      15.926724283151412     13.935569172685975    -14.309749658424199
Si     16.745507585642549     15.307955132694778    -14.225066787486588
O      18.299511055326644     15.075668173519185    -14.544689498174462
O      21.070387465279968     14.823976714000189    -14.389073053868266
Si     19.736405148781166     15.371137438834408    -13.756982538994116
Si     20.186278350318311     15.992462370691353    -17.325890523132802
O      21.163007654512651     14.851269612573848    -16.724967858048419
Si     21.246126999178689     11.002580466847212    -15.856685556915691
O      18.420726069476387     12.230466988536648    -12.541437704596174
Si     21.394768775556614     20.410079840755849    -15.684048057642357
O      14.398994525973118     16.172288035403437    -17.751671026151040
O      11.736417473208496     16.296349050033974    -17.506242868667162
O      11.574142723421726     18.871006921727126    -17.681357997642646
O      15.143147025377603     18.949224832929342    -15.188030624938081
Si     15.525726124780705     19.863478754185454    -16.539058310933481
Si     14.600424438159337     17.511867598571577    -14.786551972160076
O      13.376656728371934     17.107034649061344    -15.705409274225552
O      14.258178626624900     20.706022444265454    -16.971170267512210
O      15.643040345879649     18.540342855579436    -17.549021007831801
O      15.825642713228220     16.394764293273294    -14.913462874171442
O      14.107041825622648     17.493293846292428    -13.251458784577274
O      16.478497997868185     21.032015646978806    -16.022621843133383
O      19.939421198793600     16.941925916507920    -13.765434572579260
O      18.004829993596704     18.395175561170916    -14.364340668883127
O      20.251508729655821     19.363330453740744    -15.224317098138890
O      19.644253411398456     17.050525731669737    -16.206947134015021
Si     19.511503958427742     17.964158266183325    -14.910577543585614
O      16.951497759006500     20.607643752679905    -13.498421118908956
Si     17.490356334604691     19.160801184542606    -13.027439644368750
O      15.688030893171884     12.624964647972769    -12.207323081082372
O      21.271970182175707     12.676726144362650    -12.823665013844508
Si     19.917078248254942     11.060592530684790     -9.432608805162907
O      16.612825150300203     15.711174558794731    -12.608917541774021
O      16.739190366310858     11.229649581216947     -8.628969838305665
Si     18.564389494546582     15.554671207197558     -9.145531627617411
O      17.763839890389335     14.327536399442485     -8.511200418911407
Si     17.085752227962026     12.035007105063865    -11.776300249674083
Si     17.619762382666185     12.747217607429414     -8.794124370462871
O      20.050983296318943     12.136016281320309    -10.722415524538690
O      17.443217523730386     12.778043180131357    -10.366420115061828
Si     19.815618890170573     12.910778445610124    -12.135717528725731
O      19.568163633787609     14.473448975526665    -12.361574127738793
O      19.111799980672810     12.075917962585191     -8.448747808821951
O      20.122660058073265     15.014751095906584     -9.445377963879455
Si     13.650695562709958     17.237737555637271    -11.747458256303071
O      14.884094762290895     16.690973998198594    -10.960951470688901
O      12.110163773079929     17.319702120662217    -11.325431004072721
O      18.819726421510452     19.514684034520307    -12.237947962970591
Si     16.522144326411436     16.669530665905590    -11.362912328852213
O      16.639944491396779     18.194173456065059    -12.003537659242591
Si     19.513462909394903     20.227214644639808    -11.050232984097971
Si     20.319592741403000     17.985302736146316     -9.114191669687013
O      21.140470663761818     17.004253093562639    -10.194298275846823
O      19.700610762464603     19.279631120172795     -9.739035020088554
O      17.540986650229137     16.200202747833782    -10.227742860999868
O      19.169800357711839     16.972766369876833     -8.512013103871777
O      21.028072795843620     20.348953049691623    -11.399901239595689
O      19.670978986886180     10.948191864996302    -15.813507337055222
