# Supplementary material for: Ground-up generation of periodic slab models of dehydroxylated amorphous silica of varying roughness
Source: Phys Chem Chem Phys. 2025 Jun 26;27(28):15196–203. doi: 10.1039/d5cp01570g (PMC12232287; doi:10.1039/d5cp01570g)
Supplement: CP-027-D5CP01570G-s002 [file CP-027-D5CP01570G-s002.zip › ESI_Structures/Dry/structure-number_8-alpha_0.02.xyz]

432

O       9.554172079273570      8.190318916397089    -23.721341344015126
Si      3.843879196688738      3.383508612931486    -13.309355921809772
O       4.089932652638918      4.821670333123605    -13.946446902363395
O       2.305312569287432      3.028428785569885    -13.633516930666115
O       4.890697931169711      2.190884695353223    -13.617710478682667
O       0.720361480419018      4.899599621517321    -14.696702749911093
Si      0.823811446090909      3.595413490907017    -13.741593577077147
O       8.791767552048151      4.258133214267954    -19.118756835040831
O       9.201321560526367      1.971236418676660    -17.863267480718815
Si      8.070531603886115      3.171365816290094    -18.283448606036909
O       7.665501085470988      3.893369907106706    -16.915814477912225
O       7.282396120469255      1.912583367803604    -18.821863746413101
Si      8.136632999212125      0.652124475826072    -18.410824646588583
Si      7.192252129552577      5.033081988422656    -15.934371061323024
Si     10.202091250171128      5.141424357452009    -18.851359414791329
O       7.624682975958610      5.167384612150269    -14.380769903561276
O      10.719815528216554      4.040823865354669    -17.730314931607086
O       8.602759123958315      8.485929302965014    -18.630074025688135
O       1.530467911381938     10.645231465543940    -18.097771279908951
O       0.168453370736133     10.214638495260223    -13.249141747885746
O       4.435245287070351     10.249810421276150    -18.531547538165615
Si      3.022602767097847     10.104114612444269    -17.665735608838347
O       2.739417602432818      8.608349163708020    -17.178201335725618
O       1.017422453558720      6.646470763868117    -16.472120973962905
O       3.596946645506095      6.971263670352418    -15.438751692766305
O       1.452295097023212      8.552484215340638    -14.906086958810457
Si      2.276693386844369      7.605286639743539    -15.999055607498054
Si      1.242871301242467      9.986467189962628    -14.360030950457217
Si      4.715250053559126      6.062892668158712    -14.727008138156538
O       5.596239272975333      5.266222304645757    -15.841514222246895
O       7.569200572744492      6.446787041841205    -16.665269098273527
O       8.955906701238920      8.039474331272247    -21.167539923248398
O       5.845958017978749      6.778075254983250    -13.766982952801843
O      10.387580398321889      6.084067412823959    -15.043375571288786
O       7.143511467270957      6.876429330358248    -19.311581471561453
Si      9.852708120426428      7.602328512848024    -14.965176135875261
O       6.343495282910389      8.618929045799730    -17.620338709119228
Si     10.230796746625783      8.248305202405374    -17.793783623436809
Si      7.392980731528722      6.546878639907407    -13.485959471734072
O       8.418916425369110      7.527746645135578    -14.228921104836729
Si      7.822036571685211      8.166985678179108    -20.166598412388055
O       6.544307366035996      9.185529006525122    -19.980671718895845
O       9.645495721397507      8.352602423399061    -16.346782848612261
Si     10.180110417480853      8.236310375678070    -22.318039903508581
Si      7.489073739737358      7.464809191044050    -17.829524990206494
O       9.965388889662430      6.648154413337203    -18.287365972163244
Si      6.010483745831787      9.873989307499929    -18.595152755518932
O      10.720257051678969      3.538843664740678    -14.240150474292216
Si     10.691879395961779     10.520512375746616    -20.268695177950011
O      10.730521634442935      9.620148966466157    -21.601895574192248
O       2.795507415736049     10.529216426637801    -14.024350315168402
O       0.783333260401225      1.385213492144719     -5.990686591684817
O       3.876590055461815      3.596958018602971    -11.691874985687740
Si      3.504687263905108      3.547975162834955    -10.159108865933421
O       1.902921960715173      3.345190144194326    -10.092672046357553
O       3.782972935006798      0.595723888908865    -12.002077876406034
O       0.527217734633307      4.154849829370311    -12.202177080834836
Si      0.386377324694046      3.663733234993220    -10.710605011547107
O       4.652948811796899      2.647106196644283     -9.491144132371048
O       0.550282545658551      1.048943005714163     -8.599237156462713
O       1.167492735429018      0.314466440473876    -11.307929492543437
O       4.097247543004631      4.701539927220079     -9.217378177153606
O       2.902770242858844      0.608241861128587     -4.649487878378867
Si      1.401129681907357      0.335439563038111     -5.016108784870284
O       0.167390970129736      3.542304729236853     -7.505901684736792
Si      0.117008221302174      0.759978813022185    -10.145436211082346
Si      5.349940620914117      1.021083457576603    -12.587596499084075
Si      4.376611999760124      0.103910722934338     -4.286609502631967
Si      5.454264313224644      3.857487143343293     -8.848064773844056
O       5.711745742023763      0.943698215095585     -4.487847234959575
O       7.306242510863714      1.507583787286092     -8.555281758831644
O       6.067524070694504      3.417799339558433     -7.407713194296968
Si      7.507200322380782      2.633453788552063     -7.437861352416651
O       7.732818748344164      1.866102718515157     -6.014016017120411
O       8.504229129390160      3.743958671591292     -8.187551786417160
O       6.707742575662389      1.737022830186242    -11.855858588164489
O       8.568573843709958      0.717716055279422    -10.538131834043698
Si      8.270183414263990      1.971357327757305    -11.548123958608960
O       6.625120200767869      4.671199147503990     -9.521472557109311
O       8.407754944053123      3.424403945217226    -10.801705023891177
Si      8.215974270548559      4.523201551894337     -9.638327046283335
Si      6.992835978280816      0.604541532924349     -5.312305211929210
Si      7.591832202098660      0.118403478790576     -9.480425623068518
O       9.381171579915955      1.907975794440708    -12.684705835524106
O       8.871626541871485      5.955672748434013     -9.922578745510972
Si      8.094223258033310     10.261783083523598     -9.682822006918958
O      10.191306691542730      8.002456595669416    -11.553639959045565
O       7.904582509784856      6.656252649426095    -11.994647735540214
Si      8.832488462135926      7.342413240483888    -10.805379535154133
Si      0.012867149237810      1.908051259456280     -7.322967062877193
O       8.201176888527675      8.684088822780740    -10.089353787215563
O       2.160757430107336     14.828923944700394    -13.120042234915221
Si      3.880484967951025     11.452693451219870    -14.832610730296773
O       1.648500523620874     14.407525686227265    -15.786416811316801
O       3.737633668278603     15.521604075640603    -15.039975203838818
Si      2.720377058062589     14.413718681628845    -14.556582769549227
O       3.300516175979335     12.890162957297644    -14.572061427131420
Si      0.269586798024467     11.219512055276125    -17.203610713121808
O       3.487525091007386     10.951033172410924    -16.355221809121510
O       0.209018681767321     12.838973200627885    -17.232577057600906
Si      0.152692952358463     14.221435984003788    -16.399139657289041
O       0.632881430114072     10.831178470097910    -15.653410746774714
O      10.639662391476444     16.419514530190551    -13.685472588942391
Si      7.162089889207316     16.915227798958256    -16.979312981070208
O       5.466482781188108     11.742989165733899    -14.641836882415088
Si      8.624371083769656     14.006586481137056    -16.821814167946712
O      10.128514650575138     13.521282045972065    -16.407865933980993
O       6.249238080417725     14.128371063645567    -13.905369545082308
Si      6.698595305589666     12.768240428597954    -14.581746005310865
O       7.528026293275817     13.222724322970155    -15.919524172058575
O       9.297647400323056     11.220474085280950    -19.941700373320870
O       8.564802964789971     13.241911735696489    -18.213714446201966
O       9.781012738124851     11.255432441021425    -17.454835828460961
Si      8.617936262327161     11.605311025895272    -18.549154731423489
O       7.666512621777776     12.150965575453318    -13.421065460108931
O       8.048482912140717     15.538027342597212    -16.857038480631275
O       7.152979134433794     11.005148239353536    -18.340155318516036
Si      4.877297926967451     17.845186126702185    -18.436759764105581
O       3.408055103449034     18.551929047871734    -18.538195221378068
O       0.827766708461923     17.714595597294544    -17.982528156292307
O       3.034176465965543     17.727854799800877    -16.158778069687038
Si      4.199660992133360     16.603195997659938    -16.122778234625159
Si      2.173630137879371     18.495510932229031    -17.392743206009090
O       1.789146313551717     19.863650160067873    -16.656453019469613
Si      1.314287132011465     20.337145195764602    -15.152559975472075
O       2.103036549566669     21.072730815269530    -13.912700082781990
O       4.188077387988778     16.498422846077045    -17.708971448790905
O       0.476586510917456     18.958292775584940    -14.727231400802717
O       4.624913862253378     18.772500604057161    -13.280979403244446
O       0.140134164496985     21.474949729463944    -15.284940873342657
O      10.238709594944652     18.787818406531436    -18.557227484646820
O       9.079589071590025     21.199704697665496    -19.275482172766903
O       5.849171069400985     21.078739284323600    -13.150354511778705
O       6.374606558566605     17.112770316193114    -18.410050391522397
Si      6.803118165752398     19.728112585691918    -16.744562323307928
O       5.770070094336292     16.889475333111420    -16.012260491761744
O       7.203086865113654     18.715458133188193    -13.040036644044438
Si      6.013434465356716     19.585844831135184    -13.718190039411922
Si     10.416319225583472     20.290535636250276    -19.144699306792180
O       7.777808750434292     18.363007905671164    -16.629784548816623
O       7.472254143682542     21.179369876429835    -17.327893790635873
O       6.254519229104595     19.846316232920184    -15.241177399658378
O       5.638056737689848     19.155073973536016    -17.693999161330314
O       2.987576865874625     13.919473963839252     -6.080845821020210
Si      2.902351982087911     15.449022827071232    -11.812009217167619
O       4.396097426963714     14.931146727012738    -12.019104086354957
O       2.460369435743135     15.174354935940480    -10.246701694755961
Si      1.223613365544262     14.543652947692843     -9.202809752594181
Si      0.398835429782900     12.076803774353033     -5.388506965940795
Si      1.885125175341354     14.495974163973040     -5.041407461160270
O       2.324362298094208     15.780234796894259     -4.101215619869802
O       1.101990483246807     13.194945267317751     -4.499001899794568
O       0.691678689901874     15.308757028168126     -5.899226572885723
O       2.266186777939243     13.381585285518842     -8.565524494374433
O       4.374196024056420     11.994054890519886     -7.560411959056381
Si      2.871362207396072     12.683700449773326     -7.218749858744124
O       1.682512484763334     11.890661935964401     -6.408117240541547
O       0.191506205129055     14.370032867985122    -10.431913855598808
Si     10.477841425416596     13.304651365763034     -7.530562927687272
O       7.630538919121039     11.139990395433232    -10.937434224402100
Si      6.008029425977325     11.851301379314428     -7.694570021370121
Si      7.675564361070955     13.355350581631400     -6.657311686669286
Si      9.521222014142651     15.498191401067142     -5.785233414062581
Si      7.690396270454370     12.469268380425884    -11.822690669789699
O       9.070658115764013     13.203387973847034    -11.385375329452449
O       6.544006207628679     13.556149223009019    -11.629314828976318
O       8.100897262494314     14.718972415505551     -5.974049896044213
O       9.159734948197485     12.775033708072565     -6.889621254328439
O       6.841097514798384     13.274231137289247     -8.062650224087818
Si     10.337213673074070     13.809011419353007    -10.624315081281821
O      10.070577635548512     13.956549404454829     -8.992184076155921
O       6.617226143480066     12.221082518312818     -6.166703951649104
Si      5.906470301747065     14.851450990097906    -12.451108609101439
O       9.883378793277174     15.835674515644744     -4.246058893852684
O      10.643900277260506     14.566020751732715     -6.535606350091975
O      10.720290038866807     15.159946086885292    -11.322575651706474
O       7.080523364398594     10.793038449835512     -8.471145876424176
O       1.019740445481684     15.957973129749215     -8.307718314719423
Si      0.761849951071257     16.560020419247920     -6.883589312404246
Si      2.372115715764091     17.353657453242139     -4.425896370035759
O       4.672470068089146     20.185632251740618     -5.115581959994802
O       1.902171074879347     17.354435974790640     -5.987846234638190
O       2.966251970874138     17.086587133815314    -12.062412758105308
O       2.603967452724950     19.685225759561668    -11.854327211224955
Si      3.652726689276822     18.502437204133376    -11.992234948441197
O       4.593092465527805     18.697979107859730    -10.597202656484916
O       1.220680086444126     18.409506800140150     -3.873568399440734
Si      4.781335474661771     19.212975632296821     -3.851398533147608
O       3.730209997605423     18.057364958363731     -4.005096283017321
Si      0.433935696474044     19.615759606234267     -4.484419239230834
O       1.283702072099127     20.365333765938164     -5.802693813265573
O       0.526777697925535     21.065976935823880     -3.847799774310614
Si      2.312025193515095     21.252954751096112    -12.273949384078655
O       4.324653870793017     20.613846245730578     -3.007468439123851
O       9.754736946274686     17.095870258217925     -6.050772311381437
Si      7.119572814416468     19.787649208221929     -7.294264778316201
Si     10.574172602529524     16.611917783757256    -12.017031153380989
Si      7.791177792241935     19.268259630005989     -4.372750938056693
O       6.664696361476333     16.283613538795542    -12.253790450358430
Si     10.267779082112579     17.518901814878237     -4.513811059712582
O       6.045761299993904     19.020408355828291     -8.269411860438737
O       9.059302908827339     17.149539016203907    -11.786704394411677
Si      7.565499626808148     17.592525592021701    -11.937072575116815
O       6.596078938753311     21.206251947658632     -6.611371362697891
O       7.781787727807445     20.921712096261921     -4.424457508289223
Si      5.871669315051030     19.187957873718712     -9.840292627609605
O       8.022611022401527     20.467848886408063     -8.417386262234478
O       6.343474544803699     20.803363599248925    -10.083734410502736
O       7.005329962015120     18.372016955741081    -10.610188489842166
O       7.584979364836975     19.026433841635498     -6.004658468732322
O       6.366213181710100     18.845949799222769     -3.810274066160896
O       9.113989338284487     18.513095020169011     -3.982556453615082
O       9.682253301204298     10.751184423766533     -9.411602214538744
O      11.320050724438765      1.557861437049622    -16.445170946994761
O      13.451918108154100      0.506475981144561    -16.916265820961179
O      12.662420566413264      4.725964891913751    -15.451807441771644
Si     11.430613822299415      4.989628035433950    -14.515163671146860
Si     14.161356519842439      4.132288979644633    -15.268356209432028
O      14.018786809018788      3.613800209579394    -13.752767277523860
O      14.475823553541796      2.865954545035207    -16.199367626486122
Si     14.779705899528066      1.440666619190765    -16.968492226366674
O      11.726529742790326      0.953979302485180    -13.508255451410676
O      15.767455284660061      0.461140339643938    -16.119676254374401
O      14.954699361448290      3.217149292583323    -20.442013589178305
Si     15.844703054990710      2.000474510261329    -19.979664032940796
O      15.562049820410223      0.685676387113538    -20.845775650467864
Si     14.764505138699784      4.807725138407104    -20.504589755058980
O      11.560178950246325      2.093866478977013    -19.010505033384504
O      12.299651025042586      5.202927522212754    -13.055099377533363
O      15.420034189636219      1.678926836029736    -18.433183919382497
Si     10.828394434802190      2.295874478709685    -13.190952980590367
Si     11.997564852674731      0.077474225641551    -16.632804067354808
O      15.156321192597417      5.405315702896228    -18.973422395955257
O      20.235335281926250     10.730717686539469    -17.404873456338397
Si     18.238616398674935      3.538283152022597    -18.930619713363409
O      17.350526523338303      2.662885188536052    -19.882815733222685
O      18.276910731877081      3.419812843526369    -17.288038956608133
Si     19.958947443708713      3.224044107256116    -17.254899063454690
Si     20.599362492749002      1.177634948068491    -14.987949304043486
O      20.219096541330106      1.985199174699109    -16.310157789957859
O      20.728698530014192      4.504373541060408    -16.724073929734800
O      19.284535411229701      0.665766412140288    -14.151363462434420
Si     18.289967709970028      0.095427454146714    -13.091985175135010
O      19.826899692592328      3.069901144777341    -18.863901037624945
O      17.804061597928488      5.032033022263275    -19.104660819284568
O      21.334152525919496      2.421387613200851    -14.206863890498312
O      13.430531389142214      5.436240613666324    -21.074420540089417
O      11.170348846248258      5.474787535184748    -20.053068596295795
O      15.071161373228202      5.486227337615516    -15.330559261326730
O      11.016528659863583      9.361796753034811    -19.068069299594786
O      11.882116934998599      8.198992268031882    -17.435811822678250
O      12.840996098925164      7.669590725871242    -19.842419395473446
Si     12.650963811276860      8.809281775207650    -18.734322061287525
O      14.985570281272246      7.428662565597183    -13.616276536053705
Si     15.738313338569643      6.882967811472370    -14.973620343155973
Si     12.248653805589637      6.421607175777539    -20.824960388785222
O      13.497936614272781     10.144889292670294    -18.717747641837551
O      11.427755040095738      7.200565489606964    -21.981150668170034
O      11.599761744825210     10.272473414205169    -12.806639636294003
O      10.940928922641227      8.178869717032470    -13.955489786637935
O      15.997098832593057      7.937592130556011    -16.154364085987456
Si     10.833205797108329      2.430358806792556    -17.691703678867444
O      17.676916552574404      9.748850297321759    -17.531306191640915
O      18.357456342316400      7.478059253637996    -16.490650800042065
O      17.287609435328253      6.382667288515954    -14.573632106939659
O      16.122868975226481      5.648794154519845    -20.903631515519365
O      16.764270782021327      7.450893662949525    -18.687544642025699
O      16.608473344185015      9.978957844848217    -13.838864998357256
O      18.691709477208775      8.382633315897523    -14.061813461564421
O      20.152264523202664      6.315498097101810    -15.104394117083581
Si     18.748543588000278      7.049045647644864    -14.985235789485040
Si     17.185237441879963      8.215559450780589    -17.271237477336971
O      18.654648727834147     10.511696355133667    -15.395270703053455
Si     18.204857801926931      9.886926523901449    -14.011908217194478
Si     21.409776688492830      5.631164301186030    -15.911922954430283
Si     16.570595268154918      6.077072682192619    -19.392157483671923
Si     13.170661510113728      3.986401329062731    -12.387124806562438
O      14.198449456032789      3.930318316341361    -11.132992972941024
O      14.740949376006874      3.345866219292198     -8.347005625949532
Si     15.163394826992398      3.421700631345952     -9.970345853329517
O      11.810201256911986      3.029011687746547    -12.092574614490465
O      16.075677449113204      2.098934592246186    -10.207121230111674
Si     16.068763002661090      4.135215511953648     -7.743224585143750
O      16.258861971688315      4.533094654726391     -9.326286264386715
O      17.240428369199488      3.101722159592220     -7.362837856892203
Si     18.697137810381076      2.846767701930970     -7.931585152459334
O      19.373169605388743      4.273069828383956     -7.899656128868377
O      19.870343426097733      1.865954012101148     -7.293839131604317
O      17.953735763562111      0.994387693812796    -11.792530387956724
Si     17.493806585906711      1.337394545250762    -10.265660041838984
O      18.464310213659363      2.317659725960940     -9.411186181717904
Si     20.867033416684599      4.759738880631340     -8.155419026375789
O      21.180952952448337      2.222877420669914    -10.622190883168116
O      21.112711608633084      4.636938054009286     -9.760469845126039
O      16.341825008805358      5.449943279606924     -6.824242573641159
Si     20.228578866533567      9.663828782814138     -5.151635676699470
O      12.414194474711525     10.264421744268576     -9.811531012851475
O      15.099671403261064      9.342801745182980     -9.391836892755180
O      15.288917424269680      7.421426637383985    -10.982760003008742
O      14.450199530368238      9.629163990184509    -11.661688120390028
Si     14.009312795219083     10.222479818867621    -10.183566069107389
Si     14.405856982637895      8.054004703132971    -12.212506143653330
O      12.780274378054408      7.967486872225471    -12.152809339710561
Si     11.351242090755436      8.676824141164190    -12.542815176376010
Si     16.173503192197206      8.166917027847834     -9.783122004271041
O      16.615149923972393      7.453854429749746     -8.413853837358742
Si     20.116735392525012      7.638393713221268     -7.415015369529280
O      17.656724980575156      8.790087399488325    -10.310825104290899
O      19.734288794981460      8.458757418121715     -8.700133785952017
O      16.651614478210107      7.966831229696138     -5.718185782215982
O      20.940458648104212      6.304251218379433     -7.672844752699766
O      19.282990572506240      8.592623465438043     -4.299275640334627
O      18.567911745748674      7.377069259744527     -6.672985910042690
O      18.722881870175325      9.925798737166136     -5.916234503616389
O      20.753769655164607      8.684402787449418     -6.381304795817655
Si     16.860385775586561      6.911406822207210     -6.962923429150266
Si     18.081124556587898      8.522259908753670     -5.444303327302441
O      20.161964981899551      9.691160689453238    -11.062721267642647
Si     19.102972339455814      9.427472781013364     -9.852225952213017
Si     20.487547500540217     10.706483811699950    -12.238743897183191
O      11.465604196506234     19.317830577420544    -22.845188199709508
O      12.211505001882925     12.191891807188762    -17.750070505076046
O      11.928996422629702     11.467142716416546    -20.097695815531502
O      14.390131138049348     12.694332428231968    -19.393436642818411
Si     13.137605626040127     11.758998615978062    -19.035899163156554
Si     15.446110264384654     13.905703478997117    -18.862347917176926
O      14.570067034280274     15.255618398315709    -18.695166189468011
O      15.629164895538668     13.349258206595982    -17.423692171679534
O      12.171771102447616     12.908661744176909    -13.650109931036022
O      14.479215658210876     14.163224108609361    -14.029492378392167
Si     12.225547102267631     11.300393471986533    -13.858340772751323
Si     12.854165327427976     14.293613694585433    -13.906945844671670
O      12.373674761490699     15.284561607841125    -15.062002003328873
Si     15.486008536896033     11.205839297593304    -13.863153900111147
O      11.515825205818448     11.363207205246443    -15.337056285809528
O      13.843031633502514     11.000478585720399    -14.007132266777639
Si     10.973747430143238     12.057142417551475    -16.703487474506360
O      15.954674712306165     11.885137417964266    -15.219864048940504
O      15.671835422584358     16.271565515754709    -12.833678276491217
Si     16.604209314674758     12.978719363847496    -16.253437552303286
O      16.990065738002976     14.528672534988232    -19.191198193233802
O      17.874547554740992     12.310577882575069    -16.882876145699569
O      16.947040732418177     14.283061596701421    -15.421054150890656
Si     17.609787638724988     15.781000281350268    -15.592876649459562
Si     20.169699779597668     15.164737842120283    -14.087589831022820
O      20.574740043918656     14.171160678116827    -15.224331553327120
O      18.727302802458059     15.711164956296559    -14.466101831523995
O      17.843502365383316     15.753144146977739    -17.188794643189553
Si     18.006844886066091     15.831101763840707    -18.749687272678258
O      19.067148776340805     10.796978777058102    -12.980401673436841
Si     12.229411958252705     19.768629815472263    -21.628911951007460
O      11.968436561214489     20.715133990019687    -15.331673058141330
O      12.669109225931782     18.628577461935411    -20.479282271793874
O      12.674914885082609     18.910330595021509    -17.933902817170708
Si     13.503953842261875     19.141516657821494    -19.274410098412549
Si     11.709427354092588     16.774820078700156    -14.825840764703758
O      14.554305399107621     17.846730710755345    -19.081866591065669
Si     12.633316179046979     21.178387242745423    -13.891922123258137
Si     13.823755703718923     16.623856961290318    -18.161510926727846
O      12.280058286674427     16.641968535299291    -18.262942772416825
O      15.368085854376226     19.396693381185376    -15.207582495462711
Si     15.625596929588102     21.004625654014433    -14.826863597740592
O      12.746852180320509     17.688197884387900    -14.061613979812693
Si     15.596073386937015     18.082113482839127    -16.081788376708218
O      14.363895703021637     17.129994401327572    -16.700135708600531
O      14.164658949482053     20.539494278245574    -19.313383448908525
Si     15.007731381610174     20.732259321618031    -20.675506210598193
O      11.322661177082328     20.499089873265767    -20.379463921036539
O      11.158613330392086     17.504178974741901    -16.184286778929014
Si     11.375609191160937     17.963556832736881    -17.682227178493136
O      13.797921230186793     20.415334380875301    -21.685553354451564
O      11.023140035268055     21.021851294198960    -17.764595480569014
O      12.597088393315994     19.922186562309289    -12.922183832884999
O      14.193648401919825     21.478081980621369    -14.117042690826112
O      19.468977788885869     18.455990319241696    -14.253146470112711
Si     20.887573762142420     16.835573127714483    -17.848756207688773
O      21.057145892807597     16.479498469997793    -14.340645836384493
O      15.956341039406828     19.448293279987638    -20.275579094289498
O      16.167961815569573     18.683876346886613    -17.516564839537494
O      17.189659154492478     17.147468360143918    -19.375627757778890
Si     18.607550724752528     18.645439124433871    -12.873737436863216
O      17.046512885909724     18.513412082575087    -12.756534081881988
Si     16.161047552403520     18.326541598333719    -19.142662979225189
Si     20.772884999136863     17.923092194152304    -14.986591359662704
O      19.525327146243647     16.387767385210079    -18.796571860220951
O      20.485702548012537     17.593194174609593    -16.529311560388891
O      16.633830868619359     17.016490293998064    -15.492911418837089
O      16.847517586087623     21.263096152419095    -13.860494184625276
O      21.333388815378392     15.391791535949121    -17.396989525702939
Si     18.663153508168264     10.883236012091560    -16.942047526755566
Si     14.810522099243673     14.978661378858172    -12.699053886480003
Si     15.680910446361757     12.640098712873758    -11.000433673439844
O      14.530635476487543     11.750546600225970    -10.274894415289324
O      11.370870901470656     12.561465567720182    -10.430956022760911
O      15.281597093280123     14.138668635058664    -11.451742288154771
Si     11.218291943404587     11.276349470596422     -9.388653156069060
O      11.442261736050868     12.083606014731737     -7.994298226432777
O      15.873075592776281     11.987980470539419    -12.510236238729494
O      13.226948482903339     15.218986309101155    -12.650044342276678
O      18.774839833561963     10.875924872730943     -9.313822163166739
O      17.019071194851620     12.542445437405341    -10.102071774895128
O      18.821405158565806     13.118105322855792     -8.034134264499134
Si     20.008477969922499     13.689198855182642     -7.194146716587931
O      20.562690834418152     12.676657495863086     -6.090737595978426
Si     18.456407789485262     12.459142213274616     -9.470676132411628
O      21.088195263923602     12.190515955446349    -11.792419148856645
O      19.390598753221017     13.269064256212507    -10.442284318816068
Si     20.649094559858995     13.673831311075070    -11.336651634302408
O      19.478538510727102     15.196576745148974     -6.832498571254209
O      21.378554101082990     13.849798322390566     -8.068066880135921
O      14.396925854937651     18.219257502029667    -12.065418396488999
O      11.761576247771632     17.648596860943051    -11.687763627329067
O      11.740130139608121     17.833377833654275     -4.503579840951866
Si     12.883705307683892     18.356712104812534    -12.625085345268522
Si     19.945375244323447     18.788169428741401     -6.527091077338596
O      20.578586875068158     19.211054369927403     -5.172362900629938
Si     15.874959600309948     17.711878541345616    -11.993490445894757
O      18.650987894873087     19.070928491722274     -9.690594675825862
O      19.632786564192784     19.931533117739164     -7.663522237856703
O      18.860328146065239     20.196352314966418    -12.536918493095644
O      18.843633095331175     16.608937674683055     -9.029195839691891
Si     18.319854549794332     17.552850197126606    -10.247641364512205
O      18.971388026412487     17.602090151327783    -11.691285117005457
Si     19.103436141296154     20.503906098972482     -9.148576313311677
Si     19.276630018955668     16.605167788728632     -7.478552649411283
O      16.772239333536586     17.406231287876295    -10.653507886654905
O      18.647204651516070     17.842719847146867     -6.683109581036368
O      20.348972208676695     21.302005058648071     -9.912673451387560
O      20.803268340009080     17.382918234932919     -7.062574092480483
O      17.846669413575544     21.493899255458647     -9.456054774176319
O      21.239439306822383     10.761575358818689     -4.783437305047900
O      20.279779230498349     14.497995365006549    -12.661116567045815
