# Supplementary material for: Ground-up generation of periodic slab models of dehydroxylated amorphous silica of varying roughness
Source: Phys Chem Chem Phys. 2025 Jun 26;27(28):15196–203. doi: 10.1039/d5cp01570g (PMC12232287; doi:10.1039/d5cp01570g)
Supplement: CP-027-D5CP01570G-s002 [file CP-027-D5CP01570G-s002.zip › ESI_Structures/ReadME.md]

Structures generated in study.
Dry:       unsaturated structures, before algorithm is applied
Saturated: resulting structure of algorithm

Naming convention: structure-number_[a]-alpha_[b].xyz
  a: corresponding to the table entry in Table S2
  b: values of alpha used when generating the structure
  
*all cell dimensions are 21.5, 21.5, z dimension varies*
