# Supplementary material for: Ground-up generation of periodic slab models of dehydroxylated amorphous silica of varying roughness
Source: Phys Chem Chem Phys. 2025 Jun 26;27(28):15196–203. doi: 10.1039/d5cp01570g (PMC12232287; doi:10.1039/d5cp01570g)
Supplement: CP-027-D5CP01570G-s002 [file CP-027-D5CP01570G-s002.zip › ESI_Structures/Saturated/structure-number_0-alpha_0.05.xyz]

456

O       8.769079681299999      5.794502587300000      3.281145246300000
O       9.806498664799999      6.622776590200000      0.985866157200000
Si      9.556906663800000      7.029115345200000      2.554297648000000
Si      9.131933407200000      9.888009138999999      3.500125340700000
O       8.967494597400000      8.599764192200000      2.469617344000000
O      16.676006421099999      9.931579724600001      3.726809083900000
O       4.261811266900000      4.615092080700000      9.236215571200001
O       4.434485229600000      1.997889989700000      9.694801227299999
Si      3.655769830400000      3.413810034700000     10.112291078600000
Si      0.510553200100000      3.725621333600000      9.978491435200000
O       2.075618027800000      3.199565734300000      9.896214864899999
O       0.195541165700000      4.667672308400000      8.766727801900000
Si      8.880746553500000      1.947531698400000      5.429554166500000
O       8.752532334700000      3.041257844100000      4.180081247500000
O       8.540910777100001      0.346190408800000      5.088083498000000
O       7.836427021800000      2.645861122700000      6.579625560900000
Si      7.194802199900000      4.167717677200000      6.852402369500000
O       5.553926942800000      4.542615754800000      6.994784085000000
O       7.804004551800000      4.782665900300000      8.274567398100000
O      10.537450143099999      2.972529064200000      9.573645323599999
Si      8.023472987900000      4.527536743100000      3.998600187100000
O      10.471401045200000      1.888629749100000      5.831746627000000
O       7.672967320200000      5.025829376800000      5.528290351900000
O      10.459701206600000      5.289415820200000      8.212203897800000
O      10.754540270400000      0.321914847100000      9.565532004300000
Si     11.721415776100001      0.796541880800000      5.916831060100000
O      13.269262702200001      1.379164662700000      5.537951408200000
O      12.591859610800000      3.810515465700000      7.951393701400000
Si     11.394441701000000      4.243666351800000      9.022553177200001
Si     14.085307403400000      3.397206330500000      8.491098944200001
O      14.574355813900000      2.092687843500000      7.729315673300000
Si     14.693883270700001      1.331575879300000      6.307635198000000
O      11.842649579500000      0.205346919200000      7.366879999300000
O      12.177469272200000      4.938922532900000     10.273567983500000
O      15.243462759900000      4.510075931200000      8.310433737000000
O      13.913305898000001      3.055103260500000     10.082723989400000
O      15.898139352499999      2.064856222900000      5.458379067300000
O      16.310915088700000      4.576322947200000      4.826766418200000
Si     16.976217631099999      3.263662698100000      5.626392980200000
O      17.451846166199999      3.708086832600000      7.218350631300000
Si     19.121258142399999      3.340271522000000      6.877752340700000
Si     19.986119332099999      1.383352338200000      9.233684126800000
O      19.585933949000001      2.082634195200000      7.793871285300000
O      20.117933326199999      4.582014192700000      6.865602202700000
O      18.586055245600001      2.868540691200000      5.278977962000000
O      21.011080334700001      2.395284308600000      9.992134449600000
O      18.604173832000001      1.089363922100000     10.093145994900000
Si     18.603256914500001      7.279053350300000      9.122421512600001
Si      2.695485956800000     10.314315408600001      6.534384092900000
O       2.543453824500000      8.685712496400001      6.651617461400000
O       0.937682042100000      6.588625350300000      7.435131754800000
O       3.518116305700000      6.575875265700000      7.757406367400000
O       1.737633778600000      8.408963354000001      9.164090712800000
Si      2.175309100700000      7.543722642600000      7.781917375600000
Si      1.195086527600000      9.772568443700001      9.878738007000001
Si      4.777731551700000      5.593116070000000      8.064077519000000
O      10.939931095300000      7.243976629500000      3.440677660000000
Si     10.211150035699999      6.749466324800000      7.570180531200000
O       8.644755777500000      7.192872388800000      7.812304115500000
O      10.533069688399999      6.817238955300000      5.990549843000000
Si      7.569941338200000      6.368128333400000      8.752111917200001
O       5.978529276300000      6.637165613600000      8.525424408899999
Si     10.863399753800000      7.988620572600000      4.911360150600000
O       9.652064236199999      9.125805057599999      4.879025312300000
O      12.314453839600001      8.649429604200000      5.297960856100000
O      11.240233349500000      7.829539943400000      8.249914590200000
O      12.116514907999999      9.895658397000000      9.564048633300001
Si     11.554338512099999      8.379885469700000      9.725976515899999
Si     15.889806774400000      5.971918138000000      8.261221173299999
O      14.756588966700001      6.881501001800000      9.028620120399999
O      15.965580865600000      6.425972309900000      6.704745266300000
O      15.189203970900000      9.725510297300000      9.131711284400000
O      15.583800958799999      9.564146573200000      6.276053326400000
Si     15.666351417400000     10.423179774499999      7.733027466700000
O      16.057604389300000      7.527990221000000      4.469331194300000
O      20.155532999700000     10.185733016300000      7.116763192800000
Si     16.507506971100000      8.959895637800001      5.082242874900000
O      20.286621382900002      7.075307888700000      6.459932470400000
O      19.979904737599998      6.479968643700000      8.887377204200000
O      19.921149356699999      8.048586003700001      3.959635613300000
O      17.343367432899999      6.234892963100000      8.889791689200001
O      18.100009925300000      8.845053132900000      5.733937660900000
Si     19.299488752799999      7.456240173600000      5.347576954000000
Si     20.951950570699999      5.830737006300000      7.720857989400000
O      17.246273104699998     10.686872234999999      7.928306710000000
Si     18.558675546400000      9.934605378100001      7.155780286000000
Si     16.616344447600000      6.122556178600000      5.269330665800000
O      18.524276889100001      8.609889768200000      8.238933221500000
O      18.217236962499999      6.262116739500000      5.093302172700000
O       4.060680777800000      3.780098696700000     11.653196934000000
Si      3.759266295300000      3.711615166800000     13.242785807200001
O       2.219407779800000      4.180997987800000     13.429229388100000
O       3.478814383200000      0.458566859800000     11.504123424499999
O       0.402703081500000      4.567431269100000     11.415115632499999
O       0.216627526800000      2.460995657900000     12.762832200700000
Si      0.676351328400000      4.007552736700000     12.930241439900000
Si      4.924335317400000      0.950955977100000     10.868183137200001
O       4.850288873000000      4.681049222400000     14.054788133600001
Si     -0.030576447400000      0.967513540800000     13.245477443100000
O       0.158175109200000      0.960078358200000     14.854002632100000
O      21.297749996800000      4.693247413100000     14.099144670299999
O       6.926337049300000      4.825313927400000     16.161839143100000
O       6.942186662600000      2.967205811400000     14.609962694300000
Si      7.636316710600000      3.263552958700000     16.152562473500002
O       6.498604066900000      0.557394378700000     15.475535138800000
O       9.270383475699999      3.074277062400000     16.099271447900001
O       6.095583099200000      1.824634911700000     11.650428352400001
O       7.872635342500000      0.802922209700000     13.159115759500001
Si      7.704117468100000      1.900978415500000     11.954668571799999
O       9.931288103200000      4.452963138300000     14.020365514600000
O       8.716479051100000      1.425679337200000     10.762024097299999
O       8.227680449799999      3.411733062600000     12.260031233299999
Si      8.757884137400000      4.780108213000000     12.949699211100000
Si      6.383401378400000      4.580354913700000     14.545808880699999
Si     10.320944035300000      1.599221249700000     10.422806503400000
Si     10.566087039099999      3.411088572500000     15.098938999300000
Si     13.406481179300000      4.160925289700000     11.194654129000000
O      12.421936577500000      3.690717035800000     12.432980800499999
O      14.968329824200000      3.660931398800000     12.212794592500000
O      14.452047886900001      3.224392886700000     16.374725214100000
O      11.838917280500000      4.073718556800000     15.874822228299999
Si     13.443967020100001      4.427915329900000     15.817275728800000
O      13.700349702500001      1.476931873200000     12.997506271900001
O      11.257349220400000      2.148791977500000     14.287277431600000
Si     12.174068495000000      2.143340643200000     12.909095610100000
Si     15.233675893499999      2.107152049800000     12.834255586899999
O      15.900412388800000      2.422240661600000     14.273533625900001
O      13.976150824799999      4.695790272200000     14.299813492200000
O      11.228889559500001      1.484804754100000     11.776035149900000
Si     15.078846942000000      5.211752818300000     13.175898019000000
Si     15.992867216600001      3.125328481900000     15.764051127800000
O      21.062463090600001      3.130900892400000     16.278478985700001
O      16.253199252999998      1.352452240700000     11.802338247500000
Si     16.963074225400000      1.343597948100000     10.282046794699999
Si     17.959709311400001      0.879072696300000     16.234371709400001
O      18.870585989799999      4.349466663000000     15.038473491400000
O      17.809902227100000      0.601874429800000     14.610584115100000
O      16.590754670799999      4.639630723300000     15.889610120600000
Si     21.079963484099999      1.467351230800000     16.275125910200000
Si     20.434368605100001      4.448806800200000     15.466958799000000
O      19.949371284400002      0.456845783800000     12.985304071900000
O      16.962645982200002      2.100311229600000     16.611655074200002
O      19.527455677599999      1.113997484200000     16.568213284100000
O       0.251226212100000      9.616513231800001     11.211988352600001
O       1.760881060200000      9.832343454600000     15.995634438400000
Si      0.191714280000000      9.873548520700000     15.417980345600000
O       7.389450521100000      5.463512890800000     13.589825996900000
O      10.231008760300000      8.157027203000000     10.628726843200001
O      10.395836822500000     10.346165702200000     13.333552083800001
Si      9.023009901400000      7.347621743300000     11.323170595700001
O       7.866279191900000      6.908717898900000     10.269214181000001
O       8.472667674800000      9.481491920800000     14.905217165400000
O       8.564124012600001      8.430221998300000     12.486385276800000
O       9.437463374400000      5.933417885900000     12.011520851100000
O       6.147770089100000     10.099612070399999     16.178250696199999
Si      8.835125248700001      9.779210794899999     13.308396960900000
Si      7.706031529300000     10.533566583900001     15.848840699000000
O       7.821317420000000     10.946121268000001     12.822707434400000
O      13.670288203900000      5.714365553000000     16.823584093699999
O      14.293343779700001      5.687268986100000     11.494776302300000
O      12.706220396899999      7.549740923800000     10.499637935499999
O      15.182521423800001      8.174748438600000     11.239996964700000
Si     14.226721756700000      7.070741645400000     10.532409380000001
O      14.869810111200000      9.190919497299999     14.056153046000000
O      14.823454073000001      6.839329390000000     13.525535557600000
Si     15.898558853200001      7.936514532500000     13.895750024600000
Si     15.658728332000001      9.644980383200000     10.683960273400000
O      14.913474662800001     10.721880838400001     11.677690917600000
O      18.660021490599998      7.900554278700000     16.915774484300002
O       0.176009303100000     10.060624667900001     13.803425062900001
O      16.739637537899998      5.221322102900000     13.432841142499999
O      17.258751738400001      9.825353832699999     10.934975677200001
O      16.780179965100000      9.787121736000000     16.124060084800000
O      20.883131690799999      8.502394545200000     15.719540435400001
Si     17.113732919000000      8.265509556200000     16.630732814500000
O      16.629813594000002      7.183592863000000     15.350162720600000
Si     20.842553384799999     10.207823583600000     12.412204586000000
Si     18.161991005600001      8.719502552400000     11.794187332300000
Si     19.816105873000001      7.265717798500000     15.846681122700000
O      20.581229264600001      5.888100633700000     16.355524641300001
O      17.197461839500001      8.190112931000000     13.007240330800000
Si     17.594923311799999      5.561164331900000     14.844452719000000
O      19.462159831699999      9.346242637500000     12.488676922400000
O      18.565465643200000      7.580180829500000     10.744201268899999
O      18.890554592899999      6.787976727900000     14.585064617200000
O       5.275898819500000      0.085273971300000     17.758013378299999
O       0.518630242800000      0.430103465800000     17.251011928800001
Si      6.624089512900000      0.736957246100000     17.112958964699999
O       8.184126256900001      0.222537173800000     17.647676385800001
O       6.859838920200000      2.371978420400000     17.300746298300002
O       3.955945001700000     10.518360125199999     17.822849054500001
O      16.176388370600002      8.057024458000001     17.943222725100000
O       9.218589096900001     14.706612629600000      1.227278981300000
O       9.926153196300000     13.808322655300000      3.725019598000000
O       7.515085371200000     13.507384983400000      2.893217776500000
O      10.284964349299999     11.105247954499999      3.342022477300000
Si      8.781390747200000     14.565646180300000      2.811008478700000
O       7.757036865100000     10.728691066900000      3.373315092800000
Si      7.057588393600000     12.175446546400000      3.768901908900000
O      12.263732333500000     12.775974993600000      3.535622629000000
Si     13.806925982299999     12.750961039800000      3.786346479900000
O      14.737696215100000     13.992325719400000      3.080359300000000
O      14.513063115400000     11.342414434300000      3.174058018900000
Si     16.143103384800000     11.329205864900000      3.199782893600000
O      16.679179729299999     12.420748235800000      1.970493991900000
Si     16.359382340900002     13.788443617800000      2.982665564000000
O      17.297027920300000     15.049915250500000      3.255826718600000
O       2.500138831300000     18.802068898100000      2.699815121400000
O       3.738544065900000     20.831430472600001      3.977357669900000
O       8.662016219500000     16.142799203700001      3.261308449800000
O       5.449609476900000     11.955052253800000      3.683731564700000
Si      3.371347754700000     11.593743946400000      9.342483301700000
O       0.707305377500000     14.611860455600000      8.590440972100000
Si      2.184215063300000     14.582689288899999      9.256858255799999
O       2.846559746400000     13.123874530800000      9.133170522000000
O       4.850116175100000     11.561665357900001     10.018799385700000
O       3.127454404500000     13.210679743400000      4.386181529000000
O       3.615129325700000     10.831402016400000      5.314456123100000
Si      4.371180888900000     12.271441410600000      4.930860058200000
O       3.083031654700000     15.754876119500000      8.549491009800001
O       3.363062236600000     10.880739030299999      7.899909229800000
O       0.356983918800000     10.767850460300000      8.893912772400000
O       1.150327565900000     10.890780488500001      6.368219712700000
O       2.466806844400000     10.697855346700001     10.375012850199999
Si     10.719607423299999     12.463507324400000      4.130718633200000
O       5.194739183400000     12.976163186200001      6.097294617900000
O       7.512947380300000     12.449061530100000      5.289629730000000
Si      6.899147334300000     13.053517820400000      6.697462485100000
O       6.917036017000000     14.684452767200000      6.952300319900000
O       8.651006324600001     12.876231956200000      7.352040100500000
Si      6.157498581500000     12.445439749400000      9.586458906800001
O       6.436184005700000     12.202014622100000      8.062273226500000
Si     10.178228079000000     12.779288766700001      7.224029415800000
O      10.062404436300000     15.369602534800000      9.881026094899999
O       5.818585754300000     14.012632213000000     10.018217559700000
O      10.833007778800001     11.882455660000000      8.485976280099999
O      10.753044940600001     12.287786134899999      5.745784641800000
O      14.148069064900000     12.739883489000000      5.353005812100000
Si     14.861206329900000     13.081865810300000      6.763046758900000
O      14.334358459300001     14.609740152700001      7.087978834100000
O      14.640647049100000     11.715731933700001      7.654017013400000
Si     11.797810196400000     11.476080359699999      9.676618090200000
O      12.600431790400000     15.038783342600000      9.334824400200000
Si     11.138377126600000     15.323744244700000      8.631662422200000
O      13.138696338600001     12.445248876400001      9.723351833600001
O      10.860890162800001     14.274936833200000      7.481307002400000
Si     14.534754227300001     15.930319190500001      6.092085970400000
O      15.033213367000000     14.281489749500000      9.986034136500001
Si     13.450308907400000     13.966230301500000     10.188454861400000
O      16.028615135100001     15.766938633600001      5.374781245500000
O      16.655123445800001     12.560753543300001      4.333846764200000
O      17.470446470399999     15.196015071300000     10.113815879100001
O      16.483934241699998     13.188089432400000      6.828934591000000
O      18.411840199699999     11.413334503800000      5.954454346100000
O      20.982273186400000     12.732736611800000      7.212564324600000
O      18.360782628300001     14.170669677999999      5.470348532100000
Si     17.626492819900001     12.726717312500000      5.764264562100000
Si     20.860636079100001     14.236184952600000      7.788619730700000
O      19.537670401700002     14.287694854900000      8.742291960899999
O      20.558392960100001     15.396057630800000      6.661101640700000
Si     19.080279403399999     15.042840116500001     10.101399581200001
Si     17.580858190499999     15.530251548600001      4.968321068900000
Si     21.424070999500000     11.169939376200000      7.385705090100000
Si      2.877554625500000     19.418396444399999      4.161807796700000
O       4.885886545600000     16.294345488800001      6.716373969500000
O       3.884297940400000     18.498060293700000      5.095791332300000
Si      1.030330537400000     18.532280377300001      6.367871499800000
O       1.495803276100000     19.411497082000000      5.055079723900000
Si      4.504379853300000     19.108654212400001      6.499977713200000
O       2.037272757800000     17.243301661499999      6.642483204100000
O       3.878299011500000     18.423595329000001      7.876961185100000
Si      3.478044548600000     16.840079704000001      7.418471094300000
O       0.877461617200000     19.612650788900002      7.596223141600000
Si      0.292833651200000     20.186420102400000      9.029547732099999
Si      5.010516772700000     21.291555449200001      4.952452827700000
O       4.503151375200000     20.755047858699999      6.474485424300000
O       1.510086122000000     20.613728489000000     10.043320114000000
Si      7.189154494200000     18.760355201900001      7.532457662300000
O      10.342237699700000     16.975158610299999      5.041887038900000
O       8.207839554300000     19.802756944199999      6.756174597900000
O       7.392648093300000     17.146121098799998      7.879067927000000
O       6.036919503100000     18.603741899700001      6.372044673900000
Si      8.739097773099999     17.222233791400001      4.533129776000000
O       8.552432761000000     18.887140523700001      4.360530902200000
Si      6.567412951500000     16.214202041000000      6.703186255600000
O       7.479544037000000     16.678708932999999      5.388823549100000
O       6.431095719600000     20.526740852900001      4.629400122600000
O       6.599565517100000     19.447086576400000      8.848300400699999
Si      7.977234032700000     20.293400775700000      5.160058149300000
O      13.177765863099999     16.104020600900000      5.190180869900000
Si     11.948617923600001     17.251772967600001      4.965851120500000
O      12.306881165300000     18.299341067800000      6.218349231600000
Si     11.849355934700000     18.180732685599999      7.764953394400000
O      15.478159825300001     19.336674152000001      8.503510934199999
O      13.202976397800001     17.963484780000002      8.968301897400000
Si     14.841905225600000     17.887636908000001      8.443835540300000
O      11.155881946799999     19.501868317700001      8.256219074600001
O      14.718090300400000     17.294119135500001      6.950423249700000
O      15.623615416200000     16.840068677400001      9.345797425600001
Si     15.089381803300000     20.956017379199999      8.467185571200000
O      11.063198608000000     16.807480727000002      7.972481862700000
Si     11.927311131200000     20.918906725300001      8.885533819100001
O      13.594984920400000     21.155627754200001      9.006426007700000
O      15.196808663400001     21.342062575500002      6.851163965800000
O      18.465312074800000     18.809260151899998     10.079977178200000
O      21.003048781400000     18.846001268999999      9.596369895400001
O      19.806858189100002     16.505448345300000     10.208677080599999
O      21.066155438399999     17.880852123299999      5.943934349100000
Si     19.909125237400001     16.876524779899999      6.469139311700000
O      18.622282601500000     16.707381206400001      5.367007841700000
O      19.318900030199998     17.545184450499999      7.845112521200000
O      16.187090773400001      0.203386744600000      9.396178826400000
Si     19.680792174800001     17.932645302400001      9.400185453300001
O      20.772148963199999     21.454806902100000      8.917976650000000
Si      2.873451358300000     15.438914179999999     12.125282068700001
O       4.349091126200000     14.769778617200000     12.172206204900000
O       2.101329146000000     15.110835990900000     13.518546619800000
O       1.160717901500000     13.198854790000000     15.143164975900000
Si      0.792547417900000     14.487479321600000     14.213708764600000
O       2.024928491700000     14.910280670800001     10.846371823200000
O       3.884893553700000     11.670728736299999     15.702407293100000
Si      0.447658822900000     12.613850969600000     16.501085617099999
O      21.475819905200002     15.523508160600000     15.196139874600000
Si      2.708453390700000     10.949812366000000     16.733202248900000
Si      5.110403196400000     11.241243458100000     16.791170578500001
O       7.654986380200000     12.141616525900000     15.186511558499999
Si     10.057929504500001     14.022690790300000     13.242852360500001
Si      5.825835710600000     14.611373839200001     11.535969185100001
Si      7.706839499900000     12.373985469699999     12.055106965000000
O       9.152969143600000     13.114551497200001     12.325156541900000
O       6.595354002800000     13.489061184400001     12.496275058700000
O       9.433330630600000     14.487179631400000     14.640108971800000
Si      9.665116945799999     14.832575342900000     16.226782425900002
O       7.471682942400000     12.008152012600000     10.496111079000000
O      10.658678801100001     15.272468936499999     12.448507649300000
O       6.556151319000000     16.059695510299999     11.432670711600000
Si     14.671565984000001     10.622663964299999     13.291118895300000
O      11.229402730000000     14.396767764100000     16.527855768300000
Si     12.566455413100000     15.204957692900001     15.960971229100000
O      11.484104624100000     12.961969537200000     13.552105836000001
O      13.141414716800000     14.172024921400000     11.805828057699999
Si     12.991077476199999     13.980120870800000     13.365212667300000
O      12.557066040900001     15.246962757200000     14.293364324800001
O      13.976545658599999     14.483890231500000     16.390449265800001
O      14.262044896000001     13.302797828199999     14.077997040200000
Si     15.059245616300000     13.604295526800000     15.535751974400000
Si     11.571471837000001     11.313326230700000     12.809888417700000
O      11.292314352800000     11.613095853600001     11.265595861600000
O      13.033842023100000     10.917833365200000     13.368177086399999
O      15.346047054900000     12.185636671099999     16.335775706800000
O      15.960686361500001     11.374811373400000     14.006446178599999
O      15.569603869500000     16.107304960099999     11.842883096100000
Si     15.948880994200000     15.590448687100000     10.329563391000001
O      16.507471406200001     14.285832250100000     15.180315640500000
O      18.993721862699999     14.716421945500000     16.035482526199999
Si     20.504629550099999     15.212741210100001     16.481898441399998
O      17.918900986000001     12.149343302800000     15.729796638700000
Si     18.078183409000001     13.709205206800000     15.156938930900001
O      20.324033402900000     11.749149480700000     12.260283683000001
O      18.740038046500000     13.498565173799999     13.696247182000000
Si     19.936101187700000     13.277950898400000     12.605308669699999
O      19.452631557000000     14.055604376200000     11.291876896600000
O      21.291184093599998     14.025489177100001     13.044452678600001
Si     16.542054791700000     11.272040976700000     15.572123086600000
O      21.064433070000000     11.260461181000000     16.112734599300001
Si      2.178227471800000     20.965969692700000     11.500657109200001
O       3.001756370800000     17.032664108700001     11.964956694400000
O       2.665815404300000     19.581614199600001     12.213670540400001
Si      3.788635280600000     18.428259754100001     12.068591772800000
O       4.612135770200000     18.689670477600000     10.674197835799999
O       4.715040756100000     18.390841759600001     13.404672360599999
O       1.033218534700000     21.526320123500000     12.492166578799999
Si     10.310745194000001     16.296339786000001     11.209368311700000
O       5.926028276500000     17.828700588800000     15.729030755800000
Si      7.435386866900000     17.325212656100000     11.917301331799999
O       8.992769360000000     17.094623166200002     11.590836086400000
O       5.720381275500000     21.093902062400002     10.504022531400000
O       6.700569178700000     19.952555806700001     13.987391941800000
O       7.235049716000000     17.430738543499999     13.541592897099999
O       7.089307499600000     18.783515551499999     11.287562860600000
Si      5.985715941800000     19.512671288800000     10.329250557700000
O       8.921508068400000     20.979600704700001     15.122875750800000
Si      6.123361405300000     18.444565536900001     14.205708498600000
Si      7.467535935800000     21.341040116399999     14.358536780900000
O       9.495618061500000     16.421027855199998     16.511673600500000
O      15.234349400299999     17.767864988600000     13.893960098100001
Si     12.631014988900001     18.445830512800001     10.671742366000000
O      13.867635093500001     18.191899502799998     11.663221150900000
Si     15.264019063899999     17.671778258700002     12.274660049900000
O      12.132781559100000     19.902495940100000     10.491778578800000
O      11.533680123000000     17.313904802200000     11.015051280800000
O      15.408542544800000     17.187743079800001     16.446007632899999
O      12.444623575900000     16.710168004200000     16.458111808799998
O      16.605125175500000     19.365898971800000     15.681707549200000
Si     17.985200613600000     19.033645857200000     11.618235587799999
O      17.964022118100001     20.580935525699999     12.167329882200001
O      16.430126739900000     18.587013299100001     11.663118292400000
Si     18.989786523300001     18.246967166499999     14.241901999800000
Si     16.227142687800001     17.842761846799998     15.169749736700000
O      18.925584976000000     19.862445853899999     14.475087174700001
O      17.733869150499999     17.293750889100000     14.779235360500000
O      18.955971012300001     18.098934789400001     12.598552215200000
O      20.305226698100000     17.926366493700002     15.168147246100000
Si     18.653657591200002     21.177428432199999     13.549300382600000
O       1.706760049200000     12.061224984800001     17.426732252299999
Si      7.667590865700000     12.617676614300001     16.812621369799999
O       8.551883317000000     13.956446886300000     17.069041847099999
O       6.072164030300000     12.516987390800001     17.314675713800000
O       8.406725021400000     11.124721015600000     17.287993644600000
O      21.142352876200000     13.853288301999999     17.215632807599999
O       2.718732602300000     20.368646085500000     17.653223510299998
Si      4.263165870500000     20.338375531200001     18.250693402100001
Si      1.200676807500000     20.433896299600001     16.939858174800001
O       5.137730687600000     18.934739924900001     18.003612944000000
O       0.060246193500000     19.210048514299999     17.250847162399999
Si      8.637585566300000     20.470666589600000     16.652761189600000
Si      6.461935925500000     18.452977352800001     17.164590950299999
Si      9.421032606500001     17.723080560000000     17.511011677900001
O       7.154661987300000     19.790155449099998     16.629282618500000
O       9.677933767900001     19.268229751400000     17.012027636999999
O       7.780678945000000     17.680211489300000     17.922750996300000
O      13.861597550300001     17.100387267999999     18.732479953199999
Si     12.469840250400001     17.635521213099999     17.822263729800000
O      13.400974390900000     18.993530932199999     17.335443166400001
Si     14.858808896099999     18.102845475300001     17.736480371399999
O      10.919077739400000     17.612992230900002     18.375249472899998
Si     20.332949489000001     18.210750842700001     16.817941717099998
O      17.542663049600002     21.143753900800000     17.245399499800001
O      18.843018217800001     18.796209612199998     17.284800567700000
Si     17.383982813599999     19.541789398300001     17.138233191600001
O      16.188785551900001     18.951212082200001     18.202557451800001
O      20.464910555800000     16.614897777900001     17.352130470999999
O       4.133356704600000     20.407445022899999     19.886138739300002
H       3.417747503600000     20.956592500399999     20.226060240999999
H       9.189252046100000     13.878058679100000      0.734904395600000
O       3.885811773800000      2.198323596900000     13.879563019400001
H       4.784178825500000      1.957342062800000     14.146857343300001
H      20.850319409400001      7.849418011200000      3.794901062200000
O       1.466107790000000     20.163953779800000     15.339921921800000
H       2.171490458400000     20.688397847699999     14.941871753599999
H      12.565030577100000      9.387533541800000      4.728526128600000
O      11.365628017500001     21.188987145599999      4.734268792900000
H      12.063256118800000     20.530524887100000      4.629452415600000
H       3.371756671400000     14.134204249300000      4.257108218800000
O      12.333023349799999     17.903665468300002      3.513458089000000
H      11.608250068000000     18.342663681400001      3.051824681000000
H      16.289764107400000      7.229111210900000     18.426534037100001
O       5.277032621900000      1.389330901700000      4.877407173000000
H       4.517468920500000      1.971261049400000      4.993303716600000
H       3.168788967700000     18.923816117600001      2.015996716000000
O      16.676039320400001      2.863504925000000      9.760882960500000
H      17.041331571699999      3.102571990100000      8.886998339100000
H      12.920474581700001      6.318672910600000     16.870551478300001
O       6.680720938200000      4.183974910400000      3.102597245100000
H       6.211354775400000      4.965661753500000      2.786560675700000
H       9.719520307300000      5.680041792700000      0.803115669700000
