# Supplementary material for: Ground-up generation of periodic slab models of dehydroxylated amorphous silica of varying roughness
Source: Phys Chem Chem Phys. 2025 Jun 26;27(28):15196–203. doi: 10.1039/d5cp01570g (PMC12232287; doi:10.1039/d5cp01570g)
Supplement: CP-027-D5CP01570G-s002 [file CP-027-D5CP01570G-s002.zip › ESI_Structures/Saturated/structure-number_1-alpha_0.01.xyz]

459

O      13.491447552100000     10.251651698300000      4.135498509000000
O       9.281547805800001     13.026556142500000      1.013106796900000
O      10.489370189300001     15.061518315100001      2.598149598300000
Si     10.659069430200001     13.767707460600001      1.468030605200000
O      10.705251433400001     13.837939741100000      5.080191243700000
O      12.918170511100000     14.980406373599999      3.898859373400000
Si     13.599777677700001     15.385948443700000      5.320287480000000
Si     11.457856387600000     14.204889480600000      3.693799300300000
O      11.634385179200001     12.915032839800000      2.612717518900000
O       9.370128919100001      4.012324126700000      7.949750242800000
Si      8.668431201600001      4.269022437900000      9.482963637199999
O      10.208882469700001      4.391570704600000     10.209825548700000
O       7.947826066700000      2.920878007700000     10.090716358700000
O      10.085219933599999      1.229221752500000      9.965656704200001
Si      8.955327558900001      1.856320863500000     10.916257370300000
Si     10.914425103399999      4.063645214500000      8.688090467100000
Si     11.545071147800000      1.199463463700000      9.240818767900000
O      11.771414483999999      2.710337172100000      8.570225847100000
O      11.827238501300000      5.370218253900000      8.336082243500000
O       7.821201100600000      5.671658956800000      9.593144949799999
O       7.468960086300000      7.932264258200000      7.998336937900000
O       7.967172934100000      8.546820671700001     10.263129622399999
Si      8.355092145700000      7.198922615400000      9.274142659800001
O       8.686545187500000     10.257981492300001      8.030759449600000
Si      7.546134297000000      9.436981585200000      8.847055660400001
O       9.972665932800000      7.134778736800000      9.187149510899999
O       6.359940858500000     10.559706928700001      9.117429972300000
O      13.727922155200000      9.819008893199999      6.984244815500000
O      12.350216216800000      7.891563234500000      8.310727850099999
O      11.524535599200000      9.420026505999999      6.011729154000000
Si     12.234920124000000      9.312979050899999      7.577996170500000
Si     11.553829797600001      6.778297249500000      9.172122316199999
O      11.458191238800000     10.358862028000001      8.554098183300001
O      12.182888382000000      6.651565935700000     10.662543213299999
Si     12.848062039300000     10.413200639699999      5.610980374900000
Si     17.013114832700001     10.459120769500000     10.062588640300000
O      16.512438406800001      8.870736645099999     10.248356615700001
O      18.651678969399999     10.332309378400000      9.892519039100000
O      19.043061375200001      7.707221612700000      9.882530241900000
Si     17.537998528399999      7.707832911500000     10.848581733500000
Si     19.387099083700001      9.111403822400000     10.792143321499999
O       5.015536847900000     12.641736351100000     10.251884163600000
Si     10.015178492000000     11.150932436500000      8.484876857100000
Si      6.477780298500000     12.004556364800001      9.935911396400000
O      10.074415632199999     12.921461638100000      9.140169422100000
O       7.347544371400000     13.145144547799999      9.112166704400000
Si      8.688920156600000     13.909802693600000      8.638688917900000
O       8.952590188100000     15.350890530699999      9.377912992500001
O       8.834215875600000     14.049410524900001      7.047733718300000
O       9.631529184300000     10.776274909200000     10.227339991799999
O      10.181451728200001     11.849502916300001      6.906563104400000
Si      9.603452428800001     12.999461900800000      5.957743104300000
Si     14.629782468600000     11.836004112500000      9.466968232299999
O      13.836304850399999     12.133419912800001      8.109567844800001
Si     13.159360466900001     13.053228086200001      6.983009538100000
O      14.867307343900000     13.288091492700000     10.143311779599999
O      12.271220821900000     14.167400928799999      7.849134599100000
O      12.559241499800001     12.003622341800000      5.878426646200000
O      14.130544931199999     14.011930672400000      6.065186156700000
O      13.869582404399999     10.820270612100000     10.539108447600000
Si     12.443946157699999     15.818456941899999      7.736332026700000
O      11.229795698200000     14.745095618700001     10.594229178699999
O      16.042159771200001     11.132348777000001      8.942695156799999
Si     10.743552045600000     13.227485598399999     10.769901151599999
O      16.940994703800001     14.902685366500000     10.332066309900000
O      16.495771173700000     15.889133729899999      7.802100667600000
Si     10.396441856999999     15.977480538500000      9.880917984100000
O      12.308942353899999     16.106008959499999      6.121572538700000
O      13.921488159999999     16.445694666600001      8.105243883100000
O      11.465866413400001      0.019670746700000      8.120360440100001
O      11.272834309100000     16.520867981999999      8.627716705599999
O      14.886805534400001     16.404626620100000      5.580367481400000
Si     15.254373072200000     16.780141125400000      7.163591117200000
O      15.674759227099999     18.343261364100002      7.195773334100000
O      15.818295941500001     19.892391645600000      9.379729816599999
Si     15.914580704200000     18.790103683100000     10.584576695699999
Si     17.158766072500001     16.169153994199998      9.293887634300001
O      16.415154896800001     20.814369705699999      6.896665057100000
Si     16.528475943600000     19.537927892300001      7.905844567700000
O      18.707243834700002     16.693188895500001      9.168860762400000
O      16.320109957200000     17.387138878199998      9.920473974500000
Si     19.195440799499998     18.285077663599999      9.033046133799999
O      19.411447501900000     18.940019088200000     10.545315785100000
O      18.078369624499999     19.117897042399999      8.189842239000001
O       3.593349731500000      0.557761271700000     16.294001944900000
O       8.123832803100001      0.581012370800000     11.501387616600001
O       9.607201753200000      2.728718443800000     12.100653171699999
O       8.062214511000001      3.535629527700000     14.019099867400000
Si      7.757308288300000      3.374454895000000     15.628262150799999
Si      9.571626246299999      3.705320399700000     13.391396220700001
O       6.521689616800000      4.328634636700000     16.162961064000001
O       7.524748066300000      1.814168409800000     15.961527993200001
O       9.832292627299999      5.306806840600000     13.092323675799999
O      10.706585589700000      3.059497872000000     14.371886710100000
Si     14.658245485100000      2.191335780800000     14.747611459000000
Si     12.097662863600000      2.923584863000000     15.162265654500001
O      13.315510943700000      2.833625128600000     14.005299334600000
O      14.404862591800001      0.565369189900000     14.983395311900001
O      12.297000668100001      1.577566445400000     16.123777812299998
O      14.589748168700000      2.954073562200000     16.215873701500001
O      12.273931124500001      4.262511203900000     16.108593389500001
Si     13.492771078500001      0.447532742300000     16.388837684700000
O      16.100523785099998      2.491841322600000     14.099744304900000
O      21.084258316100001      2.655769237800000     16.071226981100001
O      16.715708401400001      4.257729808100000     16.111046947399998
Si     17.032032564900000      3.800899701800000     14.542894735599999
O      16.624530472499998      4.910089880900000     13.439894756899999
O      18.597205817700001      3.377428512900000     14.382694181700000
Si     19.425343256700000      2.991599335400000     15.789786395400000
O      19.678329893499999      4.573722589000000     16.418532296100000
O      18.606505848699999      1.758670635000000     16.402866342199999
O       1.284803440000000     10.688281200100000     16.362611240300001
O       3.462559441300000      9.187067831100000     16.133906576499999
Si      2.928596838100000     10.747991451300001     16.163167292800001
O      10.256615866100001      8.200058842400001     13.535890495200000
O       9.204852253700000     10.443643506500001     12.779616255200001
O       9.992838949199999      6.447713168100000     15.394224957500001
Si     10.531200820100000      6.606053948400000     13.859710522700000
Si     10.555152685500000      9.797050968900001     13.441621634700001
O      10.704833648599999     10.541719474900001     14.909683369500000
O      14.311107906100000      5.664161116400000     12.077638952599999
O      15.703074130399999      7.328272055400000     13.552187274600000
Si     14.803550934700000      9.363554779299999     15.837058439900000
O      12.109188270400001      6.467121866100000     13.351206001600000
Si     13.035024837000000      6.739396915200000     12.029790326000001
Si     14.868004743700000      8.702928535100000     13.179669338900000
O      13.759151580099999      8.241609100600000     12.058120534800000
O      13.970339131699999      9.311895579600000     14.426553019200000
O      11.894141320099999     10.129174721300000     12.522139643799999
O      16.230029597300000     10.066700041900001     15.653548008300000
Si     15.835912410500001      6.010869004100000     12.596840663400000
O      15.041990169000000      7.818125724700000     16.250293701400000
O      16.041444262399999      9.767725944400000     12.916415818500001
O      16.773322271600001      6.363275174800000     11.255727735800001
O      18.400534574200002      8.477034588300000     12.079339329700000
O      18.440704814299998      8.425828618000001     15.664067751399999
O      20.672443259200001      9.843717213200000     11.552301192800000
Si     18.825408413900000      9.635358052100001     16.691352680200001
O       2.745615019900000     11.548018631900000     11.219868363200000
O       2.843076142600000     14.127956141800000     11.118020851800001
Si      1.980890471600000     14.987465054699999     12.227882072400000
O       4.562277568200000     12.792240823400000     12.812720412399999
Si      4.708447848600000     12.663129676700001     14.428672004399999
O       3.661640933400000     11.518834546000001     14.901043671800000
Si      3.812649732700000     12.778087011400000     11.359330127500000
O       4.270625451700000     14.144652870500000     15.087839878600001
O       0.761528363700000     14.018287418200000     12.718413561800000
Si      4.348912468400000     15.547663650300001     14.279333924800000
O       3.221291683800000     15.499774081600000     13.163894586600000
O       7.261451897100000     11.636528370800001     11.325128887800000
O       9.496014681300000     12.941116310000000     11.771349156299999
Si      8.883252620100000     11.370630469000000     11.489099574899999
O       8.867772380500000     12.329577640700000     15.708398116500000
O       6.278584599500000     12.492328930699999     14.884444094899999
Si      7.508230128000000     13.206315819500000     15.733917085900000
O       7.765617532800000     14.742397719900000     15.137208364199999
O       5.825838709800000     15.899878424000001     13.722295233000001
Si     10.479143820299999     11.985630847300000     15.660266491900000
O      10.713340422100000     15.451298174300000     13.256201615900000
O      12.010122758700000     12.374481396000000     11.155516274700000
Si     15.512353667399999     14.462458294599999     11.032369003099999
O      14.536717902500000     15.777272508999999     11.112212116500000
Si     11.730810540200000     14.522224179600000     14.155202525300000
O      13.010480001600000     14.242157241899999     13.183560189100000
O      15.591864167300001     13.911652118799999     12.588729314000000
O      14.590150455100000     13.496632989600000     15.074276924199999
Si     14.348329806900001     13.330705767300000     13.493331266900000
O      13.895149752300000     11.823287173700001     13.007973717900001
Si     12.915691402500000     11.206293635900000     11.844965169800000
O      11.079396544300000     13.155450364000000     14.701875636800001
O      12.275841975200001     15.362817192700000     15.424227112800001
Si     17.047404835700000     11.030145507900000     12.865771621900000
O      18.468355891700000     11.170468126199999     16.136628630899999
O      18.654372833899998     10.762797334300000     12.994259369700000
O      16.809363437799998     11.534708946900000     11.327665580600000
O      20.212251872500001     12.555965058600000     11.394351718299999
Si     20.739349505300002     13.464196491399999     12.738671925500000
O      19.533304243800000     14.520390329500000     13.037907518500001
Si     20.095792494900000     11.183871694600001     12.400940593100000
Si     16.940595609700001     11.521522205700000     15.679179687600000
O      16.770487740000000     12.073357982799999     14.117913194200000
O      20.854856314700001     12.018067182199999     13.672649499000000
Si     19.031220249899999     16.056167661300002     13.353492921100001
O       1.330463242200000     16.169052002600001     14.804662916300000
O       1.102204034400000     16.444856176999998     12.154329230000000
Si      2.272101992100000     16.780033478000000     15.966237345000000
O       3.956343775500000     16.894015697899999     15.329339260699999
O       0.692098282200000     18.566008146100000     13.818985985099999
O       1.834042823900000     20.667851170999999     14.863839062200000
Si      3.427717325400000     20.862068676300002     15.237869128100000
Si      0.986420895000000     19.352993923700001     15.226507759000000
Si      0.471767477100000     16.957754527500001     13.607788035100000
O       4.277964565900000     21.106104955100001     13.848943398899999
O       3.899524812400000     19.424224978700000     15.833281811599999
Si      5.119018878200000     18.325063493799998     15.681569159300000
O       1.767605379900000     18.275899608500001     16.247367082400000
Si      5.683824438400000     20.366343030900001     13.547301696300000
O       7.007241989500000     21.353603212700001     13.937558531300001
Si      7.166291530400000     16.171260974999999     14.677615410000000
O       5.799809489400000     18.890532699800001     14.298294577600000
O      10.309867710100001     17.058236245700002     11.092665532400000
Si      7.627399118600000     20.895355281800001     12.427150474399999
O       9.181767144900000     19.204332451900001     15.341775203499999
O       8.662146027200000     19.663695956500000     12.724954270100000
O       6.132674074800000     20.209649754499999     11.929366404200000
O       6.475246639200000     17.000170088600001     15.985179029399999
O       8.140831233600000     17.188630700299999     13.902430083800001
Si      9.064024011700001     18.564133260399998     13.844463798400000
O      10.574932883300001     18.108873107899999     13.456721668600000
O      14.486763372100000     18.501597723500002     11.335964816900001
Si     14.253559499800000     17.051035102400000     12.094018008500001
O      12.694511793400000     17.040355587299999     12.477338376800001
Si     11.101979447900000     16.886913264099999     12.543125288700001
O      15.276531070900001     16.983783860399999     13.354921022999999
O      15.693671119799999     16.919776631000001     15.905460892900001
O      17.045239875899998     19.183144995100001     11.698575652300001
O      21.184286413199999     19.806029451499999     16.079352407599998
O      17.705320935200000     16.176030724600000     14.301450898200001
O      19.079220640799999     19.432972117799999     13.310525700399999
O      18.671958621200002     17.016489275600001     12.077764914199999
O      20.426957547600001     16.682016615199998     13.950791859600001
Si     18.367984524600001     19.445083536500000     14.816002021399999
O      19.115750239099999     18.246466183100001     15.812028769499999
O      16.892474183600001     18.768762891000002     14.563102454899999
Si     18.577208149099999     18.664360162700000     11.931647426200000
O      18.473053402700000     20.819758222899999     15.639559905400001
Si     16.397903779300002     17.200352468100000     14.496107797400001
Si      4.658253185100000      3.028170090500000     18.551027855099999
O       3.693378427600000      4.010251873900000     17.618080403899999
O       0.584026164100000      4.029110132500000     20.848353035599999
Si      4.122261030400000      1.928300839200000     21.553068488899999
O       3.479838062600000      1.747925442500000     18.709129329700001
Si      0.966711243200000      2.403258131900000     20.941804670000000
Si      2.569897602100000      5.147541342100000     17.483724311700001
O       2.507240372100000      2.108337950400000     21.373617626800002
O       1.181346197100000      4.643223818200000     16.791040874499998
O       0.555107965200000      1.686021757000000     19.532129163699999
O       4.861404854300000      3.128755413900000     20.359763855099999
Si      3.233191811300000      0.363219642300000     17.931960267200001
Si      0.195759187300000      0.403033067100000     18.610507727700000
O       4.843984017700000      0.518144784000000     21.294699886200000
O       5.937051889300000      4.459736031100000     18.768201580700001
O       5.786498274200000      2.129428097500000     17.833763250099999
Si      6.984508866500000      1.134875190100000     17.390015647999999
O       8.269877270500000      1.345756846700000     18.417202422599999
Si      8.570160260300000      1.994883683400000     19.889915227400000
O      10.186349775500000      2.037666674900000     20.222801692699999
O       7.928467449000000      3.497472452800000     19.929869150700000
Si      6.489011604900000      4.044009968300000     20.563003307700001
O       7.925213712500000      1.039542957300000     21.009308726699999
Si      6.524446300700000      5.359871227200000     17.453813110399999
O       9.932427737399999      4.810532961100000     22.293368499700001
O       9.119159681699999      4.032842536800000     16.309432115500002
O      11.002836468400000      3.027664822900000     17.989804860900001
Si     11.737361606400000      4.443112532500000     17.658276557000001
Si     15.364052604499999      4.089784730600000     17.067874428100001
O      15.248071539200000      3.475168960500000     18.631767613200001
Si     13.833753322800000      3.560265044500000     19.489149709300001
O      12.879421756199999      4.703877892500000     18.784523824099999
O      12.922488680900001      2.179778729700000     19.561875425000000
Si     11.366964246300000      1.899562528000000     19.102122904800002
O      15.515732426800000      0.646953020000000     19.980630944000001
O      14.640764654000000      0.539704497200000     17.557470994799999
O      14.090592381700001      4.019656767000000     21.027104647100000
O      11.231411628000000      0.417860009900000     18.488038623800001
Si     14.945800804599999      0.407884332100000     21.485087999200001
Si     15.851672510300000     21.496633814599999     18.509588380800000
Si     21.193942097499999      4.070175855400000     17.031214803200001
O      20.884189669600001      4.168078694600000     18.604612010099999
Si     18.783653937000000      0.215961056500000     17.132084917699999
O      17.351632180799999      0.337073488300000     18.008251721299999
O      19.535121825299999      3.338189652500000     20.703525921200001
O      20.378826270200001      0.602304279600000     17.684863652800001
Si     20.608811020899999      4.468863027000000     20.157478971500002
O      18.763172781100000      0.850818461100000     21.622740551900002
Si     19.717108401499999      2.180991533700000     21.851395752799998
O      21.318220320500000      1.797309136000000     21.989941409299998
O       1.060058493700000     10.238313814400000     21.489173729299999
Si      2.778102921700000      7.956907180000000     17.002910627300000
O       1.503066343100000      7.805607501500000     20.469435298600001
O       2.255151164800000      5.732866744700000     18.985866664100001
Si      0.488546495600000      9.078860372299999     20.433457814200001
O       1.139083262600000      8.169918781500000     16.963940983699999
Si      0.447225372700000      9.618799315300000     17.327581017400000
O       0.495974729700000      9.786506024500000     18.954715765500001
O       3.316324595400000      8.110268873000001     18.551015871400001
Si      2.769111526300000      7.095216178500000     19.742482482300002
O       3.951289939400000      6.741162047900000     20.756274890899999
O       3.050411253800000      6.422468005300000     16.509163976499998
Si      2.606230172600000     10.804652271500000     21.428630155699999
Si      5.310208975800000      6.684297170300000     21.637255697699999
O       6.360339333100000      5.643863980400000     21.014020478100001
O      10.657402523500000      5.666405336600000     17.758867623600000
O       8.033666742099999      6.066490074300000     17.445227396200000
O       5.890367619900000      8.249694511300000     21.780350734999999
Si      9.415091285900001      5.595463037400000     16.681677068999999
O      14.700516075299999      5.568121170000000     17.286427594700001
Si     14.104628361200000      9.754705578899999     18.625860983100001
Si     14.874359151500000      7.118704447600000     17.710202737700001
O      13.764710476699999      8.081073991400000     18.549989777200000
O      14.048311610300001     10.168280174200000     17.022592970200002
O      15.642107836899999      9.696013367100001     19.313784676400001
O      16.286119463700000      7.258858463900000     18.543028581500000
O      20.007196677700001      5.975774301500000     20.364645066800001
O      17.953772014700000      9.366582450999999     18.036690347400000
Si     19.355887111400001      7.379973905400000     20.950660347399999
Si     16.986739466200000      8.631426763100000     19.101306474800001
O      18.012360632099998      8.048675965999999     20.263317279799999
O      20.523522491900000      8.530614402699999     20.882358131699998
O      20.413036293099999      9.683146920900001     16.914328422899999
Si      3.506859413300000     12.312116047800000     18.852706820000002
O       2.832698794500000     13.823147709500001     18.916804251700000
Si      3.478872812900000     15.197709935100001     18.300311220800001
O       4.935818335000000     14.719399169400001     17.688353285100000
O       2.421004044300000     15.757434890100001     17.166590801700000
O       3.376563911700000     11.627312161500001     17.413356284199999
O       2.804740503700000     11.381083974099999     19.926926081600001
O       5.138761305000000     12.417566610100000     19.011978430100001
O       5.460519368500000     16.122579053900001     21.139434470600001
Si      5.999788618700000     13.690175925800000     18.426674124100000
O       6.717164394500000     14.239846342700000     19.769189989800001
O       7.094388733100000     13.312017703800000     17.297383246399999
O       9.481843780400000     15.048903282100000     20.007566614700000
Si      6.256896270000000     14.691990090099999     21.284167557200000
Si      8.753493590500000     15.973077206199999     21.210214479699999
O       7.726065730400000     14.987719157600001     22.034826048599999
O      12.981280888300001     10.948260707099999     19.105659819900001
Si     12.338785674000000     12.314701423700001     18.294053628699999
O      11.711391359000000     13.520917124800000     19.285388128000001
O      13.615786423299999     12.891972744600000     17.475245727299999
O      11.194866758600000     11.952051383700001     17.140471384000001
O      15.282460334400000     14.849803432500000     17.366428487600000
Si     14.892857651500000     13.443618696800000     16.665286317600000
O      11.042530233900001     15.459871949500000     17.745591989499999
Si     10.991488744900000     15.052916437000000     19.328745407900001
O      16.241534799299998     12.512175742100000     16.758181670599999
O       1.617715995700000     21.484827880400001     17.941867643399998
O       3.751663139300000     16.449612213599998     19.275199435299999
O       4.155393761800000     20.622551291899999     18.429313753799999
Si      5.207940877500000     17.094584119800000     19.802608732300001
O       5.139338082500000     18.686659314600000     19.803382868200000
Si      5.711774216200000     20.002415407000001     18.574445581500001
Si      6.651657624200000      0.065910780400000     21.465233408200000
O       9.776854886600001     18.747279669000001     20.355042927100001
O       6.512415042900000     21.105534875000000     17.275529665499999
O       7.806441922500000     17.266975973099999     20.790753711400001
O       7.404560804500000     19.114664794100001     18.867179396400001
Si      7.106647648600000     17.672607573099999     17.661323852999999
O      10.377968873600000     19.594675679100000     17.702734551700001
O       6.411725284400000     16.629716979299999     18.685025981700001
O       7.431585765500000     19.944030026699998     21.461740297500000
Si      8.099860332000000     18.859385627700000     20.458617118100001
O       8.684334927200000     17.519482691699999     17.303629431899999
O       5.749837748600000     18.722555353000001     17.226375996300000
Si      9.849491639500000     18.484281826000000     16.663151863700001
O      10.004610074100000     16.697706290300001     22.042427204300001
Si     10.885088002000000     17.642876232599999     20.968265882600001
O      11.616998205900000     16.441976245300001     20.046898639100000
Si     11.981784657900000     16.289125499299999     16.707554535100002
Si     13.210497986400000     19.418767793899999     20.712114833299999
Si     11.715424796000001     20.452324911000002     18.069058706800000
O      12.543162162100000     19.814307784699999     19.290938966500001
O      14.428682225699999     18.377981755000000     20.413381229999999
O      12.085935266700000     18.574666903400001     21.576373614600001
O      13.829019770800000     20.699541338100001     21.495210826600001
Si     15.025236949100000     16.453628028699999     17.290379339200001
O      13.419591448800000     16.752019580500001     17.315952843400002
O      15.775652990199999     17.200847928100000     18.515892356199998
O      12.671705307700000     20.558406995799999     16.716565151800001
Si     15.776601864300000     18.497563801900000     19.504438112100001
O      15.770665884300000     19.858061176700001     18.637296274600001
O      11.115360076700000     17.575096640900000     16.226046498100001
Si     20.234371354699999     19.420771934600001     19.305750181699999
O      19.142520632099998     20.005830492699999     17.941447549799999
O      20.717822382100000     18.169455053600000     18.234980026300001
Si     18.237599711600001     18.645470090500002     21.579367914500001
O      19.562275255700001     18.843760320499999     20.598384654299998
Si     20.080058942299999     18.940706236499999     16.900747127399999
O      21.276146467200000     20.585494490100000     19.603090354799999
O      17.025367782800000     18.454578109300002     20.536027828700000
O       4.618115507700000      2.441344683600000     23.043860386399999
O       2.062267008000000      4.530196345000000     25.867005109400001
Si      0.905451280500000      4.960030617600000     27.056015937600002
O       6.774021370700000      3.367506120500000     22.080155024900002
O       9.828290888100000      2.918200764700000     24.218092374099999
O       7.047574691400000      2.766610308100000     24.589678181899998
Si      6.311453100800000      2.314307921700000     23.211809611700001
Si      8.444513782000000      3.517602025600000     24.976995934700000
O       6.650993315100000      0.683232811700000     23.044368163300000
O       8.358998180200000      5.125008126900000     24.522567322200000
Si     10.879092308000001      3.928141609900000     23.420156447899998
O      14.218183908200000      1.681992999600000     22.169660392699999
Si     13.793592585400001      3.221573296900000     22.428729023599999
O      12.229197810200001      3.247083983100000     22.891208930499999
O      14.663897032600000      3.995594195400000     23.547474530199999
Si     16.116402757900001      4.314656010300000     24.174888106099999
O      15.931936134000001      5.189740856000000     25.553681287900002
O      18.158516862599999      0.630123862400000     24.205414182399998
Si     18.311959162400001      2.259713935000000     24.478899623499998
O      20.896524361000001      4.611016803600000     26.659652521700000
Si     19.474108685200001      4.487754192600000     25.921663520399999
O      19.098723597700001      2.872187812300000     25.792140331100001
O      19.193400799300001      2.840655477600000     23.236609451200000
O      16.801464048200000      2.866069572500000     24.481028379900000
O      16.246586514200001      0.093460214900000     22.409078694700000
O      17.116704351599999      5.172178942300000     23.173469695200001
O       3.584130105100000      9.520662009200000     21.661111110200000
Si      2.471787848500000      6.166683393200000     25.705054813200000
Si      4.074223247900000      7.150904145700000     24.251123026300000
O       1.358423768200000      6.623819673300000     26.885708074000000
O       4.531625469800000      8.706714189800000     24.019133390499999
O       4.128631123600000      6.570277670100000     25.843824162899999
O       2.378221820800000      6.876990043000000     24.176672588300001
Si      4.952577636800000      9.369604691099999     22.555903165899998
O       4.880873563900000      6.231687486800000     23.170185456700001
O      11.061472320400000      5.331291920100000     24.398354348000002
O       9.239765634799999      7.379277176200000     23.413184704300001
Si      9.575657740100000      5.814773404100000     23.648716449399998
O      19.516747757000001      5.223979762400000     24.439111720800000
O      18.323927834500001      5.264432039200000     26.802429829000001
Si     18.359396793900000      6.142771246100000     23.696015641399999
Si     17.089880518099999      6.183831730900000     26.207802691500000
O      18.946211952799999      7.040002372600000     22.496804856099999
O      17.703413743100000      7.058165674700000     24.920852837900000
O       4.583713681600000     12.787956061399999     24.447682662500000
O       3.146363982200000     11.995364243899999     22.431217515099998
Si      4.706714477700000     12.325169583399999     22.885616509100000
O       5.442388009900000     13.514695049600000     22.032678825400001
O       5.549100781500000     10.887401140300000     22.727026244299999
O      18.193645144900000     19.918902995200000     22.572870059800000
O      18.428029620800000     17.354967749099998     22.555875163500001
Si     17.836977365900001      0.006168329100000     22.699028061300002
O       1.139835212200000      4.336995682400000     28.542079201400000
H       2.019469008800000      4.472469696900000     28.914888143599999
H      13.646811618799999      9.350546765600001      3.829033448200000
O      11.383998188900000     14.144888641700000      0.056774594100000
H      12.225910791000000     14.606504953000000      0.141604097200000
H      18.970744513200000      8.350124490500001     14.861380876500000
O      16.528825494500001      7.094782267800000     27.426093696799999
H      15.747111879900000      7.628465151300000     27.247181414300002
H       8.719727931000000     12.729102007400000      1.737880410800000
O      12.789158262400001      0.881959499300000     10.256938674600001
H      13.019225667000001      1.582858178600000     10.879489676000000
H      12.302136401400000     21.255959497700001      7.720232325900000
O       8.548637835899999      3.328017009600000     26.599139148999999
H       9.349731392400001      3.685186106600000     26.999268451599999
H       5.363551871300000     13.202175303100001     24.834022024700001
O      20.580663194300001     18.400512684399999      8.180613999400000
H      21.363840123300001     18.008365013900001      8.582842222600000
H      16.946077222200000      0.085076875800000      7.126881583100000
O       5.478630797800000      6.607129828600000     17.359619215599999
H       5.723633243100000      7.310541952500000     16.747090422900001
H       9.841991029100001      7.866319196000000     22.839029520400000
O       6.367381075800000     21.282769352199999     19.651296588299999
H       7.266714821100000     21.387981426900001     19.293904181100000
H      18.356240410500000     16.486728429799999     22.144415198299999
O       8.512763528700001     12.452163210200000      4.855026537400000
H       7.929537167100000     11.759022747200000      5.188593993400000
H       3.109031813600000     10.654993470599999     11.248395225700000
