# Supplementary material for: Ground-up generation of periodic slab models of dehydroxylated amorphous silica of varying roughness
Source: Phys Chem Chem Phys. 2025 Jun 26;27(28):15196–203. doi: 10.1039/d5cp01570g (PMC12232287; doi:10.1039/d5cp01570g)
Supplement: CP-027-D5CP01570G-s002 [file CP-027-D5CP01570G-s002.zip › ESI_Structures/Saturated/structure-number_10-alpha_0.01.xyz]

459

Si      5.300941249500000      0.365995381500000     12.212595384800000
O       6.361775929600000      3.411991404000000     12.728114005200000
Si      7.068942677700000      2.584232145200000     11.521087789899999
O       6.041598471200000      1.369557175900000     11.130252880300000
O       8.444896589200001      1.902147545000000     12.177173289600001
O       7.272954892600000      3.679771467800000     10.329016771199999
Si      6.684371149500000      5.223078391500000     10.150439283100001
O       5.548577108000000      5.269204132900000      8.984256197000001
O       6.118207136100000      5.808096619000000     11.604299685399999
O       7.870264549000000      6.265137206100000      9.669126408800000
Si      6.974886946800000      6.481470458000000     12.840092366300000
O       8.389464112200001      8.876425125000001     10.338156328700000
O       8.450573480499999      6.793741647900000     12.188948944200000
O      10.356855085399999      7.056690707400000     10.471983406400000
Si      8.944997552800000     10.073417503100000     11.379254023700000
Si      8.729115554000000      7.265468236400000     10.628805834000000
O      10.342518112200001      9.353041991800000     11.943648364900000
O       7.692641904500000     10.237087695200000     12.434511945600001
O       6.452545682700000      7.955074336500000     13.339768907300000
O      12.616086493299999      7.797326878300000     11.710145837400001
Si     13.833074175800000      8.804783333900000     12.139012817099999
O      14.904345976700000      9.065797490900000     10.883426602600000
O      11.561092110200001      9.192300269900000      9.618393025800000
Si     11.252390793500000      8.342284453600000     10.967247880500000
O      13.048339368400001     10.227571325200000     12.506752803800000
Si     14.947033523900000     10.525522483300000     10.112397020300000
O      14.666657740800000      8.414798198600000     13.500697719000000
O       4.794373241900000      1.205550419200000     13.525235042400000
O       3.159344554700000      2.479900695100000     15.222684931000000
Si      4.686041756000000      1.924890203200000     14.994237883000000
O       4.912686738800000      0.861677201700000     16.228767437900000
O       0.216119516000000      5.397986390900000     18.047107524200001
O       5.745797335600000      3.192105232700000     15.194654753200000
Si      8.558876488499999      1.660582476400000     13.811592978800000
O       7.249408978800000      0.888153288000000     14.460037843500000
Si      6.872511735900000      3.851833080300000     14.212766966800000
O       8.378956134599999      3.174139495600000     14.497646485900001
O       9.850017995800000      0.695182717200000     14.174526831300000
O       9.863645596600000      2.449752554700000     17.405441968400002
Si     10.576042156400000      1.021848755300000     17.749105510600000
Si     20.380225702699999      5.570696342900000     16.869243560400001
O      12.190033258900000      1.372993947200000     17.842713263800000
O      14.680701723000000      2.595027968000000     18.146334600300001
Si     15.572425418300000      3.964903174100000     18.392930950400000
O      15.560785445200001      4.930944667900000     17.066817132699999
Si     13.182028797599999      2.245909274100000     18.785475077699999
O      20.327253199499999      3.861935107500000     16.816848351099999
Si     21.109587022500001      3.859336325000000     18.385512538000000
O       6.994268188400000      5.484787837500000     14.148560513400000
Si      7.281153500900000      9.308889134999999     13.713836899800000
Si      6.738977650400000      9.868123447400000     16.405329711000000
O       8.332713997700001     10.245418149800001     16.686994241800001
O       8.760699214300001      8.999999332600000     14.420889169100001
O       6.639868521000000      8.207930002700000     16.580061748399999
Si      6.920958030300000      7.477764155700000     17.986555706600001
Si      9.400728455699999     10.140117069500000     15.428277094300000
O       6.832583931600000      5.776674189700000     18.103682329300000
O       6.370776677500000     10.143758973000001     14.819676407599999
O       8.268919674799999      8.087679428600000     18.706488785800001
O      10.872391703300000      9.658142351100000     15.868142187800000
O       5.803180690300000     10.651567104700000     17.440701515400001
Si     14.888752775900000      9.592218874700000     14.671582315100000
Si     13.535340512699999      7.751444691700000     18.587757676300001
Si     12.320608732000000      9.766842154500001     16.599935930899999
O      14.747465978799999      7.416000336400000     17.539696699600000
O      12.431039433500001      8.662619592500000     17.784237822300000
O      13.564863258999999      9.546804032500001     15.606641574299999
Si     18.707414327300000      7.251806739800000     16.170839901400001
O      16.261975075199999      9.378025162900000     15.476761522400000
Si     17.684045956500000     10.060316688400000     15.911982409600000
O      18.808024872299999      8.828704865900001     15.830822274899999
O      17.118767287800001      6.836611219800000     16.070480065800002
O      19.351850883200001      6.668271396200000     17.660844194700001
O      19.911746085499999      6.253267671500000     15.376756330499999
Si     16.087021268600001      6.494484936200000     17.320800476199999
O      16.979459735900001      6.533999656200000     18.647649306700000
O       3.613343521700000      3.310206106300000     21.206955975300001
O       4.463368758000000      5.169028048400000     19.629289825400001
Si      3.499660907800000      4.940081811800000     20.963391482199999
Si      3.992353382300000      1.916325897900000     21.933547518299999
O       2.823064968700000      1.664396821600000     23.069905633400001
O       4.228486774300000      0.563604510600000     21.068312806700000
O       1.262438505400000      0.805320284500000     21.226577201300000
Si      1.706281783500000      0.500112669300000     22.783145936699999
O       0.583090528000000      2.722281542400000     19.069888821300001
Si      0.190061749200000      1.548233959100000     20.216556316599998
O       0.455150889000000      0.657110681000000     23.851839910100001
O       0.018486030500000      3.243595706900000     23.737666126000001
O       5.368015783500000      1.958232527300000     22.796577050300002
Si      8.933764831200000      2.508592148600000     22.276503395799999
O       7.695564766400000      2.781082870900000     23.308875932799999
O       8.548700646200000      1.494750688900000     21.056088193699999
O       9.405920601800000      4.067736934500000     21.977661647200001
O      10.197653205700000      1.842798773400000     23.049321794200001
Si      6.243298205000000      2.571687123900000     23.963190154300001
O      10.152295877300000      0.452938444000000     19.232850225800000
Si     14.138474462900000      4.313160642600000     22.574453446800000
O      14.666010291599999      2.823989780100000     22.056233239600001
O      13.416000574600000      1.394349372800000     20.178412348599998
O      12.724634584900000      1.244768970000000     22.791740432699999
O      14.855970405800001      4.754752184700000     19.642251309799999
Si     13.930410836900000      1.399612169900000     21.700394810500001
Si     13.242727900800000      4.978307439900000     19.857368194300001
Si     11.413219164499999      0.993502440100000     23.637268648500001
O      13.025366752400000      4.842508801200000     21.487404010700001
O      12.482068791300000      3.695163853600000     19.145242188099999
O      14.854265057399999      0.028799099200000     21.907554345000001
O      13.564243682600001      4.042034440300000     24.103662801300000
O      19.018350637099999      0.465813922900000     21.522024889699999
Si     18.323538331599998      4.225762763700000     19.867164537499999
Si     18.211725754600000      1.841388376600000     21.954455355899999
O      18.038541280200000      3.079863410600000     21.022088354899999
O      16.836391096700002      1.390253908800000     22.640302130599999
O      20.208828442300000      4.864215517100000     22.040260129600000
Si     20.481472800799999      3.427533125400000     22.496830696100002
O      19.044111925900001      2.521905063900000     23.334958446800002
O      20.762340049599999      2.371344145500000     21.292954550299999
O      19.796211394800000      3.896861435500000     19.353948061899999
O      17.152460911199999      3.856535871800000     18.813155757200001
O      21.062116498000002      0.350158591300000     19.283274681799998
O       4.150218417300000      5.717444235900000     22.252512875699999
O       2.047530146100000      5.607692741800000     20.701663603899998
O       4.725306089500000     10.272977793800001     19.809520945100001
Si      3.615378203000000      9.706440777699999     21.029369800800001
O       2.305462515900000      8.331855683200001     20.777552199999999
O       0.999573077300000      9.597232994400001     23.383381631100001
O       1.251006740000000      6.981258202100000     22.846602472499999
Si      1.371113806200000      7.094083847200000     21.180018050800001
Si      1.793678029000000      8.251718828100000     23.712275336400001
O       3.429360149500000      8.248650570700001     23.433420340200001
Si      4.550045861700000      7.162420226100000     22.931070600200002
O       4.450191065200000     10.538929055100001     22.399618424400000
Si     21.333088789100000     10.702208129900001     22.971022613300001
O       2.407581139200000     10.773966583900000     20.808048868800000
O       5.559556223300000      7.659497906600000     19.007529849400001
Si      9.626629654600000      5.443608829500000     22.834210993799999
Si      5.796872587900000      6.044923515100000     19.442081769400001
O       8.774709033300001      6.632760859800000     22.225702320500002
O       6.679246139800000      6.001837780500000     20.825279039200002
O       7.509361975100000      8.580929879399999     21.223985501000001
Si      7.273558756100000      7.112772864500000     21.855666973700000
O       6.221153208000000      7.254353501000000     23.114661454000000
O       7.439033768300000     10.492619677100000     19.546871197600002
Si      8.320228328500001      9.193747513400000     19.926112956899999
O       9.871410785900000      9.472482496400000     20.310349446000000
O      10.201589631599999     10.176042338200000     22.939779117600001
Si     10.764715270600000     10.346920075800000     21.400379183100000
O      12.806941751800000      6.374886918900000     19.159323905600001
O      11.299559015600000      5.792885299800000     23.081998486900002
O      14.036369384500000      8.573663642900000     19.876866073199999
Si     15.618916553300000      7.065739665400000     22.600135530999999
O      14.278623449900000      8.050512616000001     22.483413774100001
O      15.226144308000000      5.469484281000000     22.785846706899999
O      12.314569086700001      9.835943299500000     21.399184515999998
Si     13.861858137300000      9.236008868200001     21.362033315200001
O      14.921530182800000     10.406681944000001     21.576456593300001
O      18.427210144899998      5.802256679200000     20.477889070800000
O      16.311888958600001      7.122724297900000     21.164285430700001
O      18.133350940300001      9.274299157500000     22.879679640700001
O      20.301014510200002     10.099076056099999     21.861877007000000
Si     18.745410177499998      9.902515783500000     21.429714397500000
O      16.689707824100001      7.373901840800000     23.821236342399999
O      19.270996649400001      6.931615620000000     23.035035183500000
Si     18.249730782699999      7.980847744400000     23.785409661900001
O      18.822825063400000      8.095056569300001     20.746786287799999
Si     19.750630125800001      6.603537793200000     21.484160105000001
Si     17.417438102399998      7.421305068500000     20.001646659599999
O      21.216277415899999      6.975013836100000     20.846003989400000
O      16.818972235400000      8.849527530300000     19.348691734599999
Si      1.841331173300000      3.937997536700000     25.634903804800000
Si      0.178574515600000      1.963246857100000     24.765094655500000
O       1.449210124900000      2.322143216400000     25.745154890799999
O       2.575378046600000      4.306856671800000     24.094670857800001
Si      4.042285565800000      4.640527823600000     24.832112516399999
O       0.457983399500000      4.662816712300000     25.989670229000001
O       3.333556532000000      4.311066955200000     26.372702353600001
O       5.416460314900000      3.881646949700000     24.516955682799999
Si     10.341899920600000      2.743328248100000     25.867646252299998
O       9.548606736700000      4.013325197400000     26.702031867799999
O       6.426922347300000      1.587627846800000     25.293667179600000
Si      7.726851104100000      1.363787310300000     26.211646626400000
O       9.037634088700001      1.810415051000000     25.359068746300000
O       7.860415951400000      2.228571366900000     27.628315401300000
Si      9.270573340000000      1.992353780300000     28.469021249899999
Si      9.647420844999999      4.772896159500000     28.121519093600000
O       9.522099080400000      3.409449804600000     29.240305264300002
O       9.027025807599999      0.427431897700000     29.111583431600000
O      10.631140473000000      1.747734781400000     27.425338371199999
O      15.572388571899999      0.264412607800000     27.041843143000001
O      14.906348055300001      2.174796476300000     25.411694273900000
Si     14.222026922800000      3.630731401400000     25.524014517200001
O      11.133823137500000      3.722720572300000     24.834520168299999
O      13.029235029200001      3.771267473600000     26.694428201899999
O      11.625267502900000      1.449993514000000     25.287041485300001
O      15.430184643200000      4.641002466400000     25.987681257300000
O      12.833803830300001      0.598120674100000     28.024960627900001
Si     11.817134556199999      0.412211997300000     26.700819305800000
Si     15.962540321600001      0.972540356900000     25.615925235399999
O      11.245096923600000      5.290293291500000     28.238310121000001
Si     12.586409169800000      5.288509698700000     27.232932686500000
Si     11.062113652400001      5.374526728700000     24.694468278999999
O      20.252228766900000      1.755309095600000     25.591733825100000
O      17.540082897600001      1.508953605300000     25.537141077200001
Si     18.925303059000001      1.358249420400000     24.725442180600002
O      16.745357827900001      4.692277331300000     28.444987072499998
O      19.401586325299998      5.017551898900000     27.314157166899999
O       2.660708965700000      9.997191301599999     26.507267668800001
Si      4.239296677100000     10.126948102900000     26.069227625000000
O       1.695733999400000      7.841666309800000     25.307748128600000
O       3.875878688600000      6.877373804700000     27.219529992500000
O       4.462260382700000      6.291730941200000     24.664618397000002
Si      1.420404727900000      8.930551387200000     26.487340790000001
O       1.445029799600000      8.179369182200000     27.922312377200001
Si      1.112204994900000      6.994961660100000     28.951436163699999
Si      4.113549527900000      6.979920025800000     28.855197068599999
O       4.501180735200000      8.520393977700000     29.258637044099999
O       4.891179493100000      8.680661910000000     25.541641346100000
O       2.646187465000000      6.599902952200000     29.542468884500000
Si      4.964584229400000      7.167678835700000     26.040637791799998
O       5.196835486900000     10.316344875200000     27.429090657000000
O       0.424455539500000      5.662672239100000     28.281798437399999
O       9.364342273100000      5.548785774800000     24.533767632200000
O       8.369398766200000      5.807673872600000     28.320089779400000
Si      6.930459150100000      6.646143292000000     28.139905899100000
Si      5.788258973700000      9.407895833700000     28.662264411500001
O       7.004441486000000      8.277720301700001     28.422550174500000
O       6.417895968400000      6.575950411600000     26.543494116700000
O       5.592155923900000      6.135793389800000     29.038498888500001
Si     15.656082961099999      5.513343080000000     27.348851320000001
O      11.979441462600001      6.056595337700000     25.857333549600000
O      14.050583053600000      5.897891282800000     27.780395483400000
O      21.373552755300000      9.467071305499999     26.225648343000000
Si     20.952731215899998      5.533761732700000     26.959148721900000
Si     19.740228979400001      7.884481241200000     29.379971398999999
O      19.617145399100000      8.581240249300000     27.904806685400001
O      18.883349173999999      8.424300280300001     25.266180158699999
Si     18.073740114400000      5.715485510100000     28.048145245200001
O      16.910554735900000      6.634082560500000     27.082960322300000
O      20.760475210900001      6.914067607500000     26.178371366400000
O      18.711410981499998      6.577014504700000     29.270711117400001
Si     20.086120715000000      8.409543837099999     26.339133103700000
O      21.311707130500000      7.552936318600000     29.839173589900000
O       6.418406753400000     10.421392152699999     29.784254697300000
Si     18.816845814400001     15.318378431899999      2.294888902100000
O      17.325088167899999     15.804679451100000      3.026939846500000
O      18.696273889000000     14.526517058600000      0.879770827000000
Si     14.298609359100000     14.660638164300000      8.111990786500000
O      14.974551721099999     14.888428452199999      6.620302317000000
O      14.493849615800000     13.018259163800000      8.339568242800000
Si     16.415294549300000     14.166175676800000      6.231603706700000
O      16.428058758599999     13.564346716999999      4.642344279900000
O      19.081578481699999     14.209481845499999      3.589573721800000
Si     17.627430953699999     14.710258021900000      4.270666926300000
O      16.887463624900001     13.052558301299999      7.348941753000000
O      17.642365002100000     15.289383999200000      5.870879992000000
O      10.467447872999999     13.036997774500000     12.890613628900001
O       9.302028736800001     11.633937629600000     10.936691714800000
Si     10.639776127299999     12.572715739100000     11.327574327100001
Si     16.059381704800000     12.548192819300001      8.678721690100000
O      11.063390018600000     13.962668592900000     10.530420373100000
O      12.740099347699999     14.953963575400000      8.548048331500000
O      14.879334583400000     11.660609819299999     11.311349601900000
Si     14.034726133500000     11.539516326799999     12.704881901400000
O      13.288403794100001     12.924755433700000     13.118125988599999
O      13.791047397000000     14.367499344400001     10.941595130300000
O      11.851267827299999     11.598087769699999     10.803335523199999
Si     15.399364188800000     14.622000037199999     10.576170132200000
Si     12.381936028200000     14.886965583800000     10.198984657200000
O      15.263299311600001     15.532186851400001      9.179410615300000
O      13.653843195000000     10.648474473200000      9.139177574300000
O      16.379083168699999     13.378441888299999     10.063386896500001
Si     12.053736335700000     10.732680875700000      9.408729963600001
O      16.255281647200000     15.203596694600000     11.811659625900001
O      16.192694849700001     10.949915223900000      9.085487756799999
Si     16.702154777099999     14.817622262500000     13.328130820400000
O       6.403142273000000     20.688649895400001     12.693888769899999
O      12.027144622100000     16.434972901500000     10.594770656500000
O       0.457497951100000     14.819971274400000     16.016127257200001
Si      1.017698719900000     16.032749471399999     17.084188283200000
O       2.713887415000000     15.973755784000000     17.166410139300002
Si      9.949628918000000     13.073413944000000     14.443691298299999
O       8.974534523100001     14.386509564800001     14.779286564000000
O       9.304664763800000     11.611656820700000     14.714803616399999
Si      8.995810609899999     15.614685737600000     15.917758910800000
O       9.865717948100000     14.892463376200000     17.095217309199999
Si     10.911310538300000     14.825509375599999     18.292235939600001
O      15.424628902700000     14.173377331599999     14.105844959900001
O      12.369116267900001     11.319231460499999     17.184358031399999
O      13.069871826400000     15.328567866500000     14.402215811000000
O      12.318056118700000     13.918912233100000     17.834774237500000
O      13.750752886800001     13.068816273099999     15.735147468999999
Si     13.873563241099999     13.912245115199999     14.305333174799999
Si     12.374497658299999     12.788656377700001     16.520738586899999
Si     13.910013163200000     14.814421357600001     18.408542441600002
O      15.230173200199999     14.063779018700000     17.780082868899999
O      13.613966338699999     15.805335164600001     16.969061991899999
O      11.170240752100000     13.149400048100000     15.526782123900000
O      15.018803464199999     11.061909441799999     13.947458429499999
O      17.835450407800000     13.641306206099999     13.526565616699999
O      16.686671872300000     16.012002291500000     16.629473285800000
O      19.600918285199999     15.050044987800000     17.071141742500000
O      21.010831019800001     12.815560779500000     17.494205599699999
O      18.082688136200002     11.282968834700000     14.914067615800001
O      19.839743082700000     13.262399949100001     15.130309661500000
O      17.330049695700001     13.469403384200000     16.188298118799999
Si     18.245865535200000     12.919390246100001     14.956751676900000
Si     16.703295077300002     14.517444633400000     17.267144490900002
O      17.591730805000001     14.598826433399999     18.658505200299999
Si     20.621594534600000     13.967513885000001     16.366743479800000
Si     17.354283750099999     10.350133597999999     19.003606391200002
Si     19.124989723199999     15.150559432800000     18.632462781499999
O      17.573620962400000     10.612657886299999     17.414100909700000
Si      3.667975262800000     16.633906215600000     18.277808314700000
Si      2.792896186000000     19.676181674599999     18.025525211200002
O       3.566173396300000     20.070105701500001     16.635345647800001
O       5.203118856100000     16.581862943899999     17.716059507600001
O       1.196234210000000     20.037772999300000     17.984654442200000
O       3.163077966500000     18.183059932700001     18.479766396599999
Si      5.040707032800000     20.759185698800000     16.470080899300001
O       0.243808321600000     16.931483562899999     18.321769383700001
O       7.638538601000000     16.182170341199999     16.650944997000000
O       7.122493423400000     18.093362672800001     18.642314253500000
O       6.050353771200000     20.390447963200000     17.688081792399998
Si     10.825958199300000     18.101323163099998     15.694553516999999
Si      9.783442375800000     20.842772155900001     15.152465071900000
O       5.719483847000000     20.137267420000001     15.119844031200000
Si      6.933213842900000     20.774620884499999     14.253093527200001
O       9.750213248500000     16.924511286700000     15.278504570699999
Si      6.791891397900000     16.550427397899998     18.035011696600002
O       8.326233377299999     20.127999387700001     14.821871415300000
O      10.525450547500000     18.415477283300000     17.307298918400001
O      10.740532023400000     19.531626652500002     14.898109492900000
Si     11.327127725600000     17.920387286099999     18.613438599300000
Si     13.493793233100000     16.470520481499999     15.561452199100000
Si     16.469504907800001     16.978202800900000     15.342576007500000
O      12.735963610300001     18.916310319299999     18.798928089200000
O      14.881211190000000     17.234290807200001     15.117829787200000
O      11.469225891500001     16.300141454399999     18.564373478299999
O      12.315299188899999     17.595353011800000     15.457838070399999
O      17.128712758199999     16.199251843300001     14.035554523300000
O      10.152391298000000     21.390007847400000     16.647599030500000
Si      4.107820465500000     11.820882597600001     23.363170338700002
O       2.794725631100000     13.413361163899999     20.501690194300000
Si      3.764587834500000     14.648177582200001     20.768065037800000
O       2.746609740500000     12.423465178300001     22.848354050800001
O       5.034905579800000     13.331924499099999     23.574770536300001
Si      1.805640277500000     12.225212205800000     21.275756372699998
O       5.388621256100000     14.336526224300000     20.805471349800001
O       0.476886174500000     12.014662938800001     22.305533662900000
O       3.395575463700000     15.117398125899999     22.323956913400000
Si      4.588153810700000     14.866593613099999     23.430019370699998
O       0.641710281600000     12.428294115200000     19.912643547599998
O       3.531484017200000     15.870971672300000     19.709450121300002
Si      5.940537732800000     10.994409956100000     19.066588083799999
Si      6.682947719900000     13.936572015499999     19.907463441499999
O       8.053726416100000     13.498364844899999     20.741806430899999
Si      9.672226057500000     13.353565169199999     20.853759928999999
O       6.144780849700000     12.629567994400000     19.096680298700001
O      10.346416444200001     11.896254872200000     21.019144891400000
O      10.233612518699999     14.299046736999999     22.086895354500001
O      10.297164702300000     14.029190263400000     19.503307278499999
O       7.084758781000000     15.288246586100000     19.038776138100001
O       5.681006937200000     16.192369220000000     22.926777725099999
Si     14.221709964800000     13.959675282699999     21.439951763500002
O      15.394156991099999     12.918450092100001     21.795767112000000
O      12.873380710299999     13.936148800000000     22.519583315700000
Si     11.643069425300000     15.030596645499999     22.434139853500000
O      14.754611001700001     15.559492401600000     21.725031284100002
O      13.784722743600000     13.831467585800000     19.887847243600000
O      11.194490305400000     16.031210506800001     23.760794764100002
O      12.153965536699999     16.074105700800001     21.292105716300000
Si     16.091828665600001     11.521433971900001     21.236286609200000
O      20.129331625399999     14.238204096600001     19.559376849900001
O      16.272699200800002     11.470709322899999     19.570175622499999
Si     21.447117397400000     13.425506691800001     18.963000915500000
O      18.775788413200001     10.451329133200000     19.806657722499999
O      17.550897303799999     11.279523990500000     21.837917953800002
O       1.198936673900000     18.419761516200001     22.657158575400000
O       3.381983422700000     20.732199817600002     19.126421427699999
Si      4.207718540700000     20.535675210200001     20.495219815999999
O       0.585101104400000     19.906732354700001     20.618373145500001
O       3.455192868300000     19.384688639499998     21.372882757900001
Si      2.710219490300000     19.091957457700001     22.778416639900001
O       3.747452119800000     18.249065619500001     23.701396940799999
O       2.378397705000000     20.617568209200002     23.284311173900001
Si      4.938564235400000     17.177650602800000     24.050455115300000
O       5.650194259600000     19.831276607700001     20.204844061599999
O       7.937871534800000     20.645405304899999     19.485527870300000
O       9.524093550000000     20.582417669200002     21.506343768099999
Si      6.719929629300000     19.658744464000002     18.970828884599999
Si     10.337475968100000     17.331170569499999     24.107386218300000
O      10.390094044300000     18.480126585000001     22.958296949899999
Si      9.001668684000000      0.050741292500000     20.292908974800000
Si     10.713562941599999     19.973021073799998     22.399679720700000
O      14.007282588300001     16.238541879200000     19.297714702600000
O      10.882362359500000     18.232259302999999     20.203255409000000
Si     13.714997567599999     16.499752927100001     20.871737368200002
O      13.726120082900000     18.126847052300000     21.162290944599999
Si     12.474898870900001     18.931988018100000     20.462957917600001
O      12.116100046700000     20.131253275999999     21.516117524900000
O      10.994841385499999     20.921046189300000     23.718365492699998
Si     21.441610761800000     18.847994489200001     21.680939289800001
O      19.129036176700001     21.388934925000001     24.088437605100001
Si     21.530308112400000     20.268265244100000     19.101372496100002
Si     16.170704429800001     21.396607103699999     22.859784860900000
Si     18.954495621200000     20.670863448399999     22.591940249099999
O      20.093974929700000     19.572957698300002     22.389133177900000
O      17.325889551500001     20.255075732800002     22.531348207699999
O      20.935468008000001     17.575633641700001     20.819245986999999
Si     20.578854061400001     17.573425632199999     19.178426019100002
O      19.179755573600001     16.740199719800000     19.058476045900001
O      20.335683013200001     19.193072989200001     18.782729156100000
O       4.242298357000000     15.839431324500000     24.838498285299998
O       4.337889039900000     11.227963350300000     24.927078317700001
O       7.733561034400000     21.315678535600000     26.862938706900000
Si      7.682815784000000     17.946002228200001     25.283931917299999
Si      9.960272835400000     19.399506868000000     26.137339310300000
Si      7.990491601200000     18.200835730500000     28.296765219099999
O       6.185624074300000     18.025993057800001     24.753422787100000
O       8.734347288200000     16.975083846899999     24.487876459599999
O       9.421679788800001     19.245863848599999     27.872030560500001
O       7.299652868500000     19.612929222999998     28.938488454900000
O       7.531555637500000     17.534317915999999     26.924056105100000
O       8.503284209200000     19.408059049599999     25.353167399600000
Si      8.331080830199999     20.737705107800000     28.245712715500002
O       8.204901552500001     17.087208228900000     29.462608087500001
O      10.821158070899999     18.163732150700000     25.555029313399999
O      14.470273033300000     19.820941552499999     28.340569746500002
Si     14.107353869500001     21.071796794000001     27.359807442400001
O      10.617794397000001     20.810056640599999     26.405118508699999
O      15.774680227399999     21.345760268799999     24.445922656400001
O      13.166384228000000     20.875011129299999     26.009793393599999
O      19.883376326600001     16.545239066600001      2.127536441900000
H      19.971093000200000     17.113824373700002      2.904091198700000
H      18.972762161100000     15.014789661900000      0.096287547200000
O       0.833686106500000     17.320351519900001     15.986295448200000
H       1.043936308400000     17.025192451799999     15.090916118699999
H      13.717621037000001     19.309493704299999     28.658615097199998
O      19.081617124499999      8.811264577399999     30.555482033000001
H      19.668607474600002      9.459584732700000     30.959837034500001
H       4.892631718200000      4.563574422500000      8.988905798199999
O       4.678873595200000      8.178000113300000     21.325327588499999
H       5.600687356300000      8.477513987100000     21.222304973699998
H       5.955769388300000     11.262580087700000     29.873061622200002
O      20.541738609300001     11.085978156900000     24.363730945699999
H      19.785591868099999     11.670573410199999     24.223463093599999
H      10.552356036600001      9.404820186500000     23.400622777399999
O       4.080158722600000     21.190115062899999     11.369940672600000
H       3.593999506200000     20.484727351200000     11.811129943899999
H       8.980483672600000      2.432283392800000     17.017512463399999
O       1.099267846100000     14.662938531000000     18.453794372800001
H       1.617398593200000     14.990834469799999     19.204717688300001
H       2.870193479900000      3.179521447100000     14.625020922199999
O      11.241227241100001     11.296789560800001      8.115778858400001
H      11.539528363100001     12.137944912000000      7.750146309500000
H      11.611225958600000     16.569811893499999     11.454323055000000
O      17.228421153500001     18.429647008100002     15.497097827699999
H      18.199678047900001     18.300549110599999     15.613035399199999
H       8.248003138500000     16.173936079699999     29.125541769000002
