# Supplementary material for: Ground-up generation of periodic slab models of dehydroxylated amorphous silica of varying roughness
Source: Phys Chem Chem Phys. 2025 Jun 26;27(28):15196–203. doi: 10.1039/d5cp01570g (PMC12232287; doi:10.1039/d5cp01570g)
Supplement: CP-027-D5CP01570G-s002 [file CP-027-D5CP01570G-s002.zip › ESI_Structures/Saturated/structure-number_11-alpha_0.02.xyz]

465

O       8.837156831400000      8.605208382300001      0.075391098000000
O      11.818836061900001      8.274152338000000      0.173168970600000
O       9.462496280300000      3.848406152200000      3.006777318500000
O       7.844599919700000      4.055126955700000      5.065593297300000
Si      8.191356424400000      4.648744651600000      3.600119499100000
O       6.845992043800000      4.798113357500000      2.573434838600000
O      10.826222170699999      2.738177957200000      4.947441162100000
Si     10.948684890799999      3.760264938600000      3.712975584700000
O      12.069735048600000      3.628500922400000      2.424546787400000
O      11.615913905899999      5.269940249700000      4.139595838000000
Si     12.717431528000001      5.161607195500000      2.836084643500000
O      14.288030586400000      4.903586937200000      3.263085452500000
O      16.570035234199999      5.079283650300000      4.537375165700000
O       2.969880458200000      8.834320805200001      2.234922554000000
O       3.450585924700000      9.946694518299999      4.804712545900000
O       1.247936445300000      9.891775805100000      0.144372942200000
Si      2.497236102700000     10.087219463500000      1.148201250900000
Si      3.502065032500000     10.139014538900000      3.216038432400000
Si      5.276776085700000     10.825740500400000      1.030477818500000
Si     10.335064236999999      8.579772031399999      0.821842931900000
O      10.265025018999999      7.431776624600000      1.990011846600000
O       5.851745340400000      6.993430075900000      3.957155325500000
O       6.444897215700000      9.800805586399999      0.519793537400000
O       6.923232784500000      7.407975244100000      1.543030471700000
O       8.432194019200001      6.333674178400000      3.644891265900000
Si      6.921140439200000      6.479145663400000      2.850496685300000
Si      7.590222176700000      8.861467454800000      1.148222399800000
O      10.451642263000000     10.175209410700001      1.378789408000000
Si      9.647156410999999     10.273618102300000      2.803144520900000
O       8.203468162100000      9.518573431800000      2.541378857600000
O      10.613859537300000      9.524363555100001      3.930774519800000
O       8.309162950599999     10.798630486100000      5.442788084000000
Si      6.011118190700000      7.133510087600000      5.590953239900000
Si     15.126309576700001      5.813622238600000      4.308098858900000
O      12.708125078000000      6.451762920300000      1.883953142000000
Si     12.254335960500001      9.585265946500000      3.993815776000000
O      15.200245912800000      7.471823922900000      3.937541148600000
Si     12.978706105500001      7.995241335400000      1.370371222100000
O      12.874537369200000      9.129945218700000      2.549606101600000
O      12.816787055300001      8.473876874600000      5.060351612900000
Si     14.258186967700000      7.790707940300000      5.337556662600000
O      14.201761183000000      6.139496419000000      5.714104070700000
O       6.956628909300000      3.084029542200000      7.273129093600000
O       9.057798350800001      1.627946127800000      6.793043818000000
Si      7.635298792300000      1.572440288700000      7.595315700200000
Si      7.276368828000000      4.527611283900000      6.520423349400000
O       9.423757795200000      3.428291405700000      9.705053495100000
O       7.780464628800000      1.417448354800000      9.206282846900001
Si     10.579413475699999      2.110692197500000      6.437446825300000
O       6.864645838200000      0.149873270900000      7.127632166600000
O       8.351831438800000      5.530725896500000      7.225113844000000
Si     10.713810149300000      4.040210104800000      8.899955157000001
O      10.996224057899999      3.248855980800000      7.537055268500000
O      11.585279795700000      0.820755123600000      6.473331519700000
O      12.003620127500000      4.059955703500000      9.916320292300000
O      15.747607655099999      4.772879831200000      9.690640189300000
O      21.241336366100001      3.531108995200000      6.756914110300000
O      19.778483142199999      2.191404893500000     10.762027884600000
Si     17.415651971100001      5.193587292700000      5.928853040000000
O      18.681867201799999      4.162018364600000      6.077931048200000
O      17.183026361800000      2.326609736500000      9.463366298200000
Si     18.677733939300001      3.036399529100000      9.897367189500001
Si     19.889416945299999      4.305925524900000      7.219293767700000
O      19.424831167400001      3.631893099300000      8.616367007099999
O      16.348175811600001      4.966126029900000      7.158516188100000
Si     16.370726570799999      3.463249665600000     10.451081739299999
O       1.762586916800000     10.622784841600000      8.907592763000000
O       4.644783343900000      7.893062912600000      6.078532841600000
O       3.647977487500000      9.836809945100001      7.464210125900000
Si      4.371869798100000      9.508187159300000      6.079515042200000
O       3.740160385300000      9.601675018900000     10.214236956100001
Si      3.410746177600000     10.531410896100001      8.890235786300000
Si      0.606727295000000     10.738953994599999     10.078285084899999
O      10.355400331100000      5.620375408600000      8.724964196700000
O       5.784107482300000     10.324332060400000      5.985249071600000
Si      7.316734039500000      9.802812536299999      6.253763682000000
O       7.735574819000000      9.991542377200000      7.798684909300000
O       7.268859255700000      8.180994704700000      5.909653866400000
O       9.508923994700000      7.944387422200000      8.503177365599999
Si      8.943618976200000      6.394199649800000      8.469004035399999
O       6.053927140800000      5.633147008900000      6.259654894100000
O       7.698210091100000      6.463483077400000      9.544040091499999
Si     10.124420898900000      8.750789963600001      9.807086865600001
O       9.204438752700000     10.083129376200000      9.967764985100001
O      15.056563218699999      8.672979578900000      6.429160001000000
O      11.702738134000001      9.017693791699999      9.564279458100000
O      14.199906015600000      9.348544955400000      8.840329534600000
Si     13.120293086400000      9.678486752700000      9.983711477800000
Si     15.384687206900001      8.655883788000001      8.021311486800000
O      15.425628319299999      7.123785763300000      8.549083007700000
Si     18.291397145400001      9.520071967000000      8.690960958700000
Si     16.355683924600001      5.795231385400000      8.574622092500000
O      18.403977523700000      8.730316220300001     10.114442447100000
O      18.035543700200002      6.725108684300000      6.105167091200000
O      19.187096668399999      8.554780150399999      7.672925163900000
O      17.894691017500001      6.373679095800000      8.756503350799999
O      16.751305607900001      9.530666291999999      8.213397886899999
Si     18.855746051200001      6.953734835100000      7.532075940600000
O      20.154565324400000      5.936417957100000      7.470185532500000
O      20.853373780900000      9.779147238600000     10.614615431000001
Si      4.751742395500000      3.522779690200000     14.738596357600001
O       3.201593842700000      3.868487250800000     14.342673358400001
O       0.583758989500000      4.396159689800000     14.781957188600000
Si      1.852768659900000      3.444997260800000     15.138356138100001
O       1.591257995700000      1.909664200400000     14.649102286600000
O       5.035421498900000      1.911616088700000     14.745497958200000
O       5.578978805500000      4.226436812200000     13.510592881599999
O       8.069533765099999      2.467126296700000     11.680111275500000
O       8.357371241499999      5.089363236600000     11.606818818200001
O       6.303481272400000      0.655213520700000     11.317415085500000
Si      9.075371566999999      3.680489999500000     11.300387228400000
O       9.624839003100000      2.732409212200000     15.482022692099999
O      10.524012143300000      3.616109371500000     12.095288103100000
O       8.961552644499999      0.063144184900000     11.194646481400000
Si      7.780195184700000      1.109984786100000     10.805226401900001
O      15.311426723800000      0.250947537200000     15.838370539400000
Si     11.809349127500001      4.476582210100000     11.499758015099999
O      14.695861187300000      3.023730550100000     13.940011983400000
O      13.242540265800001      4.232954905900000     12.186914692700000
O      12.512271629900001      3.775184435900000     15.418219351099999
Si     14.053363936800000      2.850334210100000     12.465395503900000
O      12.893926280900001      1.693764481500000     12.496426665400000
Si     14.140659255599999      3.818397849700000     15.271622432099999
O      11.743051039999999      1.408039912000000     15.052239082000000
O      15.265075516900000      2.737348722600000     11.376240416200000
Si     12.217087864100000      0.723675563500000     13.654078510900000
Si     11.245637253200000      2.768011296300000     15.861227986699999
O      16.206252611499998      0.533734062000000     13.398891651100000
Si      0.200525427600000      1.114932752100000     14.366078550799999
Si     21.442532015800001      5.072597363500000     13.450949743400001
Si     20.037956613900000      2.400179786500000     12.375047949400001
O      18.607487836699999      2.057455494100000     13.120831663000001
O      20.667352750700001      3.897298875700000     12.615414827500000
O      21.152340086700001      1.279300929700000     12.824299619700000
O      17.210452044600000      1.987203820200000     15.350303082700000
Si     17.655317279399998      1.115116740500000     14.032478080300001
O      20.564439841100000      1.859046442100000     15.265746634399999
O      17.869908151000001      4.041383635100000     11.033221515099999
O       1.602567712900000     10.627537472000000     11.427591898199999
O       2.465429727400000      8.120938601600001     11.988779764000000
O       1.215103429600000      5.900120756900000     12.774049080999999
O       3.890312977100000      6.303862852500000     13.260709418499999
O       2.110115043200000      7.757798129300000     14.568368314600001
Si      2.414792593600000      6.965032315700000     13.146635520700000
Si      1.046430089600000      8.968416043800000     14.868610371300001
Si      2.931787511500000      9.636887277100000     11.657277421200000
O       3.953827283300000     10.171420947000000     12.852605864199999
O       1.577121500800000     10.403008036899999     14.319881842899999
Si      5.413699062900000      5.794525348600000     13.073465305499999
O      10.032082294100000      8.035611896800001     11.252142480500000
O       5.846819948800000      5.936165463300000     11.485276811600000
O       7.642986409300000      7.729697529500000     12.021420748900001
O       6.532900683300000      6.586512038000000     14.017996493800000
Si      7.922131156200000      7.379061413800000     13.656361405500000
O       9.400131637499999      6.623067347900000     13.452115085399999
O       8.195787132400000      8.428991124000000     14.907367562399999
O      10.499464538500000      7.384727835700000     15.766893087800000
Si      7.410366931300000      6.333355010600000     11.124930273500000
Si     10.615749006800000      7.170896620400000     12.484290883600000
O      14.542691481200000      5.387581125600000     15.043302285399999
O      11.493955174200000      6.024144044100000     11.785840636300000
O      11.636274051599999      9.781907682000000     15.418901767099999
O      11.629823098699999      8.053789714700001     13.429171587100001
Si     11.743603759200001      8.181288526800000     15.048365283200001
Si     14.527854799800000      7.017543500600000     15.110789778199999
O      13.631516141800001     10.507124079800001     13.610093744000000
Si     14.466545202800001      9.292016696699999     12.850306986400000
O      14.626934874000000      7.899718934900000     13.704173036800000
O      13.076144520700000      7.496568802400000     15.681046954299999
O      13.685481335600000      9.147356593100000     11.416224832699999
O      16.019510452900001      9.743997263700001     12.559407808000000
O      17.836217421899999     10.599383556799999     14.387736294700000
O      20.291325175699999      6.143160502200000     13.893108536000000
O      19.497502368199999      8.076232256899999     12.266604361700001
Si     19.930526893500002      7.714984266100000     13.789348888299999
O      18.744671402400002      8.107267931899999     14.854198807000000
Si     18.378062914600001      9.575632598200000     15.503434275600000
Si     19.416576710699999      9.327529507300000     11.258104087900000
O      21.209018171400000      8.661711199499999     14.017753863499999
O      18.538932431700001     10.572324079099999     11.910049995700000
Si     17.248370283000000     10.752025587100000     12.901097293299999
O       5.083242489800000      4.211558031900000     16.175385566100001
O       1.985421712800000      3.111918358100000     19.260752091400001
O       4.317009560600000      0.924056568900000     17.026129708199999
O       2.124836088300000      3.576954026300000     16.708428034099999
Si      2.177639644400000      4.306052138600000     18.153659242700002
Si      1.131819869500000      1.727281811600000     18.989788780200001
O       2.264149240700000      0.575655800800000     18.859396776099999
Si      4.933941122700000      5.359150472100000     17.318621374900001
O       3.638900393600000      5.023930620700000     18.305494321899999
O       0.330322424800000      1.724218102300000     17.566969203100001
O       0.821618912400000      5.245945942800000     18.305604651199999
Si      5.622673308600000      1.029183874900000     16.031125628300000
O       6.981892085400000      1.905674738600000     16.332838149000001
Si      8.267598185200001      2.840422976800000     16.462998442600000
O       7.889352681900000      4.446905222100000     16.322367650499999
Si      9.973368863999999      3.503724244700000     18.536834880400001
O       8.769659381000000      2.494403187300000     18.005998454200000
O       9.183057466999999      4.980178233900000     18.525899233499999
O      10.581169629400000      3.211059171000000     20.014492836599999
O      14.947629517599999      2.945712870000000     16.444841506300001
Si     15.994733101500000      1.660860084500000     16.424467112300000
O      11.208032845800000      3.130713021100000     17.478871443500001
O      21.460277127200001      1.600224929400000     20.135347587599998
O      20.329349836900001      3.858376523500000     17.095042076399999
O      19.187562109900000      1.414626932300000     17.324289960100000
O      16.660082034500000      1.441912603300000     17.913495116200000
Si     18.158050011000000      1.061267804400000     18.516239593700000
O      18.688242300300001      1.911524096300000     19.812884748999998
O      20.363515740400000      4.002546009500000     19.727639331300001
Si     20.111264663299998      2.523158720200000     20.400359682700000
Si     20.479186466200002      2.250046933300000     16.841927453299999
Si     20.719544254599999      4.835249182900000     18.368661248300000
O       0.612672004100000      8.979320503500000     16.441618617800000
O       6.370334953500000      5.474151753800000     18.157946176100001
Si      9.117280568700000      8.110844972900001     16.271760278399999
Si      7.926609748400000      5.517018707600000     17.575908642700000
O       8.287859141400000      7.062022922400000     17.187783979799999
O       9.662983941400000      9.450338670900001     17.095788837899999
O      15.717855759800001      7.357771099700000     16.165692758199999
O      12.360216753000000      9.808314340200001     17.923628298499999
Si     11.117861493900000     10.267444424100001     16.914481599599998
Si     13.998664022500000     10.073067678199999     17.832240198400001
O      15.104836102500000      8.889792486699999     18.213589717800001
O      17.155845317800001      9.507871821300000     16.574904570499999
Si     20.871783060399999      9.767028168900000     17.203288610100000
O      19.716618849000000     10.232610499400000     16.134681461100001
Si     16.370160927400001      8.287476626300000     17.337409525900000
O      19.072747604200000      7.753659853400000     20.362686416999999
O      17.562056194000000      7.561882389300000     18.179332544899999
O      19.813449584099999      6.170698931900000     18.279724763899999
O      20.118140839300001      8.788689907400000     18.252041642900000
Si     19.126849987100002      7.576647445900000     18.731067509700001
O       4.997575267700000     10.598665794100000      2.664259788900000
O       3.834001840200000     10.502169635600000      0.264337655400000
O       2.366728794400000     11.188675691300000      2.481365939100000
O       9.403884958700001     11.811183184800001      3.311554019400000
O       8.277843904099999     13.485227760200001      5.026636391400000
Si      9.156537491100000     12.079817100500000      4.923933648600000
Si      8.715503976600001     15.004651041000001      5.365491471100000
O       9.864865021200000     15.776670787400001      4.343442225600000
O      10.593105232199999     12.235371149900001      5.675480576200000
O       7.579408069000000     16.187011089700000      5.687694961300000
O      12.687079664100001     11.089242627400001      4.547430547900000
O       4.421003276000000     11.862217496700000      8.976392317600000
Si      5.497633381800000     12.037871845600000     10.283785933400001
O       9.836415165000000     14.977646556200000      6.662077796400000
O       9.450813169400000     14.832506491800000      9.199453999599999
O       8.662599530600000     12.334620238499999      8.813107676800000
Si      9.868118167700000     13.290952882399999      9.380030357800001
O       6.618036798900000     10.876325933100000      9.945464661300001
O       7.560538803700000     15.850730865799999     10.585679277000001
Si      8.043715307899999     10.848268382400001      9.129706574500000
O      12.859421262100000     13.678582874400000      5.544573345200000
Si     12.234772212799999     12.170485117500000      5.702829548000000
Si     13.418441117200000     15.159714013200000      5.908183981000000
O      11.298101281399999     13.103018583600001      8.636726586100000
O      12.820860909700000     11.675245750300000      7.167262337900000
Si     12.747247710700000     12.380852655000000      8.658374395399999
O      12.891235918700000     11.299493733500000      9.870390795800001
O      13.946993776899999     13.448968216800001      8.955271846200000
Si     14.613878646900000     14.922864393699999      8.834527497300000
O      14.161331651099999     15.425486427599999      7.354802907400000
O      14.136034520000001     15.846655230700000     10.094239517100000
O      21.272940784100001     11.957854392600000      9.251206849700001
O      16.221629037500001     12.977430995000001     10.531306187600000
O      18.880178782600002     11.015457850500001      8.994924356300000
O      16.296630609600001     14.910868316500000      8.914579992700000
O      18.651765630400000     13.488817514000001      9.261133696200000
Si     19.686267804100002     12.256947630399999      9.703721859200000
Si     17.286341449799998     14.095387403400000      9.935858184100001
O       2.733745097200000     18.764907824900000      9.221800109900000
Si      4.365571393400000     19.169549705000001      9.230109324700001
O       4.624291475100000     20.522585954400000     10.106401942800000
O       5.104080875100000     17.945908888000002     10.076000996599999
O       5.146955211900000     19.503693034400001      7.818054773300000
Si      2.014116149000000     18.120249338299999     10.596466255499999
O       0.490058168100000     17.458032967400001     10.654788909200001
O       9.764350051599999     17.636892266200000      6.336182038100000
O       7.379274091800000     18.909017756499999      6.583612813700000
Si     10.578465161600000     16.266837815599999      5.827165590900000
O       9.653607977000000     17.392602285700001      9.947534168900001
O       7.524431269200000     20.035533720000000      9.035537253899999
Si      8.125964141800001     17.457755693999999      6.673652802400000
O       7.916798705200000     16.837828143199999      8.166312217200000
Si      6.715496282500000     20.062020412199999      7.595002018800000
Si      8.654784271400001     16.209277203900001      9.463268718200000
O      12.213075474000000     17.553986763299999     10.524954524700000
O      12.172540150300000     16.264674505700000      5.917728678300000
Si      1.635431061400000     12.025839604900000     14.293732449900000
O       3.183859870900000     12.453750988900000     13.877282503600000
Si      4.383473454000000     11.782546281300000     12.997745952700001
O       0.589732643300000     12.675919880400000     13.187496928000000
O       4.311299124200000     12.197887152900000     11.407385363500000
O       1.256072376700000     12.543155815300000     15.758488847900001
O       0.311958891700000     14.949364994700000     11.769081373200001
O       5.370859371100000     16.009660329900001     11.934946750800000
Si      7.116860873200000     13.056517839100000     12.581676125900000
O       7.280906650800000     14.642276502000000     13.002357529399999
O       8.627961908300000     12.436990402099999     12.903963973800000
O       5.922453138000000     12.232293277700000     13.424027159900000
Si     10.169599064100000     12.946540668100001     12.511740145299999
O       6.607612733300000     13.109492305500000     10.995706732400000
Si      7.005168674000000     15.975764932300001     12.096886337600001
O      10.346910128799999     14.484705599900000     12.974353895500000
O      10.195183543500001     12.873413886100000     10.908353403900000
O      13.506495827500000     12.992681323099999     14.667309711100000
O      15.901974451899999     14.324141545300000     15.071173456900000
Si     14.379676003500000     13.938366262400001     15.652587388300001
Si     11.179266462099999     15.859813161600000     13.184361584400000
Si     13.101809178500000     12.045649105200001     13.391654621000001
O      11.498191714700001     12.128012004600000     13.085871245700000
O      12.653361965900000     15.740574002100001     12.424127382100000
O      15.655740354100001     14.695782318999999     12.524680898800000
Si     15.569015895000000     13.104594112699999     12.030412219800001
O      14.024053663800000     12.627927338699999     12.122747728100000
O      13.767549412399999     15.425380490000000     15.800948343800000
O      11.182500748700001     16.141292695299999     14.762036344600000
Si     16.197194289999999     15.380496581799999     13.882840277000000
O      16.609245302300000     12.258398638499999     12.941950268099999
Si     18.724993271500001     15.873873803700000     15.592684303300000
O      17.946729946100000     15.535038045700000     13.942885836900000
O      19.795799408899999     14.163731799500001     13.163041132600000
Si     18.833092487999998     15.271152698800000     12.464038216000001
O      20.161047018400001     12.656734505799999     11.253385267100001
Si     21.078883235799999     13.532750868100001     12.289031576799999
O      17.842096402399999     14.928870262500000     11.254350414699999
O       2.944427376900000     16.815597465800000     11.026156625300001
O       0.457926315600000     21.067418315000001     14.730801057300001
O       0.549444461500000     18.621448563000001     15.578111101499999
Si      4.480283825400000     17.251546246699998     11.449542657100000
Si      3.301606700700000     19.543245990399999     12.879565653200000
O       2.655448908300000     19.632288301599999     14.333192699500000
Si      1.488213203400000     19.993742227799999     15.400604180800000
O       4.302111853700000     18.243241111500001     12.744442203300000
O       4.253269372000000     20.875967843500000     12.634578937200001
O       2.124765415500000     19.301691810299999     11.740459407600000
O       0.215381812900000     17.300555787800000     13.302795175600000
Si      5.446091977200000     20.794511817200000     11.489243696999999
O      10.432459939799999     17.121343731500001     12.458104968700001
Si      9.826004965199999     20.604742483100001     12.180754268199999
Si      7.391846946700000     18.917711505400000     13.030055039000001
O       6.589403505100000     18.952277795299999     14.408195418200000
O       7.632289357000000     17.326532134899999     12.722143136900000
O       8.801308494700001     19.754187296700000     13.133545060299999
O       6.494666869300000     19.594756080200000     11.841270183000001
O      10.592377726800001     19.512150183900001     11.233314707600000
Si     10.705197119899999     17.912092782700000     11.051726098000000
O       6.232622712300000     21.055983843100002     15.823061457200000
O      10.957941220000000     21.415826951600000     13.016499868200000
O      15.318045493500000     19.581370184099999     13.858727069500000
O      13.488156340500000     17.819846496499999     14.639575846500000
Si     14.723112551300000     18.110864455100000     13.591051785699999
O      14.331072842199999     17.769240197599999     12.047379202300000
O      15.825738824800000     16.925857150300001     13.978904298900000
Si     13.373417366000000     16.674092038300000     11.263655134000000
Si     15.092720874799999     21.175343792000000     14.288836176600000
O      13.502400535500000     21.281306893899998     14.005787423099999
Si     13.712090384500000     17.025433216300002     16.075717153199999
O      19.705498669200001     16.524759081199999     11.900748786099999
O      20.056531647700002     16.683430690900000     15.245013184999999
Si     18.662599967399998     19.837268194400000     15.155537367699999
O      19.769857327200000     19.027555043100001     14.241046496899999
Si     20.934336475999999     17.929838372900001     14.603056228000000
O      17.238576519500000     19.009157316100001     15.343352647200000
O      18.467927136600000     21.265813426299999     14.445281629000000
Si     21.377050874399998     16.547474692400002     11.884398067499999
O       0.314373697800000     14.175360583700000     20.398243448300001
Si      0.833131568600000     12.499801070600000     17.349643232399998
O       2.165282738100000     12.630932320399999     18.210657315399999
O       4.321663358200000     13.681866914500000     19.399035065700001
Si      3.227759941500000     12.483839326300000     19.460681932699998
O       3.993577687200000     11.028159338200000     19.373081666699999
O       2.388859497000000     12.548059334600000     20.856311766099999
Si      4.431887029400000     15.125888306900000     20.224294410100001
Si      0.868561531400000     12.908130603700000     21.312740466400001
O       0.026911663900000     11.133401799100000     17.778160060200001
O       3.187509732500000     16.002471374500001     19.772458269300000
O      14.320816532100000     11.325382040999999     18.856271332399999
O      12.427026990700000     13.235126894100000     18.596711914899998
O      14.793099150700000     13.764202292900000     19.734116793700000
O      14.589748845800001     13.244434386500000     17.074258433600001
Si     14.014393464299999     12.909461618000000     18.578986013500000
Si     11.009099848200000     13.297004576000001     17.798698340800001
O      10.874071191000001     11.871947822199999     16.968910549699999
O      11.003783318500000     14.656217190100000     16.899068078700001
O      21.329466685500002     13.749760913599999     17.543389945400001
O      19.049369096500001     14.558243652800000     16.483284405700001
Si     20.074833431700000     14.708838872699999     17.840211773000000
Si     20.396509370899999     14.975987863500000     20.634541588200001
O      19.449235721200001     14.377931370600001     19.328516434800001
Si      3.241436182900000     21.380917101500000     17.745516445200000
O       0.799233762000000     17.771610140600000     18.936229211499999
O       2.227967262500000     20.606689105200001     16.688738597000000
O       3.148182635700000     17.934122627299999     18.253691901300002
O       4.173766691600000     20.340958903400001     18.542200747100001
Si      4.480021594000000     18.767425106099999     18.145517407500002
Si      2.286483564500000     17.427066758500001     19.740486086600001
O       2.810932599500000     18.665107092300001     20.826713163299999
O       5.114452474400000     18.778726336300000     16.601260213200000
O       5.947984334000000     15.708812561700000     19.838558943199999
Si      6.432427062000000     19.437738482499999     15.949861318800000
O       7.814313523000000     18.956550480499999     16.725179956400002
O       9.647604680000001     16.970074513299998     16.792359040899999
Si      8.247951831500000     17.507296379000000     17.401464626999999
O       5.663857529400000     18.235302172400001     19.140678798500002
Si      6.581869970300000     16.900868019499999     18.984810092899998
O       6.892994949000000     16.487175065900001     17.324657265900001
O       8.211178015600000     17.479361497300001     19.107196753800000
Si     10.995597137700001     16.192190542700001     16.379443322000000
O      15.099918193000001     17.664432440100001     16.702377826999999
O      12.298600346600001     17.118910345900002     16.930100793000001
O      17.497967023000001     16.615689213900001     16.297957048600001
O      20.449684288299999     16.297197441800002     17.806768146100001
Si     20.766875363499999     17.390920579300001     19.015498707300001
Si     16.691073679700001     18.027952919400001     16.559527873600000
O      17.257187970000000     18.704474588099998     17.931747991100000
O      20.353442266900000     16.590545747000000     20.389736156000001
Si     18.662666292699999     19.577283681699999     18.147174413500000
O      18.255277001300001     20.972334416500001     18.898939542099999
O      19.768861012199999     18.702321111800000     18.898547687099999
O      19.245073382699999     20.003088630000001     16.666560413399999
O       0.735315501100000     13.418082283000000     22.866559002500001
Si     21.090181283700002     14.479256533299999     23.450456877699999
O      20.002494245600001     14.732024959700000     22.199085774099999
Si      1.217118196400000     16.971532254400000     24.681128080600001
O       0.618302665100000     19.483241840600002     22.278547371399998
Si      1.673067822600000     18.222116678300001     22.038047055800000
O       2.183515138800000     16.203550631799999     25.776178640099999
O       0.341769971700000     15.791122742900001     23.955154079800000
O       2.088457229700000     17.809904651600000     23.588975855899999
O       1.270869580700000     16.860118896399999     21.231091143200000
O      14.282565870299999     10.476536252600001     16.257399171399999
H      15.211633900200001     10.383953020900000     16.002634542999999
H      11.480906607700000      0.222143749100000      7.221473176200000
O       4.633732322300000      6.770725368700000     16.530324374700001
H       4.409088196800000      7.519197285200000     17.096342287399999
H      10.042478768400001      3.511999034800000     20.755519297199999
O      14.467569778500000     15.495067451600001      4.698490835200000
H      14.964900696100001     16.316026705999999      4.786570201600000
H       7.543734975600000     19.168639210900000      9.462822176100000
O       0.220372058700000     17.999224188800000     25.516530803199998
H      21.330161673100001     18.682460451000001     24.957175383300001
H       2.731544864300000     16.811802216699999     26.286843014599999
O      19.994895063300000      2.611310940000000     22.028353267899998
H      19.135161143200001      2.862502032400000     22.381777862000000
H       4.874179936100000     11.062913879100000     18.983118767800001
O       9.748571769100000     13.475697584700001     18.822413871199998
H       9.525620610800001     12.718899493100000     19.375389405500002
H      18.402047912499999      7.223557039000000     20.808027824600000
O      14.470062495600001      8.170986305600000      0.734608949700000
H      14.695403872400000      7.576958500000000      0.009870019400000
H       0.136328303000000      3.801648632100000      5.920496819400000
O       5.838053493600000     12.317150654900001      0.687089923500000
H       5.259513717200000     13.053511776600001      0.916669014500000
H       9.437440829500000      7.301229899600000      2.485291961500000
O      20.182709622699999     13.789620781700000     24.634656477099998
H      20.597878574199999     13.800550818500000     25.505129974900001
H       0.397352288100000      9.670649327600000      0.540918845500000
O       0.024483050000000     11.514399899200001     21.070067530500001
H      20.640764969199999     11.508295508400000     21.455639042300000
H       0.375455513600000     19.922911726999999     21.453766613100001
O       4.501900520000000     14.875558785999999     21.850874979600000
H       3.634278103000000     14.853700132200000     22.280163009900001
H      14.523668512700000     14.688949378500000     19.797072526499999
