# Supplementary material for: Ground-up generation of periodic slab models of dehydroxylated amorphous silica of varying roughness
Source: Phys Chem Chem Phys. 2025 Jun 26;27(28):15196–203. doi: 10.1039/d5cp01570g (PMC12232287; doi:10.1039/d5cp01570g)
Supplement: CP-027-D5CP01570G-s002 [file CP-027-D5CP01570G-s002.zip › ESI_Structures/Saturated/structure-number_12-alpha_0.03.xyz]

459

O       9.690260355800000      5.251263578400000      4.856558195600000
O      11.937071472500000      4.262785132000000      3.377999799000000
Si     15.262718665100000      2.548881711400000      4.325135011700000
O      14.133434009100000      2.830467349400000      3.211555413100000
Si     13.225726112800000      3.959423503200000      2.423066000200000
O      12.616048333100000      3.335836728300000      1.045457861800000
Si     11.321337497400000      4.660181278100000      4.787991687800000
O      15.785285850299999      0.978574592000000      4.838806636500000
O      14.023404222600000      5.363776123100000      2.077863927100000
O      16.621646292400001      3.363071347100000      3.874201936200000
Si     16.706435543400001      4.986106499500000      4.106087959700000
O      17.747551545800000      5.272152796400000      5.315392140800000
O      15.168919567000000      5.661428913700000      4.440868026400000
Si     15.132464902900001      6.280392875800000      2.861344617400000
O      15.337569981300000     10.372152576700000      4.080878058800000
O      14.980288579600000      7.898848556400000      2.689831123800000
O      11.886877402100000      6.102625595100000      5.511817632200000
Si     15.968407198600000      8.964182556300001      3.553611411700000
O      16.774303149100000      5.770990419600000      2.606518079600000
O      16.253983082400001      8.108292407800000      4.906717895600000
O      17.263509486400000      9.323240073199999      2.675897114800000
O      19.713559805799999     10.426539822800001      2.918642256400000
Si     18.279080434600001     10.487252520700000      2.111435455200000
Si      9.240487612900001      2.144534703000000      9.381523572100001
O       8.653342063500000      0.666634014300000      9.052472252899999
O       9.638510912199999      2.756819576000000      7.908082943400000
O       8.039852088900000      3.045545303800000     10.078319336500000
O       5.811652143900000      4.878960543200000     10.392844803399999
O      10.718347693500000      2.064918359800000     10.145767469600001
O      14.819162667200001      2.928986629100000      5.918782240700000
O      11.404568460300000      3.435809279000000      5.916263481900000
O      12.112476475599999      3.549690768300000      8.538896703000001
Si     12.251146963700000      2.595737905600000      9.859392437100000
O      13.410406959099999      1.488023966000000      9.509175860099999
Si     14.992626053500000      1.290655433600000      9.208765738200000
O      15.081079403200000      0.703816091900000      7.644731584500000
Si     15.741348537200000      1.575511490400000      6.431926454400000
Si     10.889048528400000      3.711466167100000      7.467329736400000
O      15.618250036999999      0.243160003400000     10.287854489600001
O      15.934487129700001      2.656867800100000      9.227422132099999
O      17.471931574999999      4.573104110300000      7.930089211100000
Si     17.309704135000000      3.017614952900000      8.375408476200001
O      17.209447583799999      2.091261789100000      7.006294641800000
O      18.614057999400000      2.653945269900000      9.246019466000000
Si     19.867866470900001      2.787054035300000     10.251401778900000
O      20.521639050600001      4.282740345300000     10.227997494900000
O      20.990014645700001      1.704237566600000      9.700995851000000
O       2.375331514100000     10.510746599499999      8.009859139400000
Si      2.468208166800000      9.948442415300001      9.572075271799999
O       2.210654498700000      8.356245191499999      9.743077695500000
O       3.874912360600000     10.427711852800000     10.283152828400000
O       0.872287705200000      6.256828119800000     10.664836835399999
Si      2.134229740500000      7.270693122500000     10.984131999300001
O       3.621764483000000      6.565936154600000     10.957267108400000
Si     10.029356417900001      7.406170811400000     10.911712314700001
Si      9.994847260000000      8.502887064399999      7.892657484900000
O       8.750902188000000      9.565778552899999      7.868931215900000
O       9.602161985200000      7.546850116700000      6.594689725800000
Si     10.292235211500000      6.165487994500000      6.162259165800000
O      10.084492366099999      7.777725549900000      9.326290583800001
O      10.322278329200000      5.253843932400000      7.538198190200000
Si     15.583660435800001      7.907565354100000      6.377856461100000
O      13.586665840700000      8.018578206200001      9.029190874499999
O      11.522134543200000      8.982569111700000      7.525531770100000
O      13.992939722499999      8.230449178300001      6.460576105700000
Si     13.126971400100000      8.865848268500001      7.715074897900000
O      15.594761749100000      9.458358955100000     10.269601058699999
Si     14.212846506100000      8.605923971399999     10.432053416900001
O      13.699434764299999     10.365190310099999      7.930257673800000
O      13.117356203600000      9.685923061100000     10.911270196200000
O      15.893923889300000      6.377400324100000      6.903700530900000
O      19.698027891700001      6.630131812700000     11.093195746699999
O      18.468549336900001      7.015829483800000      7.141837173500000
Si     20.944407427800002      5.589526406300000     11.127644785699999
O      16.546610195900001      8.868292720399999      7.339718948600000
Si     18.183868008800001      8.622300207600000      7.311860162900000
Si     18.932832164200001     10.651446660100000      9.268068210799999
O      18.808679020000000      9.098352906700001      8.732341639400000
Si     17.420131379600001      5.775932591600000      6.856169608700000
O      18.875109874100001      9.624918195699999      6.164800245900000
Si      3.463447789400000      4.124523985600000     13.752026025399999
O       3.675247618100000      4.980395338000000     15.080171633300001
O       1.897238970000000      3.807940900700000     13.478290867300000
O       4.292874109500000      4.740712889600000     12.555610593300001
O       2.718025594100000      2.483405094000000     15.912510204300000
O       4.344666450900000      2.563630400800000     13.899165312999999
Si      3.291593851300000      1.463457648700000     14.770676579500000
O       2.284680451200000      1.133168550200000     13.528705008199999
Si      0.266575699800000      4.016775082300000     13.748933608500000
O       0.289251652400000      1.625652087200000     16.196807359400001
O       0.080033210800000      4.841776374600000     15.120955395499999
O       3.979608030100000      0.159548351200000     15.380344654200000
O       5.860218290700000      0.480720212200000     13.011148110100001
Si      5.889509103200000      2.094230019700000     12.980505460100000
O       7.044852811900000      2.864361478100000     13.683264350600000
Si      7.972032963100000      2.803646396100000     15.250368371600000
O       9.306650967800000      2.103370857100000     14.507457149700000
O       8.145942785000001      4.439651330500000     15.457231747700000
O       8.369994775500000      5.498148836900000     12.893407001600000
O       5.764711804900000      2.528768658500000     11.431509546799999
O      10.305175717699999      3.548903210300000     12.592862300800000
Si      9.952776130800000      5.119180394100000     12.648724192300000
Si     10.129312904700001      2.003857848400000     13.134890269800000
Si      6.416971940900000      3.353056355500000     10.163468662000000
Si     13.861099244700000      3.781516940700000     12.334199886900000
O      13.044847270000000      4.754319821100000     13.329846268400001
Si     12.181895396600000      5.244837504200000     14.562685469800000
O      11.606922578800001      1.253409453700000     13.306148704100000
O      11.692431251900000      4.067496355400000     15.558147069900000
O      15.100765560499999      4.688655269100000     11.788976254600000
Si     14.667072220800000      2.366234276800000     14.873356464200000
O      13.353800186200001      2.010757407700000     15.845686380400000
O      15.126012106999999      3.879592194900000     15.334860074600000
O      14.331403032800001      2.500872891100000     13.270091125300000
O      15.909043747500000      1.345537582300000     15.104389359500001
Si     14.515286620500000      4.923077629000000     16.414640007100001
O      13.860679624899999      0.097512374900000     12.172752369299999
O      12.856622371400000      3.348061012200000     11.156227725000001
O      20.912475857699999      2.611991716700000     13.787665426400000
Si     19.754506688500001      1.624109726000000     13.141778668900001
O      18.473439189000000      1.297058539800000     14.115038959200000
O      19.327429051900001      2.341687404800000     11.744057555900000
Si     17.063804688299999      0.446652289400000     14.346734735100000
O      21.176565253700002      4.997465332800000     12.622098654000000
O      20.387721013499998      0.145063751600000     12.766436952799999
O      16.476518706899999      0.209911214000000     12.855804936000000
O       0.301237236600000     10.261204416900000     12.505432101700000
O       1.604520422700000      9.574565772300000     14.756718685799999
O       1.794486770600000      8.005004687900000     12.412246091200000
Si      1.656240410800000      9.506105634900001     13.104776023800000
O       3.056397429400000     10.237069408600000     12.757938091700000
Si      4.965327908100000      5.784051927200000     11.481811397200000
Si      3.471416163600000      5.703201754700000     16.536088962200001
O      10.814527088300000      5.834624226700000     13.908153399600000
O      10.202326230400001      8.432145649500001     14.260528521700000
O       8.459204358299999      7.645801083600000     11.358475170700000
O       9.142919931900000      6.889086815800000     16.044315612999998
O       6.055199682800000      6.743835240400000     12.193265457500001
Si      7.639915268600000      6.961980826500000     12.610721820700000
Si      8.735069328200000      8.299854620500000     15.204621474600000
O       9.092232306600000      9.814593184900000     15.809706817900000
O       7.746155710500000      7.910794517300000     13.899252729300001
O       7.061864644400000      8.460898074399999     16.174399850699999
O      10.355913328800000      5.793155154000000     11.198260239200000
O      13.454314096899999      6.103106459700000     15.554537968400000
O      12.745290845100000      7.933499461300000     14.059009013500001
Si     11.471405862099999      8.709333625099999     13.372123336500000
O      11.883245305699999     10.329654061699999     13.048714562100001
O      11.101121711499999      8.189429277600000     11.820760863100000
O      14.911874881599999      9.056200875200000     14.008407683000000
Si     14.278846785500001      7.609480137100000     14.664537859699999
Si     15.501065951599999      6.259662382500000     12.158021748399999
O      15.241764746799999      7.863608650300000     16.172341332700000
O      15.136931121500000      6.544953017900000     13.701120554299999
O      14.586132693000000      7.280734404700000     11.283348760200001
O      17.111781075800000      6.359196909300000     11.882265742300000
O      19.514466471399999      8.187620653400000     15.875752231200000
O      17.360553477900002      6.831338112700000     15.114396939500001
Si     16.067623539300001     10.134822604300000     14.095544229700000
Si     18.319849976699999      8.126710012600000     14.738165653199999
Si     18.423697513699999      7.329323594000000     11.856223464699999
O      17.466223676599999      9.518359976599999     14.725556624199999
O      19.008606363999998      7.711340284700000     13.332058932300001
O      17.940803019899999      8.731311285100000     11.225858186400000
Si     16.875377594800000      9.964800791200000     11.125602449100001
O       1.995784173100000      1.717542768200000     18.327168221600001
Si      1.456202549000000      2.505735580000000     16.993163676500000
O       0.851220365200000      3.949687683800000     17.408462154100000
Si      0.450652998500000      5.367754177100000     16.608871365599999
O       6.649301403300000      2.164212154600000     16.023723956000001
O       7.171724953100000      3.101450044900000     21.092912180100001
Si      9.683782874800000      3.064814529900000     17.974242596200000
O       9.166246565800000      2.618416580000000     19.442809697600001
Si      7.699195275700000      2.028797450600000     19.983862861100000
O       6.706978570400000      1.901744414300000     18.654256777299999
Si      7.310591802600000      1.102768855000000     17.272159953300001
O       9.435002771800001      4.668120784200000     17.682194672200001
O       8.812313931700000      2.170691431200000     16.873093056700000
O       7.824842819400000      0.503346722200000     20.681714956200000
Si     12.425398178100000      3.113059472700000     16.678919423300002
O      13.522490329700000      4.125829805200000     17.440326156899999
O      11.284198611500001      2.668449364000000     17.726900476800001
O       1.890602620500000      6.202947991800000     16.602736300899998
O       4.623228355700000      6.873951844400000     16.651862983299999
O       7.902104232500000     10.551443341500001     17.943608144999999
O       5.981599111100000      8.481556819700000     18.337356456599998
Si      6.600522767100000      9.740835146400000     17.399461434399999
O       7.073830407800000      6.015171545700000     17.367472705499999
Si      8.502105239600001      5.515535979400000     16.612427859400000
Si      6.116297151300000      7.279044334500000     17.139932943500000
O      15.769881399100001      5.598492487300000     17.151719747300000
Si     16.549788651600000      6.948752091700000     16.562558515399999
Si     19.497084742999998      7.385090340300000     17.314258579299999
O      20.677363686400000      6.180934110300000     17.185457475300002
O      17.871213462600000      7.092677766400000     17.587040032699999
O      19.929803751500000      8.293005626199999     18.604406277300001
O       3.482617265400000     13.328263956000001      4.307265963300000
Si      2.111699532100000     13.682486463900000      5.184904278200000
O       0.622867759400000     13.470886838400000      4.487563829400000
Si      5.050253736600000     13.428610353000000      4.831273754600000
O       2.215692761300000     15.253000000100000      5.736292335500000
O       5.526282733900000     14.926530656200001      4.359776655200000
Si      7.640850610300000     12.289925249100000      4.813412056800000
O       6.133906365000000     12.362292069800001      4.135882748600000
O       8.996273005899999     12.902222593099999      3.971451081600000
Si      9.202580210600001     14.093638673399999      5.204090321400000
O       7.920734904000000     10.863166680799999      5.574728318800000
O       9.086956645800001     15.632753168800001      4.661691878500000
O       7.807617883100000     13.544664785900000      5.978303168600000
Si     15.792703400600001     11.687338693499999      4.954813926900000
O      15.844448068400000     12.935767744200000      3.911201541700000
Si     16.821677114900002     13.277499904400001      2.638001516000000
Si     20.658365307800000     13.581244855600000      5.332921585400000
O      19.615572339800000     14.677149609500001      4.777577674400000
O      17.775794554600001     12.012316675299999      2.341528053800000
O      17.643508895899998     14.615617477300001      3.075139298100000
Si     18.349953647200000     15.541572373599999      4.187739217300000
O      19.881535211199999     12.153335448500000      5.517944008700000
O       4.426850827300000     16.759201793500001      5.881430715400000
Si      5.828578539400000     16.256683866199999      5.234611325600000
O       6.853505773000000     17.307435640200001      4.354234988400000
Si      8.130805626700001     16.770743731000000      5.357742798900000
O      17.259642318800001     16.068115876800000      5.325837808700000
O      18.900293660799999     16.863943301500001      3.388713635700000
O       2.259013100100000     12.581213236600000      6.360012617300000
O       4.018232219500000     12.425671722100001      8.424426546099999
O       1.190425049300000     12.964972459400000      8.638227744100000
Si      2.477086742100000     12.167670938500001      7.897910291500000
O       3.539054882500000     15.130707534700001      7.951829060800000
O       0.772371771000000     15.555211635899999      8.729160191400000
O       4.205351746600000     14.741375558500000     10.731872395500000
Si      4.180684424200000     15.604013086600000      9.393043234400000
O       5.260618533700000     13.270656939100000      6.432148092000000
Si      1.181270373500000     16.072415368100000     10.251295351300000
O       1.293992527100000     10.808715155600000     10.248055982300000
Si      5.586672413400000     12.641837143600000      7.911273043700000
O      10.466812488700000     13.998480369099999      6.222386869600000
O       6.279083789900000     13.609874237900000      9.016156277000000
O       9.484843003000000     11.918733117000000      7.447961877600000
O       6.712506036000000     11.413098831099999      7.812330093500000
Si      7.329509333700000     13.799940456000000     10.274923656200000
O       7.703914919100000     15.443462653099999     10.247238576100001
O       8.616158379500000     12.796460040099999     10.083315059500000
Si     10.237247323800000     12.835711881800000     10.348382809800000
Si      8.189569583800001     10.961354464599999      7.236786728200000
O      10.853357638200000     13.504786417600000      8.959594362100001
Si     10.763921153900000     12.910435190899999      7.438758904700000
O      14.575614830599999     11.970482269200000      5.974670929800000
O      11.064343693500000     11.484681676299999     10.746876173400000
O      15.896336876299999     14.432879472600000      6.948006991900000
O      12.242555785300000     12.348854784400000      7.106126550000000
O      14.621144376000000     12.673578228500000      8.498742793300000
Si     13.762355388700000     11.856716830200000      7.359057683200000
Si     15.640014904099999     13.911574350200000      8.506700398700000
O      14.904156699000000     15.136027729500000      9.323582719099999
O      17.231062272599999     11.610062176700000      5.732105413400000
Si     16.738424157699999     15.854653870000000      6.847320564000000
Si      0.048375161400000     14.107228895200000      8.304302053100001
O      21.231864584299998     14.177965831000000      6.736035262500000
O      18.930681589999999     11.594581237600000      7.912930923700000
O      17.175531446800001     13.587948502000000      9.072064813200001
O      18.372813927900001     15.594833177300000     10.234140009500001
O      19.990872796900000     13.951392290799999      8.914329690400001
Si     18.481621129699999     14.583392271099999      8.911020751300001
O      18.162667340999999     15.602754025199999      7.672398866400000
O      17.644962892999999     11.086034367000000     10.189143507800001
Si     18.722004597000002     11.277728131700000      6.300663169300000
O      20.210293580500000     10.595064700400000     10.244570910900000
Si      3.154533490100000     16.160932582000001      6.708375619900000
O       2.554743002700000     17.567106446400000      7.410948537500000
O       1.962034414200000     19.316071577799999      9.493544255600000
Si      2.985564289100000     18.246646271199999      8.838936252300000
O       4.477139224100000     18.847744140000000      8.887609907600000
O       2.908303563500000     16.783635909000001      9.874966470700000
Si      0.681846037100000     19.116756229500002     10.551628275000001
O       5.107534132900000     20.272334398700000     11.022760121399999
O       0.757360449900000     17.530885833399999     10.879564171500000
O       5.566016783900000     16.257941529899998      8.972882551300000
O       7.007640537800000     16.019563111200000      6.415860200200000
O       6.516376459100000     18.034877193600000     10.489362870200001
O       8.016477702600000     17.364850735699999      8.471116822000001
O       9.081327759100001     20.050590175000000     10.510549663400001
Si      8.430530191900001     20.583301252399998      9.139561753500001
Si      5.738041660100000     19.344631037199999      9.848054935500000
O       9.149956938800001     19.745498926700002      7.916374583700000
O       6.822794155000000     20.239196853900001      9.036172978600000
Si      9.234875780399999     18.124387214700000      7.723103953900000
O       9.055586262100000     17.858958178500000      6.105272287600000
Si      7.033750442500000     16.744855897600001      9.576360787200001
O      10.632315569899999     17.502916082100000      8.246255120900001
Si     14.705165640500001     16.727236249899999      8.953021322800000
Si     11.624469053100000     17.309165094600001      9.536689399100000
O      15.712005573600001     16.939501939300001      7.613969551200000
O      15.173395262900000     17.634935630699999     10.204625251600000
O      11.277356599000001     18.525520914099999     10.570888201000001
O      13.108615986600000     17.126543692999999      8.850761274900000
O      11.276126491399999     16.019027806099999     10.447465194799999
Si      3.912481179600000     11.182756045300000     11.757614602800000
O       2.772625822700000     15.150477962200000     13.241585623100001
O       3.060779522200000     12.591675605700001     11.721828246099999
Si      1.863278383800000     11.041987576400000     15.535641091000000
Si      3.287234160400000     14.189970970199999     12.015794895899999
O       0.798328239300000     12.040689592700000     14.832124632799999
Si      4.887313193100000     11.940837279700000     15.892491580400000
O       3.429019158900000     11.492191621700000     15.334779744400000
O       1.058669541600000     14.824303236800001     15.494426296200000
Si      2.302553232600000     15.518928058900000     14.751551749300001
O       3.578044322100000     15.127979416300001     15.687698313300000
O       0.418783622900000     13.935676016700000     13.417011445800000
O       1.640221207700000     14.681295732900001     11.179597568600000
Si     -0.018820503900000     11.082154464500000     11.115041651200000
O       5.443879866200000     11.350958765700000     12.239203265100000
O       5.860603714800000     12.223610018800001     14.660068781000000
O       6.029172130100000     15.642491007300000     14.576850032899999
O       8.225324499899999     12.378563056599999     15.998772883599999
Si      6.242608946900000     12.592106142900001     13.046688286200000
Si      8.829776859300001     13.054066235000001     14.592417313900000
O       7.993250199300000     12.332220637800001     13.392519946000000
O       8.559432513999999     14.652788531600001     14.394556981999999
O       6.673144645400000     13.538440535199999     11.683394903700000
O      10.491938759000000     12.912722047300001     14.865124462100001
Si      7.630359578400000     15.961800934599999     14.571396201400001
O      10.412554366600000     13.863991032100000     11.591584880999999
O      10.522348891500000     16.213129316100002     15.964947462800000
O       5.487610073200000     10.689723538300001     16.798223856400000
O      10.793636565900000     15.820148139600001     13.199112336800001
O      13.509179060899999     12.190490715099999     11.582294802000000
O      15.375127817099999     14.310539682100000     12.571268199000000
Si     12.391208937400000     10.958373198300000     11.613716955999999
Si     13.890576211699999     13.543019817999999     12.459976884100000
O      13.606146191600001     12.984984852900000     13.926438404900001
O      12.906738124300000     14.740361753000000     12.006236438800000
Si     11.348052473999999     15.160093733100000     11.822055722000000
O      12.783084653100000     15.439356329500001     14.898955613600000
Si     14.171311427399999     12.319107793900001     15.283836916600000
Si     11.417171792500000     12.609064789200000     16.212459411200001
O      12.777873422400001     11.686315350599999     15.925533098900001
O      15.460537415299999     11.384548470400000     15.010155927100000
O      14.563605444700000     13.680650439200001     16.180864941500001
Si     13.402552049500001     14.849661079600001     16.325747450000001
Si     16.141876845300001     15.521076632200000     13.357180911900000
O      15.459721049300001     16.077116718500001     14.717228421500000
Si      0.084909604100000     13.506041201200000     15.220225555100001
O      21.248686828200000     12.684654271599999     11.219632840099999
Si     21.483335305099999     14.091567786200001     11.962227247700000
Si     19.192005590600001     14.928870114600000     14.078845162700000
O      17.595251888000000     14.965618200600000     13.883372375500000
O      19.649949803500000     14.539666059200000     12.440546148299999
O      19.907738886800001     13.852439038800000     14.996568994600000
Si     19.459336547600000     15.881302068400000     11.348617896600000
O      16.461938884399999     10.608525028500001     12.558605139799999
O      21.000523757900002     15.480655426600000     10.864538605400000
Si      4.044314362400000     20.013679265400000     15.069695130300000
O       4.320232581900000     19.891212307899998     13.452056639600000
O       2.645050123200000     19.363988582299999     15.478485137700000
O       1.882282000800000     17.101627443000002     14.752591174699999
Si      1.709121276100000     18.126074440499998     16.010729658700001
O       0.803546675500000     20.004894035500001     11.926752515800001
Si      0.380976448400000     21.497506400300001     16.027386121399999
O       5.270058178500000     19.291071378100000     15.811370347900001
O       0.619669387100000     20.873497048600001     14.520416360400000
O       0.130938195100000     18.489903696500001     16.270690625600000
Si      5.595140831200000     20.433076706900000     12.586123860600001
O       7.957658335100000     16.589474864700001     16.040413071500002
O       7.956923501500000     17.133305512500002     13.454326521900001
Si     10.319139004400000     19.535765373299999     11.426122417900000
O       9.569399500699999     19.041380108500000     12.794794027800000
Si      8.119484040200000     18.755757022699999     13.516313009699999
O       6.930203698400000     19.547393677500001     12.710190855000000
O       7.930506068600000     19.299141697700001     15.038350360300001
Si      6.827851386800000     19.691742014700001     16.197269428399999
Si     11.436781603500000     16.313257026500001     14.619685208000000
Si     13.117662094900000     18.690477323500001     14.000136136000000
O      14.141897403000000     18.381081320100002     15.229738891200000
Si     15.372394130900000     21.144764028099999     11.794462147699999
O      13.786452751400001     18.096795530200001     12.609703047700000
Si     15.205020142200000     18.016001898900001     11.783200082600001
Si     15.070307263900000     17.188802244100000     15.831872846100000
O      12.701688093100000     20.266962571600001     13.995479303000000
O      11.752157415799999     17.888487884900002     14.341567028900000
O      15.726225388700000     19.557975928000001     11.790653857600001
O      11.356059639700000     20.732454099900000     11.756568655300001
O      16.208253784899998     16.880161769299999     12.418635318200000
Si     12.372522672700001     21.386826335999999     12.831209829900001
Si     21.302106216900000     20.378416683499999     13.192794957500000
O      19.804186192800000     16.446069781799999     14.383460686599999
O      18.020666748899998     18.377077637199999     14.180656882099999
O      20.505876616500000     19.015136247200001     13.575472264200000
Si     17.605721438600000     19.021400159999999     15.651863441700000
O      17.265846145600001     20.590548779999999     15.259141721300001
Si     19.415175593699999     17.827183343700000     13.583921942600000
O      19.194986459500001     17.309553373200000     12.014591961500001
O      16.416049896299999     18.076359378700001     16.274686846000002
Si      3.730546794700000     14.417109439500001     17.161925875600001
O       4.841467403100000     13.232194900000000     16.905920297800002
O       2.421756827200000     13.703546618500001     17.764148802299999
O       1.605725107200000     11.134743454200001     17.159603420100002
Si      1.168013364100000     12.634913246600000     17.817148282600002
O       4.197755299800000     15.694765126600000     18.102667048400001
O      21.419489860199999     13.161227865400001     16.925505555600001
O      10.427776162200001     11.718290651300000     17.212157572999999
Si      8.956897925700000     11.112103303600000     16.739618931199999
O      12.066503353100000     14.008970638599999     16.906986020800002
O      14.216184580000000     16.220451727699999     16.921592088699999
O       1.632993545200000     21.019806215300001     16.957729977000000
O       3.609584538800000     21.028247084899998     18.721593936700000
O       2.330964992200000     17.501198289700000     17.360533269000001
O       1.005388384600000     21.080915143900000     19.514058256799999
Si      3.511971178000000     17.139575300600001     18.430141484400000
O       2.866087388000000     17.018418399000002     19.929792161700000
O       4.529057811800000     18.443407217299999     18.469347300500001
Si      4.522032756200000     19.811782303699999     19.389231040700000
Si      0.041671967400000     19.818186809000000     19.936884067899999
Si      2.549695203800000     18.230820569399999     20.982957920000000
O       1.038072825700000     18.760159063000000     20.651982982000000
O       3.699791696500000     19.403882910899998     20.767132838999999
Si      2.115478559700000      0.055125449200000     18.438380806200001
O       6.746315640200000     21.284029970999999     16.385251972199999
O       9.712248904200001     18.584220329800001     17.075197714400002
O       8.844497736799999     16.799820321999999     18.481438461600000
Si      9.350105523100000     16.955564057299998     16.800178034000002
O       8.526512751700000     19.356287481199999     19.735732377500000
O       7.146741129000000     18.844989156099999     17.550221075800000
O       6.017783763400000     20.351952823200001     19.625242504500001
Si      7.614551131800000     20.775265257899999     19.567131233100000
Si      8.537315128099999     18.459437789799999     18.364699460499999
O       8.231402840399999     21.436859871199999     18.227595470200001
O      20.723790110100001     19.202719328000001     18.653834133000000
Si     20.426737344599999     19.281084487899999     17.061264715699998
O      18.895028896100001     18.868002088400001     16.655616771399998
O      20.489539090899999     20.873433033800001     16.594532982600001
O       2.631735878000000     17.589023765400000     22.480881971799999
O      20.770488258200000     19.412605027100000      9.787177372700000
H      20.489141009699999     20.332365530099999      9.710386258600000
H      19.114696649500001     17.626273886300002      3.937568395900000
O       3.822441218000000      4.691216266900000     17.768547701199999
H       3.232894230800000      3.934539246800000     17.896796084799998
H       0.389257476800000      1.889111286500000      9.996752373700000
O      18.383138372800001     10.125950984199999      0.508976934400000
H      18.891294744900001     10.758472835599999     -0.011505795200000
H      13.210359731800001      3.293218541000000      0.288316079600000
O      20.364187417400000     20.307245843499999     20.965088293000001
H      20.670914349400000     20.667116820499999     21.804874281000000
H       6.432668764900000      2.809898249700000     21.637950001400000
O       5.842066960000000      2.796321947400000      8.730553071499999
H       4.957309751000000      3.099002917400000      8.496478672500000
H      20.878801142499999      8.414051904400001     18.725072320399999
O      15.972534484200001     13.561216013899999      1.265279819200000
H      15.382641456000000     14.323172390900000      1.296063047300000
H       2.554639604600000     18.201620802000001     23.218933996099999
O       9.231120137300000      1.111431484200000     12.054177237099999
H       8.286616038600000      1.162453615500000     12.261251017699999
H      20.135328439300000      9.559075585300000      2.920731011400000
O       0.816386256200000     12.468705461300001     19.406477152299999
H      21.516714727699998     11.966499906099999     19.596428460900000
H       5.699648749900000     15.276766300600000     13.741353592599999
O       4.804175068000000     13.842192921200001     13.135412625900001
H       4.478399639800000     13.904097328200001     14.055603072000000
H       1.730448310200000      0.337847823800000     13.628118017400000
