# Supplementary material for: Ground-up generation of periodic slab models of dehydroxylated amorphous silica of varying roughness
Source: Phys Chem Chem Phys. 2025 Jun 26;27(28):15196–203. doi: 10.1039/d5cp01570g (PMC12232287; doi:10.1039/d5cp01570g)
Supplement: CP-027-D5CP01570G-s002 [file CP-027-D5CP01570G-s002.zip › ESI_Structures/Saturated/structure-number_13-alpha_0.05.xyz]

459

O       6.812147336300000      4.549263360700000      3.623683319400000
O       8.658579751700000      6.455318679900000      3.901022342400000
O      16.974192126500000     10.200081987600001      3.264425890900000
O       4.380627195700000      4.746058470100000      9.799005289100000
Si      1.725287422800000      1.045118671600000      5.943456402500000
O       0.327935437900000      4.932240231600000      9.564974711300000
O       0.310533309100000      1.886161772500000      5.970679446100000
O       2.247643419800000      0.072330725400000      7.275053203000000
O       4.427767212800000      2.084432058500000     10.111179647900000
O      21.292702009599999      2.517840499700000     10.622111364400000
Si      8.053758562000001      5.061103942000000      4.566776937800000
Si      9.121393840400000      2.606820402600000      5.959725351500000
O       9.009780183200000      3.718112499500000      4.745537573400000
O       8.660847682400000      1.101126427700000      5.584287558700000
O       8.098875991200000      3.150394206300000      7.156434820900000
Si      7.304746927300000      4.574949255500000      7.445788177200000
O       5.658241883200000      4.791625195700000      7.572651347100000
O      10.267495096199999      2.976692710300000      9.187429285800000
O       7.867373985700000      5.105721093400000      8.913115300599999
O      10.763346843800001      2.582780283000000      6.374789941400000
Si     10.898013278000001      4.435672280500000      8.821734498400000
Si     12.243825269300000      3.226164739700000      6.327576424600000
O      13.630644610499999      2.402665395300000      6.173397526600000
O      12.454182504000000      3.995109342200000      7.972626740400000
Si     14.066572917400000      4.150929621600000      8.776654650999999
O      14.868838021900000      2.807859552100000      8.419927683399999
Si     15.110123650900000      2.081980500900000      6.940132306700000
O      15.119717033100001      0.491617096200000      7.256423414400000
O      11.373413642499999      5.159770832200000     10.207287263300000
O      14.815315295900000      5.365135106200000      8.068046672099999
O      13.773365581400000      4.270446379300000     10.357067295500000
O      11.328216317600001      0.550173133800000     10.079934945200000
O      17.662492635100001      2.753269798900000      3.903952631900000
O      16.439909845700001      2.737312724300000      6.255317292500000
O      16.331519371300001      0.555943572400000      9.487453243999999
O      20.558600005300001      2.147829066900000      8.170186638600001
O      17.831453473800000      4.975438474800000      5.197873941200000
Si     17.788855764099999      3.350451934000000      5.433631760100000
O      19.227837706999999      2.930034126600000      6.080671881700000
Si     20.724601150100000      2.863742552900000      6.769986866700000
Si     20.481653343200001      1.463949008300000      9.635318592000001
O      21.276729152800002      4.409225758700000      7.008982909700000
O      18.902515702399999      1.494702407200000      9.987550953400000
O       4.452855694100000      9.604513417500000      4.879357734200000
Si      4.020523905400000      9.839883541200001      6.532610759200000
O       2.913722890100000      8.703713645200001      6.900519565800000
O       1.043975183700000      6.728068456800000      7.702304844800000
O       3.577756314900000      6.634341518000000      8.243872092400000
O       1.951521840600000      8.656613420999999      9.322995221399999
Si      2.343090391400000      7.679756070800000      8.065194416000001
Si      1.257058469500000     10.128960390400000      9.669328448200000
Si      4.863226453600000      5.763711338500000      8.674676447800000
O       7.644657223400000      5.474230814200000      6.109942598100000
O       9.640691054900000      9.092231976400001      4.024891693900000
O      10.211748451900000      5.487737329900000      7.832380424800000
Si     10.348271456100001     10.394128294600000      4.789954748400000
Si      6.133093689600000      9.623881164000000      5.263938197100000
Si      8.746438623800000      7.900198882000000      4.723914209200000
O       8.456803366400001      7.538082972400000      8.317351130500001
O       5.955780804200000      6.857518927600000      9.262298542800000
O       5.710632477200000      9.662754168799999      6.914337798100000
Si      9.834056603700001      7.111816839500000      7.569914257500000
Si      7.566430961000000      6.678699812400000      9.396572321200001
O       9.610957112299999      7.461765789600000      6.031778063300000
O       7.219215891500000      8.420270814900000      5.004551414000000
O      11.177258682500000      9.800869522599999      6.074467151700000
Si     11.621562385300001      8.593843049200000      9.533979194100000
O      11.855162636899999     10.189816594700000      9.379891656300000
O      11.080370260500001      7.981461811300000      8.117692171000000
O      15.365334105100001      7.834682275700000      8.538013156000000
O      13.055361212499999      7.909635880400000      9.836079999700001
Si     14.640080747700001      8.160365524099999      9.964802786300000
O      14.654958986000000     10.533377363400000      4.565356847800000
Si     16.025394199600001      6.469674632400000      7.946984898800000
O      19.248518022399999      7.250837379300000      5.807442745000000
O      21.451949545900000     10.273609464700000      8.704273634500000
Si     18.639286663800000      7.044597128800000      8.884326134300000
Si     21.429184671500000      5.601227957100000      8.150574346200001
O      17.348246002200000      5.981974893400000      8.787241981099999
O      19.453380402099999      9.136774518599999      3.948502186100000
Si     17.813279983699999      9.159798368900001      4.198117144900000
O      19.992436463899999      6.350446940300000      8.365084921299999
O      20.590676569500001      9.806184014799999      6.295339463800000
O      17.684788651500000      9.657169981399999      5.730244607100000
O      18.182776576799998      8.313797635900000      7.984013324500000
O      17.307003523199999      7.561655756100000      4.104491737000000
O      18.835374943000001     10.802643050300000      7.892306443800000
O      16.507104037300000      6.762205718000000      6.430020977100000
Si     20.244904702900001      8.544442982700000      5.317285547800000
Si     17.729308914899999      9.717760561800000      7.340433190300000
O      16.200473517300001     10.183269704600001      7.639043461300000
Si     17.782157819399998      6.594453914100000      5.393945001400000
O       4.351552928700000      3.900770752000000     12.170484627900001
Si      4.298890896900000      3.797439730800000     13.790603709199999
O       2.688509128400000      4.092138227600000     14.137495741900000
O       3.739410056400000      0.318088883600000     11.836079396400001
O       0.738356826800000      4.689629310300000     12.165730360300000
O       0.682887348800000      2.517081505200000     13.337468752400000
Si      1.080533325400000      4.036105434100000     13.665742911400001
O       0.680570991000000      1.215791745700000     15.575831588100000
Si      0.723437012000000      3.861697420500000     10.725748111300000
Si      3.848269809700000      3.511275918600000     10.672248257200000
Si      0.381211741100000      1.069186262000000     13.971923047100001
O       4.909547364100000      2.285124153300000     14.090856984600000
O       2.254530509500000      3.381788102200000     10.504819219300000
Si      5.086348558700000      0.879388222200000     11.044011727999999
O       1.418570093700000      0.122793340300000     13.220916904799999
O       5.335565511500000      4.877433470500000     14.527987818600000
O       9.499934480100000      2.627731112900000     15.853251722000000
O       6.454284314400000      1.734489380200000     11.467798848299999
O       7.600680078700000      1.743231698900000     13.679858590300000
Si      7.852602843300000      2.217807433800000     12.103241244299999
Si      6.126913691100000      1.187046046900000     14.224215453199999
O      10.285513278900000      3.806645144000000     13.525688584099999
O       9.210407923500000      1.648518171200000     11.320380939400000
O       8.093851084700001      3.848003782500000     12.106208159099999
Si      9.049316995500000      4.791839310300000     13.067252245200001
O       6.245337133400000      0.871691900800000     15.792445291900000
O       7.270813657700000      4.480629086100000     16.372525823699998
Si     10.587871529699999      1.929004503200000     10.498674135300000
Si     14.587309330800000      2.341460328200000     14.574399299400000
Si     12.367442342900000      4.290941612900000     11.242609369800000
O      13.020084308500000      2.689407386900000     13.949403866999999
O      14.457403726200001      1.152272748900000     16.044580920300000
O      15.082761115800000      1.065794501200000     13.587222314100000
O      11.622356811100000      4.363318301100000     15.560810585700001
O      11.708882388599999      2.794898777900000     11.345820843000000
O      12.502435381700000      4.899611406900000     12.743253049000000
Si     11.890934445499999      3.878390257900000     13.986300944800000
O      14.132519863900001      3.557510362700000     15.991199341400000
O      21.461222635700000      4.588173018400000     14.745789262700001
O      16.085160506600001      3.135469653100000     14.387278011599999
Si     19.151416080600001      0.288437717300000     14.903220106699999
O      19.690694795799999      0.857006281800000     16.368792199800001
Si     17.191500327400000      3.521824436600000     15.523865616700000
O      18.805525064800001      3.668858523700000     15.224005864900001
Si     20.224386785699998      4.324373133200000     15.812538984500000
O      17.093611617899999      1.422482321000000     11.901665619599999
Si     16.628230779399999      0.566801616400000     13.262132476100000
O      20.324223666999998      0.648396704100000     13.789566202400000
O      17.732877541200001      0.962474784900000     14.493941940799999
O      16.694653307500001      5.071008502800000     15.875944850800000
O      16.922939776100002      2.439433486400000     16.768682663500002
O      20.813383006599999      3.200104883300000     16.883912924600001
Si     17.594995313599998      0.697764666100000     10.537533138700001
O       4.738431697900000      8.899281958800000     14.573731061200000
Si      3.836022858900000     10.278888109000000     14.856005307000000
O       0.666145861500000     10.107803517400001     11.201132352900000
O       0.504655543100000     10.180195068500000     16.352289218399999
O       3.332714046000000     10.119209408100000     16.513103628400000
O       7.993136122700000      5.451364536500000     14.140405967500000
Si      9.445044580599999      7.516003398400000     11.654413626500000
O       8.048407222800000      7.190917020100000     10.844848288500000
O       9.776664808600000      6.066930571400000     12.336942993399999
O       9.254310272700000      8.657420274600000     12.762570745000000
O       6.444740651100000      7.142031928400000     15.596197250600000
O       7.480417207800000      9.272591594900000     14.471749252500000
O       6.135648434000000     10.327671285399999     16.378280990699999
Si      8.642523058300000      9.933200435300000     13.554948292100001
Si      6.715644888900000      5.536456408400000     15.162833711699999
Si      6.214962509900000      8.813189362799999     15.328662501300000
O      10.605821042600001      8.094634954600000     10.685306569600000
O      12.079084219300000      9.983524829500000     13.702270738699999
O      14.498471279000000      8.480266418999999     13.182163530600000
O      15.208651472000000      7.098204900800000     11.073860162500001
Si     15.712845791299999      7.588294814800000     12.555683955199999
Si     13.697463462200000      9.617265741900001     14.028823868500000
O      13.789575933600000      9.184932029600001     15.573175765900000
O      16.002643257100001      6.196477753400000     13.390071473400001
O      14.943574527499999      9.676778341900000     10.443687628299999
O      15.984026572599999      7.608038258700000     15.526091370800000
O      19.836489804700001      5.789024400500000     16.498822115500001
O      17.586926857400002      9.974463653100001     10.342333078299999
O      16.554748411399999     10.215331087299999     15.579235035200000
Si     20.947114939300000     10.335428244799999     12.273875336800000
O      18.750349786699999      7.543156937800000     10.420799686300001
Si     19.185535177599998      7.224397058000000     15.962294698399999
O      20.413296773100001      8.210853808100000     15.602156720400000
Si     16.740018219800000      6.334694426700000     14.854869355700000
Si     20.782829821100002      9.769900355300001     15.319164600600001
O      21.337409413800000      9.881897981700000     13.796548455400000
O      18.321997290599999      6.774891641400000     14.625441512200000
O      19.626478619499999      9.453100099400000     11.925177660199999
Si     18.280879774199999      8.834829967799999     11.312230817200000
O      17.144274244999998      8.389374947300000     12.404019241400000
Si     16.638729947800002      8.810427005399999     16.427106732500000
O       2.751413185400000      0.284375659500000     19.496387679500000
O       0.353935529400000      0.930948075000000     18.092421639200001
O       5.309004119800000      0.618300787000000     18.229932997100001
Si      6.681967601200000      0.705600306200000     17.322780518599998
Si      8.309821617600001      3.334313038000000     16.897322827200000
O       7.548139993300000      2.080314028300000     17.650770079099999
O       9.671672266400000      4.069621291900000     17.741182771599998
Si     10.798595076300000      3.417206996500000     16.650137742700000
O      14.702491130400000      2.034801009000000     18.312007897600001
Si     13.631900727800000      2.500916536300000     17.084239253800000
O      12.027031919700001      2.547082763400000     17.395791096400000
Si     15.850740870199999      1.325998657500000     17.235748479700000
Si     21.110036926700001      1.577253522000000     16.761386075600001
O      15.519337513300000      8.979621379699999     17.638960804100002
O      13.069577963600000      7.809203891700000     17.827185429600000
O      13.220908525500001     10.421031807800000     17.813415546100000
Si     13.911310331599999      9.057663588100000     17.210083564600001
O      18.118090693900001      8.183024626700000     16.852271371200001
O       8.113460485299999     13.017384671700000      3.391296847800000
Si      9.144331660700001     14.182477600300000      2.864606347100000
O       8.847183789700001     14.474347442099999      1.275731237700000
O      10.679894170700001     13.632495608299999      2.924823077500000
O       9.084411586200000     15.524887090500000      3.774074404200000
O      13.195083983900000     13.265074872600000      3.522433090000000
Si     14.325275685699999     13.419267809400001      2.352699948100000
O      15.193422516300000     12.004991608999999      2.325229756500000
O      15.348092732900000     14.657978951000000      2.640110059200000
Si     15.814770773799999     11.309047083199999      3.681740920600000
O      18.992952772500001     15.487857125900000      3.483468530900000
O       9.158219121000000     18.156875659299999      3.220851590100000
Si     15.927667440500000     16.119608590900000      2.977404115000000
Si     18.694060563600001     16.185050283900001      2.018052540000000
O      18.997940839999998     15.166728502700000      0.769950769600000
O      17.062239419600001     16.513434578399998      1.884482961400000
Si      3.406696203700000     12.208843326300000      8.479123233799999
O       0.626630880600000     14.356348644000001      8.989207770700000
Si      2.108008345700000     15.007749637100000      8.916827314800001
O       2.926694369600000     13.755130523200000      8.172612021000001
O       4.869333271200000     12.364529708399999      9.165016546200000
O       2.335833725900000     11.333193941099999      9.406093830900000
O       3.554501326300000     11.299664490600000      7.089917822300000
O       5.849611664600000     14.489224914799999     10.570245329000000
Si      7.798677141700000     12.113538681500000      4.711251385000000
O       7.143099859900000     13.091600517300000      5.811157148500000
O       9.157202583500000     11.405169009600000      5.269676160700000
Si      7.628005592200000     14.230661367000000      6.871651547800000
O       7.103936570000000     15.670559080200000      6.286640815000000
O       9.252416705500000     13.980007181900000      7.032686389200000
Si      6.170548652900000     13.297412222300000      9.565402453300001
O       6.862808539200000     13.943376420400000      8.239375228600000
O       6.705606979900000     10.925627089300001      4.467920834500000
O       7.309089037400000     12.272316884300000     10.245040358800001
O      10.195557548700000     15.281468977499999     10.154750210100000
Si     10.807129752600000     13.531950181299999      7.010438234200000
O      11.391907891100001     11.285379946300001      3.882892359500000
Si     11.680695894699999     12.918421070799999      3.983787092300000
O      15.226749246500001     14.874420083500000      5.658746062200000
O      15.177769357700001     14.417162076200000      9.843981835599999
Si     12.473963045700000     11.547844908000000      8.712965197999999
Si     11.624090226400000     15.459946926500001      9.259877289800000
O      11.242241522000000     12.151959854399999      7.820466067900000
O      13.808087213600000     11.286337878599999      7.770437006800000
O      11.626549519099999     14.650640974900000      7.873693264300000
O      11.401786215400000     13.439223637800000      5.501835964400000
Si     15.417905269500000     11.582890114000000      7.922809095000000
O      13.067531182100000     12.508680769400000      9.886161078100001
O      16.354771067100000     12.565691159900000      4.550112052200000
Si     16.108976288299999     15.724090499800001     10.280628134200001
O      15.952576739800000     12.833605338500000      7.076778575900000
O      15.862871585000001     11.926744288500000      9.468452501800000
Si     20.447737376700001     10.853761239600001      7.574805892600000
Si     16.314263449599999     13.669032052000000      5.737782207600000
O      17.840283959200001     14.340061040800000      5.729952229100000
O      20.767507588499999     12.467130566400000      7.516819160600000
Si     20.717812204200001     13.884342208700000      8.348545961399999
O      19.672726456600000     13.860446333000001      9.599324109900000
O      20.287187216100001     15.073316405200000      7.331180395100000
Si     18.287597803800001     15.704518012199999      4.942212133700000
O       2.083788035900000     16.506280100500000      8.200612952800000
O       1.965225680800000     21.145347948800001      4.946908837900000
Si      2.736033273900000     20.280592753200001      6.225443092700000
O       4.359191451000000     20.089907401400001      6.038460234200000
O       2.232681016700000     18.777178043399999      6.560932603700000
Si      1.351724979400000     17.891122513700001      7.646393343800000
O       0.986449173200000     19.044145653699999      8.727133830800000
Si      0.281043815700000     20.008540388800000      9.863364357300000
O       5.234785858800000     19.620026260500001      8.422536450000001
O       0.060496180000000     17.370243384799998      6.785345825400000
Si      7.684080149100000     18.893777147500000      3.446363974400000
Si      5.710862548200000     19.702033115300001      6.885607962200000
O       6.802799818300000     17.717951249300000      4.248782563400000
Si      5.553107278300000     19.520182480999999      9.992047225000000
O       6.425678136000000     18.243188833700000      6.690421316400000
Si      9.637516743899999     16.975876396200000      4.276692853900000
O       8.927781636600001     17.359093958599999      5.735473276900000
Si      7.274956683900000     17.210426281899998      5.777080899400000
O       7.937935335900000     20.300345853900001      4.237508096000000
O       6.820146661800000     20.874322757400002      6.558096604700000
Si      7.446219496100000      0.027572306900000      5.181634902000000
O      11.226791336800000     16.970373302500001      4.461282048800000
O      13.488050738500000     16.720554616099999      5.739031742300000
O      14.773598125800000     17.064218315200002      3.634747038800000
Si     15.267017390600000     21.126750025700002      8.716683031200001
O      13.831571906600001     21.100700129700002      9.547108365100000
Si     12.384608057700000     17.808697924699999      5.266062730200000
Si     15.119783846100001     16.539563648800002      5.419790319800000
O      11.745003491800000     18.506160159899999      6.612217022200000
Si     12.211248853800001     18.342080063899999      8.155761365800000
O      11.593584847300001     17.001557458099999      8.807189227500000
O      13.791281644300000     18.119535521700001      8.309403572700001
Si     15.388029036800001     18.031941110799998      8.137499345400000
O      11.704668424399999     19.688643178500001      8.935381294200001
O      15.755312394600001     17.509995683700001      6.621587672200000
O      15.986702345699999     16.938281458199999      9.187502334900000
O      15.818338876400000     19.623665386399999      8.389222884700001
Si     12.312406195499999     20.727395350799998     10.032546376199999
O      16.815100141300000     16.405498242099998      4.521003185900000
Si     20.122608352299999     16.678039620400000      7.143740944400000
O      18.070745315400000     18.268460910999998     10.391991557600001
Si     19.533699608100001     17.839242027400001      9.994504530500000
O      19.110799582300000     16.747003911200000      5.840409399600000
O      21.050164040300000     21.450258722699999      9.489681638000000
O      19.518328011200001     17.504196936300001      8.370394917000000
O      20.654573482699998     18.981563872399999     10.430320956499999
Si      2.998335580800000     15.467829466600000     11.980770329800000
O       4.264989408700000     14.653552289800000     12.561357374000000
O       1.689966699200000     15.160695335500000     12.885233178600000
O       2.453857746800000     14.205471188700001     15.201993758300000
Si      1.164489660100000     14.756037122800000     14.354932232600000
O       4.865201988200000     11.539037831800000     14.491263729700000
O       0.451951414300000     15.966650844000000     15.171132605500000
O       2.679800771800000     15.185386395700000     10.415510176200000
Si      1.910703562500000     10.925162122600000     16.149208102700001
O       2.315385269600000     10.783673833100000     14.403683334400000
O       4.482564893400000     12.870889263600001     16.677941831399998
O       6.400264473600000     15.065280824000000     14.106147155600000
Si      7.408201316700000     14.370855714599999     15.094358815500000
O       7.868835819700000     15.582560093100000     16.220173381100000
O       8.901423851900001     13.963508516499999     14.475184521099999
O       8.019589283800000     10.975786217000000     12.498870360700000
Si      5.904977711600000     14.793996285600000     12.330149032800000
Si      7.764310148700000     12.425116167600001     11.803668010100001
Si      9.917954333599999     13.792060398500000     13.269717967000000
O       9.195713377900001     13.309657667200000     11.907020419100000
O       6.632528273800000     13.252655852600000     12.575347797299999
Si      5.660621494500000     11.892516029599999     15.922591315600000
O       6.886053677600000     12.962867092000000     15.780037389100000
O      10.483735798400000     15.534340593300000     12.939052837500000
O       9.754103426900000     10.656789446900000     14.510532038899999
O      12.077057532200000     11.671749536000000     15.743921496100000
O      11.116564152800001     12.745268595200001     13.609726023000000
O      14.270261097700001     13.322652015199999     12.098739217000000
Si     15.158345584199999     12.238414933400000     12.957245164300000
Si     11.283509758099999     11.260783851599999     14.393043530100000
Si     13.848361007399999     13.773862619300001     10.557382183700000
O      14.273426701300000     11.051136062399999     13.585556882100001
Si     13.191990127100000     11.817908028400000     16.930387676500001
O      14.738949490800000     12.050509071100000     16.435665883599999
O      16.021086794599999     12.703789712200001     14.275822310800001
O      12.753867015699999     15.003316258200000     10.343728648300001
O      16.248515085099999     11.529270960200000     11.975366283800000
O       0.012716477600000     13.648788620800000     14.035693282100000
Si     16.158994540599998     11.825595193900000     15.687079727000000
O      17.492797409800001     12.438550501700000     16.420120737900000
Si     19.032508585199999     12.290849556200000     15.858992262199999
O      20.552658509099999     11.903183306200001     12.306835212799999
O      19.063073391200000     12.908361924599999     14.345952786400000
Si     20.183136971900002     13.218171381499999     13.202823422300000
O      19.543915258599998     14.307669752600001     12.199041682500001
Si     19.195475911900001     14.947931011000000     10.745280062599999
Si     16.169460618700001     10.758799421899999     10.563876435499999
O      19.528849713200000     10.725514111600001     15.680529692500000
O      17.609816362299998     15.183499537399999     10.483076582200001
O       3.282041653800000     17.034369513200001     12.208041643200000
O       2.654439809100000     19.510797336500001     12.810088054700000
Si      3.836665553400000     18.503029838400000     12.337748081000001
O       4.301106916000000     18.965076269800001     10.840854950900001
O       4.924743088300000     18.687249288299999     13.537879939800000
Si      2.361590428500000     20.952742856200000     12.108816916600000
O       1.502996463900000     20.560240453500001     10.786352918400000
O       0.587011099400000     18.272121629099999     16.521176336300002
O       5.897554339800000     21.217906360899999     13.496063546800000
Si      8.776097390400000     16.877123473000001     15.911187343700000
O       8.765650284900000     17.290070171400000     14.227940300500000
O      10.505821639900001     16.513792429999999     15.736498074300000
O       6.282135847300000     16.454933487900000     12.048013685200001
Si      6.230862595500000     19.620665274400000     13.772601545300001
Si      7.201246193600000     17.694767246600001     11.681092683099999
O       8.693185018900000     17.069430063700000     11.441725197300000
Si     10.078136691899999     16.355163011100000     11.357714787000001
O       7.331142073700000     18.939684198900000     12.769048447399999
O       6.725242512300000     19.476658102100000     15.301688000500000
O       5.804429214100000     21.090730279199999     10.391786852099999
Si     10.399958355300001     16.954482963800000     14.134070019799999
O       6.798319991100000     18.505674157100000     10.291898960399999
O      15.529292351900001     16.175731906599999     11.743432290900000
O      11.236453556500001     17.475569140699999     11.203081448400001
O      11.345650020600001     18.146029769500000     13.616782689300001
O      15.477601021900000     17.535410196899999     14.067379384900001
Si     12.141303097700000     18.450622403699999     12.145684319600001
O      13.597788656900001     17.880883983400000     12.319932679200001
Si     15.198685051600000     17.606522906100000     12.463435158399999
O      12.194008589799999     19.954540900300000     11.502901368500000
O      15.980286497200000     18.723272685100000     11.652734349599999
O      16.272983321000002     19.444170819899998     15.871937492700001
Si     17.511951805500001     19.426054808800000     11.702219891800000
Si     21.131709659399998     17.277428834199998     15.625354431300000
O      19.059533194899998     20.176387218500000     14.999957902100000
O      20.578148357500002     18.066240916300000     14.315398525499999
O      18.053923527900000     20.685027751700002     10.786485052200000
Si     16.439254178300001     17.874383255900000     15.313551595600000
O      18.751582899599999     18.913786407200000     12.672425627599999
O      17.990809882000001     17.726776182399998     14.879007380999999
O      16.786192451400002     20.525223708199999     12.999759351400000
Si     19.087473637700000     18.754960538599999     14.212566906899999
O      16.105762442300001     16.898883367600000     16.604342340700001
O      19.962094788000002     16.379549799900001     10.674852335800001
O      19.801860389800002     17.010784631700002     16.581585156799999
O      18.024579014699999     17.018212454699999     18.537026082600001
Si      3.033930092000000     13.612560241500001     16.613803811600000
O       1.908227643300000     12.384386581499999     16.891183451500002
O       2.944168717900000     14.893661837600000     17.670162914799999
O      19.927499905099999     13.091220233300000     16.964364418700001
O       2.798460954200000     21.330501498299999     17.112790770899998
Si      3.937844038700000     21.254866622200002     18.382449820500000
O       4.254654685700000     19.690474907999999     18.699929896000000
O       3.583509833900000     17.581258883600000     16.916580853300001
Si      4.614657214700000     18.225527149800001     18.111063979299999
O       1.041464909100000     19.854950185700002     18.598960718200001
Si      0.587265197600000     18.360152257700001     18.161863755199999
Si      2.964663060700000     16.465542769799999     18.078128830200001
O       1.542962193400000     17.089413717300001     18.632130648499999
O       4.218432975300000     16.947668886300001     19.162965652899999
Si      1.564022003400000     21.367731258799999     18.321130084699998
O       8.535905322000000     18.224702202300001     16.784303970200000
Si      7.218692723800000     19.251176211899999     16.807749969100001
O       7.476463348600000     20.749826239899999     17.466776538000001
O       6.156721869400000     18.353332321000000     17.642236089200001
O      15.597994717000001     16.227213192200001     19.207144932399999
O      16.083676036899998     18.840540037800000     18.428976840000001
Si     16.872102767600001     19.827868343100000     17.353979362899999
Si     19.200134630000001     17.916021912200002     17.821305139500002
Si     16.415855519499999     17.203991378100000     18.201047277200001
O      16.510489608099999     21.422598356300000     17.611911774199999
O      18.464207808600001     19.386795980500001     17.490268999100000
O      20.548841272400001     18.172579012700002     18.737829173400002
O      12.184250779099999      4.429297836200000      5.223003654300000
H      13.034829882000000      4.745545339700000      4.895655762200000
H       7.925769334800000     14.658083766200001      1.062599367400000
O       6.309346538500000      0.826594333600000      4.310058369300000
H       5.878756165900000      1.566757306400000      4.753796075700000
H      12.040890369600000     10.203485863799999      6.226760885600000
O      19.592405977900000     17.559177454600000      2.005025404400000
H      19.513788454200000     18.102261567700001      1.212775379200000
H      20.884584467400000     13.036641608200000     16.865763277199999
O       6.949804188400000     19.284207949300001      2.037757265200000
H       6.629580716800000     18.534817847999999      1.524104887500000
H       6.299137187600000      5.255285332600000      3.212614132000000
O       2.883804684000000      2.155675569400000      5.548425653100000
H       2.570074245700000      3.067182097400000      5.564600886300000
H      14.652267527399999     16.143188227300001     19.044176821299999
O       0.210871911100000      7.927126426800000      4.931515130500000
H       0.187999268900000      7.128987462200000      4.391394985800000
H      19.916519737800002     14.887546087900001      0.681546050500000
O      12.956262123000000     19.051275607899999      4.362031854200000
H      13.488025282500001     18.766135456699999      3.605832296500000
H      17.519782679100000      1.800716369500000      3.849965473300000
O      12.669631008000000     13.055860074100000     17.863949255500000
H      12.984702226300000     13.043812112099999     18.775612477999999
H      13.458518370300000      6.932897438300000     17.724674553100002
O      13.678652581800000     13.704998584100000      0.877203657900000
H      12.988637190300000     13.090219870300000      0.603002516800000
H      14.653248833299999      9.574938952200000      4.462635144500000
