# Supplementary material for: Ground-up generation of periodic slab models of dehydroxylated amorphous silica of varying roughness
Source: Phys Chem Chem Phys. 2025 Jun 26;27(28):15196–203. doi: 10.1039/d5cp01570g (PMC12232287; doi:10.1039/d5cp01570g)
Supplement: CP-027-D5CP01570G-s002 [file CP-027-D5CP01570G-s002.zip › ESI_Structures/Saturated/structure-number_14-alpha_0.02.xyz]

456

O       8.897951866500000      3.022629321100000      3.479696082300000
Si      8.221768686200001      3.196745531900000      4.956571912600000
O       8.427578047100001      3.080802582200000      0.832049129100000
O      10.297798776700001      4.735663283800000      1.922559977500000
Si      8.868607165700000      3.958569994700000      2.136362483400000
O       6.632752184600000      3.709259280100000      4.746113730900000
O      10.082545614200001      0.356072566100000      4.080289650100000
O       7.725548720600000      5.085403414200000      2.422737153200000
Si      5.878855159700000      5.146579534300000      5.268043749100000
O      10.432436175399999      1.101230682500000      1.205209053800000
O      11.709997550300001      3.517563851300000      0.173824611100000
O      13.908874501500000      3.966972360800000      3.541653494000000
O      13.155536012000001      1.298514246700000      0.787765883300000
Si     15.113382528500001      0.740167182300000      4.547437424200000
O      14.532443504300000      0.626280742100000      3.041801098100000
Si     11.486448429499999      5.040144081200000      0.846867209400000
O      11.750274871600000      2.310729456000000      2.837789479200000
Si     11.791289575900000      2.173774312200000      1.102365471600000
O      12.964352465699999      5.415274926100000      1.481215067700000
Si     10.999649013100001      0.769812770000000      2.831230303000000
O      15.610983275300001      2.315899644800000      4.769806541400000
Si     13.315056639600000      5.410079805400000      3.077914460200000
Si     16.765121880100001      6.575852621800000     10.113765464800000
O       1.950438946100000      5.498726298700000      4.964374764900000
Si      2.521102786200000     10.445788063000000      2.961746706900000
O       3.892510729400000      9.513386750600000      3.394134982700000
O       3.057522986000000      7.081174218000000      2.877362216100000
O       1.311382581100000      9.950111705599999      3.988711031900000
Si      3.066528243200000      6.644212055400000      4.524589400600000
O       2.220887447500000      9.582046868000001      1.554498342600000
Si      3.472504380000000      8.486184698500001      2.137150036100000
O       4.589012323900000      8.663321318200000      0.931554547100000
O       4.516686563400000      5.888608816900000      4.703597297200000
O       2.697661509400000      8.050426837200000      5.368486962700000
O       7.109252606700000      9.183138563800000      0.146515408500000
O       9.848014885200000      9.021876466400000     -0.064975384000000
Si      5.817696961600000      9.746799315100001      1.013241253400000
O       6.227183724800000      9.935973115400000      2.601161313600000
O       9.438223820699999      6.582173469500000      4.205266224200000
Si      7.418292622800000      6.574391743600000      1.853389524900000
O       7.484545593500000      7.725336240900000      3.010471941600000
O       8.613463598999999      6.909515044900000      0.788785514100000
O       8.779365802399999      9.944859163100000      2.072131085300000
Si      7.658433970800000      9.334593849699999      3.121100851300000
O       8.053638104099999      9.887840109000001      4.591727635900000
Si      8.564348514300001      9.975892384400000      0.432089784700000
Si     10.096204383800000      7.553853505500000      0.739763205500000
O       7.011120401300000      6.295238538000000      5.141920357400000
O      11.036376265399999      6.385943482700000     -0.021045962900000
O      11.863306903000000      5.699465379800000      3.770863909800000
O      14.384545373100000      6.552880016400000      3.614913797000000
O      10.746314652900001      7.749977824700000      2.247598590000000
Si     10.908862734100000      7.023846700400000      3.710194806900000
O      11.550828242700000      7.966968532700000      4.875621148100000
O      17.652433901900000      9.697025757200000      4.605590566000000
O      20.034812253900000     10.569638094700000      5.271118632000000
O       1.236562388800000      2.812299862500000      5.158785152900000
Si      1.045915468300000      1.217249029300000      5.688151396200000
Si      1.186010809000000      1.166436611500000     10.008108883600000
Si      4.667932814200000      3.468283582300000      7.117105384300000
O       4.321848141500000      3.373013341900000      8.670464904999999
O       3.402124541200000      3.674067883800000      6.158040359800000
Si      1.886973226900000      4.132676272400000      5.915796813300000
O       1.397204809700000      2.503111326300000      9.129232558000000
Si      1.304118897400000      4.110509968700000      9.020431978200000
O       1.277644650800000      4.494032239800000      7.427044227100000
O       4.826302865600000      0.602042996800000      8.782198418300000
O       2.585088373800000      4.708525026100000      9.945475012299999
Si      4.126307462800000      4.167798362700000     10.078126288900000
O       2.241574002800000      0.094577499600000      9.445765380399999
O       8.910079263800000      4.474644925900000      5.740153289000000
O       5.320934531700000      2.062479665600000      6.609544070000000
Si      5.870069201100000      0.838311713800000      7.519241515300000
O       8.722134707400000      1.818503086500000      5.750932686900000
Si      9.927819191499999      0.685176768700000      5.704165383300000
O       5.619848143700000      4.784788725500000      6.862184416100000
O       7.389794823500000      1.213440998500000      7.928554192000000
Si      7.975783303700000      1.972572296300000      9.241808796200001
O       9.473875608200000      2.534378790200000      8.941313502300000
Si     10.276032620800001      3.898672309200000      9.381361437500001
O       6.990930123500000      3.192707205500000      9.625850484300001
O       9.886584480900000      5.084711195200000      8.372949635199999
Si     14.588200179899999      3.592385030900000      4.993152079800000
O      15.280435339300000      4.985080949700000      5.549800055000000
O      11.370013506999999      1.276140113700000      6.192274366000000
Si     12.955665840200000      2.457759060500000      9.490688694099999
O      13.947186361500000      0.524063899100000      5.714332763800000
O      13.138388951500000      1.565795567700000      8.130126958100000
O      13.391293059300001      3.076935924700000      5.992274975900000
Si     12.936071807999999      1.580738203100000      6.501493067300000
O      14.385193538199999      3.167414391400000      9.867154997700000
O      11.877362297700000      3.663590254800000      9.251791989399999
Si     15.938723197500000      3.650312091200000      9.852941918400001
O      16.277463449900001      5.193638597000000      9.385562221600001
O      21.421879184500000      4.559154601400000      9.771977947600000
O      20.952254129800000      1.281070817300000      5.975110337100000
O      18.921166109100000      1.757629869300000      7.589688517200000
Si     19.679108263500002      0.616033713200000      6.691129575500000
Si     17.822374783000001      1.472828741900000      8.767107920899999
O      16.791488795399999      2.703830790700000      8.844061823400001
O      21.187511273100000      0.574290051200000      9.769234266500000
O      18.608861919100001      1.226758355700000     10.170276712200000
O      16.975707803199999      0.134775018500000      8.410031711900000
O      18.637586179300001      0.081624908300000      5.566658062000000
Si      2.037203191200000      9.573350255199999      5.435431818100000
O       0.831184187600000      9.846039599999999      6.494734553100000
Si      8.598110647100000      6.065014669700000      5.472428443300000
O       8.875685275800000      6.931310071700000      6.806309876600000
O       9.248375278699999      9.786333628300000      8.111939415400000
Si      9.909063643000000      6.648115805400000      8.029679388500000
O      10.589779900900000     10.351296386100000      5.191835232900000
O       9.300624355200000      7.465968632300000      9.335902976500000
Si      9.632613960700001      9.051912040100000      9.523183062699999
Si     14.894488642900001      6.561459175900000      5.196365849600000
O      15.181056129500000     10.073692527600000      5.471857734600000
O      11.391974197400000      7.044799268800000      7.490015289000000
O      13.688101706899999      7.047590079200000      6.181256653500000
Si     12.259966186300000      7.805933221000000      6.339262915900000
O      12.422360599099999      9.345159020100001      6.861568430900000
O      15.966743134500000     10.358178943800000      9.408253289999999
O      13.485783276699999     10.419472867800000     10.095891963000000
O      16.139378410999999      7.599549403000000      5.361667309000000
O      11.260739956900000      9.055865883099999      9.754407441400000
Si     11.769118025899999     10.713585021700000      6.254631104800000
O      20.235526024399999      9.681998500500001      7.795400652700000
O      20.415994791900001      8.238039848700000     10.069613921400000
Si     16.519673974000000      9.159693866800000      5.665821518400000
O      17.117572359699999      9.399812036700000      7.156414889000000
O      16.614110733400000      7.798763938800000      9.069518552900000
Si     17.046277720300001      9.338014904100000      8.776904698899999
Si     20.025986082500001      9.688402639400000      9.398536664400000
O      18.400687453400000      9.813564386700000      9.541890197400001
Si     20.899146403100001     10.618824564700001      6.648368198300000
O       1.377785666400000      1.466538203400000     11.616691533499999
O       4.777548193700000      3.065508028100000     11.272978371000001
O       0.364221363600000      1.787158924500000     14.180029051500000
Si      0.162172027600000      2.025564378400000     12.590323553099999
O       5.437237492000000      5.212898930200000     10.401483423900000
O       9.850269689499999      2.057300790200000     11.998887677900001
Si      9.169031042200000      3.530526031400000     12.143590902800000
O       9.804054780400000      4.366005668900000     10.874683833400001
O       7.494772698700000      3.711192698600000     12.083378333500001
Si      6.302619748300000      3.791048502700000     10.980840720900000
O       7.922769988800000      0.836290366200000     10.420101657800000
O      12.269983790200000      1.532814821500000     10.654091120000000
Si     11.007769680499999      0.987159124100000     11.558419445200000
O      15.873266378800000      2.970552677900000     14.188465969799999
O       0.054375196500000      3.645404714000000     12.327350411299999
Si     16.511416132600001      4.521072216900000     14.382479584700000
Si     16.847218783700001      1.587006205800000     14.101168660400001
O      20.326626810200001      1.181046384100000     12.153306707000000
O      16.570722739400001      3.515238826100000     11.345063812699999
Si     17.963990192299999      3.440041827900000     12.182832020899999
O      17.912764145600001      4.469735414000000     13.487293332300000
O      19.219707966700000      3.834241120700000     11.240158741700000
O      17.917837560399999      1.929607330500000     12.888165100400000
Si     20.712357389099999      4.532824823400000     11.247836862200000
Si     19.894634305800000      0.429569814100000     10.769030980800000
Si     21.149074372800001      0.796922587700000     15.268425897200000
O       8.949435815399999     10.033308403600000     10.696912899000001
O      15.708623136600000      6.753531059100000     11.340317728200001
O      14.536849341500000      8.140149960800001     13.263118015200000
Si     14.731787006499999      9.458869224400001     14.220150499000001
O      12.080126837600000      9.507308795100000     12.204863875199999
Si     12.033215529900000     10.143710110500001     10.684583494100000
Si     15.854628095400001      7.238494454500000     12.877734518700001
O      15.822127099899999      5.902031690800000     13.818093686099999
O      15.775688919900000      9.092104676800000     15.385114571700001
O      13.184210542200001      9.819496945499999     14.666627493900000
O      20.609044359599999      6.095388428700000     11.712697360700000
Si     18.348229566400001      9.313852005499999     13.156595154200000
O      19.532656458100000      8.387616497600000     12.510716810200000
Si     19.672525951899999      7.350457857800000     11.240110720400001
O      17.052523884599999      8.356411635200001     12.909712630200000
O      18.420327177400001      9.504853735199999     14.790074736399999
O      18.286660224399998      6.679492621500000     10.705362391000000
Si     14.932567807000000     21.610373308000000     19.901637977600000
O      14.816919478499999      1.731735940500000     19.849882021300001
Si     15.991684884700000      2.890256074900000     19.859350364499999
O      17.567856218100001      1.482865673000000     15.537544969200001
O      16.025228696700001      3.598622223900000     18.375075356400000
O      16.630962030500001      4.756686017000000     15.982972129800000
O      17.470561703400001      2.180956275900000     20.151638415400001
Si     18.568168171600000      1.821503220700000     16.770499245600000
Si     17.134799066399999      4.386650190900000     17.478985901700000
O      20.084597015100002      1.594094536000000     16.224086415100000
O      18.428405056700001      3.394887654100000     17.284905001500000
O      18.089708191800000      0.845191751600000     17.982749180799999
Si     17.833207877400000      0.661131266800000     19.597651849599998
O      15.573627029900001      8.213703894300000     18.093912252799999
Si     17.130753247900000      7.398092440000000     18.103138921500001
O      17.230478379000001     10.273529896199999     17.158077642799999
O      17.381096535699999      5.814613344600000     18.307091612899999
O      17.738093893999999      7.715161165400000     16.589603389000001
Si     16.432398208300000      9.648262713299999     18.494349880000001
Si     17.312732457700001      9.169721270500000     15.922390653800001
O      17.658607479400001      8.602275261699999     19.218525651699998
O      15.578262060400000      3.936553528300000     21.036642654700000
O       8.212938668000000     11.547202133400001     -0.053807074400000
O       2.966233059100000     11.981902098300001      3.303825332600000
Si      1.367797063400000     14.705996963900001      4.386236733100000
O       2.197250894400000     14.885837302800001      2.971191079400000
Si      3.694626167800000     15.502788548000000      2.853833030800000
O       1.845502712700000     13.358462882300000      5.189567052600000
Si      3.117562447500000     12.333104567500000      4.955063384500000
O       4.789000484100000     14.168637410600001      2.751422212000000
O       1.599556742900000     16.023810308400002      5.320887903700000
O       4.445501437400000     13.109931391100000      5.441149925000000
O       4.217849988400000     15.989742945800000      1.288943714900000
O       5.628880210300000     11.342693419500000      0.546670205300000
O       6.201595922700000     13.891955445400001      0.322069345300000
Si      8.063947809100000     13.168445394000001      3.553854510900000
O       9.352647153500000     12.249113994500000      3.950819835500000
O       6.893348256100000     12.762744261400000      4.631571530700000
O       7.532594924000000     12.702780440000000      2.116952880200000
O       8.412542503899999     14.776293536500001      3.695076088400000
Si      6.903891945700000     12.387708095100001      0.669443696000000
O       6.007058826500000     15.218703558800000      4.661387791700000
Si      5.580984680000000     14.927015758300000      1.446618955100000
O       6.742299578400000     15.916570154200000      2.092146586200000
Si      7.152163370400000     15.870301084099999      3.682871963600000
Si      9.127673631400000     11.033805023699999      5.035315834700000
O      21.328949837700002     14.699967857900001      3.953172117600000
O      16.633013389599999     13.340711655900000      3.645979505000000
O      18.755652252699999     11.802134848100000      3.252309224000000
Si     18.084981084999999     13.265122924500000      2.839334052500000
Si     19.880016643499999     15.163399097399999      4.532149360000000
O      18.877336082900001     14.559465221600000      3.422194969000000
O      17.863096521700001     12.154066299500000      5.697094466200000
Si     18.588414620599998     11.047376170000000      4.704262656800000
Si     16.696015384100001     13.250868719700000      5.296129230300000
O       3.818154854100000     16.607695518500002      4.086107556400000
O       2.329437099200000     18.596575705399999      5.132504050400000
O       7.377959298700000     17.389816056200001      4.274567364300000
O      12.167621767700000     21.108955974600001      2.636898805200000
O      14.247464512500001     20.412922797699999      0.949296555600000
O      16.306700417500000     21.128568917300001      4.581132757100000
O      19.689129415000000     16.779991149699999      4.574916748100000
O      18.449759955400001     19.188634710500001      4.525131439300000
Si     19.792333524099998     18.336808377400001      5.028432248200000
O      21.213544237200001     19.037920571499999      4.545939090800000
Si     17.581011729800000     20.384505036699998      5.282985503600000
O       2.430767722500000     15.173697859200001      8.886658622200001
Si      0.939038255900000     14.670789533100001      9.351828883700000
O       5.172290831800000     15.505137168299999      8.513696362299999
O       0.841918384000000     13.233226958200000     10.132562636299999
O       0.283278327000000     15.820142106500001     10.370570226900000
Si      3.661362122800000     16.167294464099999      8.407867604200000
O       3.053655988500000     10.882025999400000      5.737476094700000
Si      5.920930163900000     13.774716101799999      5.447448892300000
Si      6.634665301400000     15.500154805499999      7.748521469900000
Si      9.494152114100000     11.388598904700000      7.816715697600000
O       8.637621077400000     11.707466628200001      6.466177345400000
O       9.083890228500000     12.236715844700001      9.153451962000000
O       6.564155554600000     14.066336521600000      6.934108185100000
O       8.070785042100001     15.730011727100001      8.536852024100000
O      15.218216174400000     12.761253848899999      5.749032768200000
O      12.930254129800000     11.538019547299999      5.447896847000000
O      11.101366266299999     11.598328537200000      7.474180209000000
Si     14.445425067100000     11.390198756000000      6.069586441400000
O      14.712158729900001     12.712165903700001      9.694979062700000
Si     14.596338216199999     11.176461655300001      9.210405430900000
O      14.235785201800001     11.219819814299999      7.658093338600000
O      -0.018426913700000     14.549339764300001      8.039845225400001
O      17.063943315700001     14.658968729300000      6.044951112600000
Si     18.397997586700001     13.961426599399999      9.816982829000001
O      20.878215990400001     12.194859364199999      7.095074383000000
O      18.946963354000001     13.658213559800000      8.319894250999999
Si     20.269148350199998     13.689414629400000      7.340528879700000
O      19.793422018000001     14.472555286300000      6.005741005800000
O      16.805112148900001     14.233519922699999     10.031305629700000
O      19.180143876700001     15.286901654499999     10.362023024799999
O      20.893334721599999     10.915255106800000      9.998744796500000
O       1.289723338300000     21.204239883100001      4.964224145200000
Si      2.870162157100000     17.065850072800000      5.386226601500000
Si      1.045844087000000     19.613501805700000      5.359585405800000
O       3.466489961200000     16.787733924299999      6.899616543200000
Si      3.637819599900000     20.995022119900000      8.978407743300000
O       3.737995074500000     17.365969307800000      9.536843004200000
O       4.032759744700000     19.926708411500002     10.153732886400000
Si      4.838828114200000     18.545797294900002      9.799755768900001
O       3.553767664300000     20.140208481799998      7.513661960700000
O       0.726038114700000     19.465196922200001      6.975468611400000
Si      5.058103144800000     19.597803235099999      7.035445755000000
O       5.649252866800000     18.813683376499998      8.373638831799999
O       5.282582110500000     18.655029526100002      5.691762184000000
O       5.914361197100000     20.952500764000000      6.669261347300000
O       9.666535195300000     20.803344451800001      6.549188104200000
O       9.536885859000000     18.095814845500001      7.934479055100000
O       8.565584368900000     20.285403294300000      8.836362091100000
O       8.165872128900000     17.678964346699999     10.182390651900000
O      10.396413219599999     16.448965129299999      9.860455783400001
O       7.819372416800000     19.083744253199999      6.329607592700000
Si      8.930953836300001     19.589063748099999      7.412994936100000
O       6.649243732000000     16.719139423900000      6.700924102700000
Si      6.820120573400000     17.961160836500000      5.716071230000000
Si      9.059244772000000     16.972350055500002      9.056229965700000
Si      8.710650827400000     20.897744637500001     10.346595495500001
O      15.903551526199999     19.365726391799999      9.126683804600001
Si     19.329146189999999     18.977581689000001     10.110786698600000
O      18.428862626000001     19.356424977100001      8.769624360600000
O      16.949952023800002     19.692077591200000      6.632516964900000
O      19.837420929099999     18.384844047700000      6.668651542600000
Si     20.727548859300001     19.366499249699999      7.647144011900000
Si     17.083328362800000     20.037942653599998      8.209505233800000
O      20.150553298199998     20.894756016300001      7.629495560600000
O      20.753407549900000     18.773539283600002      9.173818387000001
Si     13.571693484900001      0.080471353700000      1.857844584600000
O       1.479589481800000     11.169788033100000     11.708906295300000
Si      0.250499346200000     11.935585420600001     10.954952176999999
Si      9.647776307599999     13.881256841900001     12.597685919400000
O       8.970820766099999     12.626623470600000     11.789843675500000
O       8.494306109900000     15.008797851500001     12.909614574900001
O      10.300327873200001     13.375683459799999     13.990328978999999
Si      9.500067264600000     11.617773369700000     10.640720484599999
O      10.830328920900000     14.604398635100001     11.707424072800000
Si     10.522814659900000     12.164135686200000     15.047118227800000
O      11.138927020700001     11.527231042100000     10.721672499700000
O      14.453786709999999     15.094044572000000     10.747323138200001
O      15.373604113300001     13.125068807800000     12.197789044900000
O      12.985607688900000     11.850288657700000     12.916370101800000
O      14.421195736800000     12.991189905900001     14.717464666100000
Si     14.553762294000000     12.223318382600000     13.259129049600000
O      10.743102466500000     10.788845996399999     14.147721865299999
Si     15.388673920100000     13.778257235900000     10.686965756499999
Si     12.214947984100000     10.486217450700000     13.505344797999999
O      15.341160171100000     10.793655105999999     13.445771530900000
O      18.459308704100000     10.869576930599999     12.628235187800000
Si     18.975989119699999     15.205023797599999     13.471745329199999
O      20.439571735200001     15.478272539400001     12.704639439999999
Si     19.083363967600000     12.327559732599999     12.239435373799999
O      18.877708259700000     15.369054034199999     15.096393909000000
O      18.586388321699999     13.643157731100001     13.128018691899999
O      20.725204487399999     12.336184134200000     12.191051167299999
O      18.639329696699999     12.611514933900001     10.694210746000000
O      10.202643080500000     16.984720243500000     12.580860247800000
O       5.819430453200000     18.269527102600001     11.056229249199999
O       7.667071519000000     17.610477321800001     12.820004523300000
Si      8.802729224400000     16.570302531999999     13.369229437000000
O       8.835829898800000     16.605057564300001     14.993992963800000
Si      7.410116336500000     18.379950942400001     11.402973246800000
O       7.983280423600000     19.913400673300000     11.433209677100001
O      10.259917710500000     21.255993551600000     10.726271263399999
O      12.558624132900000     16.699097488300001     11.432831087700000
Si     14.167636317600000     16.496144114000000     11.488649952799999
O      14.839682553799999     16.521859198000001     12.960287127899999
Si     15.259844996400000     17.323897633500000     14.311837812200000
O      15.376429109400000     18.950149635900001     14.145173068400000
O      14.984070946699999     17.657143690300000     10.695473453500000
O      15.722850315100001     20.005622317499999     11.733149585500000
Si     16.073724929600001     18.834209313900001     10.649673038600000
Si     11.008872837400000     16.209008904699999     11.363445878400000
O      11.606627100800001      0.433125956500000     12.980056856399999
Si     16.268586863100001     20.050129002900000     13.299913503200001
Si     20.382178742600001     16.039044503100001     11.146692459900001
O      16.195740704399999      0.096575338500000     13.805261689200000
O      16.550072905299999     16.638401655599999     15.014935817300000
O      18.100856894900001     16.539529043400002     12.924952996600000
O      17.742600157900000     19.371545596400001     13.284189769099999
Si     18.629910880899999     18.095855496999999     12.663377530800000
O      19.939005555700000     17.692456868200001     11.326849211100001
O      19.559203886399999     20.354674745600001     10.995210118099999
O      19.916955937400001     18.444311415800001     13.763906231700000
Si     20.131352432100002     19.519571167199999     14.963993689800001
O      20.396099680500001     21.072644986899999     14.461272147700001
O      17.732534797600000     18.385439970800000     10.987923509900000
O       6.797668298000000     12.017883659800001     16.716080480199999
O       9.300177954500001     12.061895868600001     16.071167095500002
O       8.806715275700000     15.156115907900000     20.051842240799999
O       8.620123203500000     12.981451246200001     18.471402287000000
Si      9.106180687700000     13.525165516400000     19.919374709900001
Si      8.165421534200000     12.888429887999999     16.927207711699999
O       7.978077721300000     14.411745364500000     16.318156031099999
O      10.939334613500000     15.802502491800000     18.869696153900001
O      10.495351235799999     15.062131339700001     16.425199803600002
Si      8.992476884300000     15.703908825299999     16.356121842400000
O      10.685280137199999     13.077384792100000     20.115330800999999
O      11.946983684599999     12.301863477099999     15.838191388500000
Si     13.411466957600000     12.938201304400000     15.989264832200000
O      13.423567884800001     12.213051211800000     19.787257157100001
O      14.163180610100000     12.209864758200000     17.205317809800000
O      15.605918936100000     13.587629889300000     18.819664014099999
Si     12.252620371500001     13.420924911900000     19.864687018800002
O      12.422110221100001     14.011112388300001     18.357488683900002
Si     14.701062515800000     12.227517500899999     18.759699946300000
Si     11.755450328600000     15.268981761499999     17.481602650100001
O      14.830964514900000     15.918317689000000     17.566123757300002
Si     16.021943077200000     15.058539351200000     18.251955960499998
O      15.587338798099999     10.878014641900000     19.107789012900000
O      17.154174206899999     14.906690942000001     17.066297525100001
O      16.549981276800001     15.966105010500000     19.527079499799999
Si     17.690734078799998     16.057960471600001     16.016627796800002
O       0.862334979300000      0.139121723500000     16.186396508400001
O       1.476648710000000     19.663065112900000     18.109925216899999
Si      1.207580644700000     19.079067426999998     19.654759311500001
Si      0.414358171800000     20.303284054500001     17.065102606200000
O       2.231876394100000     19.707991418700001     20.756913146500001
O       9.766898100700001     17.836159522599999     19.989063933600001
O       8.717538608900000     16.602084684200001     17.719197661700001
Si      9.498679007600000     16.386698955200000     19.170410806900001
O      13.985126939200001     17.021341011099999     15.267630575300000
O      12.638381060400000     18.705043815400000     19.913220538699999
Si     13.913069130600000     17.076850888599999     16.905439772000001
O      12.379937081700000     16.790281755199999     17.244390439899998
O      14.665831490200000     20.843015364900001     18.468413115800001
O      14.232808922600000     18.591702300100000     17.313573887800001
Si     15.325538229699999     19.363245131500001     18.207389626299999
O      15.613280379800001     18.511078060900001     19.563199688099999
Si     15.572773205600001     17.062126891700000     20.285562885099999
O      21.194140674700002     19.551098993600000     20.139056729100002
O      21.419821847700000     19.162122500399999     15.961440082599999
O      16.547525483299999     21.279007191800002     20.132624569099999
O      18.833322504600002     19.601088351000001     15.959258305200001
O      20.671695524600000     20.902888214299999     17.963054960099999
Si     19.984754595599998     20.217059108400001     19.280627794899999
O      18.974928536899998     19.077484033699999     18.668019380400001
O      19.165235574499999     21.361207775400000     20.138082198300001
O      18.244247037000001     17.255377766500001     16.946178873899999
O      16.707710981900000     19.474898382500001     17.372883514400002
Si     18.201635380199999     18.856861863599999     17.248190292800000
O      12.721461418200001     14.351392644800001     21.124625671499999
Si     13.032416738100000     15.912819287100000     21.419846687900002
O      13.939746489999999     18.880786613500000     22.455047283999999
Si     13.058322772700000     19.603659753900001     21.297349118600000
O      13.787608683300000     16.203119539500001     22.865406313699999
O      11.376112568300000     19.498783280600001     21.795266953199999
O      13.841634347099999     20.996300362600000     20.955619556700000
O      14.052203482199999     16.447946234400000     20.254202727900001
Si     14.756808703200001     17.557090474300001     22.954845463400002
Si     11.193247872600001     18.166299973200001     20.740510274100000
O      11.629129686700001     16.743778250399998     21.436455297399998
O      15.988200249500000     17.273555993599999     21.863830997200001
O       2.108332598400000      1.169565341700000      6.936854654200000
H       2.407372570200000      0.270927881700000      7.152173438500000
H       8.923445678600000      2.251421518700000      0.714461982300000
O       1.390633960200000     17.446502817700001     19.639746766599998
H       0.944023145100000     16.992650102799999     18.914526539099999
H       3.144720150100000     19.404070505400000     20.703923237500000
O      15.290953809199999     17.851741249800000     24.458626263500001
H      15.748326180599999     17.132420694800000     24.907381417800000
H      16.380963789399999     15.338005271200000      5.988972413200000
O       8.182546234700000     12.742138630600000     21.027240628600001
H       8.332353765900001     12.999786801100001     21.944023486500001
H       6.002534053700000     12.370332070900000     17.130607073600000
O       5.934574924900000      6.531188229400000      1.172104778500000
H       5.731677004600000      5.708082425700000      0.710516846500000
H      16.103710570000001      4.740687330500000     21.112519370000001
O      17.972450679100000     13.434593518300000      1.228833043400000
H      17.740540549999999     12.647170600000001      0.724037604000000
H      12.405550155900000     21.397701457200000     12.917340638000001
O       9.632617090400000      4.115943314100000     13.593811738299999
H       9.105760727000000      4.841398110600000     13.948438420200000
H      14.647313090000001     19.672929104700000      1.418682445100000
O      12.985241812000000     14.597606512900001     16.152269799300001
H      13.328802357000001     15.216784949899999     15.487926893199999
H       2.195488175800000     10.833140890599999     11.159967504400001
