# Supplementary material for: Ground-up generation of periodic slab models of dehydroxylated amorphous silica of varying roughness
Source: Phys Chem Chem Phys. 2025 Jun 26;27(28):15196–203. doi: 10.1039/d5cp01570g (PMC12232287; doi:10.1039/d5cp01570g)
Supplement: CP-027-D5CP01570G-s002 [file CP-027-D5CP01570G-s002.zip › ESI_Structures/Saturated/structure-number_15-alpha_0.1.xyz]

459

Si     18.816872416799999      3.599941442200000      1.537603217000000
O      19.977827507000001      3.515372207600000      2.722789197100000
O      17.518980270099998      2.778991065900000      2.207669740600000
O      19.375687320499999      2.909802788700000      0.167379059200000
O      18.257828989899998      5.057084009800000      1.141780686400000
O       3.485699833800000     10.532591452100000      2.779563299400000
O      15.579206635000000      5.827046033000000      1.618031961500000
Si     17.215342155799998      6.287390018300000      1.503734846900000
Si      3.729293285000000      3.186262081100000      8.051395515899999
O       4.297726487000000      4.623209094300000      7.506913971600000
O       2.147150175400000      3.070781473500000      7.819029565200000
O       4.425837737100000      1.849783630300000      7.333696664600000
Si      0.614545253300000      3.574256121500000      7.990337724300000
Si      5.008107265000000      0.592390582300000      8.312791655500000
O       0.480030544200000      4.860583560400000      7.058663600700000
O      10.280720101600000      2.194898134900000      6.437039218800000
Si     10.007204004700000      3.490818007400000      5.505137695200000
O       8.390182563300000      3.634156328300000      5.136922085500000
Si      7.318155254200000      4.203526831900000      6.247965124400000
Si     10.409813135300000      1.944153690900000      8.091407466600000
O      10.237435840800000      4.790185277600000      6.460638043700000
O       5.951591213500000      4.748821857200000      5.553580203100000
O       8.961471384599999      1.943848939500000      8.782020251300001
O       6.225104131800000      1.343110002300000      9.037005479599999
Si     12.679773497999999      4.064844924500000      4.320587305500000
O      13.459434371400000      2.657641146700000      4.477592259400000
O      12.783896299000000      4.899055106200000      5.917211868900000
Si     14.358274371300000      4.738468741500000      6.835318874200000
O      13.874008197500000      4.208717603600000      8.291447900400000
O      15.165673878100000      3.499135874700000      6.204680514600000
Si     14.848457755700000      2.174665283400000      5.250087788900000
O      14.629048194199999      0.770251579300000      5.983807937500000
O      11.105002219399999      0.513171342500000      8.312608860699999
O      11.069295100300000      3.702106399600000      4.247040078900000
O      11.400011230800001      3.104521966500000      8.692901307200000
O      15.899205985200000      4.378524292800000      3.731997091300000
O      13.711414364099999      0.017823443700000      8.216534696900000
O      13.409822120299999      5.096463390600000      3.326582357400000
Si     12.406550852400001      4.313915332000000      9.035030445200000
Si     15.080251673299999     21.445584625999999      7.331388297100000
O      16.104519242199999      1.896782426100000      4.262041622400000
O      21.185824292200000      2.319132381400000      7.579876418500000
Si     16.964419141099999      3.185486345900000      3.678306981100000
O      18.204426432500000      3.583305243800000      4.665852956000000
Si     19.817384801199999      3.542077254700000      4.358933201000000
Si     17.929045045399999      0.753617487800000      8.394332516100000
Si     20.398762697100000      1.378725589800000      6.522714487400000
O      20.351421105899998      2.171136135800000      5.096368935500000
O      20.569264377000000      4.875482053500000      4.871483324600000
O      18.906842056599999      1.128217653300000      7.155921747100000
O      16.366877993700001      0.703132758300000      7.944395409400000
Si      2.782936087700000     10.302189605700001      4.236569705300000
O       2.730489407700000      8.687445565899999      4.587722504500000
O       1.032102088400000      6.663852431000000      5.242703973500000
O       3.680341399000000      6.464801508300000      5.705253474300000
O       2.116290001900000      8.186207377100001      7.090272764900000
Si      2.381361377100000      7.499117208700000      5.632587238500000
Si      1.517953425400000      9.664827448400001      7.496496612400000
Si      4.875469483700000      5.721057366800000      6.467738742200000
O       0.459003673000000     10.213372613500001      6.406058639200000
O       0.707693628400000      9.530007975700000      8.874430068800001
O       2.818993122100000     10.613901109200000      7.794848392200000
O       7.926112275400000      5.352500845300000      7.224784094400000
O      10.368383406000000      8.936047604900001      7.779229307000000
O       5.887038516500000      6.903154570500000      7.073747015000000
O       8.475664789800000      7.751523823100000      6.326461326400000
O       7.794826813200000      7.643216758400000      8.799749332299999
Si     10.008414810300000      8.351997646099999      6.294104112500000
O      10.093976203500000      9.326026943600001      5.063265891100000
Si      7.502795269500000      6.945685407100000      7.354778764300000
Si     10.737839596200001     10.733791998399999      4.426805532400000
O      11.177213294000000      7.176902750700000      6.113550275000000
Si     15.040419435900001      5.620856513800000      3.156019814700000
O      11.805567130400000      5.729050829300000      8.337074332100000
Si     11.480690032600000      5.752920316700000      6.749445189400000
O      14.875436250500000      6.206004259800000      6.682656135800000
Si     14.924181912300000      7.897467684800000      6.592050536200000
Si     13.468947600600000     10.288855299500000      5.580496561300000
O      13.644079145399999      8.670067988500000      5.866716848300000
O      14.797605305699999      8.260938710200000      8.188343719800001
O      15.400328279400000      6.935093634100000      4.033226763700000
O      12.369816871799999     10.492336488899999      4.384568384500000
Si     18.618781028800001      9.996831291199999      5.005777915700000
O      17.664323206999999      6.839439224700000      2.937714086700000
O      19.117781584900001      9.078807146700001      6.260584357800000
O      17.785976219399998      9.063291726699999      3.974989760000000
Si     18.812026545799998      7.530279306900000      6.666826235800000
O      17.167331588900002     10.330482638199999      8.685782442900001
O      17.998903736300001      6.744846271200000      5.497630811900000
Si     21.304899945799999      5.829136165200000      5.959415177100000
O      16.224962610199999      8.385051512100000      5.862967819500000
O      20.259510958000000      6.758343610400000      6.765586730200000
Si     17.018206815500001      7.577080612500000      4.357643707300000
O      18.049725770999999      7.717147160500000      8.143377003499999
O      20.063910437099999     10.585434077200000      4.442574700600000
Si      0.564508078200000      0.482589330200000     11.605826845999999
Si      3.560845040900000      3.472876217800000     11.168412722599999
O       1.982856414600000      3.773053965200000     11.401114230599999
Si      0.445632739100000      3.463030818300000     10.984254484499999
O       1.039293696100000      0.743365202400000     13.159541143700000
O       4.323927209700000      4.873104247600000     11.561394652700001
O       3.991044232200000      3.141550371700000      9.644755146400000
O       0.203423048100000      4.063418030000000      9.493503781999999
O       0.162720126500000      1.876331555700000     10.887230229500000
Si     21.499070538300000      1.114817519000000     14.389015226500000
O       5.133722544800000      4.680144572100000     14.020437006200000
O       3.702328700900000      0.120663810700000      9.141580262300000
O       7.111959625300000      1.536589130600000     13.505632561100001
Si      9.077189687800001      3.900932779400000     14.805088211599999
O       7.595165451100000      4.494407964400000     14.513899508800000
O      10.063520382000000      3.239758521100000     13.734286300500001
O       7.351870620400000      2.112850994600000     10.921986366200001
O       6.986909398100000      4.862163425500000     11.986081641100000
Si      7.665331821000000      1.036373346700000     12.043378649399999
O       9.388507213400000      3.737896534600000     11.334089078100000
O       7.517987980600000      4.121800931900000      9.497423205500001
O       9.351037511500000      1.124995423300000     12.167382791800000
Si      8.171231538700001      4.698168947000000     10.895743486200001
Si     10.086644113400000      2.578524982500000     12.239713144300000
Si      7.433645245400000      2.453814376700000      9.212753875100001
Si      5.516034822200000      5.314851365800000     12.544808046300000
O      14.163488316800001      3.027943705500000     12.344990810100001
Si     15.258571975700001      1.935541021300000     12.815383227700000
O      12.685538569100000      4.497920189400000     10.590935708400000
O      11.668723969300000      2.443501483200000     11.881635295700001
Si     12.746939072100000      3.690545809400000     12.019715366600000
O      16.054338091200002      1.439066340500000     11.457255830199999
O      21.290041525199999      2.738489844700000     14.399535444000000
O      16.378599148100001      2.667755300900000     13.804971809400000
Si     17.466086126000000      3.795527582800000     13.297556710500000
O      18.943631222600001      3.719967742600000     13.964605943300000
Si     20.527094138100001      3.969759828800000     13.665006922200000
O      18.002143644000000      1.881960726000000      9.588629239899999
Si     17.613063440200001      1.907417279600000     11.156783468600000
O      18.518873309400000      0.906111296400000     12.046356108499999
O      17.727790978700000      3.472284217700000     11.691316729800000
O      20.906632377699999      4.066504515900000     12.081017597900001
O      20.095334580700001      0.292024320300000     14.086146152400000
O      16.797817412499999      5.230036333200000     13.680161126100000
O       1.413358211700000      9.779023980300000     13.103544746700001
Si      5.178256741600000     10.316256961700001     14.243591315800000
O       3.684368138300000     10.579754227300000     13.800183368200001
O       9.807889837399999      5.448215268900000     14.985050150199999
O       8.860516679700000      9.634868829000000     12.974799504200000
O       9.813113816100000      8.897355746900001     10.359714145900000
O       7.444099991800000      8.209681854799999     11.359147402400000
Si      6.782558445400000      7.988638717400000     12.867359840200001
O       8.933593075799999      6.164666363500000     10.612920389099999
O       5.535671796000000      6.946196026400000     12.661606221400000
O       7.838921322900000      7.225863455000000     13.860510803500000
Si      8.458499946500000      7.657804883400000     10.260700541700000
O       6.103716342900000      9.424417791400000     13.224034554099999
Si      9.097542647399999      9.715965447900000     14.626224754900001
Si      9.493263569100000     10.200581766599999     11.599946897600001
Si      8.972906831700000      6.902400968300000     15.029284339000000
O       9.933471627199999      8.288112137200001     14.970218303299999
O      14.799916237700000      8.467472725100000     10.805498068800000
Si     14.183716176200001      9.086669920700000      9.412726152399999
O      12.530173896599999      8.838629460200000      9.489933927599999
O      10.988515581400000     10.692068426100001     11.856366170999999
O      14.635228442400001     10.654952718100001      9.273919749299999
O      16.084043066900001     10.179176125900000     12.345028861299999
Si     11.092952200299999      9.459167786800000      9.103511167200001
O      20.960481899200001      5.426368808800000     14.279323921500000
Si     21.357165375899999      9.480861404700001     12.734087527600000
O      21.192320526500001      9.302239552100000     11.146579136900000
Si     17.212235282399998      6.787015740200000     13.881699008200000
O      21.051607710599999      8.041657840299999     13.415295983300000
O      16.411412807100000      7.606324711500000     12.756667210900000
O      17.473074960900000      8.611811634200000     10.606736139200001
O      18.805777768700001      6.906721905000000     13.796041317500000
Si     20.340857788800001      6.926262113900000     14.331966875199999
Si     20.964897193500001     10.077211247799999      9.746020819900000
Si     16.207687094099999      8.718235953300001     11.602963159100000
O      19.559009683700001      9.557544104100000      9.184944438400001
Si     18.040114678700000      9.035136307300000      9.123910017800000
O       0.660658165000000      0.677803466700000     15.782977421500000
O       0.753124920400000     -0.015676513000000     18.329247454200001
Si      7.254401338800000      1.593838598600000     15.123449670399999
Si      6.143544747200000      4.316963438500000     15.255655931700000
O       8.633635851299999      2.430706431700000     15.622011517400001
O       6.064544081000000      2.704467760000000     15.659370759300000
O       5.116924872300000      9.412238068600001     15.626250852000000
O       6.012630012500000      5.450296511500000     16.446412956900001
O       7.779700236000000      9.554509921899999     15.533259027300000
Si      6.860572480300000      6.619364048400000     17.276874333900000
Si      6.484382111700000      9.546828426499999     16.530202056699999
O       6.398225486000000      8.207602622200000     17.461665928199999
O       8.271574877300001      6.797421290700000     16.484712260999999
O       7.007326869600000      6.115012331200000     18.825980626100002
O      15.562841918800000      9.351997677400000     16.751000498100002
O      21.184573908099999      9.727855047600000     17.101854859900001
O      20.459278757700002      7.367620591900000     15.925303331800000
O      19.503522134000001      9.662405580000000     15.102424387699999
O      16.777987246500000      7.398808896800000     15.361333900300000
Si     19.965320131900000      8.846457160000000     16.421566182100001
O      18.403531069200000      8.619822117700000     17.175721140499999
O      17.208216222099999     10.226927040800000     15.263146376600000
Si     17.060830904100001      8.710951898599999     16.249798287499999
O      20.531624883300001     10.817113273300000     13.091841248700000
O      10.088353802600000     13.556089026100000      2.154039077900000
O      10.113582816999999     10.980177278399999      2.924377245900000
O      12.367698496199999     14.865277490600000      1.986617429400000
Si     11.121897426300000     14.473876465500000      3.013428378600000
O      16.452102651499999     15.022768944199999      2.797634484000000
O      14.493219561600000     16.377946277800000      1.345413431600000
Si     13.121800372899999     16.295177763100000      2.242097116200000
O      11.995227223900001     17.537488460999999      2.118835457900000
Si     16.004319890300000     16.425704042600000      2.056472001600000
O      17.142435448000001     16.809942546799999      0.950860988400000
O       3.620288073600000     11.135750895599999      5.383882616900000
Si      3.718565232500000     11.664902851500001      6.928528499300000
O       0.724923431600000     14.300835628200000      7.282541432800000
O       2.774918982100000     15.606606636600000      6.450357629700000
Si      2.311631585700000     14.487745048200001      7.515030304300000
O       3.075935021000000     13.128633501900000      7.132882505200000
O       1.248348303400000     10.853104267699999      4.043133718900000
O       5.246993318000000     11.777660356000000      7.511101548600000
Si     21.489447672499999     11.044210675900000      5.078745376400000
O       2.624732323500000     15.028859081200000      9.009252906700000
Si      9.162369928300000     12.226830765700001      2.399151688600000
O       6.861021525000000     14.916454803900001      4.249996910900000
Si      7.775204138600000     13.626098094000000      4.744195857400000
O       9.128286772099999     14.144664340300000      5.430247672800000
O       6.426660276500000     14.252399036600000      8.049610289900000
Si      6.590927191200000     12.721843977200001      7.458385054000000
O       6.968514814400000     12.783727381500000      5.901595702900000
O       7.995766622000000     12.638612646700000      3.475971716600000
O      10.250281673700000     11.887782152100000      5.369525301600000
O       7.789972325000000     12.071571938400000      8.439850395000001
O      10.397095776200000     15.766299970500000      8.792842168500000
O      10.460443981999999     15.923190372200001      3.489735381600000
Si     10.675441670600000     13.581237618799999      5.745007866000000
O      15.736860023700000     15.774639030299999      5.241028058900000
O      13.345878686600001     12.891680748100001      8.623955940200000
O      15.355725818400000     14.725863242599999      8.007168446000000
Si     12.159493387900000     11.999516036499999      7.939075622700000
O      12.922480135900001     15.499751612400001      8.375741423299999
O      11.641809870900000     13.696696383700001      4.329761593600000
O      11.224429676100000     15.169177708699999      6.274536348500000
O      14.886558654000000     11.014409305299999      5.206139925200000
O      11.286690789300000     11.057490774000000      9.061675599899999
Si     13.963014529100001     14.372180330000001      8.848957577900000
O      11.104946252900000     12.979601513400000      7.289056397800000
O      12.877583995900000     10.952520536900000      6.944986274100000
Si     16.021324227800001     11.471480235200000      8.826873806500000
O      15.927718907899999     12.140317195200000      7.345637500200000
Si     11.537260629400000     15.944129194300000      7.591197635600000
Si     16.173902644300000     11.872668524100000      5.737693611200000
O      16.296865474400001     13.259096785800001      4.890422903700000
Si     16.712146877900000     14.736600918900001      4.416844754600000
O      18.253684724100001     15.121192272400000      4.749443783400000
O      17.864214230300000     15.432657142100000      8.426566110300000
Si     21.056338264400001     14.004143240800000      6.189466993700000
O      19.651027595999999     14.041724248700000      7.060366035200000
O      20.903089672699998     15.164431694699999      5.049174834500000
Si     19.436615277400001     15.082221605499999      8.315523552200000
O      17.610624036200001     11.159758794000000      5.530762251100000
O      21.325162362699999     12.602900412400000      5.472516941300000
Si     16.352233326600000     15.981003171099999      8.354672600900001
Si      0.586493437700000     20.197323437900000      6.818644848500000
O       1.355597609500000     20.647793060400002      8.176275374399999
O       3.064984660300000     17.553744968899998      4.610637081800000
O       3.554166426300000     18.199460505899999      6.891891114000000
O       4.457439360900000     19.851693404599999      4.855919607800000
Si      3.752093851300000     16.762531714200001      5.979183642800000
Si      3.116400981400000     19.026591921900000      5.467036532700000
O       1.768290394800000     19.890345089000000      5.681960104000000
O       5.268113177000000     16.146674703700000      5.934230460100000
O       9.604599638000000     19.037278166899998      5.943170642600000
O       6.150449583300000     18.612932856000000      6.496147215400000
Si      5.889201827800000     19.011175540899998      4.909597197800000
Si      6.110174449000000     19.150736215199998      8.014681271100001
O       9.494925650400001     18.347493611200001      3.361063546000000
O       5.779117384800000     17.628474549200000      3.961766234900000
Si      6.506302743100000     16.381888300699998      4.832792358700000
O       7.370341168900000     19.636011129400000      4.467975907100000
Si      8.609448999000000     18.534586886100001      4.740727216500000
O       5.716666727400000     20.726619776200000      7.789010917200000
O       7.950303302000000     17.088615713799999      5.229419453400000
O       7.529384305700000     18.807574921200001      8.813502592000001
Si     10.920782409599999     17.485793683000001      3.403740203300000
O      13.562887444299999     16.333176561700000      3.828714715000000
O      15.838621087400000     17.558838523100000      3.280972466400000
Si     14.882746319300001     16.972265849100001      4.518246458000000
O      11.504434374100001     17.550145559099999      7.244891243900000
O      15.496142748300000     19.900922011300000      7.109846547200000
O      13.801046370100000     18.118937461300000      8.200607644100000
Si     14.981450421100000     18.350260440400000      7.123637548600000
Si     12.217551999099999     20.850438079600000      8.117134732900000
O      11.946819477700000     20.058256719599999      6.719186188900000
O      14.445702451700001     18.079148075199999      5.608196525800000
Si     11.210581692900000     18.692784896999999      6.154372106500000
O      11.716383428600000     18.165311399800000      4.687131438900000
O      16.210091993199999     17.294853687500002      7.375244215900000
O      18.644311574400000     18.538599984299999      7.911778421100000
Si     19.581195397700000     16.056403232699999      4.647083110300000
O      19.465650234200002     17.321452848300002      5.699999493500000
O      20.277728400200001     16.486526724299999      8.079435338600000
O      21.169274665300001     18.878965917399999      7.061728936000000
Si     19.922680955800001     17.820236813200001      7.172178839500000
O      19.858690010600000     16.591843729400001      3.129557780200000
O      21.178639444100000     21.457017441200001      6.320753799200000
O       1.374103333700000     14.829858990700000     13.510406511499999
Si      3.510709969300000     15.352076448300000     10.329471336199999
O       5.025510994700000     14.858488452700000     10.149851098799999
O       2.953762447600000     14.444847835599999     11.543110781499999
O       2.020003860200000     12.362146145200001     13.014694802599999
Si      1.695363897800000     13.775676177299999     12.294528932500000
O       0.483799697500000     13.618342664400000     11.232601169300001
Si      2.121530564900000     11.010261029100000     13.891490636300000
Si      0.053422864200000     14.611086492700000     14.457024388200001
O       9.668401399100000     11.221119091900000     14.835324220500000
Si     10.287583309500000     12.649166341400001     14.277607088600000
O       9.727591688500000     13.264420206800001     12.844409805200000
O       8.430381193000001     11.164235867500000     10.883040723000001
Si      6.517234138000000     14.833398019400001      9.589935485900000
Si      8.301820864200000     12.515137191299999      9.923504611000000
O       9.775280099700000     13.216383185600000     10.100738804400001
O       7.270687569500000     13.656373023000000     10.479910064400000
O       5.866832797700000     11.764821121300001     14.620618883800001
Si     10.490824017500000     13.793538319800000     11.458301014100000
O      10.588534068100000     15.406324607300000     11.401036276099999
O      11.857810802800000     12.215370878400000     13.954610909099999
O      12.006691958599999     13.101521181500001     11.486760658000000
O      14.454543800900000     14.355379318400001     10.454871389499999
Si     15.046889261600001     11.280110261100001     12.902242176200000
O      15.475518799000000     12.766278870300001     12.445545588700000
Si     12.146493858800000     11.737175727600000     12.391659475100001
Si     15.798082108399999     13.669754753599999     11.100766639300000
O      14.853848231600001     11.175617094900000     14.545544456200000
O      13.554294340700000     10.983129776900000     12.277840633500000
O      16.368737529699999     12.621884020800000      9.954577926100001
O      18.462261092399999     12.089607538399999     14.088959526800000
O      20.726669395900000     13.407198404600001     13.811674696400001
Si     19.810812990300001     12.265096890200001     13.150602718800000
O      20.953253739099999     11.706880746700000      9.764588665900000
O      19.448747057500000     12.783380929300000     11.642506049800000
Si     20.616222756799999     13.110933283400000     10.519732252600001
O      20.027360683800001     14.303140725400000      9.609256566899999
O      16.807777803699999     14.841495945200000     11.676599210799999
O      17.267747879400002     15.983802950599999     14.089604540900000
O      20.670182758399999     15.945556144799999     14.362934465000000
Si     17.099999344699999     16.229289938800001     12.490635295100001
Si     17.888048717800000     16.777197825399998     15.396789609400001
O       5.056170369500000     18.354772977600000      8.968728647700001
Si      2.386493670100000     20.711034175100000      9.418575334600000
O       3.608144568500000     16.934993593400002     10.713095565800000
O       2.764973960800000     19.193805158800000      9.831358443099999
Si      4.116344501500000     18.419520258799999     10.285277215800001
O       4.866093195700000     19.298197327400000     11.466077210300000
O       1.729526431200000     21.318514261699999     10.757407470600000
O       7.187319172800000     16.296546130700001      9.738537125800001
Si      7.806704701000000     17.771903941400002     10.074931743600001
O       7.063242163200000     21.063945034700001     11.679606823500000
O       6.259847148000000     19.700386859700000     13.701601075899999
O       7.264740050100000     18.425656988899998     11.476514245000001
O       9.399156144799999     17.608523270500001     10.357372769700000
Si      6.354236485100000     19.643319068099999     12.075644769300000
Si     10.611537927100001     16.544769950900001     10.205225738899999
O      14.282852961300000     18.658386367199999     10.660618843800000
Si     15.746225384100001     17.927989500300001     10.659373621400000
O      12.033301954000001     17.344226064600001     10.233986644400000
Si     13.034374716600000     18.455106653000001      9.610763264299999
O      12.146586614800000     19.815945621299999      9.392962563299999
O      15.838493542400000     16.564774773200000      9.788751197000000
O      15.933125888199999     17.381990754299999     12.208975653400000
O      16.872167585900002     18.929922603100000     10.024143997299999
O      18.430780479199999     17.027412186399999     11.968679680899999
O      20.735952485999999     21.036215588000001     11.633843446300000
Si     18.311142163300001     19.262091403800000      9.331976874000000
O      20.658934894100000     18.081742875400000     12.760407868200000
Si     20.547235374100001     17.542872867900002     14.312882281600000
O      18.681979364800000     19.798349505499999     12.710587522599999
Si     19.459732659600000     21.249293893000001     12.654030364000000
Si     19.268328382499998     18.415431358999999     11.955265119600000
O      19.494844882500001     18.820539840199999     10.386805437200000
O      18.374541805600000     20.853244139400001      9.053524855099999
O       0.625244815200000     12.296769043099999     17.646701205300001
O       0.506692797200000     14.343346982400000     15.974053264700000
O       3.767849186400000     15.350416025399999     17.704298794900001
Si      5.279804656600000     15.045249376499999     17.269663223599999
Si      0.268760471700000     13.906064842999999     17.514860075700000
Si      0.221929714100000     11.210484304000000     16.444546599599999
Si      2.340223572300000     16.005476296499999     18.064787978100000
O       1.287293035500000     14.802704884100001     18.446589684999999
O       1.497811179600000     11.090286893800000     15.401744038000000
O       5.247948381300000     13.544714626699999     16.599273231700000
O      10.103748202500000     13.832522852000000     15.392715886900000
O       6.458961224500000     11.116408304500000     17.114508936699998
O       7.667300771400000     13.252927588000000     15.807429618900001
Si      8.729077316900000     14.452905659300001     16.076644058500001
Si      6.305138647300000     12.418709987900000     16.064678431400001
O       8.889475983000001     14.629754471900000     17.711595603999999
O       8.288634958899999     15.613676285800000     20.189534440799999
Si      7.855177311100000     15.559701591600000     18.625807659399999
O       6.311285705300000     14.993710579100000     18.559134526499999
O       8.287793309800000     15.947039161799999     15.501171364399999
Si     15.686152501700001     10.824872169400001     15.873984705800000
O      15.820595613100000     12.091458219400000     16.862469841799999
Si     18.841143609700001     11.204313101300000     15.457311807100000
O      18.382820564799999     11.630474681500001     16.994058573699999
O      20.218096904199999     14.207052033300000     17.914857380800001
Si     18.778945418799999     14.957015714200001     17.820242439800001
O      18.503581181900000     15.643479075100000     16.386040468200001
O      20.450366457400001     11.841568860300001     15.714706788999999
Si     17.189656212199999     12.315338495900001     17.829570839300001
O      17.568181459900000     13.868867382099999     18.072111658400001
O      16.826966349300001     11.567444613599999     19.238801600999999
O       1.718773731100000     16.795118337500000     16.780310372700001
Si      3.631621349900000     20.002734431099999     16.818903041300000
O       2.554844760500000     19.140562294399999     15.944118213699999
O       0.395103716200000     18.970194296900001     17.585593247599999
Si      1.227007213200000     18.290711216900000     16.370777154399999
O       3.022848543600000     21.515853974599999     16.946686267400001
O       3.831377525900000     19.295486270500000     18.272573617399999
O       1.687616783200000     19.497763906199999     19.857222169600000
O       2.563050245700000     17.074557162700000     19.273835844400001
Si      3.041630103200000     18.624899024400001     19.540099508499999
O       5.041719449900000     20.048306466000000     16.041167994500000
Si      0.467352361300000     19.971572659500001     18.871349035100000
O       0.254261086800000     18.258153680400000     15.091891184700000
Si      1.562339432900000      0.744655931500000     17.130299899899999
O       7.140005228100000      0.001388305300000     15.587241096800000
O       5.813579674700000     16.279084493900001     16.298987916700000
Si      6.461078362000000     19.991630904899999     15.281239670600000
O       7.829896856000000     17.044256034699998     17.861546890300001
O       7.240185481500000     18.605668639099999     15.803236844200001
Si      7.284230730300000     17.055797543600001     16.293067232300000
O      19.067014292400000     17.838543770200001     14.970473622600000
O      16.746263200100000     17.703971027900000     16.124987030900002
O      20.594813664899998     19.900164485500000     19.761099202899999
O       7.026368641600000      2.912769489100000      7.368606948900000
H       6.483913525700000      2.209106923900000      6.976592520300000
H      19.097536918100001     16.945475348700000      2.654819366900000
O      12.355256073100000      4.848799793700000     13.105086347200000
H      12.439776092100001      4.611957892000000     14.035392527100001
H      19.898448681700000      2.110104227800000      0.293666937000000
O       4.060948042200000      2.180759381500000     12.039278957300001
H       3.774200909100000      2.155212112000000     12.959519899600000
H       7.042693120200000      5.159737160500000     18.948162228000001
O       4.099303409200000     18.695988302899998     20.786453614300001
H       3.828707576400000     18.234865904900001     21.587951438699999
H       9.216226384400001     15.796255632999999     20.373251144299999
O      17.209060860400001      7.344370396000000      0.251078647800000
H      18.076807351399999      7.673929041600000     -0.007462633100000
H      17.437798771000001     11.724362467000001     19.967083751200001
O      14.473092082899999      0.733991250100000     13.584932828500000
H      14.997842943000000     21.461001407600001     13.823667070699999
H       4.446235230300000     10.464535305500000      2.752686757100000
O       8.370791573100000     11.778639272500000      1.037720139600000
H       8.930136002099999     11.425036012000000      0.336954971700000
H      16.857540722200000     17.426735303400001      0.265750789000000
O      18.677385332099998     16.149337704099999     18.953599306600001
H      18.990170912600000     15.898706036600000     19.830405694200000
H      15.963236193400000     17.223771197700000     16.417701030000000
O       1.766929188300000      2.332790463600000     17.471480479899999
H       2.347585968100000      2.527413583700000     18.215692226100000
H      19.777506406000001     19.859064255700002     19.250139289000000
