# Supplementary material for: Ground-up generation of periodic slab models of dehydroxylated amorphous silica of varying roughness
Source: Phys Chem Chem Phys. 2025 Jun 26;27(28):15196–203. doi: 10.1039/d5cp01570g (PMC12232287; doi:10.1039/d5cp01570g)
Supplement: CP-027-D5CP01570G-s002 [file CP-027-D5CP01570G-s002.zip › ESI_Structures/Saturated/structure-number_16-alpha_0.02.xyz]

459

O       5.769082613000000      1.027843769800000      3.530947381900000
O       8.695231181100000      3.664264333000000      4.736588399800000
O       8.147400457700000      1.121450817200000      4.601820291700000
Si      9.369517174700000      2.182730121600000      4.922893694300000
O      10.653182960800001      2.154517020700000      3.856894646100000
O      10.402176895700000      4.697637461600000      2.709272934500000
Si      6.547048370900000      1.343896110700000      4.930801610700000
O      15.436385396900000      5.076440850300000      1.891202374500000
O      12.805772100700000      3.429925952000000      2.443924785700000
Si     13.924149331400001      4.729838442700000      2.593129798200000
Si     11.435080004200000      3.528716093200000      3.371831413500000
O      14.314370761899999      4.440732233800000      4.120211726600000
O      11.602911219399999      4.499362155700000      4.822406050900000
O       6.795689483600000      5.568249866000000      4.553071652900000
O       9.280592707000000      6.218151792000000      4.744868861100000
O       6.685437778700000      9.481920797400001      1.568808357500000
O       7.707051839200000      7.304095271400000      2.746821837300000
Si      7.838770938700000      6.843006426100000      4.300971853000000
O       9.471333523300000      9.275899150100001      2.059812588800000
Si      7.981797156900000      8.518416101400000      1.682414448300000
O       8.636758487000000      8.050496000900001      0.139612500200000
O       7.598214098500000     10.439045170900000      3.805548980400000
Si     10.165653342500001      8.506470926400000      0.714724500200000
Si     10.640804737700000      5.674856550400000      4.106494160500000
O      11.354559657999999      9.465865466800000      0.008756224600000
O      13.107607381899999      6.028120694800000      2.116690238700000
O      15.022069509300000      7.600799538800000      2.893371619700000
O      15.307523612900001     10.173751490100001      2.294306996800000
O      12.586284443900000      8.839383010200001      2.282911874900000
Si     15.238726808299999      8.675219188500000      1.584861999700000
O      11.482145358500000      7.064106096400000      3.839593248800000
O      10.966984135100001      7.133689572200000      1.148247755200000
Si     12.098353344300000      7.274688562400000      2.346100335300000
Si     12.777207622300001      9.639395419000000      0.818508961700000
O      14.166093578500000      8.827691226600001      0.313300745400000
O      16.511680845200001      7.675496858000000      1.012592944600000
Si     16.186071347999999      6.521210565600000      2.249790807700000
O      17.499382174600001      6.333148693800000      3.195608894800000
Si     17.709888040100001      6.159601833600000      4.819324244100000
O       6.038423764900000      0.296355903400000      6.107109519400000
O       6.301287616200000      2.917686964400000      5.421538056300000
O       9.769639695400000      1.948512936700000      6.475546539000000
Si     10.125015596500001      2.463188248000000      7.979531995900000
Si      7.299614069000000      4.229960661000000      5.390942926000000
O       9.906661384600000      4.081255973400000      8.082635119900001
O       9.111543286800000      1.916774799100000      9.155551673200000
O       7.643128339700000      4.780639607700000      6.874157432900000
Si      8.704599868600001      5.185608386600000      8.022416881300000
O       7.714366684900000      5.355556769900000      9.312980581600000
Si     12.430482283200000      0.683698797000000      8.916056750599999
Si     15.088063030500001      4.476199108700000      5.518350802400000
O      11.640442553700000      1.983330483700000      8.249401640300000
O      14.085065077900000      5.314921077500000      6.528637851500000
O      13.558121153000000      1.368081505000000      9.910811867700000
O      15.478504130899999      3.005998102900000      6.072757699800000
O      18.142918143900001      2.847788175800000      5.923442873700000
Si     17.260739110500001      0.750873622400000      9.198355328900000
Si     16.780669820000000      2.039935524400000      6.335458580700000
O      18.485501895300001      4.659896516100000      7.795253278300000
O      16.877031719400001      1.619400374600000      7.888525788300000
Si     19.074552021900001      4.109981197400000      6.373538792800000
O      20.656450678500001      3.719282365300000      6.482236428700000
Si     17.339176607999999      5.170079791100000      8.804474690699999
O      16.438899366299999      5.335710809300000      5.351561771200000
O      16.702115057099999      4.003298025700000      9.708995302200000
O      19.028164442700000      5.271458996600000      5.200276300400000
Si      2.687217828800000     10.081780993300001     10.239988568299999
O       2.982330619400000     10.160386925799999      8.649231150600000
O       3.578726645400000     10.549147772800000      6.049070145400000
O       5.759044268800000      9.790629398600000      5.545186931000000
Si      7.290544524000000      9.697229829399999      5.229729807100000
O       8.142916791499999     10.791249766800000      6.390175053800000
O       7.743468714100000      8.140993460300001      5.287284311900000
O       9.227192953299999      9.119359072200000      8.080446445900000
Si      9.983830342299999      7.853351702900000      8.707908835600000
O       9.534618136600001      6.579571017100000      7.801526181500000
O       9.487254232200000      7.583954020200000     10.227190635800000
Si      8.666959465300000     10.610594973200000      8.072583318100000
O      11.550272426099999      8.234178056999999      8.768250677199999
O      13.816936858100000      7.156036405800000      8.428942722200000
Si     14.811198948099999      6.516041129200000      7.375474528100000
Si     13.060652348900000      8.221195899600000      9.355865275199999
O      15.345055291000000      7.761309994900000      6.441494615500000
O      13.730363158599999      9.700138604599999      9.417789121500000
O      16.085491733800001      5.828358691400000      8.066908013200001
O      17.270883257000001      8.333207081299999      8.187047929600000
Si     17.472629774600001      7.901020837000000      9.718862470099999
Si     16.839123686200001      8.407649969100000      6.623720191100000
O      17.819982798600002      7.604519540000000      5.590505546800000
O      16.805451020300001      9.978130284800001      6.264087099600000
O      17.985566640399998      6.346163804700000      9.774688691300000
Si      5.112198758900000      4.104850541800000     15.203805531100000
O       1.193542388600000      4.883553178000000     14.277627096300000
Si      1.931891140400000      3.628274311400000     15.018153682599999
O       5.144108013800000      4.910933124100000     13.790616483200001
O       3.472874275700000      3.939398233700000     15.542777864600000
O       7.353083933800000      3.263009707800000     10.826640062099999
Si      7.509685042800000      4.903382014000000     10.861151935300001
O       9.458849164600000      2.083265764400000     11.817516682600001
O       7.914697404700000      1.166753683100000     13.730084414900000
O       5.858285127200000      2.626007252400000     15.043691501900000
Si      6.966207308400000      1.397983163900000     15.073371668800000
Si      9.488733387400000      1.554282409400000     13.356835296400000
O       9.900703835700000      2.627625969500000     14.555267014400000
O       7.502183363700000      0.592886915200000     10.685012812600000
O      10.715986590200000      0.473089130900000     13.481359715600000
Si      8.374237131299999      2.008517069400000     10.584575350100000
O       6.206478037200000     21.435852449500000     15.256270527600000
O      15.399636757800000      2.606513924600000     11.545581210700000
O      13.000060950900000      1.546305202800000     12.436516516399999
Si     13.801502477600000      2.311299281800000     11.216332324000000
Si     12.213495852099999      0.185400860400000     12.874365132199999
O      17.866209881000000      3.910900083200000     11.997279451800001
Si     19.029067737999998      4.265067411500000     13.079171687900001
Si     19.953258393900001      1.251219990300000     13.724186373000000
O      18.198179930300000      5.065766374700000     14.270072275400000
Si     16.873930642800001      3.051633145000000     11.005480875600000
O      19.575288413399999      2.771731799600000     13.471470172600000
O      20.698830291499998      1.201751774000000     15.167303670900001
O      18.613461056599998      0.249576907700000     13.640469530100001
O      17.653882383500001      1.708772586400000     10.478919064899999
Si     17.305033035899999      0.418274077500000     14.576589024200000
O      20.985247257600001      0.545704638200000     12.684478918700000
O      17.405082781600001      1.923103297400000     15.131423348000000
O       2.600262583500000      8.564866121900000     10.913350218500000
O       1.274708496300000      6.812325067100000     12.550513758599999
O       3.999114613000000      6.964928273800000     12.530135390500000
O       2.567199018100000      9.028918907900000     13.511590050000001
Si      2.595520551800000      7.822019423900000     12.378197967700000
Si      1.914845848700000     10.471789556199999     13.934401884200000
Si      0.219827465700000      5.878954448500000     13.427729739300000
O       1.526522912200000     10.522823640000000     15.536077734799999
O       0.614936746800000     10.730516975600001     12.980199115200000
Si      5.421078009400000      6.254692639300000     12.891501879600000
O       8.970952794800001      5.265947021100000     11.560505008800000
O       6.261530311100000      5.666541707600000     11.583746015399999
O       8.027706209700000      5.693710818400000     14.803128088599999
Si      9.574990731500000      6.796434635600000     11.616763440300000
O       6.345138070100000      7.333520008800000     13.753877761800000
Si      7.988901167900000      7.188128614200000     14.079364745700000
O       8.576683526300000      7.576358011100000     12.626203221400001
O       9.152327461600001      8.012612775399999     15.006482208000000
O      11.061534272799999      6.813561296400000     12.240998930300000
O      13.157098726499999      7.525993742900000     10.820793621200000
O      15.652806082400000     10.288414909600000     12.004151001600000
Si     12.523813882000001      7.500817308600000     12.302490968500001
O      12.447841441900000     10.102393837799999     15.075627532900000
Si     14.514245642500001      6.946176258900000     14.321923326300000
O      12.570452196000000      9.064241212300001     12.758887409400000
Si     15.980601021300000      8.713171332300000     12.113672716500000
O      13.362651815900000      6.429053440700000     13.262379516499999
O      15.268719993099999      8.043749655599999     13.371810595800000
O      15.616312814800001      5.848860155700000     14.844667828700000
Si     12.299876789500001     10.500601114000000     13.483336682399999
O      13.667165691599999      7.666818071400000     15.508725587600001
O      20.431411818600001      5.051360260400000     12.671878220600000
O      16.057842773400001      8.006535381599999     10.651782341800001
O      20.953281315800002      9.158812101800001     15.230161407700001
Si     20.037698530400000      8.233452273799999     14.348064660000000
Si     19.010607750100000      9.618272413500000     11.790751680600000
O      20.819882767500001      6.790812356800000     14.429508696499999
O      19.984734644000000      8.723439620900001     12.818672229800001
O      18.545992893299999      8.318159172900000     15.045629276200000
O      18.188116023700001     10.992181183100000     12.278939661600001
O      20.273326937200000     10.459371784100000     11.061385297699999
O      18.568621600899998      8.854803124200000     10.385781252599999
O       0.789765282400000      3.159276154900000     16.164029271899999
O       8.067038881900000      1.739898591100000     16.260928355600001
Si      9.696371580099999      2.029604794900000     16.098226492300000
Si      9.918510792499999      4.619975295100000     17.536306045900002
O       8.280618986100000      4.499854446100000     17.310622119400001
O       5.946603957300000      5.054378636500000     16.291221781299999
O      10.418239325000000      3.149318239900000     17.055076922400001
O      10.402176245200000      4.937821910400000     19.062523820300001
Si     21.039168697699999      2.171964648400000     16.437520251500001
O      17.055124600799999      4.058193613300000     16.429886606000000
Si     17.913214347899999      2.697632170300000     16.492249691300000
O      17.265105083800002      1.631760677900000     17.652367945600002
O      19.520196083599998      2.866051191500000     16.715033399100001
O       0.005112186600000      1.114839715800000     17.642442515100001
O       8.177397175099999      7.048038892600000     17.073490547199999
Si      9.861418277400000      7.402610093200000     16.377414783799999
Si      7.513298517400000      5.640697345300000     16.408390039499999
O      10.477872946400000      5.898067895900000     16.625019930499999
O      15.857835020500000     10.254036958500000     18.981746946000001
Si     12.768326542000001      8.897218996699999     16.137227588100000
O      11.257091062800001      8.336462527700000     16.617893158699999
O      13.894910436100000      9.539180560100000     17.207762044199999
Si     15.479115342800000      9.987233576900000     17.404212756400000
O      21.277402086500000     10.047267472300000     17.611583575099999
Si     21.445687802799998     10.465508960099999     16.016616811900001
O      16.511146498399999      8.875971684600000     16.785431626800001
O      20.025974566300000      9.608175058700001     19.926298345500001
O      17.577341701000002      6.496699992300000     16.515421518299998
O      19.028888823399999      8.420709680900000     17.686551181100000
Si     19.824770392600001      9.727255201300000     18.300512271900001
Si     17.095544481499999      5.394394195200000     15.436639682799999
Si     17.918608814999999      8.104182227300001     16.538632135899999
O       3.685117153500000     12.670282710800000      4.753488175100000
Si      4.746028396900000     11.226259599100000      4.961027685200000
O       4.961952349600000     10.807825650000000      3.331951003300000
O       6.768755758500000     12.093538023600001      1.767880203800000
Si      6.438594565400000     10.750851003999999      2.630356190300000
O      13.628710278100000     13.680460414000001      4.708649906900000
Si     12.365399666200000     12.640487143200000      4.379338136300000
Si     15.168769472799999     13.201254309299999      4.339195157900000
O      15.102662151900001     12.803014371000000      2.689417029500000
O      13.029425330700001     11.402774688499999      3.556797068100000
Si     14.227500080200000     11.418840469699999      2.386115174400000
O      11.039700397700001     13.525796789099999      3.732474528500000
O      15.400420121600000     11.719991819100001      4.994503342500000
O      13.254100757900000     11.209401973200000      1.030467958000000
O      16.305260597600000     14.182125055600000      4.998747189700000
O       3.324631034200000     17.305536970700000      4.854402196400000
O       2.213401741500000     14.879861702700000      5.884337431300000
Si      3.371344444400000     13.597431617700000      6.027505163900000
O       4.636396339600000     14.852693347100001      6.133269386100000
O       3.104505095200000     12.723970982999999      7.386599775100000
Si      3.723878071600000     11.152981275600000      7.561675289000000
O       4.962180971700000     12.948921851800000      9.750980101900000
Si      3.458804589600000     16.009186992499998      6.011234736400000
O       5.262130831500000     11.297552577499999      7.988043007500000
Si     10.282195388900000     13.410808323199999      5.249905514100000
O       7.408443574000000     10.778023508600000      9.012957694000001
O       6.115471182900000     12.291954637300000      5.250469368000000
O       8.699635343500001     13.126094302500000      5.327401080200000
Si      7.417505830600000     12.479084118799999      6.110844348400000
Si      6.359192434800000     12.243606107100000      8.875357712800000
O       9.832470507400000     11.709013355400000      8.358537083700000
O       7.105769671600000     13.076178076300000      7.568717385300000
O       8.948436904299999     15.462158064000000      8.010550887999999
O       7.232175713500000     15.713147065199999      9.953397442600000
O       7.385750462700000     12.983505689499999     10.099801556299999
Si     10.529160464200000     15.219036678700000      7.654926067100000
O      10.609002984000000     14.751260457100001      6.109519020300000
O      11.429970423600000     12.203174647699999      5.728132114800000
O      12.400247583100001     11.848818260500000      8.850341101600000
O      14.833002873900000     12.268194925400000      9.701004999300000
Si     13.887497984500000     11.239084613899999      8.866697674299999
O      14.630889629000000     11.119957357100001      7.424963579300000
O      11.071889155599999     14.068004527699999      8.671115935000000
Si     10.961623230700001     12.524921991899999      9.193788990700000
Si     15.923925349699999     11.312988995600000      6.477796030900000
O      16.672794234500000     14.373276857500001      9.541148978600001
O      16.913011554899999     12.527164732599999      6.973158009700000
O      17.896717048399999     14.925769990899999      7.314098194200000
Si     17.491170274200002     13.835002335300000      6.158876283100000
Si     17.595866191999999     15.481629031200001      8.817709399000000
O      18.914088675900000     15.811545587700000      9.801627378999999
Si      2.114804883500000     20.087342467199999     10.474994932900000
Si      1.303879220100000     17.306534962699999      9.958142489600000
O       3.623099872500000     17.184931038599998      7.250641389700000
Si      5.029322311900000     19.552857354499999      9.600613239799999
O       1.528473713100000     20.403133703500000      8.976545039900000
O       4.761886079200000     17.946923651700001      9.463151076100001
Si      3.466944798300000     18.422001284499999      6.107219163700000
O       2.166635583200000     19.343723027399999      6.509659914500000
O       1.180926118700000     17.823374988099999      8.425305175500000
Si      1.130221909500000     19.343106836600001      7.767704248100000
O       4.697756835400000     19.462262114700000      5.881965109100000
O       3.757874404800000     20.237991948800001     10.364033757200000
O       5.427695627600000     20.309481878700002      8.265301506000000
Si      8.486773877599999     16.430336470499999      9.236403793799999
O       9.820605808800000     18.849633534399999      7.062566917100000
O       7.258491840700000     19.444508718400002      6.519163522300000
Si      8.345735003600000     19.098409243399999      7.697502426800000
Si      5.862432985400000     20.286083034800001      6.647358477900000
O       8.201861351800000     20.390794874800001      8.724321428500000
O       7.918010850600000     17.813886707399998      8.584931379100000
O       9.656701870499999     16.606041294899999     10.316672028699999
Si      7.993254059200000     20.590480323500000     10.310601582700000
O      15.095520890400000     18.864575909399999      7.719635253900000
O      13.351063091700000     21.359674760699999      7.728037106100000
O      11.294427613300000     16.650086810700000      7.784807571900000
O      13.721810930200000     19.799177648000001      9.693014465799999
O      11.295516532900001     21.268405259500000      9.548807527499999
Si     11.156445093100000     18.268586633799998      7.879782416100000
Si     15.664643970200000     17.888444089400000      8.952360253600000
Si     13.690207918300001     19.764643608699998      8.005836533000000
O      14.490873369399999     16.928518883300001      9.532004322000001
O      11.025710167800000     18.801261018400002      9.371924584100000
O      12.531085806400000     18.896958006100000      7.261698673000000
O      15.916325794000000     21.418850254599999      9.564125231400000
O      18.587644791900001     21.310814420800000      8.995789577700000
O      16.907042438200001     16.933950758200002      8.543090568300000
O      21.140941495000000     19.793979115999999      7.264221765800000
O       1.255980518500000     14.042177387800001     13.287481483900001
Si      2.818626937500000     13.388342745899999     13.429640858100001
O       3.522105708600000     13.500186231500001     11.972392624399999
Si      4.498905197600000     12.395581666700000     11.182308331900000
O       2.850279048600000     11.806303626200000     13.789296959500000
O       3.617889860800000     14.177132173200000     14.620653214600001
O       5.007777163300000     15.701167666600000     11.165383884800001
O       3.759529938200000     10.939697537100001     11.107605056400001
Si      0.125541845300000     11.148431527600000     11.485058476300001
O       1.239234520200000     10.817246157000000     10.382592517200001
Si      7.246456140000000     12.874516541400000     11.685338762100001
O       7.195898585400000     14.463787627800000     12.301307467699999
O       8.469109792799999     11.983474406599999     12.300540351700000
O       5.839073307200000     12.165188153200001     12.135973071800001
Si     10.073096636500001     12.254340083500001     12.304986724000001
O      10.188532203999999     13.529490644199999     13.310468229300000
Si      6.647511647100000     15.716254660900001     11.451694845500000
O      10.481356968200000     15.485684919300001     15.208496391500001
O      10.665026422800000     12.493234150699999     10.805142653100001
O      10.742088671799999     15.992265339099999     12.689829775100000
O      10.807520789800000     10.979859390800000     13.035574144500000
Si     10.989818264800000     14.849893439400001     13.770961298100000
O      13.269419924199999     11.795762943700000     13.092705959600000
O      15.030461054400000     14.073492557700000     13.266694835399999
Si     13.697664699000001     13.236739155700000     13.809249047600000
O      12.536787282700001     14.346194897800000     13.898124091200000
O      14.142834616700000     12.712239001400000     15.313845011000000
O      14.431392913100000     14.622751003599999     10.817198035200001
Si     15.768388270100001     12.407836950800000     15.426068857700001
O      16.399730176100000     11.703905019400000     14.097947550600001
Si     15.566878091600000     13.526893664199999     10.404910282800000
O      16.407271218999998     12.828123307000000     11.620264986200000
Si     13.852200845300001     16.150607394100000     10.802062747900001
O      21.337095957500001     12.808287124800000     11.447729166900000
Si     16.278284404800001     14.846151156800000     14.062711823500001
O      16.434637867700001     13.945776741200000     15.445873683900000
Si     16.678079902099999     11.506466122899999     12.517341970800000
Si     19.314314050699998     15.305146881900001     13.867441215099999
O      17.755267258200000     15.059631815500000     13.336149167000000
O      20.076748665400000     13.538619925900001     13.786963100900000
O      20.228663884500001     15.206686670500000     12.173265268000000
Si     21.292913405800000     13.839747105200001     12.650912853700000
O      19.355207264200001     15.030503093300000     15.462814710500000
Si      4.175325880900000     17.016096186300000     10.731264620599999
O       1.531475716900000     20.945827040400001     11.727090424900000
Si      0.455051394000000     20.752151032200000     12.949003843700000
O       1.318483313000000     20.918053540199999     14.334353382900000
O       4.544065021400000     18.130564010800001     11.994024826700000
O       1.514351805400000     18.627701298300000     10.900057157399999
O       4.509551933300000     19.305848677899998     14.908359101500000
O       3.327265639200000     16.658280608799998     15.137734990600000
O       2.007995172900000     18.764779834999999     15.643715310199999
O       2.683764632300000     16.486606087900000     10.354763699799999
Si      1.338994468500000     20.231116633700001     15.820228259400000
Si      3.542833488200000     18.205939180400001     15.647493935700000
Si      6.128375433800000     18.560274534099999     12.169412303800000
O       6.509719983900000     19.542432181399999     13.362529884500001
O       7.000426604100000     17.195202808800001     12.163113576900001
O       6.469738151800000     19.607360890399999     10.713183924699999
O       9.325293388100000     20.168834519000001     11.060384815600001
Si      6.066855684700000     19.842790174299999     14.940164011500000
O       6.956526421800000     16.482823197100000     15.187089241100001
Si     10.919129788399999     16.846914708200000     11.311275964800000
O      11.042121430200000     18.374059116100000     11.750552695200000
Si     10.979229434100001     19.846396914200000     10.663862340000000
O      12.251441565200000     16.178009339900001     10.601684739800000
O      15.087393774500001     18.919766291799998     13.778442365300000
Si     14.748784550900000     20.460768435999999     13.438965325900000
O      13.326765001300000     17.268034223000001     14.745627194200001
Si     14.600844688800001     17.361293870400001     13.688751270899999
O      12.013044499499999     20.598202904299999     11.740807295800000
O      14.200285911700000     16.919115119699999     12.205918116299999
O      15.763170927799999     16.383803014400002     14.266540692700000
O      13.288048984800000     20.959462485100001     13.963812762000000
O      14.906398548900000     20.655199747200001     11.857575081500000
Si     15.175321590599999     20.226421046900001     10.348242374100000
O      15.903877964599999     21.479172163200001     14.031162884500000
O      16.148290793299999     18.882009460500001     10.189939230800000
O      21.014119727200001     19.386192928600000     13.058896192600001
O      20.007284257799999     16.883483291800001     13.994249242800000
O      18.670973821400001     18.994687611500002     14.323977968599999
O      19.435695387799999     17.731273165600001     11.689898343299999
Si     19.822897142599999     18.285654623799999     13.243980643500000
Si     19.944651786100000     16.359597993400001     10.908222045600001
O      21.442493630700000     16.514523606699999     10.312771997400001
Si      3.478566295200000     15.196967142900000     15.895452971899999
O       0.639343628800000     13.186627553699999     18.630684182500001
O       2.330614997700000     14.566063472600000     16.840192132900000
Si      0.839192567700000     14.305000018299999     17.409469029200000
O       4.682847021900000     15.471069468800000     17.026811600300000
O       0.315531318100000     15.749086042600000     18.012723057700001
O      15.867682542000001     11.393925323300000     16.664363285099999
O      20.568072450399999     12.125865481000000     20.700574244100000
O      20.571078456300000     11.699414689499999     15.547729429500000
Si     16.599884224400000     11.470896410300000     19.838673384700002
O      21.170930452099999     14.817988801100000     20.428049792300001
Si     20.012414392899998     13.308232379200000     15.616453347600000
O      21.443031355599999     13.893161382900001     16.173689791299999
Si     20.849433305300000     13.356538588399999     19.682302517200000
O      18.850920519100001     10.977404652300001     18.037312890300001
O      19.478948662299999     13.526401260800000     18.825508353400000
Si     18.469924934700000     12.549703719900000     17.990302554700001
O      18.589300179199999     12.938614635500000     16.431899972899998
O      16.998311193700001     12.646481017399999     18.729937125399999
Si     19.552541645300000     10.840058931100000     20.941304588100000
O      17.958482994600001     11.077346572500000     20.660028854899998
Si      0.281586378100000     16.098587822700001     19.601949802099998
O       1.812156450600000     16.438590950100000     20.059951074600001
O       1.924840130700000     20.840815360499999     19.914985511099999
O       2.144048324500000     20.927538569399999     17.079484875799999
O       2.420160907300000     18.689964864200000     18.586633795400001
O       4.282893597200000     18.079346272500000     17.083898815600001
Si      4.986631754000000     16.846304988100002     17.891389902699999
O       4.318445816300000     16.996199779000001     19.407811276600000
Si      2.849430084100000     17.664715193599999     19.807103306799998
Si      2.674329605200000     20.331798019499999     18.519342490400000
Si      7.439822087900000     17.449767067700002     16.423299901600000
O       6.615617519400000     17.099964963000001     17.832865841299999
O       7.009311023600000     18.967063132100002     15.930410953000001
O       9.041232571200000     17.254903469399999     16.719015623899999
Si     10.405534844800000     16.998795607000002     15.838558341100001
Si     13.311744991699999     17.398638080200001     16.375209193200000
O      14.118231119800001     18.806633910799999     16.982525970699999
Si     15.550479853000001     17.885750644800002     17.179740889500000
O      14.667824404799999     16.465789278799999     17.010393079100002
O      11.775837820800000     17.166650982699998     16.823311104599998
O      19.293097843000002     21.480275851500000     17.658082574800002
O      21.089057361300000     20.068716871800000     18.862227267200002
O      18.681098422600002     18.860399249499999     17.183574446500000
O      17.074035748099998     20.549520454500001     18.638983211199999
O      18.885881923500001     18.999982606600000     19.861906211800001
O      21.256881365600002     20.227384951700000     16.301919579300002
Si     20.847617984500001     21.084471766099998     17.646256299600001
O      17.484019248399999     20.853610191100000     15.958875968299999
Si     17.836503166899998     19.023946979600002     18.635858590800002
Si     17.929635849000000     19.090646137499999     15.728949860900000
O      16.523603332099999     18.018564691800002     18.516292585700000
O      16.542508307900000     18.278526841000001     15.891795346300000
O      20.859759991000001     17.426542803600000     19.732236208100002
Si     20.582768595000001     18.981383589699998     19.961057425400000
Si     17.728818247400000      0.090306295100000     17.593588701400002
O      15.565652610300001     12.022733914700000     20.982164928700001
Si      1.595554048100000     19.902054548300001     21.249405434200000
O      21.485654110399999     19.447261348800001     21.258013286899999
O       1.767293592400000     20.710729124099998     22.652622245500002
O       2.674623231400000     18.628890273400000     21.158216847300000
O       2.004648033600000      2.336932926200000     14.000435744900001
H       2.817779916900000      2.260219813000000     13.487953278699999
H       6.427638108200000     12.921698085599999      2.125621292100000
O      18.905393277799998     13.609683734500001      5.375081034700000
H      18.866779119899999     13.108813206200001      4.552150855800000
H       4.810389342600000      1.124070681700000      3.531883777200000
O      10.371095069400001     18.165465866400002     14.702147532700000
H      10.954173810500000     18.093347445599999     13.932714451400001
H       7.224036224500000     15.557042320400001     15.243424107399999
O      13.192818805600000      3.827498794200000     11.033363947300000
H      12.246939781800000      3.863844383900000     10.848917666700000
H      18.534853312199999     20.667961778300000      8.279732294100000
O       4.246900698700000     20.794371262599999     18.533801233700000
H       4.726565799600000     20.611970953299998     19.349434842600001
H      14.665325453700000     12.182078093399999     20.676205216600000
O      19.813114079500000     10.434868974900001     22.503951871200002
H      19.236706788900001      9.747152413700000     22.854889472100002
H      20.884631064299999      3.067295507700000      7.153288432500000
O      16.650095940100002      0.652085455600000      5.471454607000000
H      16.386764363099999      0.757774863700000      4.549956883200000
H       2.658330839100000     21.002568020100000     22.873321653400001
O      17.615480307999999      8.632318697600001     12.691534193200001
H      17.900398285500000      7.709482499700000     12.755054035900001
H      20.865939662999999     19.418748239799999      6.418474169200000
O      10.418208556300000      0.593414837700000     16.416999503400000
H      11.378457431699999     22.129511422800000     16.506631914500002
H      10.252068019199999      4.235048500800000     19.704949588800002
