# Supplementary material for: Ground-up generation of periodic slab models of dehydroxylated amorphous silica of varying roughness
Source: Phys Chem Chem Phys. 2025 Jun 26;27(28):15196–203. doi: 10.1039/d5cp01570g (PMC12232287; doi:10.1039/d5cp01570g)
Supplement: CP-027-D5CP01570G-s002 [file CP-027-D5CP01570G-s002.zip › ESI_Structures/Saturated/structure-number_17-alpha_0.04.xyz]

453

Si     15.300396774899999      4.586191711400000      5.531943369900000
O      13.944028201700000      3.618500827300000      5.288154131800000
O       3.367724314000000      9.069790880799999      0.756459085200000
Si      4.469945652500000      8.087781433100000      1.445560132500000
O       4.901573637700000      9.436069582300000      4.786932070500000
O       4.077867396300000      7.442917303100000      2.998950177700000
Si      5.349037354200000      8.341025454900000      3.657139388100000
O       5.739830902100000      9.004769068900000      2.153218600300000
O       6.534216625200000      7.401940020000000      4.292382204300000
O      15.566594416699999      5.768885711000000      4.435469267900000
Si     15.778741940500000      7.386178481100000      4.782823578600000
O       0.657076433200000      1.206380988300000     10.706351345900000
O       4.693349351500000      4.665369410500000     11.509704077100000
O       5.028545197600000      0.541867922000000     10.707609306500000
O       2.560169466500000     21.341953413399999      9.727181197400000
O       5.811042270300000      4.861020050800000      9.293598149099999
Si      9.096370413900001      2.300598281800000      8.291504453900000
O       9.186938081699999      0.634983895700000      8.289243816100001
O       8.826412280000000      3.356268320600000      6.970724088100000
O       7.884933795800000      2.795151344200000      9.314652776399999
Si      7.355361303400000      4.340962603300000      9.598861132900000
O       7.713334944700000      4.743817244400000     11.169983990000000
Si      8.716806687400000      5.030847943200000      7.091409744000000
O       8.274426466200000      5.301133589700000      8.637746461500001
O      10.612572562600000      2.728283923900000      8.771078634200000
O      10.394278817400000      4.922314001400000     10.760617398000001
O      13.200438614099999      3.696565156300000      7.817953784500000
Si     12.186075461500000      2.525088459100000      8.487177847000000
O      15.233682640000000      3.647184109300000     10.008922506699999
O      12.896400805600001      2.183505456600000      9.912725309800001
Si     14.392434789299999      2.339995116200000     10.569317031200001
O      15.051930175500001      1.658133883600000      6.631252272400000
Si     13.690596338900001      2.590334157200000      6.579372754800000
O      15.108220390200000      0.949269921900000     10.246263148900001
O      12.438659288600000      1.543645132500000      7.069399817500000
O      12.845498603199999      4.612127941000000     11.634127539600000
Si     11.290375878500001      4.134189969700000     11.855830385699999
O      16.575069558199999      3.522800040500000      5.524376657100000
Si     16.600496282600002      2.267714458600000      6.624309575600000
O      16.742653730299999      3.022578094600000      8.017464817500001
Si     16.724554044400001      3.839570374100000      9.397835376200000
O      19.301946849699998      1.399450558800000      8.735378876500000
Si     19.293136075800000      2.859927673500000      9.418134457300001
O      17.901619550400000      3.100126422600000     10.296457403100000
O      17.777825703000001      1.105046999100000      6.523782528000000
O      20.488291572700000      3.098853397100000     10.470967056299999
O      19.380391300100001      3.909983232100000      8.147976259600000
Si     18.380589929900001      0.356840533700000      7.909110699700000
O      17.545518527900001      0.711033312000000     11.193675174499999
Si     21.113039795300001      2.061994342400000     11.576444707400000
O      17.001329881200000     21.482450505599999      8.684790334200001
Si     16.443264503500000      0.055586746800000     10.199287695500001
Si     18.865232660400000     21.465588477299999     11.812740261500000
O       4.051130709600000     10.036851801399999      7.222746730900000
O       2.173090195200000      8.486340112400001     11.415982006600000
Si      3.052003226500000     10.177785149800000      8.499289813700001
O       2.576321244000000      8.650009605899999      8.797184180400000
O       0.909150888800000      6.929318861400000      9.821919222000000
O       3.660694094500000      6.618460721600000     10.054319945100000
Si      2.365386909100000      7.624641546700000     10.038519571400000
Si      4.996994066700000      5.793754362000000     10.444889044700000
Si      5.356900035600000      9.656011785800001      6.346858426000000
O       0.434968237200000      5.193836813200000     11.582885839699999
O       8.604794800700001      8.451145786200000      5.581860011400000
Si      7.285486022900000      7.477432169700000      5.748662828200000
O       8.861505020299999      7.109460052900000     10.740682761100000
O       8.599749244100000     10.118192776500001      7.647174475400000
O      10.178842029300000      5.721748840700000      6.907883838200000
Si      9.566813695400000      9.396769532700000      6.510932199500000
O       7.692692163300000      5.944491103400000      6.167871190900000
Si     10.400745107700001      6.567212370500000     10.583321492100000
Si      7.630415546200000      6.357304303700000     11.545585522600000
O       6.146558677400000      6.856032107900000     11.069723701299999
O       6.210566401500000      8.278331986000000      6.750670228300000
O      10.684303954100001      8.409374438400000      7.123075564800000
O      10.364872024800000     10.653197228500000      5.761675001900000
O       6.371891974200000     10.943730881000000      6.441158702600000
O      14.196339538300000      7.375962405200000      8.683260034000000
O      12.568435553300001      6.556388390400000      6.933134790200000
O      15.021261459100000      5.387164078400000      6.967160603900000
O      14.718521060300001      7.773158505500000      5.987533098600000
Si     14.166273703200000      6.781649905300000      7.188322469900000
O      15.018204412099999      9.629810349700000      9.618933287699999
O      12.846125342900001      8.798067894600001     10.697703358600000
Si     14.285601855900000      8.263531016700000     10.027216836099999
O      15.048865723600001      7.342345121500000     11.109107936599999
Si     11.114003132200001      6.892636806400000      7.530759412100000
O      11.052924165900000      6.911814074900000      9.166783333800000
Si     12.473406923900001     10.089698763299999     11.630532136999999
O      11.301472933199999      7.205496021200000     11.808970126100000
O      17.356363564300000      5.351109376500000      9.133802086799999
O      20.185114640900000      7.156014326500000     11.675168109099999
O      18.878040624400001      9.046213641400000      7.306024493900000
O      18.582442686499999      8.339189954600000      9.995715117700000
O      17.305479983200001      7.665641996300000      5.336035029700000
Si     18.907954752300000      5.455379069200000      8.495504722800000
O      16.800716207499999      8.013020327800000      8.032647219299999
Si     18.625216633000001      7.659506129100000     11.467949479400000
Si     21.157480949000000      6.277470390300000     10.657806338200000
O      18.794962192200000      6.333272707300000      7.128639310200000
O      20.087404222400000      5.916471882200000      9.492508891900000
Si     17.933810666100001      9.098542590499999      8.736236857000000
Si     17.945894327800001      7.700250175700000      6.816917450900000
Si      1.478663093800000      1.590466066800000     15.421014457500000
Si      4.299503632900000      3.762874510700000     12.789239882200000
O       2.669596155300000      3.824358478500000     12.675056404899999
Si      1.134629832000000      4.321860548700000     12.752237598400001
O       1.939620521800000      3.144903433100000     15.370639481400000
Si      1.883328348600000      4.761461570100000     15.511199787500001
O       2.683186962300000      0.899740832500000     16.282470635599999
Si      3.996700552500000      1.001781871200000     17.162670225100001
O       4.180870469600000      2.595808557100000     17.705154472800000
O       1.353208066400000      0.684601387200000     14.094157527100000
O       4.895025094900000      2.302109164300000     12.797891484699999
Si      4.762926079100000      5.820651620600000     15.048177242900000
O       0.238801391300000      2.937020930000000     12.797304298900000
O       3.354070316800000      5.429828551100000     15.780181519799999
Si      5.180805662600000      0.675621492900000     12.358389243700000
O       1.092725007600000      5.232082472900000     14.138056392199999
O       5.016079819800000      4.585844526200000     14.039222452000001
O       3.539917668600000      0.267794772900000     12.749545760000000
O       1.050143252400000      5.272827341200000     16.777526387000002
O       0.063200213200000      1.508966088600000     16.203112198300001
O       5.391084452400000      0.805825336200000     16.328989941000000
Si      5.571771932600000      3.425623621000000     17.682831331799999
O       7.015382208700000      1.052987060600000     12.384625261000000
Si      7.957345159500000      1.185143402300000     13.627091317200000
O       6.333668094200000      3.566242547900000     16.200720233300000
O       9.548145221700000      0.920995512600000     13.353672742800001
O       7.873564833500000      2.747877677200000     14.214864256300000
O       7.857247941500000      0.377278244600000     17.523244741100001
Si      7.802576222800000      3.667503872700000     15.483466908700001
Si      8.020763506400000      1.844563350200000     18.082817330099999
O       8.817109766800000      2.906189587100000     16.748806577900002
O       8.534710675400000      5.081710025200000     15.165570860000001
O      10.673409807700001      4.600597348800000     18.327581875700002
O       7.569005353300000      0.213921857000000     14.917237394600001
O       8.057707867300000      4.991507230200000     18.059177477799999
Si      9.235111662700000      3.939187529300000     18.202376781900000
O       5.539282136800000      4.953063881100000     18.347277096700001
O      13.425181717099999      4.188943702100000     14.200549929999999
O      11.431626718800000      2.437696456000000     14.586912190900000
Si     11.826033799399999      4.040554508400000     14.598802227200000
Si     14.044836489700000      4.121615493600000     12.672855061600000
O      10.912415512400001      4.688568125300000     13.383738764500000
Si     11.045167135400000      1.508950015600000     13.247682098100000
O      11.469845616300001      4.912729497800000     15.912185710699999
O      12.104781142600000      0.289097312800000     13.101599431200000
O      15.364869694099999      4.993699853800000     12.400436849000000
O      14.318051982200000      2.554013854200000     12.210139292599999
O      11.090942354299999      2.515141535600000     11.928176813300000
O      17.736376321200002      4.456833145600000     18.158778099799999
O      19.249264193399998      2.820517726100000     16.371887693700000
Si     20.281446675100000      1.778154784900000     17.125754098500000
O      17.469191652900001      4.820440830600000     15.743675793900000
Si     18.729494313000000      4.289333889700000     16.754478416900000
O      19.446071178099999      0.410021019200000     17.359727077700001
O      19.982336413599999      1.068745300200000     12.181360115400000
O      19.949217652300000      5.355360026200000     16.913270774499999
O       0.476527648900000      9.617177808599999     13.111775331800001
Si      1.426716172300000      9.887269863200000     11.840229515900001
O      21.424225260600000      7.432248264000000     17.807149546200002
O      10.363914797600000      7.056566905400000     14.218736691200000
Si      8.803836461600000      6.552139260500000     14.450179450800000
O       7.463426227700000      7.379723782300000     17.945322035600000
Si      6.728256435200000      5.914282923100000     17.585032681300000
Si      8.798321013100001      7.879476265200000     17.060003875500001
O       6.014757600800000      6.112494136400000     16.141918429800000
O      10.153099911300000      6.965050776900000     17.254424640200000
O       8.284878255500001      7.689648548800000     15.510232827399999
O       7.897479929200000      6.605210692500000     13.131682743900001
O       9.152186599500000      9.455580900799999     17.296112605000001
O       9.927650272999999     10.480596139099999     14.903672523599999
Si      9.151573597000001     10.803463634900000     16.352179986800000
O      15.218556864000000      5.487213642100000     17.456814449300001
O      12.680124819300000      6.273557300100000     17.790278871700000
O      12.208067092900000     10.424400029199999     16.069595980300001
O      13.042719334799999      7.360731027200000     13.946080592200000
Si     11.586582257200000      7.638636763000000     13.324214188499999
O      11.696714192300000      9.454409510200000     13.241125187500000
O      14.602153079800001      9.537508859500001     13.611063214900000
Si     14.530457575200000      8.097219668599999     14.263532325600000
O      14.714554183600001      8.187903846999999     15.867285452899999
O      15.731611059100000      7.188858291100000     13.649062420400000
Si     11.268429842700000      5.775813886400000     17.261466072600001
O      14.390451819500001     10.354343185099999     17.416653962000002
Si     15.117110879200000      8.935608914099999     17.249329239700000
Si     11.517127290299999     10.611113589200000     14.588610861499999
O      14.648103824500000      7.916288317100000     18.446624516000000
Si     14.194895711499999      6.355865667200000     18.415963519000002
O       0.064973911400000     10.270874352400000     17.550099938500001
Si     15.938501106100000      6.505342573300000     12.168683165899999
Si     21.319337084800001      5.799960380000000     17.666251497800001
Si     16.818408526900001      5.502752086200000     17.180006548500000
O      21.111735459199998      8.683356562100000     15.456706759499999
Si     21.007547865999999      9.924551872300000     14.362799915600000
O      16.678643506200000      9.379122118000000     17.377942505699998
O      17.455411890000001      6.972602108200000     17.258349810700000
Si     18.013647492099999      9.614534076000000     13.882640313100000
O      18.169615574400002      8.745317580700000     12.529445644300001
O      19.292824266400000      8.903114395099999     17.412168370200000
Si     17.886960354599999      8.447927130600000     16.756885685800000
Si     20.893785653100000      8.813112015200000     17.085534596799999
O      17.885041752799999      8.579620526899999     15.154311581300000
O      17.494871195300000      6.456894094800000     11.683325920900000
O      19.493091318400001     10.311764665400000     13.986940721300000
Si      0.965090647500000      1.388291637600000     21.236612951100000
O       1.099868834000000      2.731340618300000     20.293310081700000
O       2.336380814800000      0.630615922000000     21.955160071400002
O       6.621372929000000      2.483515465000000     18.552150298000001
O       9.147086444099999      2.530774868600000     19.142493770200002
O      -0.041953695100000      4.985323289100000     19.093293134200000
Si     19.959127634400001      2.646498342800000     22.255367410400002
Si     21.230134862400000      3.477211515100000     19.668854443000001
O      20.697644496500001      2.461769443200000     18.524697999099999
O      21.307430209900001      1.684924033200000     22.334203541899999
O      20.153202285799999      3.562479126900000     20.888834396200000
O      19.944524261400002      3.521715292300000     23.632647813399998
O      14.218537439300000      5.846870943100000     19.964710860899999
Si     10.085274570699999     14.749725492400000      4.499003642400000
O       8.904643690000000     15.695438075200000      3.612376481000000
O      10.271450055600001     13.116190506900001      4.532005800200000
O      11.513592954200000     15.440557022600000      4.123080747000000
Si      8.323855530499999     16.293619238800002      5.068316989400000
O       6.701723222600000     16.391674751000000      5.271033585400000
Si      3.685908746200000     11.612424138100000     11.149614878100000
O       3.333916578300000     15.267707383499999      9.517583388000000
O       3.081843989200000     13.063884171800000     10.825195783800000
Si      2.672629683600000     14.620704955200001     10.855370898500000
O       1.738461506100000     11.162399822499999      8.330519149600001
Si      0.355960805800000     11.370316585199999      9.240787142000000
O       1.068289313700000     14.807882668400000     10.828680161999999
O       5.003385712700000     15.791269678500001      7.284003365700000
O       5.146838200200000     11.700835918899999     11.834782014800000
Si      4.455533941100000     16.190557737599999      8.841468076500000
O       3.884899712300000     10.765053357799999      9.773989055500000
O       0.566529443400000     10.597743104299999     10.663417727500001
O      21.437547680500000     12.952537572700001      9.431227963800000
O      10.262340153100000     15.800784543700001     10.583145932900001
Si      7.656311407600000     11.436142791800000      7.289248304800000
O       7.126394831000000     12.280388260200001      8.584475654300000
O       8.648963062000000     12.466089736400001      6.484141544500000
Si     10.190616081600000     12.279315582300001      5.971293399800000
Si      7.993208271600000     13.157446524699999      9.657994213000000
O       8.114448322299999     14.749440369600000      9.267783233299999
O       9.441624093100000     12.432960134400000      9.704966099600000
O       7.301523207000000     13.048081356300001     11.090517465900000
O       9.265229162700001     15.164728907500001      5.943558276400000
O      10.578031271400000     13.441580717300001     11.819866194799999
O       5.856401391900000     16.030143508799998      9.727465116299999
Si     10.855912122099999     15.061116695699999     11.926675091100000
Si     10.824437461400001     12.422774655400000     10.553001261500000
O      13.770568118300000     13.766150232299999      7.740513077300000
Si     15.172493677400000     13.700991878000000      8.566198874800000
O      15.405571307400001     14.995499835000000      9.658903594100000
O      15.271665453300001     12.221131752900000      9.201577721900000
O      11.723478951000001     15.251035349200000      8.400212561000000
O      12.002799922900000     12.899633466099999      9.531104669199999
Si     12.167439476500000     13.709897890200001      8.124787507700001
O      11.304314446699999     12.954074512500000      6.966753931100000
O      11.190825685300000     10.920233068700000     11.061802283900001
Si     15.944139796200000     10.927879044799999      9.896792886300000
O      12.479817537300001     15.178900310300000     11.741441528299999
O      16.135719951500000     11.120657126999999     11.480589687400000
Si     18.426781816900000     14.408954549700001     11.773761382200000
O      16.721325508200000     14.058226759900000      7.865170722000000
O      17.668539455900000     13.807607612800000     10.445220719700000
Si     17.094822861200001     14.894322872300000      9.310773344999999
O      20.612485319499999     15.637536319000001      9.265680610300000
O      20.018981085099998     14.301438372400000     11.376167903100001
Si     21.147420662100000     14.361990312100000     10.188772264500001
O      17.378642839899999     10.564706765200000      9.145495989600001
O      17.558266496800002     15.825662271800001     12.049156802200001
O       1.295746297600000     20.520875575700000     11.961090168200000
O       4.452295531800000     19.465075364899999     10.328538571299999
Si      4.996543756800000     19.051713205999999      8.550660644500001
O       4.600144756600000     20.645633107100000      8.180851497300001
O       3.956219072800000     17.700587700100002      8.727142317000000
Si      4.148079790700000     20.965034374100000      9.826307912800001
Si      1.150363328900000     21.170765861800000     10.457762165400000
O       0.097154653900000     20.308382333099999      9.529766004200001
O       5.448460997100000     18.429925277100001      6.818428589900000
Si      7.409944932100000     16.201757660300000      9.351718023900000
Si      9.558918431400000     20.590403749200000      8.762482254700000
O       6.592146131200000     18.998725854600000      9.035580101600001
Si      5.977938181500000     16.954994832000001      6.650409720500000
O       8.165697382999999     17.324897204999999     10.250898762700000
O       9.933197415200000     17.031942611300000      8.089842422000000
O       9.058185597900000     19.520336464000000      7.567216780300000
Si      7.564474523200000     18.919868795599999     10.294283641300000
Si      8.913907792900000     17.946192339500001      7.274129488300000
O       8.899907857700001     17.763300561099999      5.653876362400000
O       8.725178687500000     20.083188090499998     10.079129466300000
O       7.466341159000000     16.955583137800001      7.745074391400000
O       6.879118179100000     19.047431384900001     11.713917610299999
Si     10.929114116199999     16.411024141599999      9.209288760600000
O      11.156101643800000     20.257878972299999      9.070702750800001
O      11.786263074100001     17.691237623999999      9.683471259199999
Si     12.059439973400000     19.244277324100000     10.038049568900000
Si     14.854605571500000     19.195114554000000     11.207941517000000
O      11.646647453400000     19.652571310500001     11.574027917300000
O      13.711938612599999     19.254647479900001     10.006810238800000
O      15.545209560700000     17.781513952699999     11.638494053600001
O      16.116124588600002     20.045453937000001     10.665973537499999
O      19.317020193400001     20.327777351000002     10.734430952900000
O      18.043637631500001     16.210697941900001      9.284108019400000
O      19.862798815100000     18.240757636600001      9.130466623600000
O      19.655689036799998     16.996303055999999     11.387091994800000
O      19.339828892200000     20.510434098800001      7.972947224400000
Si     19.539200638600001     16.790052339100001      9.782393009700000
Si     20.042473077400000     19.857922517199999      9.341140930100000
Si      2.858996964000000     15.501572673600000     13.820471283400000
O       4.175177346100000     15.176953483000000     14.731303784100000
O       1.756471546100000     14.412002794099999     14.291937486700000
Si      0.647654561200000     14.177641682000001     15.478706459000000
O       0.018572174300000     11.256024300300000     15.149459094399999
O       3.170740287400000     15.317474508600000     12.235615159300000
O       0.893156462900000     13.018928255500001     16.651536124800000
O       2.681412614900000     10.884014929899999     12.217566672400000
O       8.814955666600000     14.306299202400000     17.885420018500000
O       5.730441994700000     14.090577030100000     12.882464194300001
Si      5.648078080000000     14.637008614100001     14.426762273200000
Si      7.255463913500000     12.443827918000000     15.044255062000000
O      10.361778125900001     15.678495618600000     13.350241496900001
O       7.155576856000000     11.933633548600000     13.500300682000001
O       8.496101570400000     13.495578802200001     15.218536761599999
O       5.925795582000000     13.332224609400001     15.425807987100001
O       7.576723020900000     11.143600369500000     16.005811357199999
Si      9.478874694600000     13.720213448200001     16.512465654700001
O       9.881393880699999     12.146352839200000     16.958973924900000
O       6.736513965900000     15.809970949400000     14.578037176400001
O      10.541029986600000     14.817133730400000     15.901071237600000
Si      6.321315254300000     12.691001400599999     12.301095729200000
Si     10.355098575800000     16.147105021200002     14.934322419300001
O      14.848807723600000     12.300204277900001     13.701510602300001
Si     13.544024411400001     15.462005313500001     12.932526561000000
O      13.293327191900000     14.407640819699999     14.153762929499999
Si     13.521672869600000     12.832925892900001     14.414978788499999
O      13.680134981800000     12.608830919600001     16.033756190599998
O      12.136635602600000     11.973901655600001     13.981919685999999
Si     13.243326234200000     11.367087180400000     16.973738509200000
O      15.053511386900000     15.310953436700000     12.373785225300001
Si     15.315229732800001     10.898996454900001     12.920140725100000
O      13.692444682800000     10.992443795400000     11.934041704200000
O      20.005918651900000     14.877468812600000     17.825712938599999
O      19.905278287200002     12.307764441400000     17.212651080800001
Si     19.020534413400000     13.684236347900001     17.326028300600001
O      18.468411523699999     14.111461555200000     15.833398365400001
Si     19.283791195799999     14.354807540900000     14.435740714800000
O      18.409497197200000     13.620596677200000     13.226844357099999
O      20.789426823800000     13.779447042599999     14.631922750899999
Si     21.346295722400001     11.709211759000000     16.706804291499999
O      19.448059201400000     15.910962814600000     13.989807612700000
O      17.742644577000000     13.473722231500000     18.309929757999999
O      16.821509734300001     10.654851573100000     13.798314263200000
O       1.950065192900000     19.197221647999999     17.991540302299999
O       2.522452089800000     17.073591474000001     14.127526655800001
O       2.498239020400000     19.720307596800001     14.133168523400000
Si      3.455371729200000     18.424386385399998     14.246601832500000
O       4.636202654400000     18.360122060300000     13.121668806000001
O       4.196380265000000     18.464627030500001     15.713126062200001
Si      2.228374612100000     21.066475018100000     13.218063760800000
O       3.795522383400000     21.321508511600001     18.256546405600002
O       4.599256439600000     18.812359369500001     18.239479010400000
Si      0.395961320300000     18.761347270800002     18.365145775399998
Si      5.381010412800000     18.628215716900002     16.781363703099998
O       5.678690701300000     20.758640295300001     13.287920877800000
O       8.958817172600000     16.932922601200001     15.278339877500001
O       7.030518548200000     18.485036377899998     14.224580451300000
O       6.337885093900000     19.934908845799999     16.551467173799999
Si      7.338371601600000     17.198892197399999     15.157824581300000
Si      6.052115399100000     19.224231162500001     13.089640168800001
O       6.527976247500000     17.435487935899999     16.615307147700001
Si      6.755891833800000     21.431852958600000     16.251335179000002
Si     12.872554359100000     17.920816718299999     14.643722385100000
O      14.282901720100000     18.201383859100002     15.450744962400000
O      13.297077364800000     16.997881027399998     13.383899424799999
Si     12.535953835400001     20.248784535700000     12.820831032199999
O      12.264215154200000     19.363959638899999     14.168536223000000
O      11.618972639900001     17.119265758899999     15.338811859200000
O      14.118428685900000     20.014608328400001     12.442323267300001
Si     15.907203982900000     18.090594982999999     15.199490523100000
Si     16.163500260700001     16.525749790599999     12.497565466199999
O      21.363478227800002     17.526167129800001     13.350018640300000
O      16.238359616699999     16.961848274000001     14.074259825600000
O      20.865691566199999     19.762328125100002     17.616667433899998
O      18.763321870300000     18.317551167200001     13.481718704100000
Si     17.482854534099999     18.168910026900001     17.916743804900001
Si     18.254079124200000     19.633969774899999     14.252562225400000
O      16.668577026900000     19.463669657899999     14.682367946099999
O      21.385776123100001     17.248886496299999     17.958561591900001
O      16.620344631300000     17.737846173600001     16.617485560900001
Si     19.430929184400000     20.308182764600001     17.090461105199999
O      18.137156339499999     19.666483134900002     17.877559117200001
O      18.378070411800000     20.856967594299999     13.221613643800000
O      19.219000909300000     19.956062689100001     15.524670384400000
Si     19.798289870000001     17.160905387700002     13.012892325799999
O      18.702306818299999     17.123974431800001     18.102409270700001
Si     20.084702845900001     16.368417325100001     18.461758833899999
O      12.854136695299999     12.071475570700001     18.414997754100000
O      13.059214117500000     14.302635838500001     20.012115085100000
Si     13.731864299400000     12.797152696300000     19.568622008500000
O      15.357228437000000     12.921963099499999     19.333352715000000
O      13.424329814400000     12.160103569900000     21.146780332300001
O      16.101831858499999     15.438552002800000     19.208481022400001
Si     13.313926842300001     13.784533589800001     21.624519318400001
O      12.331239890000001     14.326198464499999     22.788805918500000
O      14.831596253800001     14.243244951299999     22.042321636400001
Si     15.249199773599999     15.721473376500001     22.605383976900001
Si     12.657128321600000     15.430853147800001     24.014542391999999
O      14.156995780500001     16.090256681800000     23.749937667800001
Si     16.667826066400000     13.912815192000000     19.452807961200001
O      16.825287523899998     15.484198021299999     23.090327937200001
O      17.495864564600002     13.970888464100000     20.911884988400001
O      19.483734785999999     15.388859616600000     22.417479661700000
Si     17.918591373200002     15.260208076700000     21.863731884300002
O      20.232255093300001     16.138587894800001     20.049641145599999
O       0.692855362100000     21.470717418800000     20.315118953900001
O       3.061113587300000     19.930980065100002     20.279212166899999
Si      3.334511581000000     19.794509689300000     18.651517405400000
Si      1.924978087800000     20.666750084200000     21.183795371399999
O       1.269939939900000     19.515606678299999     22.219292622200001
O       0.614166144300000     16.735218728800000     21.842843534800000
O       0.285728369600000     18.819517538800000     19.969106533400002
Si      0.284661862000000     18.395591980900001     21.535577121100001
O      15.200939829399999     16.830344740899999     21.365286794300001
Si     16.304054739700000     16.786634075799999     20.137208892000000
O      20.146770552600000     18.148615945900001     21.966746458300001
Si     20.426098498199998     16.486296706000001     21.609889092200000
O      16.427125148599998     18.105508667599999     19.197274303499999
O      17.754485900500001     16.597776604100002     20.900968898100000
O      11.620985173699999     16.688089449400000     24.006965575799999
O       4.878284599100000      6.934995635500000      0.355854560400000
H       5.440934233000000      6.232490753100000      0.706122204600000
H       2.865301850900000      8.682389431800001      0.030477660700000
O      12.540830094600000     14.655321818599999     25.454401019700001
H      12.988712184400001     13.801899653100000     25.504185408100000
H      10.719866950000000     16.495346646900000     24.289016006600001
O      18.553966980100000      1.803290494100000     22.170613966000001
H      18.397718416899998      1.350192425600000     21.332782618500001
H      19.105105425800001      3.942054066000000     23.849816305000001
O      15.616643144499999      8.298829508800001      3.448346017100000
H      14.806953190500000      8.182364285000000      2.939145154300000
H      12.299742362800000     14.907764158499999      4.292949614500000
O      20.598208385200000     10.587405718799999      8.558085252400000
H      20.312791747799999     10.874150881500000      7.682885217100000
H       8.689685995500000     15.262023181000000     17.920616570300002
O       0.593698688700000     15.590179377500000     16.290076690999999
H       0.666545811300000     16.377178473899999     15.734658819800000
H      14.169161796499999      4.895778606500000     20.110883269300000
O       4.643111835800000      7.203042209800000     14.179446286299999
H       4.685533588100000      8.023653505000000     14.686486653099999
H       0.297793157900000     18.118051934299999     12.722674670500000
