# Supplementary material for: Ground-up generation of periodic slab models of dehydroxylated amorphous silica of varying roughness
Source: Phys Chem Chem Phys. 2025 Jun 26;27(28):15196–203. doi: 10.1039/d5cp01570g (PMC12232287; doi:10.1039/d5cp01570g)
Supplement: CP-027-D5CP01570G-s002 [file CP-027-D5CP01570G-s002.zip › ESI_Structures/Saturated/structure-number_18-alpha_0.1.xyz]

450

O       9.905002464900001     10.217918475899999      4.104969187200000
Si      9.483969078299999     11.824434788300000      4.396711138800000
O       8.034560849300000     12.478658817399999      4.676958865400000
O      10.403941673300000     12.796643714400000      3.522607196300000
Si      3.830315289100000      3.543103837400000      9.558551025200000
O       4.365342576200000      4.727143265900000      8.553558635900000
O       2.238058296700000      3.352037291900000      9.319297062600000
O       4.515168911700000      2.053381225700000      9.365952376699999
Si      0.645842520200000      3.522029630500000      9.586638780600000
Si      4.969903982300000      0.749526508200000     10.333301294200000
O       3.548781502900000      0.211213080400000     11.034601223699999
O       4.118844464000000      4.094598656200000     11.060571865300000
O      10.107369655299999      2.255802501200000      7.930909315200000
O       8.845421307600001      4.034572005800000      6.439150816600000
Si      7.542264660900000      4.326866877500000      7.426657590400000
Si     10.200151508299999      1.826388678000000      9.512619004199999
O       8.742478083500000      1.524368496800000     10.185929713000000
Si     10.322946972800001      3.420764944800000      6.806914447100000
O       6.248395858400000      5.179299026500000      6.800966316700000
O       8.102173373499999      5.261093703300000      8.687560620899999
Si      0.282344645800000      7.922429371000000      5.848534967800000
O       3.627212082800000      9.773033935400001      6.996213778800000
O       1.957437982500000      7.928457720500000      5.726983842000000
O       4.093658647300000      6.996975960400000      7.056787719900000
O       2.066914343700000      8.191003070100001      8.366765442100000
Si      3.001635745600000      8.224879848400001      6.990354467800000
Si      1.614374343200000      9.533763306999999      9.196199381900000
Si      5.124775114700000      5.948591977900000      7.780098025400000
O       0.651927697400000     10.571413872000001      8.387504862900000
O       0.795561432600000      9.064108222500000     10.502985912800000
O       2.995710259300000     10.398037354100000      9.482683207999999
Si     10.801018752699999     10.070125463500000      5.550679495900000
O      10.610094516600000      9.258049882700000      8.843056893200000
Si      7.687344609500000      6.823304853200000      8.982724758600000
O       8.070960821100000      7.370901258900000     10.454121145500000
O       8.536645442599999      7.756530767800000      7.920249487000000
O      10.324835535700000      8.738014772700000      6.290344442500000
O       6.061185447600000      6.900725087800000      8.770518103200001
Si     10.112104454400001      8.126618232200000      7.794948149800000
O      10.683506311500000      7.989123696500000     11.087483122300000
Si      3.719717351000000     11.021788677000000      8.119177898500000
O       2.617158648800000     14.256400468300001      9.786955259699999
O       0.635128214400000     13.752692798600000      8.062452804199999
O       2.630200756800000     15.112787177900000      7.299895749600000
Si      2.245485447900000     13.850914512199999      8.254427391900000
O       2.957607126100000     12.444093421100000      7.787077521200000
O       5.056797669400000     15.725388433899999      7.003434844000000
O       5.259070033300000     11.348510492100001      8.448874376999999
O       4.879708819200000     14.822655621499999     11.137401468000000
Si      3.279056996500000     14.922370058600000     11.114909477900000
O       7.354779404900000     15.716996523500001     10.778630659499999
O      10.148279950499999     11.577186532100001      6.093385711100000
O       7.118319847300000     14.823679479999999      5.672976204000000
Si      7.916005861300000     13.455906810800000      6.068153961500000
O       9.377619576400001     13.820350133600000      6.640903326700000
O       6.258562131600000     13.790704265000000      9.201564722600001
Si      6.566175825200000     12.298169648400000      8.629377652200001
O       7.173069967000000     12.495245847100000      7.144185286200000
O       7.565770881500000     11.565214651500000      9.731971540900000
Si      6.369914042200000     14.450051654399999     10.708134957200000
O       9.987291903299999     15.729701154400001      9.202374236600001
Si      6.595820167900000     16.048742374600000      6.658288910800000
O       7.562430170400000     15.954162722100000      7.990687042500000
O       3.127017844000000     17.487888243800001      5.880154415100000
O       3.556144340900000     17.647659158600000      8.246786210800000
O       4.818192290700000     19.533199266600000      6.564992257300000
Si      3.580691179200000     16.400785715800001      7.099993124900000
Si      3.389500312100000     18.823832241900000      6.991252120000000
O       2.008841238200000     19.690977670100001      7.307984925400000
Si      0.737825746100000     19.980049340000001      8.366403598800000
O       1.468413203800000     20.515118110700001      9.708141024100000
O       4.824104363600000     18.231575585800002     10.380125264000000
O       9.840499540800000     16.253351569500001      6.527140109000000
O       7.559557465600000     18.433485140500000     10.460444087600001
O       6.347967980100000     18.941926896799998      8.487239123900000
Si      6.481102692100000     19.016998568900000      6.943193603000000
O       6.664292563900000     17.592313902299999      6.110139205300000
O      10.584775798100001     18.645134647999999      6.064463471100000
Si      9.101163415100000     16.485352034100000      8.023344952400000
O      10.597551480600000     20.313446170700001      7.955990808000000
Si      6.093202009900000     19.300031410700001     10.145974781100000
Si      9.526566378000000     19.298822145500001      7.213676991400000
O       5.647369733000000     20.931931303700001      9.721007484099999
O       9.168239732800000     18.103264872499999      8.289720731099999
O       8.029452454199999     19.778083506600002      6.653678951700000
O       0.117785591500000      4.723875991500000      8.641642008300000
Si      2.300530091300000     20.639787687599998     11.101485116799999
Si      3.936470368100000      4.144709741300000     12.675479296200001
O       2.319445705400000      4.325453942300000     12.976510658100000
O       1.018486234900000      2.001163193500000     12.696426480700000
Si      0.876662976400000      3.613027146500000     12.654856387300001
Si      0.408072161300000      0.577771159400000     13.152818589200001
O       0.672934151900000      0.443874574300000     14.786388867099999
O       4.908067276400000      5.349124042000000     13.250464290200000
O       0.392324929900000      3.983240513900000     11.141226204700001
Si      6.754100910300000      4.861240176100000     16.973998473900000
O       7.855469062600000      1.621876410600000     15.484807179900001
Si      9.662889615599999      4.161491646700000     16.799274931900001
O       8.243604167899999      4.816872720500000     16.275704320399999
O       8.169286710100000      1.270682927400000     12.841354077300000
O       7.545320495200000      4.780410480000000     13.741977485300000
O      10.081497826000000      3.745896562000000     13.248880920600000
O      10.309756237100000      1.413017978900000     14.421853790100000
Si      8.748584128799999      4.501385264700000     12.678024222700000
Si      8.749999720200000      0.930777986400000     14.286576395000001
O       8.007395426000000      3.560040938500000     11.559486827800001
Si      7.733470959200000      1.939748480300000     11.411186144500000
O       5.753068491600000      5.132382593400000     15.709957044099999
Si      7.700574076400000      2.050851132900000     17.058255537600001
O      10.785898573700001      3.695133760700000     15.729420149299999
O       6.191553624700000      1.499816546100000     11.198111735700000
O       0.753220287000000      7.308913242100000     14.125611769700001
O       1.892498850300000      9.626931335900000     15.079348573700001
Si      1.468809673200000      8.745680738600001     13.758961662500001
O       0.399388700200000      9.688670424200000     12.950818372100001
O       8.879478200599999      8.494328720600000     12.728963252100000
O       7.866680112200000      9.584699906399999     14.723912155200001
O       6.723001606200000      7.171758337000000     14.290875375200001
O       9.343131244200000      5.906627584200000     12.129055227100000
Si      6.213800112800000      5.605649261100000     14.194465451799999
Si      8.818784447800001      9.957416341900000     13.421621908900001
O       9.035789284600000      7.371071148300000     15.811247414700000
Si      7.614092667200000      8.077081257000000     15.326938874100000
O       6.729592137500000      8.284835186800001     16.691786181000001
Si      9.238858996999999      7.425998132500000     11.586475530700000
Si      9.789883616499999      7.067998690500000     17.260425636000001
O      10.251284892999999     10.525315468600001     13.972519128300000
O      10.267464332299999      5.498217579900000     17.553611859499998
Si      1.895008635600000     11.228554314500000     15.384710900600000
O       1.383963188500000     14.403681216000001     14.666480290999999
O       0.645297957000000     11.642387296100001     16.329097419600000
O       2.801637965600000     14.069848285200001     12.419809392499999
O       1.938726545900000     11.987453486100000     13.942391243099999
Si      1.628448079600000     13.470074657200000     13.325232154500000
O       3.197699847200000     11.681472412900000     16.230819408100000
O       0.276266905500000     13.472839620200000     12.434137108300000
Si      4.425092105700000     11.951035850200000     17.179076172199998
O       8.273292140700001     13.267278257899999     16.171958047600000
Si      9.412748578600000     13.818270987800000     15.170014400099999
O       9.581206705000000     15.433328969400000     15.493162826400001
O       9.073912547300001     13.774747291900001     13.570054066699999
Si     10.180465827700001     13.649779577200000     12.329228020800000
O       6.889220565700000     13.223809688699999     11.692377398800000
O       5.735012540500000     12.496256901500001     16.311515114399999
O       8.128186803200000     10.978088794700000     12.371383840600000
O       9.425036390500001     12.946559849200000     11.069575421800000
Si      8.001039417900000     12.115054524700000     11.218973259600000
Si      7.144741768500000     12.706747533500000     17.155668416000001
O      10.719372911000001     12.819983323000001     15.353663618700001
O       1.252979659000000     21.033752908099999     12.292079954300000
Si      3.939460225300000     19.761432655200000     17.052139548800000
O       3.273877251000000     18.677672867300000     16.001058820699999
Si      1.779941981900000     18.013502649599999     16.359813154400001
O       1.905914557100000     16.574693032199999     17.116655434799998
Si      3.733383067200000     17.926184627100000     11.531270739000000
O       4.444551190700000     18.035670827000001     13.040537188300000
O       0.863150619000000     17.667558739699999     15.099719852000000
O       2.651357716000000     19.126167749200000     11.498901804600001
O       2.951726539900000     16.510030961599998     11.294355217000000
O       0.956624922500000     19.139673053599999     17.226456340700000
O       0.028075656200000     12.548810945800000     18.726014273299999
O       6.129880187100000     19.820466070399998     11.936258355100000
O       5.432042306200000     20.366045337100001     16.732327189700001
O       9.387608983200000     17.166142139100000     11.772800818700000
O       8.751545932799999     20.788830131600001     14.424339964400000
Si      5.968195538700000     18.680557178600001     13.046981330300000
O       8.759753965700000     18.060090547200002     14.620688797900000
Si      7.804452220100000     17.165286406500002     11.401618076200000
O      10.146139127700000     17.654081362100001     16.668354168299999
O       6.958203867500000     17.382033009099999     12.792693132200000
O       8.163075459800000     19.702584653300001     16.719759232800001
Si      9.898386656700000     16.959324127300000     15.085980863500000
Si      8.017994406400000     19.461029988899998     14.925585605600000
O       6.471411837100000     19.320666336500000     14.531383876500000
Si     10.815001166300000     16.672246185500001     12.253803405199999
O       6.582655287400000      3.224393794000000     17.405924427100000
O       7.267370283300000      0.584875381100000     17.785667707700000
O       9.139570073000000      2.736663877500000     17.554312823699998
O       4.877352421700000     10.530194223600001     17.910504574600001
O       6.550634817800000      6.063709866100000     18.101822360900002
Si      7.061117397800000      7.694057315100000     18.179264996899999
O       6.564586103900000      8.954143490300000     19.174432841000002
O       8.681749939900000      7.540267605000000     18.403371581500000
Si      6.249998841400000     10.559653707400001     18.833637889100000
O       4.213044325800000     13.058573069800000     18.414138517600001
O       0.907726517600000     15.030471914100000     19.167023070900001
O       5.208528177900000     14.673203233000001     20.398552823399999
O       3.538966464200000     15.764661974399999     18.917273104900001
Si      1.959414728200000     16.144235139199999     18.680560734699998
Si      5.518857386000000     13.356736462700001     19.415486995999998
O       6.796554718500000     13.756000615700000     18.407992318800002
O       5.942245106200000     11.797131809300000     19.974887566700001
O       7.464153945300000     11.232212933700000     17.885537087500001
O       0.277355327600000      0.186624090300000     17.390378486400000
O       2.869509443600000     21.005025284500000     17.219202993000000
Si      4.641521611700000     16.249161713700001     20.020517648100000
O       1.879096100900000     20.088972430100000     19.480597313899999
O       3.994480721200000     18.944112716799999     18.499563892400001
Si      1.392111353700000     20.573664675700002     17.892924086800001
O       1.641805950600000     17.541327209300000     19.507179367100001
Si      2.839153972300000     18.655662986999999     19.631409516000002
O       3.884551101400000     17.618407829300001     20.688114689199999
Si      6.813601839100000     20.561319323500001     17.577185970799999
O       8.811303206200000     18.181728110300000     19.109267464799998
O       7.323721766500000     17.336158337600001     17.344775934099999
Si      7.032985920100000     17.974240931699999     18.901873865500001
O       6.633927742600000     19.594558662200001     18.896505589800000
Si      8.835328738299999     18.119481192500000     17.454373048200001
O       6.115614514100000     16.985137228399999     19.703242029999998
O      13.495330295400001      3.919189052700000      4.093795452000000
Si     15.105977001599999      4.243780686100000      4.251056112700000
O      16.224236062300001      1.049708452500000      4.835240385500000
O      16.259317235000001      3.366565726900000      3.316713652000000
Si     16.805452473399999      2.598714094100000      4.740169940800000
O      15.512452462900001      5.808803203200000      4.355405318500000
O      20.700591467799999      7.560919119000000      4.632972176400000
Si     19.125885665999999      8.052854783100001      4.419186192200000
O      17.879267696500001      7.014833601700000      4.689921027900000
O      12.750142341000000     13.962099092800001      0.665144284300000
O      12.069739054299999     14.911141095800000      3.250023635800000
Si     11.888183019300000     13.406409694500001      4.002503473900000
O      13.159943495200000     12.742908357899999      3.096396059100000
O      14.642867274300000     14.998713169100000      2.198858423800000
Si     13.240183606700000     14.205188558100000      2.204351926100000
Si     15.638697439300000     15.806515721200000      3.209098174400000
O      16.376819714000000     14.720305913500001      4.202323196100000
O      14.759183887800001     16.846895991400000      4.139482737500000
O      16.693808579999999     16.587152310099999      2.238821071900000
O      19.270294355499999     16.382443082300000      4.381245864800000
O      13.451779412000000      1.402773383600000      4.956975146400000
Si     12.784664778900000      2.902359246200000      5.234430936100000
O      13.364290378100000      3.469877057700000      6.654132761600000
Si     14.297519628200000      2.899288396200000      7.841447907700000
O      13.381541995199999      2.659798834800000      9.153787717500000
Si     12.523591219000000      3.549054491500000     10.233667802399999
O      14.748426957300000      1.391543390200000      7.267146880300000
Si     14.805616875300000      0.768610921100000      5.626854136000000
O      11.162785937000001      0.550243619200000      9.693122895800000
O      11.158931899300001      2.899435411300000      5.428632781400000
O      11.305740552900000      4.551486909600000      7.400819844900000
O      15.500504077900001      3.888518408800000      8.260092349200001
O      12.432572721600000      5.112717468400000      9.724135456200001
O      15.662372510699999      3.440268169900000      5.663735152100000
O      10.987668714700000      3.015972507100000     10.345878647899999
O      16.240293624400000      0.320353564500000      8.735402885699999
O      18.319947206599998      2.835103093600000      5.238149310800000
Si     19.144067359099999      3.189233434000000      6.640437343800000
Si     17.531807559400001      0.487299569100000      9.673335223400001
Si     20.415886866099999      1.140008608200000      8.373743974500000
O      20.123671962400000      1.929862510500000      6.937267850400000
O      18.058958437000001      3.367623628500000      7.884161269100000
O      18.935388357200001      1.100747560300000      9.059661705400000
O      19.971684138600001      4.607368438000000      6.584957810300000
Si     16.929020242800000      4.566371630900000      7.886955197500000
O      21.384122437199999      2.120662085900000      9.265181428300000
O      17.012414914099999      1.236512451300000     11.030201311700001
O      18.637634340599998     18.251178339199999      8.952124082399999
O      13.571009520300001      6.191970737500000      7.633209573600000
Si     12.124376006100000      5.683785791300000      8.210045458500000
O      12.388555574600000     10.336270242499999      5.604915544700000
Si     11.449700859700000      9.154523510100001     10.257499620899999
Si     14.572333632499999      7.492729873400000      7.605698143300000
O      13.719311760400000      8.725786018699999      7.029204390200000
O      15.135194494800000      7.870441769500000      9.112754529300000
O      15.736637234400000      7.343414200400000      6.483632977700000
O      15.077160625499999     10.288845755400001     10.423730475799999
Si     14.596798613900001      8.729139198800000     10.424733862400000
O      12.986174526999999      8.640525092200001     10.302755059100001
Si     13.446284895500000     10.302909228400001      6.890676029300000
O      11.079588985099999      6.899751215500000      8.137589146900000
O      17.159878143099998      5.239087626000000      6.422911194200000
Si     20.650634996000001      5.614612466400000      7.706842572200000
Si     16.605288946900000      6.423535516900000      5.466392280600000
O      17.987180269500001      7.881820070300000     10.302887173200000
O      19.579957105900000     10.084097814800000      7.895581230500000
O      19.605504408600002      6.396429699100000      8.675353561500000
Si     18.147388490899999      7.075801466300000      8.914222473100001
O      17.693228363700001     10.609977078100000     10.350771178500001
O      17.115637021100000      5.790892571300000      8.955450166100000
O      18.809944358599999      9.252510980300000      5.480739040000000
Si     21.004147668800002     10.575613482900000      7.256004341100000
Si     18.319088135600001      9.520635592000000      7.006993756200000
O      17.838613814399999      8.135331578600001      7.714868430100000
O      17.194163192700000     10.653760565600001      6.931878804400000
O      21.492056594899999      6.777799716700000      6.958302960200000
O      21.447944570499999      9.484426155100000      6.142185009900000
O      11.504363588700000     10.778284871700000     10.608468741099999
O      10.867242908900000     12.273497408300001      8.395743597599999
O      12.902240442900000     10.750315649799999      8.322324471500000
O      14.941955711900000     15.363804087600000      6.274474987000000
O      13.109830682300000     12.772120242400000      9.941657395900000
O      15.096646795400000     14.494823908100001      9.319115627400000
Si     12.053681159400000     11.717540726899999      9.331784339200000
Si     13.765748890799999     14.210493611800000     10.256909313000000
O      12.625339764500000     15.334407093199999      9.960506141700000
O      11.706649922200000     14.429446736499999      7.648109125900000
O      11.953911041800000     13.222605336499999      5.586473143400000
O      14.718770900999999     11.239486848000000      6.566886869200000
Si     11.590751299700001     15.598284744400001      8.724020636400001
Si     10.876284327800001     13.150582477300000      6.929816982200000
Si     16.107775312499999     11.812631291600001      7.214137057900000
O      16.088104995199998     12.081067698200000      8.824680878300001
Si     16.182297526700001     15.714229437800000      9.581408919199999
Si     16.255535719699999     11.422146171000000     10.308216038499999
Si     16.381099932400002     14.683380197500000      5.846463597800000
O      16.447140304900000     13.183557511900000      6.443842806300000
O      17.758239649099998     15.448107243999999      6.318111345700000
O      20.791508282399999     12.059972293400000      6.623147620800000
Si     19.280023435499999     14.801466773600000      9.572993703900000
O      17.698448910000000     15.153042958900000      9.673084742000000
Si     20.740685513999999     13.565253931299999      7.265038054800000
O      19.511332190099999     13.761604513100000      8.331628665300000
O      20.389803673199999     14.643268733599999      6.086389011800000
Si     19.287891110800000     15.872364094100000      5.946700851300000
O      19.776240785700001     13.923205564300000     10.858715108300000
O      20.173147738299999     16.177937015400001      9.380832608600000
O      13.295364354700000     21.114286809399999      8.416596487300000
Si     11.239063419400001     17.159622546900000      6.394727273700000
Si     14.105005510500000     16.653357586300000      5.627873726500000
O      12.461990703100000     16.633581978199999      5.434962479600000
O      11.885749838400001     17.028240933700001      7.928391426300000
O      15.394081481800001     19.545124113000000      8.420835978200000
Si     12.960047600499999     18.377060006200001     10.610828509499999
Si     14.908539493599999     21.091769651200000      7.985418974600000
O      13.709529339400000     17.759713009300000      9.312377625200000
Si     14.885647727300000     18.030043025499999      8.211467074800000
Si     11.808862578599999     20.738432931100000      8.967707926099999
O      12.064023853400000     19.647270799499999     10.169682509599999
O      14.404030285999999     17.873980015699999      6.664603256800000
O      14.856226761200000     20.759455681300000      6.223587367400000
O      16.070363819699999     16.904689076499999      8.469823914299999
O      15.642239868500001     16.345604651300000     10.988619190100000
Si     18.147190390900001     18.984017772200001     10.318801895700000
O      21.304152421200001     18.621841203799999      8.525861979300000
O      21.191834360200001     21.239855833899998      8.021955172400000
O      18.065206514100002     20.541720880600000     10.076490467399999
O      19.807272362199999     17.083526045799999      6.921621098000000
Si     20.045055447399999     17.558920573100000      8.455545650299999
O      14.852446241299999      4.201049874600000     13.582352184900000
O      15.041138672700001      1.688819703300000     12.902939712400000
O      12.585143043600000      2.730504122900000     13.970180759500000
Si     13.938364427500000      2.937735024300000     13.044106291000000
O      13.323400354300000      3.405026861100000     11.615710522800001
Si     10.996344193500001      2.910878720300000     14.299753354900000
Si     16.317029941800001      4.612483832500000     12.911061165500000
O      21.032298822700000      2.520599721400000     16.072443523600001
O      19.090533575599999      4.276046013100000     15.452869535500000
Si     20.715633602200000      3.939924720900000     15.309224128700000
Si     16.697819095400000      1.660614165900000     12.553207250900000
O      17.662840901399999      0.782566610000000     13.568963136200001
O      17.148379624099999      3.220539947700000     12.684077476800001
Si     21.130550651899998      0.862729067900000     15.984499057100001
O      21.215400998500002      3.941361615300000     13.749953384599999
O      20.285613710600000      0.376337831300000     12.941076140600000
O      19.649969369800001      0.284534258800000     15.470672765200000
O      21.443526749299998      5.352394399800000     15.871839661099999
O      17.243229789000001      5.494032056400000     13.879950065199999
O      15.007955922500001     10.157518210699999     13.492706368100000
O      15.102947493700000      8.106378584800000     11.875924006500000
Si     15.916392659200000      8.870705802100000     13.107470310600000
O      11.188697424600001      7.899833306000000     17.403558297400000
O      16.236232132800001      8.064206187700000     14.492829727100000
O      18.369357229900000      9.004603457500000     16.046684515399999
O      17.563464317800001      6.547525554800000     16.193901630599999
O      19.786528440600001      9.308531715599999     11.452179045599999
Si     17.029116084399998      8.096682625800000     15.924602501600001
O      17.394560664299998      9.221743587200001     12.533775656900000
O      20.096529597200000     10.454953919699999     14.892664935599999
O      20.835981786700000      8.030765625300001     16.143711311499999
Si     18.366241075100000      5.698654928600000     14.999534913300000
Si     19.933110915099999      9.377491041700001     16.144957258400002
Si     21.075200206700000      6.785159005800000     15.117022033100000
O      19.616157682000001      6.577981423900000     14.363998323000001
O      16.017056077900001      8.828775796900000     17.014761259299998
Si     21.275813681799999      9.910626921300000     11.472707479700000
Si     18.215751461600000      9.267477980500001     11.128439364300000
O      20.480179291100001     10.037650201400000     17.585118997900000
O      14.260679610200000     14.238691899799999     11.832068764200001
O      11.379891712999999     12.637188879900000     12.811345696500000
Si     14.440084677100000     11.333138341100000     14.450874756599999
Si     15.572244192299999     13.602378328000000     12.588363618800001
O      15.024250021100000     12.739989081699999     13.874351911100000
Si     11.305436722700000     11.765012163000000     14.190558582000000
O      12.805734084699999     11.282639369700000     14.508717887700000
O      14.903785366999999     11.062502931399999     15.979511524299999
O      10.881655434000001     15.060171727300000     12.027036654700000
O      16.238012696700000     12.553076524600000     11.490788216200000
Si     18.055044901799999     12.438322026700000     16.667743275100001
O      18.066611423000001     12.260899488900000     15.022149830500000
O      20.570345823699999     13.077186001999999     14.836614045399999
Si     19.552385758100002     11.913426118800000     14.367858339700000
O      17.621557070000001     13.922095293800000     17.174905277699999
O      19.443161306299999     12.095351969599999     12.758034091800001
Si     20.521815518600000     12.773240803600000     11.701646690000000
O      16.572662386099999     14.798332273000000     13.157358219700001
O      20.620705532399999     15.674900415300000     14.587638875300000
Si     21.355351623299999     14.395689342300001     15.275566387900000
O      21.398191450900001     14.534545527200001     16.872534964200000
O      21.163139978899999     11.458381043399999     10.936377355799999
O      19.591849182299999     12.339539481799999     17.130183848100000
Si     15.571626596900000     17.774665985500000     11.765487658500000
O      14.206224352100000     18.665555453800000     11.663267315900001
O      15.727773464500000     17.357269778700001     13.361025574899999
O      11.985454455999999     17.375925927899999     11.435605776399999
O      11.002124639500000     16.992165080300001     13.907701615800001
Si     19.032470227899999     21.456338447899999     13.934375414900000
O      17.314589825399999     16.297296880400001     15.322180574800001
Si     16.959092571999999     16.297087618599999     13.732388798600001
Si     18.118901603400001     17.230948733999998     16.429405253999999
O      19.656340773899998     17.606553643800002     15.972326217000001
Si     19.101357563800001     18.482179093599999     12.957026625199999
O      18.647500666399999     19.864443896299999     13.751651881200001
O      17.305210388300001     18.609223388299998     16.769354548999999
O      19.368435333600001     18.772654499400002     11.388990055800001
O      20.588051781000001     18.111339915399999     13.493438968700000
Si     20.802167123800000     17.263423018000001     14.853699888000000
O      18.228273725800001     17.110810066300001     13.065775475100001
O      16.766209926999998     18.599162750000001     11.051084116200000
Si     15.753779150200000     10.446468606900000     17.208372630900001
O      14.968410700600000     10.702567990600000     18.613818942000002
O      13.719059522900000     11.214008329900000     20.885094234699999
O      14.650101678500000     13.400738220999999     19.378209059800000
Si     14.857255493100000     11.759969683000000     19.842384677500000
Si     15.987649638800001     13.839414557900000     20.355847810200000
O      18.126925312400001     16.400359271700001     17.832230498099999
O      16.283476204500001     12.175942549900000     20.675367629800000
Si     18.174690223300001     14.880811765600001     18.389082070899999
O      17.184972251300000     14.661027574900000     19.649757198000000
O      17.155670484400002     11.263187309299999     17.306125824900001
Si     21.214057009200001     14.162782629600001     18.433837617300000
O      19.710072672300001     14.560701186299999     18.888909081500000
Si     20.990901390299999     11.600291409900001     17.463134984400000
O      16.127875814700001      5.508094297100000     11.562724481400000
H      15.453488972800001      5.222675968500000     10.937437537299999
H      13.166632833300000     14.527409222399999      0.004712528400000
O       7.071306857800000      2.841809713000000      7.914270425100000
H       6.195201359500000      2.763364439600000      8.318069924200000
H      17.417998312999998     17.033857221600002      2.693573402100000
O      18.949272947699999      8.493110250499999      2.856168018200000
H      19.722884433699999      8.891208474500001      2.441547080100000
H      17.303433492300002     19.281073082100001     16.078227245800001
O       4.488232000200000      2.785229880800000     13.412753937900000
H       3.973121085300000      1.985443322500000     13.250550567900000
H      11.133340729400000      8.842356718500000     17.209511304700001
O      15.619500095999999     14.739856891300001     21.669490345700002
H      14.904885657199999     14.385603259800000     22.211835399000002
H      20.147557776599999     16.563306449799999      4.020252357500000
O       2.848798582300000      8.449796071300000     12.938619997400000
H       2.789074076500000      7.818560216600000     12.212552784600000
H      13.125711411599999     10.538778206100000     20.539073976200001
