# Supplementary material for: Ground-up generation of periodic slab models of dehydroxylated amorphous silica of varying roughness
Source: Phys Chem Chem Phys. 2025 Jun 26;27(28):15196–203. doi: 10.1039/d5cp01570g (PMC12232287; doi:10.1039/d5cp01570g)
Supplement: CP-027-D5CP01570G-s002 [file CP-027-D5CP01570G-s002.zip › ESI_Structures/Saturated/structure-number_19-alpha_0.01.xyz]

462

Si     15.235174367000001     10.129126887800000      3.110770038800000
O      15.205139855700001      8.819545250299999      4.101709369900000
O      16.015749598300001      9.590570045200000      1.741575711700000
O      10.987747083400000     10.362390054600001      4.957927268900000
O      18.276970455299999      7.963401528900000      1.243134715700000
Si     19.717850189000000      7.580092212800000      2.043056655800000
Si     17.609933749900001      9.456781102200001      1.490463006800000
O      20.148033532400000      9.781018495000000      4.518643696300000
O      18.263110816299999      9.908902874800001      2.936289799200000
O      20.609236025100000      9.007377245500001      1.985297017400000
O      19.586644662200001      7.282968587400000      3.667249807300000
Si     19.906181885399999     10.185671312800000      2.920547252700000
Si     19.317609466299999      8.345383845100001      4.901461061800000
O      18.162861437000000     10.645258458400001      0.423188704800000
O       3.524272614200000      5.197445109100000      8.044667637600000
O       8.203565046100000      2.714340878700000      8.846574513400000
Si      8.188868005100000      4.118099603300000      9.744428307400000
Si      9.320316051000001      1.524546515300000      9.246594304100000
O       6.961648463900000      5.218298600400000      9.626023478500001
O       9.494246852000000      4.988051598300000      9.308799743500000
O      10.596837279400001      2.388291316400000      9.872301258500000
O      14.681461378100000      4.224627510300000      6.753602740900000
Si     14.983417359000001      4.701953478800000      8.382689019400001
O      13.940143327199999      4.522101561900000      9.576110319700000
O      16.431820154499999      4.069101489300000      8.815721110800000
Si     17.217550905100001      4.406285711800000     10.218595588099999
O       4.252482242300000      6.512014940400000      5.583489137000000
Si      3.744676258900000      6.636923995800000      7.110322707500000
O       2.348269971100000      7.559886817800000      7.136768234000000
O       4.683208181200000      7.318153991000000      8.359335108200000
O       5.050624592500000      9.818076583700000      9.625359539200000
Si      1.811913069000000      8.019228670700000      8.639824103800001
O       2.525561651300000      9.344629117200000      9.219325825900000
Si      3.802368081400000      6.224457495700000      9.395564227600000
O       2.279476344100000      6.837301376900000      9.728409786300000
O       0.194052649800000      8.247203478499999      8.460429022400000
O       9.899657318799999      7.648596513200000      9.229514626900000
Si      9.327702157799999      9.081686289900000      8.679284273500000
O       7.689433573000000      9.150260280099999      8.711210108200000
O       9.679020657000001      9.416386775699999      7.105391817600000
O      10.007069243800000     10.259285714000001      9.561024955600001
Si      6.582977663600000      9.285259436600001      9.930266744700001
Si     10.584141760000000      6.164049009300000      9.132959204000000
O      10.659742686100000      7.577186272600000      5.334574887100000
Si     10.842360421900000      9.154015905400000      6.006051699500000
Si     14.577213362800000      5.864614043800000      6.319671745100000
O      13.100095443600001      6.251223828000000      5.754419838800000
O      12.243941817600000      8.647429951399999      6.840371158400000
O      14.666533836399999      9.908158028400001      8.981303235700000
O      14.886492084100000      6.338156654700000      7.915269703700000
Si     11.842757460300000      7.030117396900000      6.429814546000000
O      15.645583990200000      8.870477810500001      6.704874899700000
Si     15.927402342200001      9.225111567200001      8.258803093399999
O      11.264913376599999      6.120125483700000      7.634703439100000
O      15.701682458200001      6.560839538500000      5.354348152800000
Si     16.097000937499999      8.161432633600000      5.304821187100000
O      17.706700249899999      8.293848244499999      5.112468538200000
O      16.454214634500001      7.918073037800000      9.071140472500000
O      19.945046393100000     10.262726904100001      7.875754072300000
O      19.114727114299999      7.793690490700000      8.759325405700000
Si     20.238552029099999      8.443450341100000      7.854273935400000
O      20.050138316700000      7.975141847000000      6.326657986500000
O      17.248636351900000     10.236080341399999      8.303630092900001
Si     17.851336419300001      7.444648949400000      9.743866899100000
O      17.869850387300001      5.887088264900000     10.047780059000001
O       8.979685357399999      0.379359267500000     10.385941612800000
O      10.267546599199999      3.317650278500000     12.493249363200000
O       8.049330120300001      3.517895370300000     11.233201469899999
Si      8.663768993600000      2.953326723300000     12.629531879500000
O       7.955421300400000      3.870354812600000     13.778963016900001
O       8.572058608900001      1.316268440000000     12.814281907300000
Si      9.525915790399999      0.226174519800000     11.951645951100000
O      11.075753799599999      0.889355818500000     11.956677295200000
O      12.535539049400001      3.358228648600000     11.336293305700000
Si     11.177738879400000      2.469692105300000     11.406521850000001
Si     12.935185573300000      4.865045955900000     10.822174404800000
O      15.653331199800000      3.806213712200000     14.049257158800000
Si     16.036125194400000      2.848679767700000     15.337824847400000
O       0.081952464400000      0.865470300000000     14.208555382500000
O      16.070092755800001      4.379116100000000     11.391831667500000
O      16.303747396500000      1.307159664300000     14.766190622900000
Si     16.404598425400000      4.752146444600000     12.977488267300000
O      18.445930174499999      3.407679580600000     10.672904321400001
O      18.869945930099998      0.478402772900000     14.240202975300001
O      17.464030339099999      1.767047404600000     12.451387044200001
Si     20.119831094300000      1.563293027500000     14.265715020300000
Si     17.334402550499998      0.646585545300000     13.657450737400000
Si     18.521114763000000      3.013249254800000     12.295606246900000
O      18.021155432800001      4.392549106400000     13.109409470499999
O      19.949524582999999      2.531756155900000     12.912585034199999
Si      3.589104115700000      9.954475879000000     10.323488174100000
O       4.683796169100000      5.881674596500000     10.698784512000000
Si      2.754010431400000      9.808704891300000     13.128896293900000
O       3.609346549300000      9.218800743799999     11.806553895000000
O       2.561935207500000      8.691807229800000     14.267667580800000
O       1.314771856800000     10.274144929300000     12.416609444500001
O       5.140058190100000     10.556370879299999     15.518006645800000
O       6.567556220000000      5.995247858500000     14.700652779500000
Si      6.338557655400000      6.201300259300000     10.791537908900001
Si      7.678583496500000      5.500839127700000     13.642004496700000
O       9.425308989299999      8.640768018699999     12.993060688100000
O       6.522119906800000      7.798161163500000     10.573149738800000
O       9.136274188000000      6.218598042300000     13.863056174800001
Si      9.747400107100001     10.253991062700001     13.192602694500000
Si      9.785250014600001      7.666368569500000     14.251550488500000
O       6.988781569800000      5.842705963200000     12.204873394400000
O       7.197207583600000     10.497109297200000     10.798825060300000
O      10.174186891200000     10.630761987400000     14.712120143100000
O      11.740640939100000      5.823701408700000     10.238807238200000
O      10.880629075700000     10.554666557599999     12.060170157900000
O      13.602423736100000      5.632095320300000     12.079951097800000
O      13.608187840399999      8.247237038300000     12.551457742200000
O      13.093898252600001     10.004583727000000     14.574007822500000
O      13.847681884200000      7.108273734500000     14.647552247400000
O      11.408185501700000      7.854337840700000     14.384821636900000
Si     14.296410554600000      6.751927902300000     13.049552279400000
Si     12.887853147300000      8.457067019600000     14.113332956100001
O      15.892395200799999      6.315595404000000     13.135154170000000
O      17.016744218400000     10.327491143900000     15.045689634900000
O      18.038300475300002      8.292915440200000     11.117442763600000
Si     18.506613942700000      9.804215851600000     11.453515642999999
O      19.853995963199999     10.130945632100000     10.543719985699999
O      18.745193050899999      9.927908700200000     13.009250881400000
Si     18.583078118800000     10.087769069800000     14.627130296600001
O       3.013876187600000      4.909087199700000     17.919161624800001
Si      4.534145305400000      4.324940786900000     17.989084844800001
Si      4.750165272500000      1.907262792500000     19.784279280100002
O       4.567204155600000      2.727471662300000     18.336893929199999
O       0.697266441900000      0.797560094800000     20.392641751599999
O       3.237180140900000      1.834761977300000     20.399194714000000
O       5.341705860200000      4.656022543900000     16.580347113199998
O       0.271952079300000      1.482244945100000     17.958724325599999
O       5.382890041100000      5.159891827300000     19.080447703800001
O       5.535679204600000      0.444017773900000     19.656340640800000
O      10.016510902800000      4.613286724700000     17.978158670100001
O       9.129100985299999      1.487521357000000     20.256309628699999
O      10.437263530799999      1.829094051900000     17.876800240300000
Si     10.294035042100001      0.147604076100000     17.747938769200001
O       5.749233574200000      2.882899414700000     20.607139085699998
O      10.766208545100000      3.419959476100000     20.125433316599999
Si     10.142811647300000      0.190057238500000     20.409431329299998
Si     10.920312925099999      3.320743832500000     18.463207018900000
O      14.727903556099999      3.008772446200000     16.294842258300001
O      12.485078863200000      3.665802971100000     17.986751254400001
O      14.972368559100000      2.804401941600000     18.882920099800000
Si     13.867040407399999      2.808183814400000     17.667122024000001
O      13.255401117700000      1.303345362000000     17.643526498600000
Si     15.575389523800000      1.493696855800000     19.700090775000000
O      14.337112630500000      0.366433733600000     19.707677888199999
O      11.779065484600000      0.532280743500000     20.177466839600001
Si     12.835569840600000      0.352058493800000     18.920078801300001
Si     21.365455596800000      0.340985505700000     19.071736733200002
Si     18.927470144200001      3.249836860800000     16.647162459800001
Si     18.523474803300001      1.298555668700000     19.167587841000000
O      18.816020586099999      2.403822515000000     18.014295320900001
O      16.934202295399999      0.826665714600000     19.019492612699999
O      19.608397203399999      4.690163621600000     16.929706919800001
O      17.412888278600001      3.375203711600000     16.025106910200002
O      19.721108700100000      0.189285799300000     19.120860215600000
O      17.893248460900001      4.309140391000000     20.786974608400001
O      19.924494390200000      2.468122029000000     15.598685672200000
Si     19.287175882800000      5.193236008600000     20.748389252199999
O      18.682261669700001      1.867908835800000     20.683460683800000
O       0.839288378900000      9.631814127600000     18.734155644900000
O       2.143025711600000      6.747440770600000     16.184077239200001
O       0.451961420400000      5.588170550500000     17.950597483999999
O       2.317082824300000      7.385755042700000     18.766008219900002
Si      1.976257964100000      6.146915790500000     17.725888310399998
Si      2.309502005000000      9.026742328199999     18.545535690299999
O       2.696192472300000      9.198872626800000     16.918433021500000
O       3.257320529300000      9.891095867600001     19.587041951000000
O       0.344001501000000      8.607932434700000     15.666695007700000
Si      1.938684775800000      8.327586854600000     15.746949474699999
O       5.272090145600000      9.746100225499999     18.010316148899999
O       5.763055696700000      7.292033775800000     16.925878201100002
Si      6.379580006800000      5.898881932100000     16.324436445600000
Si      6.464864457100000      6.042182127900000     19.883403542600000
O       7.885254174200000      5.633237666100000     16.872101513600001
O       8.036406805500000      5.845865144900000     19.428117872500000
Si      8.970999698300000      5.857309130100000     18.075980061300001
O       9.618355837099999     10.309264995900000     17.136352926299999
Si      6.135593121800000      8.377177558300000     18.106546946000002
O       7.650330894900000      8.875122657800000     17.826654478500000
O       6.057750075200000      7.624946085800000     19.575831013199998
Si      9.090018483800000      8.702282388400000     17.147891458099998
O       9.723009753900000      7.349139750900000     17.923770494300001
O       9.075477670300000      8.204126879900000     15.600336991900001
O      19.580221126200001      5.815524860600000     19.284485741800001
Si     20.337560962300000      5.833908897500000     17.853589267099998
O      20.101565153700001      7.305489147800000     17.227190015500000
O      20.300092607100002     10.038041667500000     17.297072967799998
Si     20.402023850999999      8.670783434600001     16.426988430700000
O      19.209821152000000      8.760451410000000     15.289178881300000
Si      1.869892519700000      1.513925495300000     21.256761685299999
O       1.230804925100000      2.860907077200000     21.916709348300000
O       2.363676825900000      0.479383053500000     22.467474943500001
O       5.004369905300000      0.800443502200000     22.682883375300001
Si      0.099060089300000      3.939746255800000     22.343989712599999
Si      9.549993814500001      2.835750116900000     21.088843440300000
O       8.238448803500001      3.754736132800000     21.228917541100000
O       9.945569980100000      2.257228570800000     22.603106563400001
O       6.076483057000000      1.402334105800000     25.035326753100001
O       6.346436761900000      3.138034809100000     23.071520659800001
Si      6.643657249300000      3.795421069600000     21.598448932400000
Si      6.254259113200000      1.514197197500000     23.442233534900002
O       7.664822704400000      0.822635065500000     22.976883885500001
Si      9.289859604700000      0.780009006700000     23.048745773800000
O       6.315874671400000      5.425560748400000     21.423881016300001
O       9.788297531200000      0.339871806800000     24.515338446200001
O      16.106624340400000      2.182703152800000     21.117646384800000
O      20.611523457099999      4.291813254200000     21.092578820500002
Si     17.593505086200000      2.829940268100000     21.451728483899998
O      20.622976165200001      3.352759440700000     23.520737084299999
O      17.950390214399999      2.821944437700000     23.026383910100002
Si     19.063138964600000      3.491491834400000     24.038162516500002
O       0.862500878900000      5.324943011400000     22.825660694500002
Si      2.914928453600000     10.776322569900000     20.927598196000002
O       1.643337210400000      7.844870798700000     24.024168944900001
O       0.564475996500000      7.965997981500000     21.857680965299998
Si      1.469944439500000      9.049705969600000     22.835327837600001
O       0.557045856600000     10.359521222300000     23.295116116399999
O       2.827735080900000      9.637382870400000     22.147675781400000
Si      0.510950529900000      6.875762811100000     23.167129242900000
O      18.697534288600000      5.076190998500000     24.174317074600001
O      20.572025206599999      6.944285320200000     23.926503679600000
O      19.075408965000001      6.384748735400000     21.835529263500000
Si     19.054831924799998      6.502396231600000     23.476819990999999
O      17.932244607400001      7.556112288200000     24.010653170800001
Si      6.542901167900000      1.026007556600000     26.550363466400000
O       6.385741455700000      2.297908725100000     27.565227721300001
O       9.142669667700000     11.850983335400000      3.694889766300000
Si     10.738738247800001     11.627444484800000      3.946150655100000
O      13.231882210300000     13.296914126500001      1.534402576800000
Si     12.817135009999999     11.686514332000000      1.690904481600000
O      11.447840707199999     12.991143971300000      4.539940856200000
Si     14.312999649500000     14.161092128400000      2.446399420400000
O      14.155540772300000     13.236836256200000      3.838607548600000
O      11.397868980300000     11.438955271399999      2.469198934900000
O      14.218470582300000     15.739502691500000      3.033083933300000
O      15.704161431699999     14.146288383600000      1.566482431000000
O      13.865562414499999     10.756439229000000      2.553410540800000
Si     14.489522220800000     15.840217125600001      4.747064948100000
O      15.941858324500000     11.259045083800000      4.047681481500000
O      15.984555068300001     15.168183822900000      4.804593713000000
O      17.864480820099999     15.002923925899999      2.895907504900000
O      20.059950951299999     11.641180533200000      2.131428937100000
Si     17.523157055300000     14.776849534800000      4.501312123700000
Si     17.286374377400001     13.904784027000000      1.819590113500000
O      18.436330225300001     13.535146251400000      0.564602989800000
O      17.452441672399999     12.344840556699999      2.406724456500000
Si     18.650387558999999     11.995370427499999      1.267200946400000
O      17.684562592300001     13.190711667600000      4.820162570000000
O       0.593067156900000     10.997559447900001      9.802660729999999
Si     12.922502310400001     13.514899779400000      4.913183478600000
O      13.053128954000000     15.146196902700000      5.195552359300000
Si     14.612206665100000     13.209652144200000      7.236235598600000
O      14.209064096900001     12.489526917599999      8.590027528300000
O      13.297908421400001     12.839902876100000      6.325710367100000
O      15.843703786800001     12.460956049700000      6.473852077300000
O      14.800455953200000     14.791284787200000      7.560926411600000
Si     14.024816423000001     11.276705873599999      9.626027020800000
O      12.477242380900000     11.087005500100000     10.016190656299999
Si     20.529527102399999     11.077120103500000      9.453649737399999
Si     16.765293875600001     11.925467874100001      5.248486837700000
O      18.403173708800001     12.498460169099999      7.484521456700000
Si     18.913313295700000     13.504012752100000      8.661714664500000
O      20.238523593800000     12.647933108100000      9.182476076600000
O      19.195724888000001     14.931677745000000      7.989648795300000
O      18.612378750200001     15.600566026299999      5.396538176900000
O      17.863752569900001     10.753634009700001      5.789226241300000
Si     18.517699078500002     16.042045187999999      6.978849365400000
Si     18.322589827500000     10.903935676000000      7.342338459300000
Si     15.348535141399999     16.336955120900001      7.434797053800000
O      14.679034823000000     16.957887072700000      6.006102312000000
O      15.127176569600000     17.322060940600000      8.743256858200001
O      16.948653523899999     16.172469877899999      7.286868468000000
Si     16.273640054600001     17.616134845600001     10.005718914099999
O      19.870732180000001     19.249774281499999      9.217004471199999
Si     18.711787640800001     18.672702698599998      8.225566129300001
O      19.260987602899998     17.467185543999999      7.220064705600000
O      17.604603845400000     17.942083879199998      9.171861581200000
O      18.182735337499999     19.949686891399999      7.362344078600000
Si      1.354580926400000     11.421539001599999     11.234598737700001
O       2.930349904200000     11.478131209300001     10.670586002300000
O       0.567991988400000     12.680151147400000     11.894042535200001
Si      4.974221019100000     11.531320315700000     14.198697015200000
O       3.438865060900000     11.185619209600000     13.698730742200000
O       5.535867688100000     12.980538195199999     14.762919998399999
O       5.798064403400000     11.414879339800001     12.790210327000000
Si      9.488211246300001     13.395261738700000     11.859439748200000
O       7.901514143000000     12.960964370199999     11.689810585700000
O       9.641828922000000     15.016538329799999     11.917048862600000
Si      7.232952175400000     11.493757307799999     12.066887997800000
O      10.135698678700001     12.838713219600001     13.266593896600000
O      10.356734586800000     12.685237098200000     10.638047391000001
O       8.268147294900000     10.871809265000000     13.116445162500000
Si     10.524151726300000     15.997416786700001     12.922541637000000
O      10.921773927100000     15.060698575500000     14.262711459500000
Si     11.009155647900000     13.431702742900001     14.541706164200001
O      14.822786983400000     11.780296425900000     15.657623534800001
O      14.684645485900001     14.340201789100000     11.998862392500000
O      12.478321276200001     12.704959564399999     14.606463093300000
O      14.417665980500001     11.907411981399999     13.187610724700001
Si     15.164858035000000     12.782810185600001     12.097966453500000
O      14.952727295600001     11.810915081299999     10.819665447100000
Si     13.633758681600000     11.568945333500000     14.561504545100000
Si     15.461149875600000     15.775335687400000     12.225375910700000
Si     10.941294049100000     11.145923435700000     10.540742851999999
O      17.801158813600001     13.526122127700001      9.848508513800001
O      19.435469810699999     11.393386221900000     15.152034371999999
O      20.847390059199999     14.920634367700000     11.803341536800000
Si     16.460605255600001     11.750862162500001     15.725042893199999
Si     17.878134877600001     12.546431714200001     11.192928770100000
O      16.799556397400000     12.972072239999999     12.309979083600000
Si     20.662830677300001     13.402096232100000     12.339465289200000
O      19.416163032499998     12.611434939700001     11.640251121700000
O      20.125122454200000     13.471595616700000     13.862634452700000
O      17.343345339700001     12.903350327700000     14.877376917199999
Si     19.020469333099999     12.973043192300000     14.983376464399999
O      16.538131595399999     15.692619484300000     13.440908742100000
O      17.497338403000001     10.963284410300000     10.868898425799999
O       2.319785106500000     18.736587872600001     12.706320002500000
O       4.843335827800000     19.326853276000001     13.684332218000000
Si      0.675875267800000     18.733923390299999     12.727373451700000
O       2.535718051400000     20.900204494000000     14.144233162200001
Si      3.230077472400000     19.382630409000001     13.947588884700000
Si      0.936774956100000     21.017518605399999     14.609285588200001
O       0.178254399600000     19.730295483799999     13.924142710000000
O       2.968016409800000     18.483390933300001     15.271209910400000
O       6.912027681800000     20.125409973299998     15.182760915499999
O       9.739250370700001     17.407767688100002     13.124717810800000
O       9.527519090700000     20.201409328699999     12.495338723900000
O       9.304756063699999     19.162337078899998     14.968718328700000
Si      6.286123778500000     18.842580574199999     14.297382244800000
O       6.316815179500000     17.333136511799999     14.949469558100001
Si      9.047168980900000     18.862980987099998     13.366583222399999
O       7.431679561600000     18.724354076200001     13.083186301100000
O      11.895826053400000     16.386188167699999     12.163838364900000
O      12.478981527100000     18.761590578700002     13.158410137200001
Si     12.978590362100000     17.614281822500001     12.110023435200000
O      14.387024991800001     16.915673797699998     12.570935018500000
O      17.948435381399999     16.346049834700001     15.616559563299999
Si     20.368218238200001     16.399688592699999     12.278267598199999
O      19.903213532100001     17.222646291499998     10.936003197300000
O      16.833378383599999     20.718251692999999     13.043517522700000
O      16.250905663499999     16.203805933400002     10.826425025900001
O      16.197317047300000     18.807114533899998     11.166688414799999
O      17.365849794799999     18.190756318999998     13.573137716600000
O       0.114585479000000     17.215161057300001     12.952871300900000
O      19.131905708400001     16.252462914300001     13.288479745700000
O      21.457071951800000     19.314775642699999     11.347474001300000
Si     17.742787635199999     16.646935569000000     14.024973327700000
Si     17.276030810200002     19.287115847700001     12.366569441899999
O      18.737155303300000     19.493958492299999     11.658021798700000
Si     19.981208581499999     18.864687754999999     10.809227316199999
O       0.942312425200000     11.732579263000000     16.965072357800000
O       2.702116794800000     14.079833174099999     16.825258760099999
Si      2.205912143000000     12.666818190100001     17.549262559500001
O       3.520920614400000     11.682882200600000     17.452324948899999
O       1.741445337300000     13.097594024399999     18.976352218599999
Si      3.032893237200000     15.594735898500000     16.446393187700000
Si      4.948449363800000     11.065584833400001     17.103521900400001
Si      0.494262105500000     13.002474488900001     20.206350956300000
O       4.500576433500000     15.620527557599999     15.688291765900001
O       0.374486520100000     16.140659162100000     18.082987899900001
O       6.010672577500000     12.347615048100000     17.289105871299999
O      10.377676459000000     12.895087215600000     15.983211024799999
Si      6.676594170200000     13.106995135600000     15.977560073899999
O       6.906617332900000     14.735154829600001     16.100508072299998
Si      9.477710150700000     11.477568354300001     15.958505450400001
O       8.002904017600001     12.154047649300001     15.714085132799999
Si     21.486840687499999     10.901545905200001     18.077435727800001
O      19.246648220600001     14.005083747000000     16.199655086500002
O      20.956248919299998     11.859908924400001     19.225838209199999
Si     20.615090445300002     15.700127624900000     19.089507118499998
Si     19.208704415900002     15.627961348900000     16.458742566600002
O      21.005653109299999     14.328221328100000     19.757640216300000
O      19.264374005699999     15.767415562500000     18.068364999300002
O       1.659404338700000     16.154804123400002     15.694484979800000
O       5.787438726900000     15.696010971500000     20.845063260500002
O       2.602804000900000     19.470615171700000     17.713675986999998
Si      3.496472119100000     18.422742148800001     16.828773559100000
O       3.312327550200000     16.922089194200002     17.476330919700001
Si      1.020172507300000     19.726859781800002     17.354920803700001
O       5.031037867000000     19.001684964900001     16.737858985700001
O       0.874449088100000     20.901438601700001     16.213299991100001
Si      0.404346049800000     16.757834481900002     16.588905978000000
O       0.386597680700000     18.384152378500001     16.730767107399998
O       0.317248106600000     20.309933963900001     18.686447904200001
Si      6.009752071200000     16.144832474200001     16.064117704400001
Si      5.376697270500000     20.376771648900000     20.246128712800001
O       5.819093819200000     19.270030136799999     19.135922355700000
O       9.627660912800000     20.856268566200001     19.093338282700000
Si      8.332043069799999     19.946545111900001     16.045652214699999
Si      6.263549588100000     18.563400233500001     17.754772565100001
O       6.274122692900000     16.901753329700000     17.530071407600001
O       7.759887473000000     19.107083531400001     17.338589430799999
O       9.261752715600000     21.208715638600001     16.554138975499999
O      11.812106689200000     20.934722353700000     17.833686471499998
O      20.537968400299999     16.318174225100002     15.794983524499999
O       1.733228224900000     14.076786071300001     21.116434840499998
O       3.764372734100000     12.126774065699999     21.294825388700001
O       1.337123686000000     11.389705244000000     20.875927552400000
O       2.028368979800000     12.630391462500000     23.242565042700001
Si      2.893024001900000     13.468540831700000     22.025184663200001
O       3.919804226600000     14.665224014200000     22.467340362900000
Si      0.745288003000000     11.822944666800000     22.564282976400001
O      21.094023665600002     12.697494592500000     21.862872899599999
Si      4.400449896500000     16.059936705300000     21.662901258700000
O       3.827558967300000     20.551684353100001     20.821458652600001
Si      3.812643612000000     21.203107745699999     22.378508894700001
O       4.099386161300000     19.880113350399998     23.316484600700001
O       4.832212468000000     17.400571663400001     22.513885541099999
Si      5.374414642600000     18.879433414499999     22.841711034900001
O       8.529373297299999     19.639524126500000     25.395836620400001
O       9.874357569400001     21.162710088000001     21.932128928200001
O       6.117254858200000     19.711715985800002     21.588699796400000
Si      7.271480165100000     18.601935235599999     25.401972563400001
O       6.463532429300000     18.799275273999999     24.021917739199999
Si      9.196505016400000     21.040408173900001     25.832290153900001
O       8.087268006100000     22.008930191299999     26.534796617600001
Si      2.196174962600000     17.844582177400000     30.512950947600000
O       3.651901884700000     19.347444812300001     27.373135446300001
Si      3.720103361900000     18.911930927099998     29.009686757299999
O       3.427870460900000     17.300544088599999     29.437341652099999
O       2.506518879600000     19.470713650000000     30.042968618400000
O       5.308173331600000     19.485573855999998     29.155828085400000
Si      5.286400030700000     19.836340146300000     27.478598201600001
O      10.428048679100000     20.674234272700001     26.846828329099999
O       5.529473654100000     21.383382617900001     27.117858756800000
O       6.273707073400000     18.883106535100001     26.652471177999999
O       2.461263861700000     17.692747095100000     32.115179225299997
O      13.108778489900001     18.292524541700001     10.622395933600000
H      13.580515117699999     17.774188305500001      9.954558970100001
H      12.921375787100001     19.616280011200001     13.097129152600001
O      20.266914201999999     16.861739233800002     20.197299395600002
H      20.759976039800002     16.786823082100000     21.022561065400001
H      18.027236332200001      8.466389498000000     23.707514421700001
O       0.738533712100000     17.180066987499998     30.171622857900001
H       0.576839653100000     17.024279780099999     29.232265851099999
H       2.005971162800000     16.957617941399999     32.541080732200001
O       3.122751503200000     16.531790442599998     20.743347836900000
H       2.495194880500000     15.812169048199999     20.553550044700000
H       5.759857735000000     14.851687410900000     20.378882763899998
O      18.867024345000001      2.684174996900000     25.443136563400000
H      19.531117640900000      2.849832724300000     26.121362198900002
H      10.986152810500000     -0.089750369000000     27.118805614100001
O       9.654772325000000      0.688263187200000      7.883305854300000
H       9.661770857500001      1.210074509000000      7.072988233200000
H      21.283791908100000      1.435502011500000     17.127038904300001
O      20.424377962000001      6.287928058500000      1.375195496300000
H      20.416828515199999      6.225834598500000      0.413421103900000
H       8.573290727800000     11.815110506400000      4.471683685600000
O      12.704211661100000     11.205876153600000      0.133450353700000
H      12.418123134000000     10.296139661300000     -0.006738890300000
H       5.017360511900000      5.947472483600000      5.421563181200000
O      16.730953152500000     11.857833033200000     17.330059282499999
H      17.648950482600000     11.948834172600000     17.614212210600002
H      17.646509571799999     19.758355246400001      6.585293805900000
O       7.818043248700000     17.074706464500000     25.618593177800001
H       8.633826757800000     16.865642162200000     25.151707496299998
H       7.146332455400000      2.880955689000000     27.648204756999998
