# Supplementary material for: Ground-up generation of periodic slab models of dehydroxylated amorphous silica of varying roughness
Source: Phys Chem Chem Phys. 2025 Jun 26;27(28):15196–203. doi: 10.1039/d5cp01570g (PMC12232287; doi:10.1039/d5cp01570g)
Supplement: CP-027-D5CP01570G-s002 [file CP-027-D5CP01570G-s002.zip › ESI_Structures/Saturated/structure-number_2-alpha_0.03.xyz]

459

O      13.844576658299999      7.786207913200000      0.592097853300000
O      16.420641491700000      7.324926603300000      0.759601753100000
Si      9.057921702500000      3.459401875500000      5.795960541100000
O       9.254668295700000      4.891883943800000      5.084770957000000
O      10.460972435700000      2.546562283100000      5.747450255400000
O      16.918484277499999      4.036835431400000      4.036456499100000
Si     17.110906035799999      3.485526907400000      5.564607178200000
O      17.983586511300000      2.123208798600000      5.293248369800000
O      20.390527894200002      1.002343858500000      5.792060097200000
Si     18.788259748500000      1.097935645600000      6.233566265100000
Si     16.716844579400000      5.517688657100000      3.349732997000000
O       8.537371234500000      7.385883104800000      5.852514509400000
O       8.948127331000000      6.908232598300000      3.338627677000000
Si      9.472990919000001      6.494320263100000      4.835095782700000
O       8.791889344499999      9.971013204900000      5.490273744900000
Si     10.339460059500000     10.473911188300001      5.747361381900000
Si      7.239969199200000     10.379817854300001      5.753715895900000
O      11.038082087599999      6.879244806500000      5.063417743200000
O      15.440157500600000      5.422531621200000      2.257349615600000
Si     11.996677737000001      8.025044412300000      5.729490572900000
O      12.892580993799999      8.903280442500000      4.662876337700000
O      14.502186299100000      7.758434975400000      2.913381077300000
Si     13.986550489400001      8.980314839200000      1.807180059400000
O      15.277470680100000      8.121160749900000      6.126343765300000
O      12.760381859800001      9.932148838100000      2.307054130000000
O      15.347172604400001      9.910273339400000      1.694972865400000
Si     12.736094617299999     10.346559893300000      3.947942667800000
Si     15.058684084499999      6.897347632200000      1.577798524100000
O      11.049204392700000      9.187181697100000      6.446327442700000
O      16.442424253199999      6.410759399000000      4.644348531500000
Si     16.543573212399998      7.907266943800000      5.267030632700000
Si     16.609131656300001      9.874184230099999      2.764068936600000
O      17.966130965300000      6.268698595100000      2.550835512000000
O      16.492612417000000      8.987601597699999      4.072975969900000
O      18.049288608800001      8.037430477099999      6.000820980000000
Si     17.904419224600002      7.541864318300000      1.484467668900000
O      17.888258989099999      9.138318575400000      1.976484692500000
O       2.339436968300000      2.612240617600000      8.756155889300000
O       4.833292318100000      1.377112570200000      9.149772527300000
O       0.817239438000000      4.737076905400000      8.628387733900000
Si      0.901788618100000      3.251138286400000      9.277316906699999
Si      3.621073182300000      2.282363418400000      9.761654979599999
O       4.167476905600000      3.713567783400000     10.393961080600000
O       0.864297549700000      3.224563032900000     10.901273938099999
O       2.974182669100000      1.332185669100000     10.891712482799999
Si      3.761492055400000      4.394890894700000     11.852236846500000
Si      2.351880392300000     -0.007152045000000     11.509520761999999
Si      6.004848172500000      0.324266213500000      9.658993012300000
O       8.782928761999999      3.698458728400000      7.453384777700000
O      10.354222458100001      4.706113038100000      9.697915084100000
Si      9.847383343700001      4.782251801600000      8.121909610800000
O       9.357141896800000      1.317565888900000      9.880443270400001
O       6.892314081300000      1.107361680100000     10.785673873600000
Si      8.345538189199999      1.796080078700000     11.070519158200000
O       8.261734679000000      3.424231380200000     11.041269586800000
Si     10.731201519200001      0.799849232400000      9.233563933899999
O      11.290701944500000      4.432613519900000      7.333038593900000
O      15.725316668900000      3.013059562500000      6.325447970600000
O      13.100033531399999      2.618277104600000      6.368091067900000
O      11.741907841400000      0.455690274600000     10.471522034900000
Si     11.584272034500000      2.853660492600000      6.918719393100000
O      12.936120914600000      5.244345903500000      9.339606778400000
Si     14.256036123399999      4.372586263500000      9.498540892899999
O      14.294213489800001      2.998942586100000      8.663311719599999
Si     14.512985962400000      2.347458282100000      7.166146883600000
O      14.654010279000000      0.734038017500000      7.479378194200000
O      15.654227384300000      5.065526777700000      9.188004339400001
O      11.355175150999999      1.879745593900000      8.218553936599999
O      14.371742438500000      4.018929756200000     11.230014668500001
Si     11.560410229300000      5.714577204800000     10.178129406600000
O      16.296283838499999      2.169006080300000     11.031448801800000
O      17.941384337599999      4.554501817400000      6.478917814500000
O      16.676135620600000      0.474154184300000      9.042754775900001
O      18.787350838900000      1.654052807300000      7.733600349900000
O      21.069238501699999      2.386455712700000      8.879504777899999
O      18.990857391700001      4.022297950600000      8.858294258400001
Si     18.746753618400000      5.207184104800000      7.746712353500000
Si     17.308212071500002      1.017312991200000     10.458169745499999
Si     19.447119542199999      2.465101688800000      8.955313802099999
O      18.777128262300000      1.706624492000000     10.260617285600000
O       2.088089557800000      9.568398016200000      6.812169950200000
Si      2.336039940700000      8.497934871000000      8.041384054600000
O       1.916334215300000      9.420951732000001      9.379106808100000
O       1.253398991500000      7.234677216000000      7.938914412000000
O       3.971935967800000      8.215375646100000      7.927133600200000
Si      0.380962319100000     10.037369220100000      9.603170922500000
Si      0.050415964200000      6.128552522100000      8.315358814000000
Si      5.587455516900000      8.526358118299999      7.731818242500000
O       6.085197827200000      9.373278674300000      6.359023236400000
Si      8.198213906499999      7.391276314800000      7.440438369600000
O       6.544687068400000      7.162351199000000      7.606089839900000
Si      7.728491439900000      9.258509756800001      9.655548007500000
O       7.999561271600000      8.188953967400000     10.835556720800000
O       8.562806479200001      8.767197299699999      8.298446106500000
O       6.142629201600000      9.267811011499999      9.102776484600000
O       8.111740203900000     10.717124494800000     10.306830281500000
O       9.125286031900000      6.211160626500000      8.046433778600001
O      13.039845424699999      7.327398023300000      6.719745796600000
O      15.218436710400001      9.538192810800000     10.252770715300001
O      11.226608259700001      7.289455034300000     10.007296327200001
O      14.527777142000000     10.043761313999999      7.382847679500000
Si     12.424366382100001      8.482200055100000     10.081475540700000
O      12.049394139400000      9.923131843800000     10.761171194599999
O      13.020407580600001      8.723247027999999      8.663622469200000
Si     14.228908237100001      8.354575506100000      7.478740342600000
O      15.301646153700000      7.514658730700000      8.436898644699999
O      16.266866465300001      7.127478192700000     10.756785020100001
O      13.551170136700000      7.672640533300000     11.003695892300000
Si     15.070473722799999      8.208763047500000     11.180138275499999
Si     16.164503319000001     10.854547182399999     10.317759755999999
Si     15.892895147200001     10.863987761900001      7.411690838500000
O      19.434442176899999     10.368227560699999      6.401860372700000
O      20.241238027700000      5.812656206300000      7.277855706200000
Si     16.314227729199999      6.570749906800000      9.173656805300000
O      21.085557373600000      8.841663599000000     10.318862143700001
O      17.601195355300000     10.296449476699999     10.929637255599999
Si     18.512147370299999      9.155010277200001      7.088081893100000
O      20.642101765500001      6.506730036000000      9.641866630799999
O      19.256215684699999      8.501872808900000      8.390632627400000
O      17.177960650799999      9.890360935800000      7.542083358500000
Si     19.835795962700001      7.936956787400000      9.791809649699999
O      21.211095201799999     10.407599279399999      8.200290094900000
O      17.797883740800000      6.315077537100000      8.516368702299999
O      18.811390882400001      7.968879583700000     11.068593414100000
O       0.673825180500000      2.904213943100000     13.481866397099999
Si      1.089756244900000      1.347996217400000     13.959742867299999
O       1.235050893800000      0.405705942300000     12.619971056300001
Si      1.594640022700000      3.587700640900000     12.308787893300000
O       2.449905633400000      1.422712567800000     14.846333894700001
Si      3.033472617200000      1.313478232600000     16.367160327800001
O       3.170924359400000      3.058725487000000     12.717319082400000
O       4.888221990900000      5.296035697100000     12.531564239700000
O       5.379056635700000      3.829804786500000     14.635402124200001
O       4.291894697700000      2.336007296300000     16.528886865299999
O       2.215945455600000      5.159644839600000     11.973146455700000
Si      5.690285522400000      2.918014357800000     15.941130671000000
Si      9.572851226699999      0.436837725400000     13.684995673900000
O       9.085683231599999      0.807937453600000     15.181709172700000
O       8.887209394099999      1.333802064600000     12.522726420800000
O       7.356648514100000      4.740085220100000     13.135175564100001
Si      8.649483572899999      4.550991559600000     12.187948617000000
O       6.649929516300000      1.618659909200000     15.638774448900000
O       8.966999071600000      4.027979919200000     15.498441998500001
Si     10.328185269400000      3.936919969400000     14.620617179800000
O       9.849175497799999      3.902764629600000     13.056405777600000
Si      8.030466037700000      1.108133559100000     16.378454040600001
Si      5.944692932300000      5.106577859500000     13.796678377799999
O      15.029626686100000      4.498237740100000     15.467592782600001
O      15.559350396699999      3.007380832900000     13.413371148300000
O      13.675080396800000      1.990469711800000     14.894020152800000
Si     15.010753853600001      2.916759571900000     14.981315017000000
Si     13.123364432100001      4.562492265700000     12.457504683100000
O      12.533621975499999      3.158518154700000     12.856985156000000
Si     12.325165772100000      1.830469243100000     13.879659032799999
O      11.231776105300000      2.639301852300000     14.947856972600000
O      11.204714344299999      0.584130376200000     13.588214462600000
Si     15.911721295700000      3.421561963100000     11.930080740599999
O      11.972932340000000      5.390463173700000     11.720030174900000
O      13.963351769499999      5.543912520300000     13.394808595600001
O      11.254202025200000      5.257361781900000     14.783607632200001
O      21.424049516600000      0.731212965200000     14.839601826000001
O      17.052021623700000      4.554344916800000     11.751923153300000
Si     20.613867148600001      0.228757533400000     16.147300628499998
O       1.219298673800000      9.256010198500000     13.776978560200000
Si      7.736910343400000     10.438372198300000     14.664825249300000
O       8.300526952200000      6.978244707300000     16.054792457300000
O       7.996629163100000      7.466959012500000     13.398807653600000
O       6.055420490100000      6.450513010300000     14.710788029600000
Si      7.338166526200000      7.521856813900000     14.867659897299999
Si      8.881325047200001      7.570352035200000     12.059811242300000
O      10.217780746500001      8.441770437900001     12.415568304000001
O       9.301717000500000      9.469418889800000     14.667256245100001
O       6.869835469300000      9.062451119100000     15.154673610400000
O       9.129000717800000      5.992984329500000     11.606790332699999
Si     10.626636015800001      9.088969649899999     13.929053224800001
Si     14.556664563300000      5.976212552600000     14.889255761399999
O      11.757983419400000     10.298212471199999     13.903893081800000
O      15.863105677400000      9.880992727300001     14.941107309000000
O      15.127145543999999      8.621289418300000     12.741890130900000
O      15.740451923900000      7.122965227100000     14.743849278000001
O      11.425364159500001      7.882908708000000     14.690209954100000
Si     11.686375443799999      6.595508275200000     15.577039821500000
O      13.335443505500001      6.506025638300000     15.812047834400000
Si     16.119689560699999      8.583718974900000     14.008251302400000
O      17.624726478600000      8.754447903100001     13.304471119700001
O      19.739810706200000     10.167931983100001     12.378118486400000
Si     18.367015347399999      9.299907356500000     11.950034997500000
Si      0.585013390300000      1.408280281200000     18.327022619200001
O       0.725854460200000     21.413603466200001     19.003924799600000
O       1.921663736500000      1.759697027600000     17.460299119100000
O       0.377534202500000      2.464590608500000     19.553928986399999
O       8.589583781200000      2.286462901700000     17.391674293800001
Si      8.252086665100000      3.862042579300000     16.951723051500000
O       6.592930508900000      3.897739053100000     16.925641367400001
O       8.796206044400000      5.089106757400000     17.866872827800002
O      20.760396338800000      1.404164196400000     17.303663800300001
O      10.825233657400000      6.656530824600000     16.964613192700000
Si      9.229116028300000      6.619846214000000     17.337611252300000
O       5.300883599300000     12.795466449099999      5.336285831300000
Si      3.838314613400000     12.485386992800001      4.557215540800000
O       3.243132743600000     13.960447149700000      4.086894410800000
O       4.560421973300000     11.860364651299999      3.164920403100000
Si      3.637588430700000     15.238158564000001      5.012578847300000
O       2.888936291500000     11.680919017700001      5.521140009500000
O       0.395218386500000     11.397301170600000      5.920070022700000
O       5.168985913300000     15.423906562999999      5.444122421800000
O       2.629565120800000     15.251720888800000      6.209653912000000
O       6.880601651700000     10.975290774199999      4.215783499800000
Si      7.039860964800000     15.167416428499999      2.805732307800000
Si      6.059969136200000     12.315617206600001      3.894143397200000
O       6.780429682100000     13.611050415999999      3.223390734900000
O       7.779605306800000     15.219672468700001      1.345186398500000
O      13.977225724500000     11.376823837100000      4.243489640200000
Si     15.483766891000000     11.986641634000000      4.498257444300000
O      14.569227461000001     15.636668353299999      5.673437036000000
O      15.546928938300001     13.626135367900000      4.265984176000000
Si     15.956790032800001     14.906699745799999      5.156245180900000
O      15.947311293000000     11.761597131600000      6.046746107800000
O      11.247262242100000     10.890205588600001      4.403509610700000
O      16.584557146900000     11.413697604099999      3.400751899000000
O      16.873755486400000     16.131821929699999      4.436876421000000
O       3.296677480700000     15.967472450000001      1.079128567700000
O       3.291834193600000     16.518661491200000      3.925667997200000
Si      3.518836420900000     18.273439464599999      4.069723715100000
O       3.829600442400000     18.239651725600002      2.387816374100000
O       2.318582105900000     18.884973699900002      4.933601242500000
Si      4.167262899300000     16.597278585100000      2.275455517200000
O       1.237471875800000     21.195565838299999      5.623203584700000
O       4.925097117500000     18.702917526400000      4.717413961500000
Si      2.299852715300000     20.093677878600001      6.161730056800000
O       7.915004150100000     15.969226133599999      3.895159826800000
O       5.592429162400000     15.965803103300001      2.511525939400000
Si      8.370959914000000     16.890471744199999      5.171325261800000
O       8.025641567799999     18.479991865300001      4.872577875300000
O       9.937539354700000     16.748767475600001      5.534752252100000
O      15.385700937199999     18.103543481399999      5.234193508500000
Si     14.113966084299999     17.196854620000000      5.835433846800000
O      12.550676275800001     17.284656466100000      5.284752032800000
O      18.086558305299999     18.665110278699999      5.262561948900000
Si     16.930018968799999     17.505104872000000      5.403841442700000
O      20.440253333499999     19.878538277600001      5.995542744700000
Si     21.262912636599999     21.258791326899999      6.373196894700000
Si     18.839286646100000     19.634374512000001      6.360913318100000
O      18.123243944100000     21.107833798900000      6.196675220400000
Si      1.848046663300000     11.169264038700000      6.657997110700000
Si      2.375225168300000     12.876330470499999      9.395349963499999
O       0.445566662800000     15.201632208600000      7.447913758300000
Si      2.013383592700000     15.437673205699999      7.703284024700000
O       2.601146182800000     14.363761504299999      8.759782759400000
O       3.704532864500000     12.160569946100001      9.931732249800000
O       1.902196787700000     11.963723069500000      8.107435160400000
Si      5.239916796100000     12.456961433200000     10.333469439000000
O       1.565979328000000     13.181872490200000     10.820462573700000
O       5.405674977900000     13.940576339700000     11.024428611799999
Si      6.146370059400000     15.532972331700000      6.785398855200000
O      10.298416548700001     11.818331949399999      6.642401182200000
O       7.240639597500000     11.624438207100001      6.754285703100000
O       6.738685037900000     14.135076377600001      7.196504516800000
Si      7.205032831800000     12.745253259600000      7.887149903400000
O       8.681691419600000     12.879556552000000      8.510815963600001
O       6.098346676800000     12.379589527400000      8.975122295600000
Si     10.230337113999999     12.559041751300001      8.085831184400000
O       5.786020218200000     11.320231974300000     11.374391342199999
O      10.529836500100000     15.789557229700000     10.047096066000000
O      10.906361626900001     11.562144286900001      9.143967975800001
O      13.221913612900000     12.398648170800000     10.173841718500000
O      15.267010601599999     14.353392927100000      9.574731716300001
Si     11.846257908600000     11.517620949599999     10.471594315400001
Si     13.854519505500001     13.900496111800001     10.349188027400000
O      12.874730189999999     14.977428868400001      9.660888830099999
Si     11.468039204000000     15.300083445900000      8.878010849700001
O      10.993843554100000     13.976761172900000      8.055177404900000
O      16.087793118899999     11.645244407100000      8.887561067700000
Si     16.167270768700000     15.698172913300001      9.741322059800000
O      16.856703233000001     14.402844761700001      6.445143891400000
Si     17.778103057500001     15.433913688400001      7.344062663700000
O      19.358991208599999     15.208044160100000      7.013540398800000
Si     20.073261590500000     15.890870571400001     10.331776028900000
O      17.547928286499999     15.273048552100001      8.942663355200001
Si     20.540303197000000     14.403275658200000      7.793224553100000
O      20.392944965200002     14.564594921499999      9.392068769200000
O      20.371255432300000     12.838122188400000      7.409560224900000
Si     20.621751050600000     11.294881726600000      6.983260537100000
O      21.425728644100001     11.309561852700000     10.539611902300001
O      18.932007546900000     15.309880880400000     11.321729907000000
O       5.238423071900000     16.142738391500000      7.986775119500000
O       3.832939342600000     20.713259057199998      6.114912350700000
O       2.648822086600000     16.901785005499999      8.139033068800000
Si      4.217437638800000     17.377890115300001      8.280655609400000
O       4.718549070000000     18.581997979899999      7.309629848500000
O       4.407233477500000     17.935278585900001      9.768842627800000
O       1.922678866900000     19.610914034400000      7.674317412000000
Si      0.876248504500000     20.218649578099999      8.878651882300000
O       1.668165675500000     20.664594024100001     10.230182135100000
Si      5.045431559200000     19.600387605200002      6.131386655100000
Si      5.360648133000000     18.832571631899999     10.721403962700000
O       5.470016763600000     20.375669663000000     10.218588599000000
O       0.096422873500000     21.397729064400000      7.991680121200000
O       6.840479597500000     18.157652554199998     10.841908467000000
O       9.278801788000001     20.727672157600001      5.876028111900000
O       6.490864179500000     20.303237570400000      6.068704905100000
O       8.496775752400000     19.112735777099999      7.545098093000000
Si      7.994424603500000     19.656303217200001      6.017417300500000
O       7.402203134100000     16.487289936700002      6.411850903900000
Si      9.976192619300001     19.922835126700001      7.265516441400000
O       9.204392924500000     17.200565443399999     11.346620842900000
O      11.583205222300000     16.404809630500001      7.653958041000000
O      12.904223322100000     19.893939022200001     11.755618987300000
O      10.476869500799999     20.914301828500001      8.400254565999999
O      14.290575848600000      0.065262164300000     10.127168921399999
Si     11.274176073000000     17.275752243700001      6.350721427900000
O      11.084832397600000     18.841426764000001      6.838392615700000
Si     13.068988789600001     21.366227379700000     11.158078945600000
O      15.259708223800001     19.759954544900001      8.454934032600001
O      13.496889990100000     18.302119548600000      9.822812891800000
Si     14.642961433600000     18.251085952499999      8.694668113800001
O      13.935624183800000     17.756149182000001      7.338020182900000
O      15.717508904900001     17.117279992800000      9.062737309399999
Si     15.192131742999999     21.344996146000000      8.757022466600000
Si     13.177884278100001     18.276475230199999     11.416731925000001
O      19.503626515099999     17.137449706400002      9.440658823100000
O      16.359605177300001     16.104915511800002     11.298922034500000
O      17.285914284699999     16.934933496999999      6.906501030900000
O      18.941428308199999     19.450612584000002     10.588140508000000
O      17.238631727400001     21.253695780600001     11.436242419299999
Si     19.614174393799999     18.743566622800000      9.298392263800000
O      21.209117820700001     19.157937014600002      9.241255059500000
O      18.828001725099998     19.139446654800000      7.909002784100000
O       2.510133856000000     13.449499069800000     13.444665105500000
Si      2.681035799900000     13.039594145000001     15.063816166800001
O       4.227831384900000     13.061127946999999     15.399487213700001
O       2.049462391700000     11.498228358400000     15.057572914800000
Si      1.280989113100000     13.330423845000000     12.405070307000001
O       1.875673919600000     13.924405186600000     16.154798576299999
O       0.442324150100000     11.815432262700000     12.900565756900001
O      -0.004693151500000     15.673057913699999     15.535755907200000
Si      0.857304424600000     10.745711618000000     14.287336296699999
O       7.769925697400000     13.041167710100000     11.788017189700000
Si      5.827749985600000     13.009740620300001     14.980749709900000
O       5.996560475300000     13.909945374599999     13.609106086500001
O       8.544295869700001     11.539092183199999     15.641923998199999
Si      9.707929574500000     12.618790218999999     15.453091221499999
O       7.100235106100000     15.716703878300001     12.012383073700001
O       9.821135874799999     13.136137706300000     13.891159930400001
Si      6.611183205900000     14.170936723000001     12.154669934499999
O       6.609312955800000     13.911500281700000     16.135643678800001
Si      7.949591830800000     14.810949957000000     16.183537144900001
O       9.290930094000000     13.903458811300000     16.413028120300002
O       6.253396835800000     11.506143585100000     14.829432707200001
O       8.100177773600000     15.619072877300001     14.736602068400000
Si      7.443238337900000     11.409241876899999     11.669289611900000
O       7.810038074800000     10.634873180700000     12.998075720599999
O      12.436006862599999     12.876128272100001     13.735606464500000
Si     15.605380882300000     13.064131505400001     12.469780999599999
O      15.402965061800000     12.421279165000000     13.925538093200000
Si     12.301089118900000     11.574741795100000     14.760470338699999
Si     15.319490090100000     11.420108618600000     15.195395730400000
O      14.349108921899999     14.019967141100000     11.956414043700001
O      11.184574487900001     12.029057338199999     15.894599849400000
O      13.725979961400000     11.317629732600000     15.535173108200000
Si     11.086384040500000     13.331282510199999     12.865437496000000
O      11.122399638699999     14.816793561300001     12.273922114099999
O      11.008290838300001     12.219859212999999     11.661433359600000
O      15.607381476200000     11.832531701900001     11.440371918400000
O       0.245302217100000     14.505791942100000     12.728270755500001
O      16.258631204600000     12.124172939799999     16.360990971000000
O      20.923432032099999     10.689040990400001     15.029065327500000
O      16.997119228900001     14.408292172299999     15.267169449600001
O      19.184998658400001     14.531700623200001     13.772841881600000
Si     20.794192900300001     14.928475527100000     14.089357297399999
O      18.631825305600000     12.215620635500001     15.244230457500000
O      17.067313929400001     13.767679794299999     12.398560345300000
Si     18.639417156699999     14.072483980900000     12.332433831199999
O      21.030604062799998     13.345979632900001     14.901450355600000
Si     16.248475545900000     15.871822385700000     15.256636440299999
O      19.538560470099998     12.752154818999999     11.823726793100001
Si     20.248291478999999     12.127770247400001     15.556243835900000
Si     20.502555727600001     11.493993892200001     11.872163441200000
Si     17.562926862200001     13.143967176400000     16.098121894100000
O       4.647082580600000     18.594976251599999     12.195024858900000
O       0.828869201800000     18.027194554699999     15.730896991000000
O       4.205553428100000     19.646002133700001     14.683600912399999
O       3.582546216400000     20.865938298600000     12.379659439899999
Si      4.633702117100000     19.924556785400000     13.174824197300000
O      21.221083168400000     20.380196957199999     16.844393114399999
Si      4.038514911600000     19.793121669000001     16.310778817900001
O       3.173198059800000     18.531713731200000     16.819539989700001
Si      8.999745351300000     16.935506698200001     14.421435959500000
O      10.252081173800001     16.768640385000001     13.518580544900001
O       9.290743645199999     17.680845023900002     15.835128233400001
O       6.265826013300000     20.340530921300001     13.153766864800000
O       7.436496349100000     19.572659437100000     15.365904303000001
O       8.985978481600000     20.399026326800001     13.383899418700000
Si      7.601654304000000     19.659168069800000     13.793206333300001
O       7.776547682600000     17.958588257700001     13.417359719200000
Si      7.701436608300000     17.179615113899999     11.793037565300001
Si     10.640098341300000     16.324140403500000     11.741995872600000
O      14.438413054200000     17.734283903100000     12.270299111000000
O      11.892804520200000     17.394348650500000     11.672718176100000
Si     16.006754358100000     17.274469756999999     12.384857486400000
Si     20.842188079500001     17.460061671100000     15.151347874100001
O      20.612466801000000     16.648631686000002     13.694895458900000
O      16.331547946299999     16.640784737299999     13.821330637000001
O      19.670414006400001     17.220419950099998     16.333636366699999
O      16.979948443700000     16.730983500899999     16.410984916899999
O      20.351669700500000     19.012743823400001     14.635675378800000
O      16.868660713499999     18.605156857499999     12.020439146199999
Si     19.003501425000000     19.856785894600002     14.752819521499999
O      18.581315571699999     20.163610128199998     13.218188300900000
O      17.879575521500001     19.041328755100000     15.606959281100000
O      19.148753764599999     21.328856538499998     15.555092629600001
Si     17.924912367200001     19.802651197199999     11.812123512199999
Si     18.188594512100000     17.795283463600001     16.658636396300000
Si      0.841915284300000     15.009372363100001     16.812614762599999
O       7.919425502700000     15.975637783300000     17.349038078500001
O      18.406125178100002     13.683251004200001     17.423277188899998
Si     19.934782998799999     13.400586673499999     18.030324968599999
O      19.842079029200001     13.228892023400000     19.650802199299999
O      20.422554157000000     12.051715194600000     17.202243580699999
O      21.205360262999999     14.442397706000000     17.821572692000000
Si      1.691111788500000     17.869249245799999     17.067795741800001
O       3.416169980400000     21.253755307900001     16.628210377399999
O       1.694216438800000     16.254381700700002     17.456154097700001
O       1.069262459900000     18.710707493699999     18.339254757999999
Si      0.097247940800000     20.009813173100000     18.398693990400002
O       5.475477466100000     19.739788073200000     17.077279459300001
Si      7.080588314300000     19.825540119399999     16.924123976299999
O       7.703725761500000     21.291342085899998     17.292754574500002
Si      8.743604339199999     17.396947253400000     17.380714596600001
O       9.946860859099999     17.392681010000000     18.481775606399999
O       7.785010394700000     18.657192585600001     17.801997926300000
O      18.054214517999998     18.216141487400002     18.238440132600001
O      16.015361512399998      2.077162433400000     15.953140481300000
H      16.769248101199999      2.560635736700000     16.308914972200000
H      18.857673158400001     18.616875022300000     18.612906963600000
O      13.414732179000000      0.850160133200000     12.607214250500000
H      14.267431598300000      1.301076854100000     12.512970244700000
H       0.460994016800000      3.397212195700000     19.326443831900001
O       7.835559623700000      2.663947750400000      5.069489521700000
H       7.829316144900000      1.707300335300000      5.190160096400000
H      10.525801528200001     16.622070151300001     18.470693498900001
O      20.315843390400001     19.553025584099998     19.336608589099999
H      19.818262195100001     20.298224018799999     19.695617551600002
H       3.551894994600000     15.107827534500000      0.720823319800000
O       9.070570067900000      7.674265107200000     18.575686772600001
H       8.174793322599999      7.809203502500000     18.903639132500000
H       2.139019069200000      9.050598642200001     13.572957057400000
O      19.187772551199998      7.335821238000000      0.496950643700000
H      19.442106443899998      8.114869043000001     -0.010267777000000
H       9.434742960199999      6.511790004000000      2.607174364200000
O       6.941373055100000     21.453327623000000      8.364054332500000
H       7.322603412400000      0.720559137500000      7.920202966400000
H      16.970018588300000      5.393802623500000     12.220170161900000
O      14.641304498700000     15.707798439699999     15.546711781300001
H      14.415575199799999     15.256340273999999     16.367598415800000
H      19.037394540699999     12.810477188600000     19.976583207400001
O      -0.071901392200000     16.512004889100002     10.984608246300001
H       0.402564182500000     15.968182336300000     11.632480693200000
H       8.688984558100000     14.893507456300000      1.339644853600000
