# Supplementary material for: Ground-up generation of periodic slab models of dehydroxylated amorphous silica of varying roughness
Source: Phys Chem Chem Phys. 2025 Jun 26;27(28):15196–203. doi: 10.1039/d5cp01570g (PMC12232287; doi:10.1039/d5cp01570g)
Supplement: CP-027-D5CP01570G-s002 [file CP-027-D5CP01570G-s002.zip › ESI_Structures/Saturated/structure-number_20-alpha_0.1.xyz]

453

Si     19.064879453100001      4.294810725500000      3.374646270700000
O      17.683035690800001      3.360309882600000      3.557511271500000
O      19.980048883599999      3.905091966400000      2.092930586600000
Si      9.415273158700000     10.450703484700000      3.644042652000000
O      10.016861847700000      8.936543679800000      3.142549126300000
O       7.784848424900000     10.588675828300000      3.766687974000000
O      14.350354619599999      7.388851474300000      0.581862251200000
O      14.302740041500000      8.601938557100000      3.037999054000000
Si     15.213715730800001      8.082264430400000      1.779502896300000
O      16.049197314899999      9.406878201800000      1.192600348000000
Si     13.683574908900001      9.423486005799999      4.285930361300000
Si     15.970915492700000     10.812015987400001      2.054994414300000
O      16.586728964300001     10.398196500899999      3.538818859900000
O      16.206918686800002      6.896843134700000      2.309513164200000
O      18.492989917199999      5.856332317000000      3.293341372000000
Si     17.025232093100001      6.493721646700000      3.661773691400000
Si      3.828142967500000      3.757617137400000      9.771006954900001
O       2.218349914900000      3.472354603200000      9.741803054600000
O       4.611776453600000      2.465225535000000      9.091419008300001
Si      0.729275620400000      4.142848962300000      9.801908104000001
O       0.564648931000000      5.168361675600000      8.574552734899999
Si      5.239229657600000      1.117304127800000      9.869463884200000
O       4.109357027400000      5.114191575400000      8.915038130399999
O       5.306550036200000      5.122570960700000      6.605592670700000
Si      8.930214148499999      3.842333560300000      5.936814976200000
O       7.790557449000000      3.001475147400000      6.832685083300000
Si      6.820790152100000      4.546734568900000      6.709710211800000
O       9.262605930499999      2.020227877100000      9.646352898200000
O       9.660145605100000      5.144497300600000      6.675960068800000
O      10.197358390100000      2.942388468500000      5.382172044600000
O       7.626054759500000      4.791609068100000      5.220125202900000
O       7.386725388000000      5.106679833200000      8.168741787300000
O       6.613180881100000      1.721955270100000     10.500036513100000
Si     10.771316307399999      1.614088215500000      9.233946789000001
O      11.930092472900000      4.271023123300000      6.814357418000000
Si     11.560383178500000      2.739775731200000      6.361277874500000
O      15.519741934900001      2.738595284200000      4.993876800000000
O      12.929823185600000      2.099631578300000      5.727856359900000
Si     14.857683120500001      4.275381822900000      8.365741291999999
O      14.347175504799999      3.710664780700000      9.816613303100000
O      14.753268032199999      3.019205172100000      7.409591097300000
Si     14.552317037600000      2.061857806500000      6.129262657300000
O      11.921942595799999      4.734620520100000      9.541646878700000
O      15.090958822199999      0.590142337000000      6.582806504000000
O      11.028689728700000      1.984684847300000      7.664782388300000
O      11.073132068600000      0.016551589900000      9.354614151000000
Si     12.244050871900001      5.242257442400000      8.035024607300000
O      11.948555343000001      2.274982968800000     10.159768814900000
O      16.313299331500001      4.999720840000000      8.248381662300000
O      16.260077485800000      0.625638035700000      9.015879903100000
Si     16.760772105600001      3.793668594300000      4.860879156400000
O      19.966232559700000      3.966767546200000      4.711279979600000
O      17.781854714700000      3.858061765700000      6.161398131500000
Si     19.438875679999999      3.968851867500000      6.279462916800000
Si     17.440715709500001      1.124251581600000     10.041329364099999
O      21.013252329499998      0.609813797700000      8.477115862300000
O      21.081796863000001      2.980500808100000      9.629558246100000
Si     20.203831603299999      2.020414999600000      8.643950501400001
O      19.997322518299999      2.727935969900000      7.176476044100000
O      18.715139823499999      1.751563937300000      9.249773659400001
O      16.228594569900000      5.337475178900000      4.533764632600000
O      19.992344331599998      5.363109414300000      6.909379014900000
O       2.128627804400000      9.143546798299999      6.021099969700000
O       0.719403303700000      6.936388052700000      6.693043799500000
O       3.384581526100000      7.035946187400000      7.198494668900000
O       1.597610724000000      8.520260847399999      8.590763641600001
Si      1.986756536200000      7.939408838200000      7.098258616400000
Si      1.083537283900000     10.076764846600000      8.881760939499999
Si      4.579183832700000      6.146984320000000      7.776283496700000
O       0.790716507000000     10.731775101100000      7.445652127000000
O       5.823397458800000      7.123523183100000      8.348778921799999
O      10.117162488300000      7.511691282300000      5.584755752900000
O      10.102588485300000     10.194689132300001      5.195512042500000
Si      9.802768670500001      6.708865300500000      6.921681392500000
Si      7.361753319300000      6.662918331300000      8.700621807899999
O       8.605553916900000      7.355728017900000      7.783150380300000
O       7.765564902900000      6.861602668900000     10.249477622200001
O      10.385616411499999      6.889741959500000     10.225051677800000
Si     10.742797282900000      8.724615847400001      4.697484390500000
O      13.838573115399999      5.523199942700000      7.925655357400000
O      11.379109250599999      6.727084486100000      7.846450988300000
O      12.966989596600000      7.155710646800000     10.072684263099999
O      12.346900534200000      8.555521421900000      4.737311100900000
O      14.550412773600000      9.023366708499999      9.284391416800000
O      15.566533541200000     10.470154020500001      7.874800485000000
Si     11.545916286500001      7.614793197300000      9.452583536000001
O      11.420547686000001      9.161655375300001      9.109755330500001
O      13.182570209500000      9.189349518100000      7.157488146100000
Si     14.793707414500000      9.014357179899999      7.367904563300000
O      15.524642372600001      7.564724454100000      7.384271215400000
O      15.717569613100000      6.844676120600000      9.949567801100001
O      15.076858365600000      9.282217634300000      5.509177173000000
Si     12.309068551899999     10.224487388600000      8.150855340700000
Si     16.392266655699999      6.637639688100000      8.451976590799999
O      20.441897750500001      7.239369187300000      8.717527063700000
O      17.909478728700002      7.046375219800000      8.202916803700001
Si     19.059443136500001      8.080123200599999      8.776559936100000
Si     18.757461436500002     10.632624373200001      6.945510830500000
Si     21.166196358400001      6.181513481600000      7.694436980200000
O      18.503315964599999      8.455458790000000     10.234558645900000
O      19.245925142800001      9.382157580800000      7.825212870500000
O      17.673829940899999     10.063338401299999      5.865844221200000
Si     16.690978604900000      9.407879791299999      4.798973272800000
O      21.197873500099998     10.286339172400000      9.712204901900000
O      17.167154656800001      7.893037498700000      4.505831212900000
O      16.563495079500001     10.372165903499999     10.291672963000000
Si      0.468786010900000      1.426070402000000     13.062501746300001
O       4.346634892500000      4.046900189200000     11.288961727900000
Si      4.043727838700000      4.116948600000000     12.895060233100001
O       1.558649319000000      0.512993114800000     12.265307944000000
O       0.579865920800000      5.033370047000000     11.185082011800001
O       0.588281756200000      2.938949772600000     12.519674634299999
Si      0.959428620100000      4.506035228800000     12.707252554600000
O       0.807954290700000      1.594187362100000     14.664998642300000
O       3.964718733600000      0.770855905100000     10.847082518300001
O       2.526638621800000      4.732710377600000     13.070617157899999
O       5.081537229900000      5.055001530800000     13.752671231800001
O       0.082748917800000      5.237712424700000     13.875746667000000
Si      2.580936822000000     21.422908325500000     11.121853647500000
O      10.472371618400000      2.437993018200000     15.848096617500000
Si      6.947516418500000      0.357007344700000     15.655366591600000
O       5.974343246300000      4.289254257500000     16.164631016700000
O       7.848793568000000      0.846791606000000     14.395773351600001
O       6.082035509200000      1.678146807600000     16.032346218000001
O       8.646359626300001      0.824058514100000     11.827171198300000
Si      8.149860471700000      2.013010648500000     10.870351083799999
O       7.650085988900000      4.492490427300000     14.054528640999999
O      10.066262142199999      3.501755771400000     13.483825533999999
O       8.168872131500001      3.429632218100000     11.649798476799999
O      10.372548113300001      0.802797555300000     13.759149552600000
Si      8.763002696999999      4.285352789300000     12.901423063499999
Si      8.876594438400000      0.238000451900000     13.305633284400001
Si      6.345401609900000      5.143785362600000     14.801993703899999
O       7.874236999900000     21.301030626999999     16.854156076900001
O      14.344509100100000      4.586616942200000     14.104235269700000
O      12.991074386599999      3.856078592900000     11.985106858200000
O      15.023119822900000      2.290690916600000     13.059340343500001
O      12.481053673400000      2.503452224000000     14.111315662399999
Si     13.707071320700001      3.261165548800000     13.349891630500000
Si     10.848627708700000      2.307491467400000     14.288640428900001
Si     15.835639645100001      5.277086117200000     13.910712688500000
Si     12.816577093099999      3.616487180700000     10.413987111699999
O      21.460110491599998      3.814521729700000     16.102438826499998
O      19.778626747899999      1.913610206400000     15.387113133800000
O      16.834924377699998      2.236499230700000     11.081158915000000
Si     16.606730466199998      2.663138983400000     12.642788306100000
O      20.366278066700001      0.967581549600000     13.002399940300000
O      17.796812090100001      1.924705183900000     13.511667784400000
O      16.647261596100002      4.307694228800000     12.819526102399999
Si     19.113797679899999      1.137856364900000     14.090199272500000
Si     21.333949168299998      2.196441487200000     15.847761786000000
O      16.685454405500000      5.127154848800000     15.304247965900000
Si     21.026368072299999      5.240812031800000     15.411262851200000
O       0.644056778700000      8.558400769700000     14.696597403300000
O       0.164838535900000      6.521152177900000     16.297498603200001
Si     21.397436322499999      8.132101302200001     16.101561387600000
O       6.690511835700000      6.640564241300000     15.283560908800000
Si      7.127685018000000      8.223771764100000     15.320184661400001
O      10.258354802100000     10.105176606900001     16.429146286500000
O       9.157443071199999      5.734996195700000     12.268390864700001
Si      8.674568591700000     10.221441272600000     16.884116225500001
O       9.317669327699999      8.372986228700000     11.931637063200000
Si      9.093114079199999      6.973285970700000     11.243327188200000
Si      9.166001122400001      9.388456341600000     13.235950147200001
O       8.268385745500000      8.434951769200000     14.202259379899999
O       5.765415981500000      9.122124082899999     15.134182327400000
O      10.662681553800001      9.727402496500000     13.885741467100001
O       8.431595613400001     10.668672539099999     12.784574597100001
O      15.087787437399999      9.532736148600000     14.164590718500000
O      14.527164316500000      8.331851215100000     11.864014182500000
O      15.727860760100000      6.859310636200000     13.547105060000000
Si     15.655341307800001      8.437892409000000     13.090614177200001
Si     11.194631912000000     10.610390350999999     15.162655601599999
Si     14.451146408300000      7.778341457600000     10.376460044300000
O      17.793609331300001      6.082831119100000     17.451199828200000
O       0.118358341100000      9.630536103500001     12.093670240300000
O      19.412813682800000      5.412156022600000     15.403927250500001
O      17.063469816000001      8.943010784600000     12.437650183900001
O      17.696133522899999      7.475570930500000     15.069538021900000
O      19.783998358700000      8.302396737900001     13.470676136100000
Si     17.952593077200000      6.020453608300000     15.825136996399999
O      19.805308295600000      8.424802608400000     16.092594412800000
Si     18.797403607500001      8.623528405900000     14.764386072800001
Si     21.118709150499999      9.307564718500000     13.598948737800001
Si     17.744528300300001      9.652024573200000     11.093041226200000
O      18.292306383800000     10.149391686500000     14.624083677200000
O      19.074188311200000     10.592171637300000     11.424862287900000
Si      1.168392839600000     -0.018237139500000     17.370940346200001
O       0.328181326700000      1.371383635400000     17.179256063099999
O       7.369443529200000      0.614123995300000     19.312108350700001
O       8.132287019400000      3.123345168500000     17.039981935000000
Si      6.524546279000000      2.965771476400000     16.946215833899998
Si      5.899556332100000      1.318015902200000     19.427919511999999
O       9.677647686100000      1.303443782200000     18.123995191700001
O       5.845499771000000      2.612427935900000     18.402643665900001
Si      9.690879477699999      2.688003625500000     17.246620779000001
O       5.663055391500000      1.997575049400000     20.903119913699999
O       0.288188313800000      9.325785266100000     17.299797973099999
O       7.842563055400000      8.795528278500001     16.693797836600002
Si     21.003025050200002     10.687291606900001     17.601152739200000
O       4.484813065900000     13.303237333500000      3.341035064500000
O       9.974522011399999     11.797805653299999      2.925056486800000
O       7.127249197200000     13.210129948300001      3.695794181900000
Si      9.773703018300001     15.817494363900000      4.291885990400000
Si      5.834879976500000     14.173286718700000      3.537648217800000
O       6.130430622700000     15.309111805800001      2.427803388800000
O      10.050746428100000     14.517012078100000      3.322645748000000
Si     10.815330611400000     13.064287327500001      3.594345878200000
O      12.303470595300000     13.041754559699999      2.993793043500000
Si     13.826345409900000     12.433042117099999      3.206934707800000
O      14.423665370900000     11.246305893900001      2.115813929800000
O      14.551162765300001     13.699262552900001      1.982990707600000
O      13.277726668600000     10.923524519200001      4.194433043800000
Si     16.120035439500001     13.648573866700000      1.883162330000000
O      16.714514645900000     13.942732838900000      3.543793819000000
O      18.836952409500000     15.487865517400000      3.531891458200000
Si     17.305461643499999     15.554257781900001      3.052614639700000
O      16.932729719000001     15.100173460700001      1.465746218500000
O      16.765167867300001     12.175124322900000      1.477951150500000
O       9.284866397700000     17.251521001899999      3.654524743500000
Si      8.834978253099999     18.749042662000001      4.206082230400000
O      16.379123621000002     16.685580822700000      3.770500724400000
Si      3.523243821000000     11.622899143900000      8.752231199200001
O       1.658486697000000     14.924380045800000      8.742758328200001
O       4.124591276100000     15.226160196800000      7.615302261300000
Si      3.236685992800000     14.748379973400001      8.961245712400000
O       3.434982799000000     13.190500568199999      9.178271958100000
O       5.045100216100000     11.249507339099999      9.252654111300000
Si      4.074591024600000     12.254492935300000      4.650354117400000
O       3.635835580300000     13.488064071500000      5.697588027500000
Si      4.083972190600000     14.973406214300001      6.036415798700000
O       0.843852771200000     11.989340552100000      5.390419616600000
O       2.969111153200000     11.146824232300000      4.607643146200000
O       3.238499784900000     11.388571239899999      7.170955040700000
Si      0.157847147000000     14.704832448599999      8.244346861900000
O       3.610712161900000     15.684053468800000     10.206442046899999
Si      1.958079746700000     10.858447018300000      6.150993661400000
O       2.376898670400000     10.814395614200000      9.609308997099999
O       5.515812918600000     11.506479875100000      4.945174366700000
O      10.832324692800000     12.771831783400000      5.177347137900000
O       5.733066391900000     15.002335811800000      5.186461553900000
O       7.878055959500000     12.041061799000000      5.964588761000000
Si      8.074382686700000     12.851123121900001      7.358284635400000
O       7.302793909800000     14.320605011300000      7.281447104500000
O       9.664713212200001     13.119708085799999      7.519958936200000
O       5.961389704500000     13.768307841800000      9.839100809800000
Si      6.316072148200000     12.163050397299999      9.725901533000000
O       7.465962314400000     11.998149642100000      8.547788542299999
O       8.497182028699999     15.419216914200000      5.248946393900000
Si      7.173339254700000     15.433543001900000      6.138054979600000
Si      7.064914534500000     11.803060493500000      4.608945057200000
O       7.124137794200000     16.165777621400000     10.115939993300000
Si     10.811818203000000     16.080570501499999     10.053018227700001
O      14.681196796900000     12.978880860400000      4.471766416800000
O      15.402904929700000     15.169056572600001      5.686817236300000
O      13.325514016900000     11.188785097800000      8.895691185100000
Si     15.009808680300001     13.987101173499999      9.827388394200000
O      13.734840581800000     14.545410192700000      9.041798657699999
Si     12.539509704100000     14.833276860800000      7.982244920200000
O      12.293478772900000     13.445472930499999      7.199601076300000
O      15.580421438900000     12.484988280500000      9.191190155799999
O      11.125184669699999     15.290735010000001      8.639181153499999
Si     11.000256058600000     12.578674823100000      6.757963938900000
O      11.264404095400000     11.054509621499999      7.255903297000000
O      12.996540549600001     15.980889199500000      6.929840828400000
Si     14.939797459599999     10.761773630600000      9.689666852300000
O      15.920673971799999     12.755224239000000      6.521528366500000
Si     16.027093292699998     13.739886863900001      5.173075300000000
O      11.185979309900000     16.079818000500001      5.027806586900000
O      21.376119875499999     13.311288212799999      7.493349554400000
O      21.481522337099999     15.963605450999999      7.241718916900000
O      16.262646380300001     14.936762779300000      9.570005891599999
Si     16.354058231400000     11.953191545199999      7.755510227300000
Si     21.023221727799999     12.655832894500000      6.041543693300000
O      17.768864969999999     14.153928587499999      5.670881930500000
O      20.352075140400000     13.873281530500000      5.143330213900000
Si     19.072771817500001     14.893073676800000      5.146495742800000
O      17.921830045899998     11.683618442500000      7.955742576700000
O      20.597174486699998     14.785393963000001      9.462363443499999
O      19.894509103099999     11.470021310500000      6.239963213500000
O      18.453468972200000     15.911233958100000     10.496969436700001
O       3.287858572300000     16.183665417000000      5.286224250500000
O       4.791166809500000     18.958368184000001      9.648207320399999
O       2.465974925700000     17.934764288600000      7.195549524400000
Si      3.277233978700000     17.798182555299999      5.709022925900000
O       2.191890001800000     18.886535629699999      4.995751690600000
O       4.807113442000000     18.273640916800002      5.495061242800000
Si      1.263024093400000     18.932004591300000      6.462897576400000
O       1.068040023200000     20.283393647699999      7.334640897200000
Si      0.472945222600000     20.834548114800000      8.779781083900000
O       1.705417375400000     21.260390506299998      9.751916024400000
Si      6.313586407800000     18.343457773899999      6.125720279200000
O       9.553836100800000     17.097618093600001      9.897136686800000
O       6.752048366300000     16.869393403299998      6.736649472300000
O       7.426484569000000     18.824800313400001      9.457927261200000
O       9.915615955900000     19.410806673800000      5.214483011600000
Si      6.102865835700000     19.655936257000000      8.925502871400001
O       7.392053416800000     18.700980547200000      4.981201985600000
O       6.202017691100000     19.428016566299998      7.308124191900000
O       5.805082630800000     21.278864579000000      9.091463850300000
Si      8.008141453900000     17.504721630199999     10.281750877700000
O      13.799166506400001     16.908540972899999      4.596097518800000
Si     12.506611191599999     16.804669603000001      5.625518406800000
Si     15.355897703400000     16.664148276599999      5.091456649500000
O      12.139657454000000     18.313817047299999      6.037191911600000
Si     11.460018204900001     19.732046361900000      5.636839239100000
O      15.777175403499999     19.778649256900000      7.871700849600000
O      14.248503232699999     17.694576466499999      8.568197103299999
Si     15.658556580999999     18.138587982400001      7.867900253900000
Si     12.189817314800001     20.677556305200000      8.492749601700000
O      11.644216314499999     20.653651685600000      6.962770076400000
O      12.190530100200000     19.213828771399999      9.159818574599999
O      15.744561121100000     17.689386490600000      6.294831719800000
Si     13.169902256100000     18.069022904000001      9.748860147300000
O      12.206553331000000     16.909058381600001     10.298158174499999
Si     15.234128103900000     21.302959372299998      8.053171621100001
O      13.700060787000000     21.301547611699998      8.624445940499999
O      18.676407214000001     18.958846145799999     10.189164076599999
O      16.854940251700000     17.389182020900002      8.720968395900000
O      19.718087804700001     17.780444993300001      8.135291457499999
O      21.154072689200000     19.616918593899999      9.479940382200001
Si     16.991930857500002     16.339238379499999      9.992010593100000
O      21.324157774500001     18.269545570700000      6.111736091100000
Si     20.087059297900002     18.398266523800000      9.600568661000001
Si     20.417761286200001     17.093036511000001      6.834535611200000
O      19.335589983599998     16.341031415900002      5.900926005000000
O       1.615458399900000     15.512589287100001     15.106243088699999
O       2.972409502400000     15.434889929100001     12.816680618900000
O       3.506490097100000     13.779662130800000     14.858568369600000
Si      2.315285017500000     14.519315743200000     13.966144276000000
O       1.078782080500000     13.652893201199999     13.323496146700000
Si      4.652563440300000     14.241980811399999     15.963541468200001
O       4.964007735000000     15.860405081900000     15.709294603900000
Si      0.283653145900000     15.229014516800000     15.949887838100000
Si      4.043604087600000     16.008444207400000     11.738062183400000
O       5.471669195100000     15.320722772100000     11.997596410300000
O       7.248622345500000     12.578760767800000     13.726087567400000
Si     10.325576060600000     13.704570110000001     15.135625452899999
O       6.011692315700000     13.379208122100000     15.861420042500001
O       8.738184364800000     13.743744750799999     15.534894615400001
O       7.817111056900000     11.371355974300000     16.096305145199999
Si      6.646234447100000     14.806699640200000     10.946174911300000
Si      8.023016000100000     12.295286957700000     12.261923592800001
O       9.665711721599999     12.571139607599999     11.907543191700000
O       7.747200721800000     14.053805606699999     11.768319305400000
Si      7.437089829300000     12.745423432999999     15.300187249300000
O      10.682884436000000     14.311989002200001     13.659590334200001
O       6.980996289600000     11.674843136000000     11.098667472600001
O      10.889285237299999     12.181021211599999     15.057924731400000
O      10.660289725100000     14.977929347300000     11.191528249199999
Si     10.797465426400001     13.670711883199999     12.160848996200000
O      14.241660131300000     11.086816144000000     11.165741471800001
O      12.235717798300000     12.900392119899999     11.918777986400000
O      14.680791698200000     13.651193719000000     11.371395967600000
Si     13.756055281500000     12.401308004800001     12.000604512400001
O      14.145203590300000     12.023929587000000     13.530853424500000
O      15.366568733799999     11.765279690600000     15.748936309799999
Si     14.343176510199999     10.918297787500000     14.704702427699999
O      21.199429292500000     13.644744232000001     15.848206826500000
O      17.863988150699999     12.498932971200000     14.960247728300001
Si     16.690832897400000     12.679879269300001     16.003698228600001
Si     19.314917971900002     11.586691318000000     14.643406575900000
O      19.919535938300001     12.919203486100001     13.754031003000000
Si     21.054945728800000     13.415820371600001     12.705895389100000
O      20.504233398000000     14.842080893300000     12.036951381600000
O      16.511581461199999     14.339498550200000     16.155007335400001
O      21.152297463699998     12.244550025800001     11.555463854099999
Si     20.060867031099999     15.665374238400000     10.710092072900000
Si     16.960233725500000     15.858014679300000     15.850455841300001
O      20.724643419800000     10.704178304099999     14.272070012200000
Si     20.702445603699999     10.716474529599999     11.196884319500001
O       3.860756274200000     19.124114777100001     14.840804616300000
Si      2.833371657200000     19.592807287799999     16.050491439799998
O       1.499838255100000     18.592887805299998     16.211460415499999
O       4.168238102200000     17.625417953500001     11.895296459300001
O       3.189422093200000     19.978429139199999     11.597678263800001
Si      4.518872289600000     19.071761989500001     11.284728460700000
O       1.955589905600000     21.061019049599999     15.974098126299999
Si      5.522396011200000     19.156768568299999     15.092952651599999
O       8.437846820700001     20.164341281900001     13.138981088300000
O       5.902113103900000     20.710818676199999     15.237826039400000
O       7.982300044200000     17.981239600500000     11.848908268500001
Si      7.234634298300000     19.151961303499998     12.679408524199999
O       5.922101996300000     19.752304537600001     11.858491883299999
O       6.471604791500000     18.477015613700001     13.964751608500000
O       5.944692109100000     18.278818086299999     16.427183088900001
O      15.021445973100001     17.936826309899999     13.385724563000000
O      13.997300905399999     18.594957767899999     11.049692600100000
Si     15.375112504200001     18.230189927100000     11.806959790200001
O      15.690311359600001     17.025536632900000     16.044631838699999
Si     16.133536442400001     17.692333186999999     14.552082812000000
O      16.119585122200000     16.910105366100002     11.234090187000000
O      20.673683783900000     16.277596156100000     15.460809673800000
O      20.671492489199998     17.212908414299999     10.592598543099999
O      17.137323085999999     16.340584040600000     14.217681449800001
O      16.388146217799999     19.476041236499999     11.561788226899999
Si     19.629871569500001     17.329029911100001     16.162792865899998
O      18.744542027500000     19.484345854000001     12.735265490100000
O      19.381106779000000     18.560075287099998     15.140594300700000
Si     17.960632234100000     19.826806076499999     11.352443032900000
O      18.645076046500002     21.178512909199998     14.670012178500000
Si     18.432814869100000     19.604814486900001     14.334280556800000
O      16.910693549499999     19.128955654500000     14.697843566400000
O      18.003636448300000     21.391357526299998     10.931827471400000
O      18.314263425600000     16.450775854300002     16.609640959499998
O       0.500459872400000     14.977488800800000     17.701825406400001
O       4.089357970400000     14.233420217700001     17.551216080600000
Si      4.468879975600000     15.196692135199999     18.838736329300001
O       0.475288346300000     11.996256367299999     17.862744290199998
O       3.349041458300000     16.288011624999999     19.471503999500001
O       5.651255315200000     16.249050421000000     18.247531248500000
O      19.783078108900000     11.453993812100000     16.414669226400001
Si     21.261512939199999     13.490876123200000     17.527809499600000
O      17.355105513900000     12.183313970200000     17.537685950200000
O      19.723405171800000     13.420944274800000     18.197584476100001
Si     18.908089120700001     12.026821072400001     17.831513940899999
O      19.683009325200000     10.752160865100000     18.690565648400000
Si      3.643878420900000     20.631848289499999     18.706178218800002
Si      0.462381680900000     18.649401273300001     17.517630217400001
Si      2.938218659700000     17.744774673799999     18.815567448800000
O       0.150060853400000     20.240678291199998     17.783141720100001
O       3.484397705500000     19.165985063299999     19.509648921000000
O       1.307192831200000     17.894355003600001     18.714337344299999
O       3.940747000900000     20.131753151600002     17.180012218300000
O       3.574782919400000     17.616973016399999     17.278325424100000
O       2.263478204600000      0.046610631200000     18.614330509999998
Si      5.072059564100000     16.991376878800001     16.888213339699998
O       4.818575186000000      0.102900780800000     19.227450371700002
O       9.373129346300001     20.340141963600001     18.887327606400000
Si      8.556023299800000      0.128761524900000     18.305069990300002
O      20.503783173999999     17.924551221000002     17.412910723900001
O      12.869761911900000     10.497252860500000     15.293755012000000
O       8.740210491299999     19.752596306499999      2.910081353500000
H       8.144578304500000     19.470311695300001      2.206844243500000
H      19.665739801699999      4.191792227700000      1.228797457900000
O       4.129476647900000      2.560538479300000     13.408394131600000
H       4.142753401100000      2.428737811600000     14.364387033000000
H      18.528279313900001      6.475830878100000     17.935494826500001
O      12.231582791199999     20.542470432300000      4.440059393000000
H      12.059059841400000     20.227886292600001      3.545237418800000
H      13.810148274399999      7.982658037300000      0.047965866600000
O       8.769259972200000     10.537959235600001     18.498931877099999
H       7.917108196500000     10.514792603000000     18.949652537900000
H       5.115606508900000      8.772588903200001     14.514046504400000
O       4.960567964800000     14.207238618400000     20.037320126000001
H       4.987567067800000     14.604086082200000     20.915568750100000
H       5.499124652000000      1.370220018400000     21.616158129399999
O      10.543043245600000      3.867593381500000     17.994872392200001
H      10.183882210500000      4.179542539500000     18.832681989699999
H       8.886100549100000     19.508837508799999     18.913598623599999
O      11.152517851100001     14.630909262499999     16.211544267899999
H      10.827354209399999     14.566967993600000     17.115945166500001
H       5.388616586900000     15.838277314400001      2.115344171700000
