# Supplementary material for: Ground-up generation of periodic slab models of dehydroxylated amorphous silica of varying roughness
Source: Phys Chem Chem Phys. 2025 Jun 26;27(28):15196–203. doi: 10.1039/d5cp01570g (PMC12232287; doi:10.1039/d5cp01570g)
Supplement: CP-027-D5CP01570G-s002 [file CP-027-D5CP01570G-s002.zip › ESI_Structures/Saturated/structure-number_21-alpha_0.03.xyz]

450

O       9.500134922200001      4.696933800500000      5.012912316300000
O      21.295283265599998      5.234948891800000      3.266798535300000
O      17.910532594700001      5.248434425400000      0.027027425100000
Si     19.775803838700000      5.022372104000000      3.909709271100000
O      19.537329623400002      3.778522608300000      4.967791261300000
Si      8.896702214199999      6.259269109700000      4.998215057300000
O       8.505945875000000      6.549089595700000      3.439452902100000
O      18.728758622299999      5.031170578100000      2.627922784300000
Si     21.422805663999998      6.442131158800000      2.111066050000000
O      20.492930301299999      5.873144092500000      0.847561755300000
Si     19.186374927799999      8.449515924200000      2.420454044400000
O      18.244382796400000      8.279179268500000      3.749722059900000
O      19.162857263300001     10.088302579200001      2.212740671400000
O      20.727779818300000      7.883639377700000      2.563667509200000
O      18.462091513400001      7.483664866300000      1.292034813800000
O      19.603844735900001      6.345795929800000      4.820651215100000
Si     18.436832701000000      7.425586939400000      5.099751398000000
Si     18.856734234299999      5.870578214000000      1.189583575600000
O       4.964934505300000      4.561659146200000     10.236808945900000
O       9.780585502399999      1.825888864700000      8.676893604300000
Si      8.228824422300001      2.016672718800000      8.097338116900000
Si      9.558534066600000      3.883195782700000      6.425398397700000
O       7.793564912100000      0.473112310000000      7.649231950300000
O       9.230812103800000      4.942031829800000      7.628573820000000
O       8.358564594400001      2.738669988100000      6.619206000900000
O       7.195024063600000      2.801723377400000      9.128899888399999
Si      6.535961099600000      4.289718451000000      9.609661128100001
O       6.587010709400000      5.174155470800000      8.235431845700001
Si     11.140431098200001      4.594133210200000     10.598560809900000
O      11.001590716200001      3.128798628700000      6.720596064300000
Si     11.225136847100000      2.528491280400000      8.251968960899999
O      15.196843367400000      2.491027658700000      8.015357231199999
O      12.619608455400000      1.648501036600000      8.331642494200000
Si     14.110547980300000      1.780683548600000      9.017352853000000
O      14.688555948499999      0.276574343900000      9.393094747399999
O      11.445202012799999      3.755669787600000      9.250445849600000
O      14.042402302199999      2.701535962900000     10.352830261299999
O      16.019758190699999      5.041091098000000      7.608889640300000
Si     16.484954951399999      3.442291207000000      7.853833112200000
Si     18.857181244600000      3.788718126700000      6.463715598300000
O      19.746719783000000      3.028408416400000      7.639465612600000
O      17.363770171399999      3.032140057200000      6.491055621700000
O      17.549190815300001      3.381186125600000      9.113747947400000
Si     19.211218830000000      3.338635881400000      9.205889638600000
O      19.845165660999999      4.798734289900000      9.544626150999999
O      19.570518971300000      2.075532763800000     10.195502429199999
O      18.564493264799999      5.317163893400000      7.041046985000000
O       0.510605511700000      6.737207770400000      9.797453558699999
O       3.135710471200000      6.676299532100000     10.333102947100000
O       2.186494517300000      8.872214738100000      9.279654884199999
Si      1.799908838400000      7.620980420100000     10.293474738900001
Si      2.658162530500000     10.428669378900000      9.204094488799999
O       7.592596742900000      6.307563745400000      6.022674133200000
O       9.997775817000001      7.292786023700000      5.603263581100000
O       9.419569255800001      9.676111546400000      6.588006525100000
Si      9.659242676100000      7.365350909500000      9.657035451600001
O       8.318754030099999      7.201454673100000      8.486900598300000
Si      7.907359312000000      5.950149138000000      7.617555301800000
O      10.347556436000000      5.900759837800000     10.156748352999999
Si     10.442708890500001      8.369775253100000      6.743169897900000
O      10.585847439800000      7.877412840500000      8.256077184700001
O       8.322456567700000      7.500384582800000     10.800632715100001
O      13.767918883500000      8.770231429100001      8.247028048100001
O      11.988356667500000      8.804438857699999      6.255859798200000
Si     12.973691087900001      9.702177910000000      7.182935150800000
Si     14.505413414900000      8.991836982300001      9.671636243600000
O      15.700575105000000     10.107571298700000      9.537343705300000
O      15.171927467500000      7.609205324500000     10.132208071699999
O      14.093352070300000     10.570940624400000      6.354453478700000
O      17.462854243100001     10.259441459800000      7.071151637900000
Si     17.116023123800002      6.135812294700000      7.083511458700000
O      17.102398268200002      7.537940341300000      7.967131739500000
O      16.994688723199999      6.707963831400000      5.512247408600000
O      18.964376822900000      9.133829702300000      8.916674893500000
O      19.018778628100002      8.308496526300001      6.353670867200000
Si     18.093933326700000      8.820597424900001      7.604843100200000
Si     20.723359590299999      5.879218612900000     10.447581276799999
Si     19.024250585299999     10.117196016899999     10.205548178400001
Si      2.495697162800000      2.770562279300000     13.708240730900000
O       1.279306993000000      3.157192864600000     12.762508296000000
O       3.455390357500000      1.821788805300000     12.810216581600001
O       1.735219248400000      1.941397397800000     15.056944972400000
O       3.266531324700000      3.992277258900000     14.443402043900001
Si      4.594387678800000      0.811516616100000     13.526876518100000
O       3.795953507500000      0.495490571600000     14.909688775599999
O      10.278833573200000      3.614254498700000     11.622367109900001
O       5.951005903100000      1.668423232600000     13.577446018800000
Si      7.430968845300000      1.993948706300000     14.224019611999999
O       8.555088202600000      2.048991840100000     13.010871375200001
O       7.424806983000000      3.475859916700000     14.924227360900000
O       7.643305765500000      0.792698223800000     15.250056832100000
Si     10.107332071800000      2.393884707800000     12.665257622200000
Si      7.831831691100000      4.805641673100000     15.747493467500000
O       7.467699281500000      4.933790760900000     10.803025301300000
O      10.813042901299999      2.786146298800000     14.086425482099999
Si     14.134809556000000      4.081760812600000     11.207979463999999
O      14.657403346900001      3.769000413500000     12.726358801000000
Si     12.162058742299999      2.620888303400000     14.910773452899999
O      13.458003348900000      1.959446935100000     14.143837066000000
Si     14.886154231700001      2.801333531500000     13.997086777100000
O      12.562163840200000      4.161492268100000     15.394114790800000
O      12.664747866600001      4.794790128000000     11.245393806599999
O      15.098200305400001      3.626412717300000     15.435545280500000
O      10.967302781900001      1.073670991700000     12.210395787500000
O      15.711264878400000      0.173998849800000     11.813224462999999
O      15.329803949800000      5.023899513300000     10.550757176599999
O      16.168905056500002      1.841672333400000     13.773546731600000
O      21.461024514500000      4.814777011700000     11.442071966700000
Si     21.294305373400000      3.814964359200000     12.666126676999999
Si     16.781723795000001      0.564121939800000     12.956335764400000
O      20.177086201000002      2.651876167000000     12.625989502800000
Si     19.663882655700000      1.407019508200000     11.695184849800000
O      18.214900857600000      0.920588416800000     12.276570606600000
O      20.922079556000000      4.710253787300000     13.974866256200000
O      20.745835098099999      0.184661003700000     11.809648912600000
Si      0.332011666300000      5.511830534300000     15.048352802300000
O       3.755679773700000      5.659660542500000     12.563616193000000
Si      3.273629180400000      5.619937205200000     14.089977066099999
O       0.478300508800000      9.804414803500000     13.865876651400001
O       1.405401154400000      8.346388608300000     11.737583153199999
Si      1.407669676500000      9.755588636000001     12.554118231700000
O       4.224956636500000      6.484356492800000     15.062987479400000
O       1.709514154000000      6.095807885800000     14.405266864100000
O       2.972045065900000     10.137990475100001     12.917850883300000
Si      4.388821861800000      5.902748167100000     11.059911127099999
O      10.572643857999999      8.423778872900000     10.685881213500000
O       5.699539546600000      6.860702621200000     11.262768916700001
O       9.043235616200000      5.638818734100000     15.007898618900001
Si      7.304527059700000      6.478205624300000     11.442190320400000
Si      8.899620785400000      6.950764538800000     13.992552095500001
O       8.552703236699999      8.246488973500000     14.919199265200000
O       7.650807245600000      6.529618685900000     13.051125719700000
O      10.228547325899999      7.425207733200000     13.186974720000000
O      10.710329208699999      8.888968095599999     16.416077435199998
O       6.554853439400000      5.774810548200000     15.928411369100001
Si      9.133065062500000      9.176516698900000     16.106943490500001
O      13.451235683000000      9.626279584600001     10.706128675400000
O      12.592354739999999      7.435879945400000     12.139463202300000
Si     11.159470388100001      8.278556468100000     12.158464992800001
O      11.677334466400000      9.825513217999999     12.618780137400000
O      14.511944338499999      9.077219555799999     13.122443781799999
Si     13.880357430400000      7.528873444100000     13.080930612500000
Si     15.818515882100000      6.493654660600000     11.115267290700000
O      13.476981288599999      7.015051958600000     14.569022859600000
O      15.077974332700000      6.577352647700000     12.583318066400000
Si     15.992306111600000      9.714711145900001     13.178197690199999
O      12.514166403500001     10.525514942499999     15.224942407500000
O      15.733261919400000      7.646395771400000     15.805427123899999
Si     12.570242858100000     10.699706235500001     11.530172767200000
O      16.455792311300002     10.017040784500001     14.786722596600001
O      20.845287598300001      6.664899835900000     15.647515601700000
O      17.392104777899998      6.734473816400000     11.365289469200000
O      20.375892055100000      9.239293749900000     15.668001157100001
O      19.541455848999998      7.604982931000000     13.524990397300000
Si     16.939087244300001      8.393049506900001     15.067606452900000
Si     18.577153359600000      7.689197162200000     12.125429018200000
O      17.132823335699999      8.286186651400000     13.266705552399999
Si     19.823049895000000      7.826681292400000     15.086265822500000
O      18.777220800500000      9.227275423100000     11.523684617300001
O      18.273769807899999      7.850431846400000     15.763457416000000
Si     21.322855865600001     10.481885524000001     15.190795575899999
O      19.796949365500002      6.914479681700000     11.179682223200000
O       0.738027906800000      4.329683421500000     16.157145021300000
O       1.805361954900000      0.039678694100000     16.685939936899999
Si      0.847528391100000      2.745161763100000     16.343366345500002
O       1.680304018400000      2.398531836500000     17.733494554499998
Si      1.557901098300000      0.756630259900000     18.100600607099999
O      21.465532903000000      0.528499850500000     18.507810869800000
O       6.573004770500000      0.179686560500000     17.603322232699998
O      10.025259378199999      0.170724468900000     20.711749901400001
Si     10.078844717400001      1.259089526900000     19.457010729899999
Si      8.094394789200001      0.372354287100000     16.860835854400001
O       9.182478438300000      2.626490367100000     19.427587648100001
O       8.293722610100000      4.408469183400000     17.298198436000000
O       8.863810455799999      1.865828822900000     16.968351857500000
Si      9.225627606800000      3.187687466400000     17.790822710499999
O      10.793456512700001      3.670677727500000     17.639609229800001
O      11.933939739600000      1.708844527500000     16.287160617400001
O      11.603760702300001      1.525497659900000     18.934899495500002
O      13.467126713800001      3.352750372600000     17.730714032500000
Si     13.892467349800000      4.256526501200000     16.374707254800001
Si     12.016071455700001      2.562140993200000     17.692592337600001
O      18.964057790999998      0.043141706400000     17.642987008199999
Si     20.491007759900000      0.584881962200000     17.173829843800000
O      20.873518795500001      1.987557789200000     16.391361319800001
Si      5.257388757500000      6.638782973400000     16.331464073799999
O       4.553075474400000      6.123766990100000     17.717866009100000
O       5.666272526000000      8.196841198000000     16.654916830200001
O       8.173816841500001      8.844864803800000     17.410610870199999
Si      6.572470539900000      9.275426881700000     17.438474693300002
O       5.994182166800000      9.803913592500001     18.958150688800000
O      13.322196565400001      8.380282321199999     16.754662576099999
O      14.163297224600001      5.795770495100000     16.819180593799999
Si     12.202337481100001      9.537383753900000     16.520142309699999
Si     14.168701258800001      7.217993520800000     16.015273280199999
O      12.299569767600000     10.489269566500001     17.855690204799998
O       2.828899107000000     11.385360017400000      5.178336854100000
O      14.829867265500001     12.438943961500000      4.739976555400000
O      16.422165653299999     14.035874957200001      3.407705384200000
Si     16.367324632900001     12.609535455300000      4.216400779200000
Si     17.131123435900001     15.367287008500000      4.054236845600000
O      17.043631198000000     11.498300080900000      3.193792899400000
Si     19.943672345700001     14.018867753500000      3.858108124100000
O      18.730398079400000     15.092763595599999      4.035916158100000
O      19.494505461599999     12.625677014700001      3.114600995300000
Si     18.685918921599999     11.219891888599999      3.303273187700000
O      17.264666009500001     12.548986406699999      5.606064824300000
O      18.957972165899999     10.711633464600000      4.851729306800000
O      16.473132092400000     15.468443516000001      5.557232244600000
O      16.914417270700000     19.464278795100000      3.264112244100000
Si     16.113091656800002     18.171916457999998      3.874356560200000
O      16.773340802700002     16.759619345699999      3.290842229200000
O       1.270619710800000     15.589381857699999      8.283949262200000
O       2.548492847700000     13.304264591900001      6.882086773200000
Si      1.634996181600000     14.007480930600000      8.058750633300001
O       1.350852378200000     11.429386469100001      9.213904255899999
Si      3.419119163600000     11.932330946400000      6.605554775600000
Si      3.794587163800000     15.014109114600000      9.860210595700000
O       5.021182163000000     12.240903316000001      6.463489619800000
O       2.758850101800000     13.875812186599999      9.314061956000000
Si      0.261111589800000     11.685868299199999     10.402096078200000
O       0.125406660700000     13.413644144399999      7.790972486100000
O       3.674842031300000     10.813537016500000     10.430328445800001
O       3.339824296300000     10.793664211199999      7.768668892000000
O       5.394785431400000     14.597021340900000      9.803619947300000
O       6.605544422800000     14.259428161000001      6.666414980200000
Si      6.789641374300000     15.416346299200001      9.840632346900000
O       7.640319334400000     11.769503651400001      6.240778187800000
Si      6.494576301100000     12.601181276000000      6.976592759900000
O       6.627576438300000     12.351969712300001      8.581943768900000
Si      7.621406101400000     12.722600753700000      9.818090995900000
O       7.992257220900000     14.355454103600000      9.656148805899999
Si      9.097528891200000     11.090242527099999      5.878923295600000
O       9.008729335800000     11.897055874099999      9.727090602800001
O      10.253202938099999     12.162175905800000      6.333397468500000
Si      6.306933318800000     15.798498564000001      6.778970627900000
Si     10.511214567700000     12.510713006000000     10.019319638100001
Si     11.533758971899999     12.276911548299999      7.319342157200000
O      12.798235800100001     12.908685817000000      6.475701608700000
O      15.270473480800000     12.783629500600000      7.412704206000000
Si     14.267699971900001     12.194445991300000      6.259010792300000
Si     15.543520166800000     13.666801041499999      8.750392705199999
O      14.280738040699999     14.710153433500000      8.908763269600000
O      11.112169728300000     13.172273412899999      8.636602555200000
O      15.622963804899999     12.694561204899999     10.084909750100000
O      10.924853773300001     16.048691365700002     10.442865514199999
O      12.012101862200000     10.829755556300000      7.908863894800000
O      11.477404521000000     11.352106262700000     10.523265016700000
O      20.568736044100000     13.713006950000000      5.343063690200000
O      20.402792192000000     10.918131662800000     10.077347200400000
Si     20.242145638499998     13.504640602900000      6.922001543900000
O      19.420803656899999     12.096651399600001      7.114334465100000
O      16.969872333700000     14.442928348000001      8.704426942100000
O      19.264877302100000     14.719392065999999      7.392047938600000
Si     18.155457505200001     15.479365463500001      8.293013179900001
Si     18.264638080000001     11.390846370400000      6.190441922000000
O      17.904285974000000     11.322268322099999     10.161190392100000
O       3.798295536000000     16.383527383400001      8.982386345600000
O       4.783610109500000     16.311527018300001      6.553645116600000
Si      3.833030082000000     17.243291463599999      7.601513616100000
O       2.251549734900000     17.666384350100000      7.331799875900000
O       4.645011476100000     18.643580867499999      7.734795246800000
Si      1.260263657800000     17.177536239999998      8.646406525100000
O       3.610755057400000     19.953171666599999      9.808650032699999
Si      4.996351275100000     19.433861232600002      9.136302715699999
O       1.919427410000000     17.881879456800000      9.987848483400001
O       6.818080541700000     16.442459928200002      8.434635844100001
Si      9.685999663400001     19.393734861700000     10.333737512300001
O       8.835860717299999     20.478618998700000      9.455422315100000
O       5.904526582400000     18.381109097700001      9.973027664200000
O       9.525938423800000     16.787580074699999      8.091804389200000
O       7.538310677200000     16.765196116500000      6.161664894500000
O       7.882473950600000     19.012752720100000      7.600104035800000
O       6.074318879900000     20.613535746200000      8.806351430299999
Si      8.154698672000000     17.442222842400000      7.590911989600000
Si      7.646167512600000     20.534401354300002      8.358621135100000
O      10.760148445900001     18.490839871799999      9.482895443400000
Si     13.866473372200000     16.248956639700001      8.534636229700000
Si     10.906820650400000     16.911484167000001      9.080293151099999
O      12.243445276999999     16.504329193299998      8.246644818400000
O      14.736612767700001     16.697299396399998      7.243897097200000
O      14.209952288600000     17.176110655900001      9.795936151599999
Si     16.182942352600001     16.775960390200002      6.495810811400000
O      21.153819276400000     17.578138342199999      8.814192972300001
O      16.198615592300001     18.083415233600000      5.526174118900000
O      18.972676469600000     16.109200514000001      9.556658117000000
Si     20.274082851700001     16.913721029800001     10.081636165400001
O      17.433687002999999     16.765948438700001      7.567086274700000
O      21.539559906600001     13.278584063200000     10.582824187300000
Si      3.809357308200000     11.221224462700000     12.012546707200000
O       1.221894937200000     14.488380178200000     12.630018653300001
O       3.411921187300000     15.281665897600000     11.406766596300001
Si      2.851150870400000     14.257501889500000     12.578397549800000
O       3.201589580500000     12.723242954700000     12.214868336200000
O       3.671376933800000     14.694103391900001     13.923753249900001
Si      5.181658481400000     14.529789013200000     14.557499308800001
O       0.712157582700000     13.447838601600001     15.898154165299999
O       5.333553699400000     11.123181201000000     12.582118135600000
O       1.082376107500000     10.844181722100000     16.158145149900001
O       0.856910725200000     11.041448106300001     11.739697728800000
Si     20.893958393500000     17.719879552999998     18.326504657000001
O       6.904856396700000     12.610946954699999     11.239532817100001
O       6.000357870100000     13.411519934999999     13.698569732399999
Si      6.548741123300000     12.205046984899999     12.771627786900000
Si      9.015248073500000     11.915123367400000     14.583036418500001
O       7.917831518600000     11.602707811500000     13.414395034200000
O       8.648613767200001     13.397094847400000     15.159614399100001
O      10.317789328700000     13.647607346499999     11.169102557500000
O       6.067717554300000     15.929231630100000     14.346089716200000
O      10.584454235000001     12.026199965000000     14.086684656799999
O       8.950105064800001     10.738990804300000     15.682503130400001
O      10.716470574100001     15.437114261000000     13.070269499600000
O      13.565259790400001     11.913984504000000     12.026303818300001
O      15.103909553199999     14.173344121400000     12.765171890200000
Si     13.632967909700000     13.412483749000000     12.704534836000001
O      12.741968370300000     14.460511399800000     11.809948177400001
O      13.024592914799999     13.085130293100001     14.203008846700000
Si     11.977817767199999     12.074085753000000     14.959529286000000
Si     15.905126489100001     15.596951892700000     13.043599186000000
Si     11.188226471700000     14.941478226799999     11.621726898200000
O      16.185033172099999     10.856780465800000     12.088763964000000
Si     16.315616093199999     11.272821023600001     10.468718676400000
Si     21.424278686899999     14.518005983200000     11.616921936600001
Si     19.156090048599999     15.258640803800001     13.478563233699999
O      20.350120084200000     11.842050615400000     15.164315027900001
O      17.524424852599999     15.312095663799999     13.214826486600000
O      19.936535061400001     14.428480118700000     12.293370857599999
O      19.669855558199998     14.420344507399999     14.787704015199999
Si     20.548092558800001     13.404572940200000     15.708039866600000
O      21.378110726799999     15.925678538900000     10.787211483100000
Si      2.143963424100000      0.046234682100000     15.064935364200000
O       1.364286823700000     20.055255590000002     11.467930131499999
O       2.513723770700000     19.873258901800000     15.018036573000000
Si      3.803126008200000     19.093644752199999     15.551875593000000
O       4.753662569900000     18.658901743500000     14.319186917500000
O       3.588798067500000     18.644507346000001     11.989147644000001
Si      4.847263874600000     19.276082159400001     12.832086702300000
O       4.833267240100000     20.899007765600000     12.726798521699999
Si      0.257255112800000     20.624032290100001     12.575920403800000
Si      2.540314445200000     19.142105411700001     10.827206524999999
O       1.015219759700000     21.369697679700000     13.795750305200000
Si     10.492828258399999     16.538956021499999     14.248748436700000
O       8.881508465800000     16.536566773200001     14.426467980000000
Si      7.390719728100000     16.538416104300001     15.109134002199999
O       6.342535237100000     18.706650797300000     12.438745120000000
Si      6.978283630900000     18.029556148000001     11.135251237800000
O       8.530562308100000     18.459507362299998     11.005029726800000
O       7.166821876000000     18.076902846900001     15.591574681699999
O       7.000429303100000     16.368199143799998     11.121957869099999
O      10.564760878700000     20.205202399899999     11.367746132300001
O      15.266481361500000     16.153559286099998     14.447859653100000
O      11.459155198300000     16.266943380600001     15.538779593099999
Si     12.449047171700000     18.690073477500000     13.398005628600000
O      13.565941179399999     18.401999831200001     14.523185979499999
O      13.109491910999999     18.063930254700001     12.028893062300000
Si     14.516187583100001     17.858713712000000     11.219250263799999
Si     14.742266092800000     17.507603773700001     15.182806771399999
Si     11.679973296700000     21.149782669699999     12.072023148400000
O      12.116299937100001     20.297915817800000     13.422630471200000
O      15.562440940200000     16.821362404399999     11.975038146999999
O      11.009907268199999     17.977070298499999     13.661406806400000
O      15.019103513699999     19.384487372700001     10.854494516200001
Si     14.622968526299999     20.978164895700001     10.841691385300001
O      13.080580962899999     21.246115010200000     11.271614683699999
O      16.048546574500001     18.502224282600000     15.148264541900000
O      19.708114536600000     17.987901144999999     11.176623534300001
O      19.798358789200002     16.770160335000000     13.537702317000001
O      18.196365954600001     18.748062881500001     13.357570397400000
O      20.828754351899999     19.345075862600002     13.094589937300000
Si     17.306371782500001     19.376524025900000     14.577259726399999
O      16.870914706499999     20.842443755600002     14.037808045700000
Si     19.658456516699999     18.243933136100001     12.801550349599999
O      18.251521572800002     19.511823368999998     15.900387039800000
O       5.006180793600000     14.131879546400000     16.129673430200000
O       0.845221186100000     12.137072646100000     18.368690392000001
Si      2.253234670200000     15.163160836499999     19.221166249199999
Si      4.232698270400000     13.521116799000000     17.450625868800000
O       3.633043091300000     14.677685932599999     18.420706348300001
O       3.027834555300000     12.576517873700000     16.887816304400001
Si      1.434944790300000     12.295561674800000     16.872791943599999
O       5.234560896300000     12.615943548000001     18.394639529799999
O       1.946382200400000     13.761310988000000     20.146748345300001
O       0.947877081000000     15.093470491600000     18.169921868599999
Si      0.648787998900000     12.814790823899999     19.851441616999999
O       7.493730461500000     15.533503378900001     16.402854685600001
O       6.595011980100000     10.906268476699999     16.906570772599999
Si      8.497194026400001     14.269900681499999     16.502897440999998
O       9.918108077799999     14.847282796500000     17.045635832599999
O       7.597576457000000     11.852329986799999     19.579574814699999
Si      8.854129288699999     12.683284041400000     18.889358958399999
O       9.760004370500001     13.968017702099999     19.499226231800002
O       7.936747152400000     13.299882433000001     17.671187330799999
Si      6.337335007800000     11.441354047900001     18.512701473400000
O      10.026253584099999     11.664419529100000     18.392543933300001
Si     11.581511085900001     11.962022174800000     17.949210760900002
Si     10.574712551199999     15.053421103900000     18.528042051200000
O      11.706944139599999     12.670300084799999     16.469386274700000
O      12.175559924900000     15.363392744400000     17.981840811200001
O      20.097022907800000     13.900178170400000     17.222267012900002
Si     20.847552567400001     14.764750279599999     18.393300459300001
O      20.795397854400001     13.830036878400000     19.753138194800002
O       2.043101034000000     16.196490438000001     20.786495111200001
O       0.267305883000000     18.044048189400002     19.707925964600001
O       3.168927838000000     17.648612611299999     16.140246183599999
O       2.598444352400000     16.969733818300000     18.652246417200001
Si      3.086248910900000     20.103800514200000     19.266997351800001
O       4.703556718100000     20.300571795000000     19.153741230500000
O       2.430693390800000     19.416245081000000     17.941802560799999
Si      2.134072962800000     17.919920662999999     17.348244081299999
Si      1.804411229600000     17.661081928400002     20.133066564400000
O       4.738438846700000     19.940207773299999     16.568227935800000
O       2.641930311800000     19.043488726300001     20.486605353800002
O       0.535320602200000     17.706459331000001     17.106601110600000
O       2.452255033800000      0.134096277700000     19.317124980199999
O       7.853412579000000     20.071223505799999     20.564815566000000
O       9.112655007500001      0.033619484100000     18.472087720400001
Si      5.686372611700000     20.320043944199998     17.820466753000002
Si      7.918826426500000     18.881732941900001     16.810929197200000
Si     10.320942460300000     17.915980098599999     18.448137252500000
O       8.534703808300000     20.303437858100001     16.376802541200000
Si      9.241424500999999     20.436369501200002     19.830441699500000
O       6.792894356900000     19.099811953600000     18.009082690000000
O       9.097391349700001     17.935210486700001     17.398449367500000
O      10.212378537899999     16.496455405999999     19.269568354400000
O      10.186865058200000     19.190398152000000     19.472837763600001
O      13.951726339500000     16.915416000800001     16.531397264199999
Si     12.374002043100001     16.594842588799999     16.870480483900000
O      11.738475885200000     17.938958972300000     17.627472931600000
O      20.723487852100000     20.709962156800000     16.177084034000000
Si     19.361995302800000     20.017633261200000     16.911913013700001
O      20.152461245100000     16.272457932300000     18.483858109000000
O      19.784389788199999     18.851558022900001     17.972875831600000
O       9.032329647999999     10.967362608500000      4.237460911900000
H       9.815906002100000     10.571882449300000      3.837410333900000
H       3.168824134500000     10.529323501400000      4.892498511600000
O      14.529387981299999     18.333071664199998      3.494526947000000
H      14.337788125800000     18.714695255500001      2.631293161300000
H       8.177758353900000      7.434277100000000      3.250221508800000
O       0.437224429900000     11.613212725600000     20.924088619900001
H       0.376842887900000     11.870771476900000     21.850586576300000
H       4.229750891400000      5.215641918300000     17.718327843600001
O       1.475117752800000      6.746248205300000      1.738838678600000
H       2.044046657600000      5.975083236100000      1.634539994100000
H      17.866233446399999      4.288264538700000     -0.029974125900000
O      12.239551931399999     12.923217955900000     19.102086677100001
H      13.092473549499999     13.317726561400001     18.879292443400001
H       7.415419183500000     19.237901504600000     20.350275876400001
O      21.055143380000001     14.770130172300000      2.912243969000000
H       0.186212562600000     14.182717986000000      2.482544351200000
H      17.871310636299999     19.452986515500001      3.383318181700000
