# Supplementary material for: Ground-up generation of periodic slab models of dehydroxylated amorphous silica of varying roughness
Source: Phys Chem Chem Phys. 2025 Jun 26;27(28):15196–203. doi: 10.1039/d5cp01570g (PMC12232287; doi:10.1039/d5cp01570g)
Supplement: CP-027-D5CP01570G-s002 [file CP-027-D5CP01570G-s002.zip › ESI_Structures/Saturated/structure-number_22-alpha_0.04.xyz]

453

O       1.282267537900000      0.499366038400000      3.008142651300000
O      10.355656795100000      2.286424850700000      5.173222485100000
Si     14.268480738999999      3.564829496900000      4.094068494600000
O      15.019495750300001      2.599367316800000      2.932823604500000
O      12.791896403899999      2.978470959500000      4.453346416600000
O      15.650189069500000      0.821219809800000      4.970454720200000
Si     11.549017561699999      3.332758939300000      5.464701603900000
O      15.646120476800000      3.397573406400000      5.137715758500000
O      14.080895511300000      5.205242650800000      4.183408604500000
O      11.061036174600000      4.886655545800000      5.276826483700000
Si     16.191525888899999      2.140796897100000      4.157218487100000
O      17.718975517899999      2.191554717200000      3.670936120800000
O      19.738355889899999      4.045307329900000      3.660342458600000
Si     19.341908354600001      2.449350006300000      3.815835255000000
O      19.808862771699999      1.898075047900000      5.238623461100000
O      20.153492599500002      1.573406568800000      2.710345272300000
Si     21.174049551600000      0.344627458900000      2.413415561200000
O       0.830524479600000      8.607643369400000      5.624149164500000
O       8.502858438400001      5.478421952700000      4.973903067800000
Si      9.944478922300000      5.970876719900000      5.672767453500000
O      10.601220408500000      7.444764939900000      5.550643118100000
Si     14.571805514799999      5.757709747700000      5.678067334800000
O      16.163475786199999      6.057614312900000      5.598145106900000
O      18.768740386899999      5.457366234300000      5.820503364600000
Si     19.525388354400000      5.521920998400000      4.301186849500000
O      20.807467108099999      6.566984482800000      4.430134734900000
Si     17.609922396500000      6.561952719800000      5.203582671300000
O      18.193734070900000      6.367686315200000      3.617435192200000
O      17.912992148499999      8.116034485800000      5.710664335400000
Si      3.872093113300000      4.833950054800000      9.884199400000000
Si      3.463367704000000      3.227911753100000      7.371554060200000
O       4.342818738100000      4.413327995600000      6.635864029300000
O       3.716692387500000      3.516778752100000      8.983931625700000
O       1.921257323300000      3.543292925600000      7.000663121900000
O       3.995721823100000      1.704080591300000      7.121178366200000
O       3.710124689100000      0.720880272500000      9.477505776799999
O       0.482459179400000      5.000488816100000      8.814222459600000
Si      0.569079951000000      4.438990858900000      7.279921030500000
Si      4.946530615600000      0.997725932500000      8.402251644500000
Si      0.854730865100000      4.512701452000000     10.316036897000000
O       0.688822770400000      2.907125491100000     10.294447832099999
O       2.425587427900000      5.082837188900000     10.568263998700001
O       1.322685204600000      0.409475531200000     10.611129237900000
Si      9.754364795700001      0.989673957800000      5.998135051100000
O       7.445624756600000      3.609517129900000      6.848514559500000
O       6.125449231300000      2.111187483900000      8.453350696699999
O       8.153463301700000      1.126521104100000      9.431009483100000
Si      7.785078373500000      2.325229070800000      8.200433410400001
O       8.782835039100000      1.529209130500000      7.138585285400000
O       8.406816506200000      3.603453196900000      9.086817872499999
Si      9.060539678300000      4.513033951700000     10.182445414000000
Si      7.703739792800000      5.081647732800000      6.438628793100000
O      14.193189815400000      4.819165185700000      6.967178777400000
Si     13.566987259999999      3.440972485800000      7.623434006900000
O      13.415059742600000      3.460257137500000      9.249692847200000
O      12.045193808300001      3.247622688900000      7.020397265800000
O      14.410198463200000      2.177635880100000      7.087329061300000
Si     14.973736039000000      0.770996970400000      6.501865715500000
Si     13.471125483300000      2.730418352700000     10.722448475000000
O      14.706363539400000      1.659092174600000     10.671660788200001
O      11.066989037500001      0.151665897800000      6.518778583000000
O      16.249019938299998      0.438029277900000      7.439747781300000
O      16.945415448999999      1.933364943900000      9.511059519100000
Si     17.508056977599999      0.988808526800000      8.336187712399999
Si     20.096044848300000      1.924815418700000      6.835835857200000
O      18.657627139900001      1.894339169400000      7.575293603200000
O      20.868452743700001      3.354266804700000      7.089180255200000
O      20.931057418000002      0.566615958400000      7.202070248000000
Si      1.036554820600000     10.256701627200000      6.000559118700000
O       4.055404180200000      7.125756714600000      6.368381259700000
O       0.661590481700000      5.854028251100000      6.443660686500000
O       4.812687427500000      6.034779201300000      8.777286955299999
Si      4.871356978200000      5.889890247500000      7.031270340800000
O       2.438200507000000     10.564334377900000      6.849555359900000
O       9.122191771300001      5.864379271200000      7.272150236800000
Si      6.285129689900000      6.138923116600000      9.997282681000000
O       6.398831596400000      6.057187398100000      6.537470842700000
O       7.386889378300000      6.644424096100000      8.890720280300000
O       9.793680920700000      8.158256800300000      7.883370697900000
O       9.833336977100000      5.856050571500000      9.698270815900001
O      10.410246436900000     10.048576420000000      6.236940024400000
O       9.065455433200000      8.310828875900000     10.095598369599999
Si      9.027923388100000      7.039735343900000      8.801043483500001
O      13.858822808099999      7.216589368800000      5.780069976400000
Si     10.859592518800000      8.571038814300000      6.767242122900000
O      14.514480830300000      9.717946667700000      6.492582070000000
O      12.360937668900000      8.488227892899999      7.399217675900000
Si     13.962410113500001      8.273521981100000      7.024365331900000
O      14.995221614500000      7.582253904800000      8.100291499900001
Si     20.301932172800001     10.613041175799999      8.212010308200000
Si     21.418920293500001      7.219660216900000      5.851814725300000
O      16.331533869600001      8.564879378500001     10.010022792399999
O      16.534068632299999      5.977007355400000      9.875584059400000
O      21.305921333800001     10.607676390500000      6.955702585700000
O      21.071912040899999      9.968597475699999      9.479136285599999
Si     16.379108947500001      7.355476011800000      8.968599593400000
O      18.976731242300001      9.755451366400001      7.724355199800000
O      17.783404016999999      7.417971742000000      8.160647073600000
O      20.224587457100000      7.588393172000000      6.897149695200000
Si     18.746796970399998      8.255330363300001      7.140039738100000
Si      0.250061937400000      1.523160881200000     11.054681041100000
O       0.386631873200000      1.867172305900000     12.652329781900001
O       1.939885374400000      0.650124663900000     15.766654620700001
O       5.176846767100000      4.980588365200000     10.844986724300000
O       5.615875402500000      1.342655958600000     13.844383771800000
O       8.037081894100000      2.347674913800000     14.261107501300000
Si      6.738039624800000      2.351051719700000     13.265440964200000
O       7.120738745400000      1.900931892500000     11.763624319000000
O       6.337933157800000      3.996357473900000     13.118970080700000
Si      9.312796621000000      3.395226602600000     14.288883541300001
O       8.849899387600001      4.716667771500000     13.348687073600001
O       9.613097489499999      1.037312229700000     11.607122848600000
Si      7.430454464100000      5.136523787700000     12.733302060700000
O       7.626267983500000      5.248172980600000     11.033329285700001
O      10.572757346500000      2.695268631100000     13.492418698300000
Si      8.083520347300000      0.827096109400000     10.972846071299999
Si     10.580359677800001      2.321908358200000     11.865139332000000
O       9.987292148300000      3.692728150100000     11.174549045399999
O       9.543504384400000      3.916797475400000     15.802890666400000
O      13.813033006400000      3.823359271500000     11.957180203600000
Si     15.195064574300000      3.636226911000000     12.831730692000001
O      15.386441594100001      4.714633179200000     14.019765477800000
O      12.046238867900000      2.074122720400000     11.202354501100000
O      15.730001741500001      2.131228382000000     12.934237330100000
O      21.374091467400000      5.156334482900000     11.425427913800000
O      16.373062680200000      3.823238536600000     11.383214189000000
Si     16.325856934400001      1.946153241900000     11.120578522800001
Si     20.617640216500000      2.216906316600000     13.643602784100000
O      19.455162601300000      1.120582939600000     13.289045027500000
Si     19.991180093299999      5.035163101500000     12.301049559200001
O      17.509620291899999      0.925294708500000     11.619770371500000
Si     19.029977820100001      0.433774484000000     11.846382100500000
O      20.121202924500000      3.770028828400000     13.331965333499999
O      21.124576139199998      1.911222473200000     15.161315486499999
O      18.721230501899999      4.936970260000000     11.238137889500001
O      20.206135284500000      1.003888448200000     10.798005653800001
Si     17.135514821899999      5.319257406800000     11.230502574000001
Si      4.597790755100000     10.039631425500000     13.839627175300000
O       4.060730534300000      9.301637638500001     15.130769242700000
O       1.104041949800000     10.031438747999999     11.688924097799999
O       3.464969026500000     10.713410165999999     12.903071736099999
O       5.303095214300000      8.898583760899999     12.872046914000000
O       3.391015443200000      7.022503942600000     16.288282717200001
O       1.252555928300000     10.623856689500000     14.254948457499999
Si      7.210742676400000     10.658682860400001     14.928340784700000
O       7.088525885000000      6.767101014700000     13.116999788299999
O       7.301668487900000      9.087336552600000     14.671411750100001
Si      6.541046531100000      8.194269912299999     12.199496097899999
O       7.842197443600000      9.134918578700001     12.129470478600000
Si      7.444579315800000      7.406119140500000     14.840451295499999
O       9.247154698599999      7.719827295700000     14.660957428100000
O      10.391801847400000     10.196879340000001     11.569766764700001
Si      8.930657087000000      9.606367271100000     10.962499796199999
O       5.836914115300000      7.263187346500000     15.346655426200000
O       5.997312967700000      7.508587420400000     10.842438063299999
O      15.245254635500000      7.428093047600000     14.563532772100000
O      15.485518061600001      9.712437004500000     12.080614464100000
O      15.392853763900000     10.011872104800000     15.608556147100000
O      12.926445826400000     10.523664782299999     12.602848589500001
Si     16.211065684200001      6.171425986100000     14.113980384700000
O      16.750745788100001      6.210876135800000     12.550206194799999
O      19.705805182399999      6.456557623900000     13.062591429399999
O      19.879329109400000      9.032667853000000     13.796966107799999
Si     19.463360640600001      8.026544756400000     12.628764186800000
O      17.920659589900001      8.394272540799999     12.176082577900001
Si     19.625820079200000      9.624305405599999     15.297953117600001
O      17.433220994199999      6.162841083100000     15.224684506999999
O      20.515891120100001      8.332040077600000     11.399554512000000
Si     21.105863036700001      9.842529510400000     11.104600226800001
Si     16.889055814900001      9.308424989900001     11.317841902400000
O      18.638564284099999      8.500747691400001     15.912612358800001
O      17.678271455200001     10.616076833699999     10.745940868300000
Si      0.295394543200000      0.664993831300000     15.997802225199999
O      21.346621077900000      0.811613464700000     17.563129722199999
O       5.320716619000000      5.198048422500000     16.973738665900001
O       7.932574682500000      4.986796174800000     17.850767872399999
Si      8.860068166400000      5.274078344800000     16.531107192000000
O      18.790824518699999      0.015238579200000     17.613520029699998
Si      1.003798588700000     10.444062700300000     15.877878285900000
Si      3.450866354700000      8.656397939700000     16.491850923800001
Si      4.727925638100000      6.163317890600000     15.784087434800000
O       5.049520577300000      8.675549449000000     20.360780339700000
O       4.414536249900000      8.891467486800000     17.775652632100002
O       2.011141623900000      9.374970112600000     16.622048333500000
Si      5.585718975100000      8.462563145800001     18.826577974199999
Si      6.363013147100000      5.411297973500000     18.221212547600000
Si      8.065023022300000      9.914589120200000     17.722626120800001
Si      9.916137416500000      7.892424234900000     16.124724349200001
O       8.853134313400000      8.652664373100000     17.103443380400002
O       6.212469724100000      6.980593471000000     18.615239586000001
O       9.165305779500001     10.657910962900001     18.702404188799999
O       7.816811235200000      5.883195521700000     15.457820299600000
O       6.835853777700000      9.500248145100000     18.660730060799999
O      10.066698651299999      6.360734893100000     16.798601372899999
Si     15.152242376000000      8.408026580100000     15.927544599100001
O      11.330838526699999      8.705023391999999     16.008525067299999
O      11.739250344000000      9.661927442400000     18.399984473699998
O      13.752293194900000      8.259714005499999     16.775798284899999
Si     12.504608069200000      9.323907352599999     16.950948851600000
O      16.320602120800000      7.834427325300000     16.917947544099999
Si     19.069358565999998      7.730019106900000     18.964474636599999
Si     19.173630309000000     10.543358912200000     19.523117374600002
O      20.346695805000000      7.378903126900000     20.044223362200000
O      21.045008754200001      9.709136187500000     16.047865741500001
Si     17.782975948200001      7.270305127900000     16.428191271900001
O      19.385217407700001      9.278899543100000     18.432404389999999
O      18.598686690499999      6.719452463100000     17.762547690200002
O      17.958992909399999      7.810276377500000     20.276456074999999
Si     19.350813553399998      8.244680936900000     21.192549713500000
O      19.530013560099999      9.884880454799999     21.009805217499999
O      19.493989511100001      7.882203393500000     22.759870565100002
O      14.128381403800001     17.696943304300000      0.889481941600000
Si      1.103012061700000     12.894537764300001      4.060055282200000
O       4.095884477100000     11.518728789400001      5.164356043700000
O       0.984927613400000     11.417289237500000      4.824133907900000
Si      4.083371271400000     12.186884743600000      3.674987256600000
O       2.715271181500000     13.124216132400001      3.712968770400000
O       0.457191054200000     14.277875014199999      4.697112440200000
O       4.022653631000000     11.104867575000000      2.447471944100000
Si     21.486895472200001     15.396311551000000      5.817440370900000
O       5.659614452400000     15.184166217000000      4.312099318900000
O       5.601308817400000     12.817758969400000      3.510789118600000
Si      6.485027741600000     13.802022448800001      4.490492230100000
O       8.094031812300001     13.941920633500001      4.122473437700000
Si      9.671109025100000     13.884728668299999      4.520562126100000
O      10.151369131599999     12.317378609900000      4.718800028700000
O      10.634616209500001     14.729968590900000      3.494691231600000
O      13.033241261800001     15.500818297100000      4.606519416000000
Si     11.771048905200001     15.916623184900001      3.617452367300000
O      12.530434451500000     11.285773213900001      5.501738047400000
Si      4.683315761400000     16.293222140699999      4.994060856700000
O       2.082124455600000     19.361109842099999      3.671590965300000
Si      3.515383032200000     18.614206750099999      3.452844740700000
O       4.651012767100000     19.486745014400000      4.275103951900000
O       3.617976326200000     17.062647459800001      4.004569627000000
Si      1.080655139700000     20.595231420400001      3.967547428600000
O       1.127388955200000     20.928857122099998      5.539165663900000
Si      8.794308412900000     19.912494108400001      4.792068757200000
O       7.297029269100000     19.468990534500001      4.286694416300000
Si      5.969816835800000     18.996775960600001      5.103574991300000
O       9.867894769699999     19.484309410800002      3.638157623200000
O       5.799605088700000     17.408052453600000      5.414762422600000
O       8.877889391100000      0.036498642200000      4.996626185200000
O      12.332707796099999     16.244417600500000      2.134426949700000
O      12.181002660900001     19.765796389199998      4.921174252500000
Si     11.373596825000000     18.877208034799999      3.826168745700000
O      11.178721950900000     17.298189484400002      4.266536759900000
O      12.155313453200000     18.878812963500000      2.398229988800000
Si     12.558847285600001     17.676909836200000      1.333868979200000
O      21.050464310599999      0.130053692700000      0.798299007600000
O      20.995443813800001     20.414550831400000      3.349651842500000
O      21.056643946200001     17.077747147800000      5.661334653100000
O       3.873116233200000     15.637345705600000      6.230674712200000
Si      3.523018359800000     11.809698986700001      6.652819094900000
O       2.990170478400000     15.219479690000000      8.703618144100000
O       1.276225836200000     15.448026364700000      6.808074341200000
Si      3.192036377100000     15.563899033600000     10.278055898100000
Si      2.765090829700000     14.875106984600000      7.148246584400000
O       2.809830859400000     13.265999628699999      6.843844072700000
O       4.867836299800000     11.836852449600000      7.623970684200000
O       4.631996971400000     14.881613291000001     10.716752776800000
O      10.046153485400000     14.639792862000000      5.962001465500000
O      10.542857389900000     15.109538326699999      8.404446222600001
O       6.450893241200000     13.276051777399999      6.020381719500000
O       5.752666583700000     14.295498043000000      8.366397891900000
Si      6.118622511400000     12.916222341299999      7.553939615300000
Si      6.048004171800000     14.731099017700000      9.931927811400000
Si      7.987178635200000     12.444360968700000      9.837872986100001
O       7.476652312000000     12.328248377500000      8.281056524600000
O       9.463245562099999     13.166030927000000     10.076468132700001
O       6.927452108300000     13.483956512000001     10.573016250000000
O       8.174797555500000     10.934715907999999     10.354227391300000
O      10.871141618499999     12.543235716900000      7.254807706600000
Si     10.981098907000000     11.534816450299999      5.907740563400000
Si     10.991135129800000     14.170919065800000      7.195423684600000
Si     13.474319585700000     15.740612066700001      6.138009213500000
O      12.767776887300000     14.368640765700000      6.979848437200000
O      13.191164806900000     13.736425343500001      9.376373812600001
O      15.068863739999999     15.756638407100001      6.385895094100000
O      13.450125145700000     11.653166362300000      8.076570496600000
O      14.705214403799999     12.608256868000000      6.265934097700000
Si     13.993590877500001     13.252994992600000      7.904269917300000
Si     13.872162668600000     11.224602580899999      6.474935362500000
O      15.443341067500000     14.016442854899999      8.252794423799999
Si     16.053879268500001     15.422260071900000      7.709189070200000
O       0.029122642800000     13.379078861900000     10.306387091000000
Si     19.230846632199999     15.478370972200000      7.690732525500000
O      19.919225422499999     12.143067746600000      8.542960915100000
O      17.636308720500001     15.408122438099999      7.332372355200000
O      20.098937459900000     14.791761462200000      6.454747704800000
Si     20.035528561100001     13.300362218700000      9.690191114999999
O      19.544822132200000     14.693487105399999      9.051783232500000
O      18.903168219800001     13.009806795499999     10.827506030900000
Si      2.377599546300000     21.263694426200001      9.567764528600000
O       3.333591651300000     17.192814189300002     10.471168328099999
Si      0.495473183700000     20.833598491400000      7.037962003700000
O       2.709705203400000     19.766327273700000     10.123132883100000
Si      3.907697507100000     18.666258385799999     10.118177187400001
O       4.582058006500000     18.655675721800002      8.603499987699999
O       1.678524707000000     21.091135781900000      8.110307865099999
O       5.747032044800000     21.083084651200000      8.491527006700000
O       6.791435772300000     16.175170951300000      9.956515900299999
Si     10.542833859400000     16.258225026700000      9.584955680700000
O       9.224478631700000     19.110786350400002      6.164677796600000
O       7.178945909900000     18.676215394000000      8.895831505800000
Si      5.933578084400000     19.486714783899998      8.181192984400001
O       9.184712243000000     17.109097984700000      9.775509615800001
O       6.122726125900000     19.593453635700001      6.592646966900000
Si      7.622569820000000     17.566336581300000     10.044078203300000
O      11.731922934800000     17.309060431999999      9.223215149500000
Si     12.247758269500000     20.551065125800001      6.351731061200000
Si     12.628905042100000     18.051096721299999      8.057073408300001
O      14.096651551700001     18.455933159800001      8.559493413600000
O      12.742613424200000     17.018747942099999      6.786296436500000
Si     15.567060214900000     18.116320904300000      9.159263645999999
O      11.966415430000000     19.437553373200000      7.532419659700000
O      15.842146031900000     16.534313457000000      8.871732495100000
O      13.741886071400000     21.204793086500000      6.494533620800000
O      15.425656680800000     18.443314235900001     10.747408577400000
Si     20.396064440800000     18.083644700299999      6.842200225200000
O      21.461274967100000     19.284535880800000      7.195818003800000
Si     18.305246033100001     19.479734890900001      8.398780113500001
O      19.922144171599999     16.939624307900001      7.948167339900000
O      18.285731900599998     21.081771597700001      8.681778015100001
O      18.964738186300000     19.012757618300000      6.945187906300000
O      16.749761437400000     18.964129127900001      8.459075065000000
O      19.209410947100000     18.858895937600000      9.627280141000000
Si      1.853442067600000     10.987013757900000     12.820140058300000
O       1.696892859200000     12.502276232100000     12.252134804300001
Si      0.912374142800000     13.784758595100000     11.643595519300000
O       0.271562254800000     14.404509031200000     15.356471683600001
O       2.011601335700000     14.920239581500001     11.165122156300001
O       8.223311876000000     11.653098377799999     14.072361292600000
Si      9.496149577900001     12.615686395099999     14.036667624700000
O       9.539356238900000     13.655866181800000     12.726503782200000
O       9.633500210299999     13.451394224700000     15.427304620399999
Si     10.303372577299999     13.786712067400000     11.311439158900001
O       5.730254855900000     11.122922280399999     14.342675402999999
O      10.779454524600000     15.300983918000000     10.939532854499999
O      10.834428265200000     11.656433319200000     13.750807275600000
Si     14.992649447700000     15.086343840500000     12.871295810099999
O      15.211437802100001     11.789060861999999     13.564632491999999
Si     11.444692028300000     11.118390691000000     12.356055904200000
O      13.927509903500001     14.575406799700000     11.708304131600000
O      14.108152298900000     14.956655855599999     14.212324988700001
O      11.744589078600001     12.741646409600000     11.468085076400000
O      14.337260906199999     11.999794738000000     11.072215095900001
Si     13.691476116700001     14.199892997799999     15.586521623399999
Si     14.514545310500001     10.971425916399999     12.357482422500000
Si     13.401178896199999     13.307706201900000     10.882568226800000
O      16.276819575000001     14.101713876900000     12.957330863499999
O      14.548134826500000     12.837177653900000     15.786102951500000
O      21.392168880900002     14.306043043500001     12.745498891700000
O      20.105803087400002     10.917582833399999     11.827798985599999
Si     16.610323058199999     12.682310096000000     13.713686889200000
O      17.836853453800000     11.944911174500000     12.950792507999999
O      19.378887011600000     13.653650045299999     14.480158307900000
Si     20.689197513600000     14.590889444700000     14.205534134300001
Si     18.651128930100001     11.616750129700000     11.619710934900001
O      17.106047845700001     12.871040413199999     15.228463567100000
O      18.901713698500000     11.048052990800000     15.289973554700000
Si      2.908880506800000     20.967891577600000     15.153942432699999
O       4.557752937300000     20.997056492999999     15.604493910000000
O       2.155289218000000     19.547712300400001     15.430101285199999
O       5.051894503400000     19.266984452300001     11.111066910000000
Si      5.024629129300000     21.320191914999999     13.988038014600001
O       3.386312416600000     21.247015022999999     13.517178406499999
O       6.006992696400000     20.205776664900000     13.298226173500000
O       7.397455990700000     18.295661551900000     11.507928778000000
O       7.427379890100000     20.846306945900000     11.210653675400000
Si      6.467158135500000     19.680789286600000     11.789954606600000
O      15.555402745400000     16.566628609300000     12.563932878599999
Si     16.265472660899999     17.935552414499998     12.058129060000001
O      20.161928863400000     16.135041231700001     14.015947637500000
O       0.020582180800000     18.339013671499998     14.380066431800000
O      16.347235963199999     19.073904653500001     13.239749913300001
O      18.840967444400000     18.394996927099999     14.114255966700000
Si     20.222304516700000     17.682705271400000     13.649435069800001
O      20.342767291000001     18.026477816700002     12.015094433700000
Si     17.397415964499999     18.973434480800002     14.511439624399999
Si     19.091472992900002     18.780889716800001     11.253692604799999
O      17.808548464000001     17.797996070600000     11.554100481000001
O      18.998183820600001     20.315767933099998     11.826198235700000
O      17.642872968300001     20.417510632100001     15.306426872099999
O      16.677225237700000     17.939425313099999     15.547589715200001
Si      0.637323854300000     13.488128644800000     16.744316758800000
O       1.118122274400000     11.871529076300000     16.524248498199999
Si     10.731595383100000     10.973489283899999     18.452321775600002
O      10.845907410600001     11.723393728300000     16.982265962800000
Si     10.883246178800000     13.284496264900000     16.519470824100001
O      10.896123095200000     14.118462046499999     17.953450200500001
O       7.515286193700000     10.905132797400000     16.518218266700000
O      12.136978617100000     13.719160459299999     15.597901193600000
O      11.926364291000001     14.592433199700000     20.630067390000001
O      11.192345222400000     12.046885249100001     19.620194563199998
O      13.793444328200000     15.381612046200001     16.674023800200001
O      15.671225055200001     11.615715227300001     17.713842298799999
Si     14.732609108900000     11.337135808599999     16.416344932499999
O      15.738687674099999     15.251603918400001     18.336717307499999
Si     11.734654392300000     13.543236493100000     19.281656037400001
O      13.398872179800000     13.569338536900000     18.983346859899999
Si     13.514677013900000     14.900874932300001     20.075866925500002
O      13.207286358399999     10.780675358400000     16.624156610000000
Si     18.783771033200001     12.641899831700000     15.697676647400000
O       0.065795164400000     13.740249124900000     18.326391624900001
Si     16.320907657100001     14.844969653500000     19.809276900800000
O      16.714900397899999     13.278655750400000     19.639462725900000
Si     16.977080589000000     12.134965473799999     18.511664205999999
O      20.310571072300000     12.826910905400000     16.625073017300000
O      18.192933159799999     12.731744326199999     17.500314120799999
O      19.263161501900001     14.774244234099999     18.522181972799999
Si     19.906863589600000     13.255977789899999     18.239684771499999
O      19.946097378699999     11.939595754500001     19.283501001099999
O      17.589788594400002     15.851042975200000     20.126849312600001
O      17.563784918700001     10.876370296699999     19.367818686900002
Si      0.542003879200000     19.217516209999999     15.624458496800001
O       0.255203130900000     18.455283037000001     17.057669469099999
O      13.441272151600000     16.300042140500000     19.180902350000000
Si     14.471287014900000     16.173252937899999     17.894133988600000
O      15.019172567100000     17.658630952100001     17.548761439800000
Si     20.386672901600001     18.630290388799999     17.993632819100000
O      19.260294126700000     19.017356004800000     16.871475546300001
Si     18.140377540999999     20.224521925499999     16.878645771999999
O      19.878043081900000     17.356424250700002     18.894562830500000
O      20.599034127700001     20.004609039599998     18.891159592899999
Si     18.654331389199999     16.211268767499998     18.818082379700002
Si     16.580188609499999     17.980849426500001     17.179969591599999
O      21.280793448600001     20.684953317600002     15.515140074400000
Si     20.213187698199999      0.055379041600000     18.499826758400001
O      16.866724935400001     19.530990471100001     17.699027074100002
O      17.636678206100001     16.886838992900000     17.729607821199998
O      14.976680698499999     14.903696209400000     20.842458196500001
O       3.836939176700000     18.509077465099999      1.847560328300000
H       3.711330597100000     19.325349176900001      1.350231306200000
H       3.161490223000000     10.707143498100001      2.283903294500000
O      11.635771877700000     17.806020098800001     -0.019495254200000
H      10.703954969400000     17.997165775199999      0.142078504000000
H      14.373755280299999     18.376507670999999      0.251760879400000
O       2.164423473400000     14.198069178000001     16.913337092900001
H       2.554028816100000     13.967965754900000     17.765884937900001
H       0.076431309900000     20.906015713900000      0.439985975600000
O       5.895130405300000      4.431387698100000     19.449874216700000
H       6.604313238500000      3.932135695100000     19.869902136499999
H       8.670878314699999     19.287157505700002      6.935988399600000
O      20.045119752600002      0.846918595900000     19.911636429200001
H      19.959374733400001      1.805324213700000     19.859357186600000
H       4.156955345600000      8.360413589100000     20.540743903300001
O       0.235076232000000     12.758340221799999      2.665187891700000
H       0.319439775900000     11.912524530100001      2.212404148900000
H      19.454648130799999      6.949105800100000     22.998556111999999
O       4.291022927700000      5.250147086000000     14.486415750800001
H       3.456163820100000      4.780601845300000     14.600427563200000
H       3.109654923700000      7.196022187300000      6.537295399400000
