# Supplementary material for: Ground-up generation of periodic slab models of dehydroxylated amorphous silica of varying roughness
Source: Phys Chem Chem Phys. 2025 Jun 26;27(28):15196–203. doi: 10.1039/d5cp01570g (PMC12232287; doi:10.1039/d5cp01570g)
Supplement: CP-027-D5CP01570G-s002 [file CP-027-D5CP01570G-s002.zip › ESI_Structures/Saturated/structure-number_23-alpha_0.05.xyz]

456

O      18.607552379700000      4.468904656100000      2.530291982900000
O      18.658737437399999     10.194129889999999      2.529290735600000
O      18.827340196800002      7.306356282300000      3.102681461300000
Si      4.231587198600000      3.239178583200000      8.164940039699999
O       5.071762850700000      4.523438870900000      7.611456951800000
O       1.037251572100000      4.042382108400000      3.520008304200000
O       2.771798675500000      3.435650465800000      7.404295004300000
O       4.824718390600000      1.881921280700000      7.529226949500000
Si      1.229129849200000      3.827146989600000      7.715403080400000
O       1.032794032200000      5.233851766400000      8.683548491500000
O       0.916441565800000      4.910953322800000      6.173146946300000
O       1.808796713100000      0.380555289300000      9.425007847600000
O       0.106410345800000      2.676423247200000      7.442217167100000
O       0.355005062600000      0.313951209900000      6.144833522000000
Si     21.453817014100000      4.246860276700000      4.718400224600000
O       4.267241789300000      3.396646392200000      9.818968799400000
O       4.347551402100000     21.449721011299999      9.084434955500001
Si     10.593430311900001      2.847107450500000      8.929101942999999
Si      5.587822745600000      0.511173748700000      8.136362549199999
O       6.907029243100000      1.255639189500000      8.761440371200001
O      10.284547933600001      4.401513499700000      8.450658809800000
O       8.185687947100000      5.070383706300000      4.168884023500000
O       9.331139968700001      2.130444827600000      9.708734501200000
O      10.477565568099999      5.187374235200000      5.611088420900000
O      10.746369131500000      1.879990684400000      7.649479500400000
Si     13.317835236000001      4.008612811700000      9.488620854800001
O      13.050878811200000      4.278452621900000      5.402166664500000
Si     14.163999340600000      3.560854394300000      6.503685058800000
O      14.219082626400001      3.654659428400000      8.219028638599999
O      15.415907929199999      2.674353140000000      5.809101347400000
O      15.755633638899999      0.443375944500000      4.375435657900000
O      13.205672307800000      2.108333582300000      6.655528728400000
O      15.152816545200000      5.054437920300000      6.423511926100000
Si     11.541059553100000      4.061778666200000      4.893046435200000
Si     11.730484280700001      1.625441416300000      6.375397526300000
O      11.111821301999999      2.491533648900000      5.098300658600000
O      10.940086078800000      4.596368702700000      3.319750739000000
O      11.743845185600000      0.002609218500000      6.109082061400000
Si     16.136155654400000      2.043785895300000      4.558366035400000
O      16.005162578200000      3.184397196800000      3.201045565500000
O      17.029508249399999      0.061066151600000      6.491281419400000
O      17.841807768300001      2.428159168900000      4.593766535200000
Si     17.501027064599999      3.792539745400000      3.644858388400000
Si     18.122355741600000      0.711681769200000      7.471528291300000
Si     20.963858417200001      1.651185058600000      6.339365161400000
O      20.930355006599999      2.759969394500000      5.075565099400000
O      19.514320288499999      1.056227170000000      6.713412431600000
O      17.744939394399999      2.165782051900000      8.163959473300000
O      17.638674684800002      5.259537056800000      4.596260651100000
O      20.373033145099999      5.400671302200000      4.373853728100000
Si     17.241954672399999      2.148808698100000      9.736582669900001
O       0.335897412400000      9.498295741000000      8.623736307600000
O       1.731052591400000      6.640986392100000      4.437890983300000
O       3.325018211000000      6.290005949300000      6.615602126200000
O       2.428166754600000      9.995695832399999      7.001929352900000
O       1.095912236000000      7.698043220400000      6.813438753700000
Si      1.825042419100000      6.419053774100000      6.062783559000000
Si      1.007836711900000      9.266085684300000      7.204299829500000
Si      4.924229347200000      5.902160408900000      6.796254159700000
O       9.744904726000000      7.156592546300000      3.672529274000000
O       8.387510489200000      8.071514706700000      7.861968315100000
O       7.737209438000000      6.069883949900000      9.397929501700000
Si      7.448030793000000      6.734493164000000      7.944269053800000
Si      8.835802593100000      8.292354500600000      4.491252881100000
O       7.453196684200000      7.514379386400000      4.924691644100000
O       7.863832702300000      5.660458825700000      6.767389462600000
O       8.288485019399999      9.610108973000001      3.751993637300000
Si      9.937801776000001      8.287014322299999      7.322371780500000
Si      9.810997878600000      5.564742769600000      4.096493911300000
O       9.766472101900000      8.725611452400001      5.761972393500000
O       5.800982690900000      7.007447977100000      7.679892259800000
O       5.631323704700000      5.680802831800000      5.318336967600000
Si      7.280710607300000      5.915441534700000      5.234064864700000
O      10.645820871800000      9.530194826400001      8.138193667399999
O      10.414874595300001      6.599673615200000      9.965543272800000
O      10.850009219900000      6.931610374200000      7.488299735100000
O      12.611106550300001      5.477702257000000      9.136918345800000
Si     11.082228976800000      5.822207311600000      8.688637833000000
O      12.878674165500000     10.300591034300000      6.908670513500000
O      14.884861900700001     10.292899333099999      5.228781043200000
O      12.972914068900000      8.667627425399999      8.985885640399999
Si     12.208023622500001      9.957213888900000      8.339743451400000
O      15.318368002000000      9.632841567100000      8.318011627000001
Si     14.581469402700000      8.353914629200000      9.039386532200000
O      15.171213198000000      7.621469436000000      5.647808218100000
O      14.905193493500001      7.006210617400000      8.231667988800000
Si     15.570988904600000      6.483471816300000      6.811811359900000
Si     15.901689030800000      9.030189839400000      5.324944379700000
Si     17.804073455400001      8.113497661600000      7.492541765900000
O      17.258288439299999      6.657773292700000      7.044371015600000
O      17.054323056900000      9.220001421799999      6.512914202700000
Si     19.666876980900000      9.813449439199999      6.238713157800000
O      17.541945098199999      8.247805257900000      9.101464597300000
O      19.333735246200000      9.172884301700000      4.810810492200000
O      19.426035916400000      8.595795730100001      7.301288670500000
Si     18.915377708899999      5.761351555500000      3.636531526500000
O      21.397473682200001     10.176046162600000      6.098853045300000
O      16.791084562300000      8.856125361300000      3.926447488900000
Si     18.356732656700000      8.843976838400000      3.528551914300000
O       1.304676645800000      0.730140365500000     13.903869409100000
Si      0.414799092000000      1.650860000100000     12.937694219400001
Si      4.211210106800000      4.571249604900000     11.009679761299999
O       2.570110274500000      4.959481379000000     11.039016154700001
Si      1.254003217900000      4.594738905000000     10.219921406999999
O       4.623247908100000      4.331095287300000     12.580889272900000
O       1.391735448300000      1.763183023000000     11.627597840100000
Si      0.993113501900000      1.543917824400000     10.079306374600000
O       0.030969276000000      3.208927049000000     13.377211317200000
O      21.416522089499999      4.601085245800000     11.066650517099999
O       1.436977082300000      3.041586251900000      9.465688352800001
Si      8.889948852100000      1.624168022200000     13.600665478500000
O       5.710564474800000      3.660078107400000     15.113534934500001
Si      6.652510889300000      2.321202478800000     15.435968954200000
O       5.879055097500000      0.885074818300000     15.736196689300000
O       7.346753700800000      0.761689546800000     11.128630227400000
O       7.146930626000000      4.520583328100000     13.131090672899999
O       9.237818746200000      2.821939996600000     12.529596281300000
O       7.376711898500000      2.067156336000000     14.023263831000000
Si      8.134863711100000      3.948697424600000     11.985158532400000
Si      5.696650937800000      4.749197081800000     13.807170310700000
O       9.840237069100001      1.638364385000000     14.920133602700000
O       7.285184671000000      3.305004216700000     10.724260914000000
Si      7.759224251500000      1.854350282900000     10.018274108900000
O       8.965167367099999      5.271190300100000     11.571713687600001
O       8.725365644800000      0.055397715400000     13.124105237400000
O      14.299678856700000      4.097056032900000     10.850110673200000
Si     15.831278660600001      4.216571386100000     11.376188560099999
O      16.055218018600002      0.969634179700000      9.722196104500000
O      12.035476441100000      2.975284636400000      9.755392605600001
O      20.905158289700001      1.278680522200000      9.880097635700000
O      16.751681904200002      3.638498124200000     10.122532302900000
O      20.520811773300000      0.957289072900000     12.453763496300001
O      16.463131520699999      3.319618373800000     12.649341725799999
Si     17.994681945400000      3.260947810000000     13.210377691300000
O      19.162507361999999      3.838197543300000     12.187444152199999
O      18.323160758000000      1.685938379200000     13.480423381500000
Si     20.683519588999999      4.330483856800000     12.509197288799999
O      18.456481213200000      1.613928073400000     10.727051872800001
Si     19.796055619400001      0.741492715800000     10.985116308200000
Si     18.381189106299999      0.981612792300000     14.952040198000001
O      19.841920946399998      1.325762014900000     15.634155688500000
O      17.069659913100001      1.619539112800000     15.680123182000001
O      18.285603368800000      4.080685779400000     14.603865658400000
Si     17.567543517499999      5.061473479800000     15.696202734600000
O       0.264955389400000     10.183941670599999     11.194046220200001
O       3.779743478000000      8.173326845900000     14.968458712500000
Si      2.988249023300000      9.332435540800001     15.802586390800000
O       1.443156446200000      8.814222354200000     16.116960684599999
O       0.783263996900000     10.352443202600000     13.660948491099999
Si      5.193986071800000      7.941984184600000     14.168344618300001
O       5.525083318400000      6.301005066500000     14.301106285600000
O       6.174918197000000      9.192989332400000     14.717204987300001
O       8.561839808200000     10.345033944500001     15.348032308400001
O       7.880899350800000      9.412926004199999     12.935557820700000
O       9.989317900400000     10.135126201900000     11.630352258200000
Si      7.375831583100000     10.237938922100000     14.217468081200000
O       7.601162881700000     10.339056856999999     10.448134626100000
Si      8.523210174800001      9.469664023900000     11.468054250300000
O       8.541032789500001      7.934857885800000     11.041706076500001
Si      8.897847167200000      6.475337939000000     10.505497399399999
O      14.651127223900000     10.218228673000000     12.311253286099999
Si     15.618558505599999      9.002466143099999     11.884009813200000
O      14.989344134300000      8.220336269400001     10.608192274400000
O      15.814094980600000      7.973125156800000     13.145818080700000
Si     21.067129197700002      9.959484115700000     12.681891506900000
O      16.187314957800002      5.710018676700000     11.941908117400001
O      16.594886748299999      5.990499523200000     14.724673853800001
O      18.304405074200002      6.976740804000000     12.916706783700000
O      20.672763437699999      5.775138917000000     13.223363844700000
Si     16.731440633799998      6.612192579900000     13.201852441500000
O      20.576039754800000      8.420008215399999     12.724233960499999
Si     17.959431878600000      9.522155447099999     10.060456755200001
O      17.162045618499999      9.449314414700000     11.468818771500001
O      19.907645871100002      7.458092204200000     15.003099019900000
O      19.570868187100000      9.526998487000000     10.097305997199999
Si     19.831937334199999      7.161256998300000     13.426512697500000
O      20.559960690600001     10.309214070499999     15.785776686500000
Si     20.965012228799999     10.275333941200000      9.783206205800001
O       1.081986508600000      0.732426801300000     16.364407779200000
O       7.928281444600000      2.462197255300000     16.550955543400001
Si      9.512593578600001      2.015208194300000     16.481548874100000
O      10.084640528600000      0.799759497900000     17.579828648100001
O      10.878413410000000      2.970071953600000     16.965415409900000
O      12.680689302099999      2.063390591100000     18.974179312299999
Si     11.600507344500000      1.603791431200000     17.709044142100002
O      12.855043325200000      0.608516962400000     17.086961623699999
Si     14.006146358400001      1.308032118300000     18.164842424600000
O      14.890640111500000      2.330189228300000     17.223882755999998
O      15.086224091000000      0.462080722700000     19.081537825300000
Si     20.953931923700001      0.410212648600000     16.447374011699999
O      16.812618874700000      4.047828314700000     16.756631559500001
Si     16.491357945699999      2.459458724300000     16.937229422000001
O      17.193990750699999      1.582743670900000     18.171147614399999
O      20.435839087600002      0.432402762400000     18.012452095200000
Si     16.732008927399999      0.110906291300000     18.752694509400001
O       0.388155127300000     10.659244530000000     17.773018800500001
O      18.581796989899999      5.976009888100000     16.603118573200000
O      10.846180806900000     10.017496761300000     19.753806529100000
O      21.209789114300001      5.609003450700000     16.667353156600001
Si     21.529702529400002      9.288188113700000     16.780612196600000
O      20.633618233200000      8.032689107400000     17.345417650900000
Si     20.051691211600001      6.743391232300000     16.453197562700002
Si      6.802869516000000     13.165813424000000      2.892921317900000
O       9.697078832900001     12.873492378100000      0.547477571700000
O       7.281927757600000     13.878204299300000      1.465370319600000
O       6.560606337900000     11.541336325800000      2.642083710500000
Si      8.853173659199999     14.161236045500001      1.040423041900000
O       9.709048650900000     14.873146386600000      2.336425362300000
Si     10.250033807599999     11.630674970699999      1.495553758200000
O       9.202746748999999     15.463040516600000      0.002257464100000
O       8.934154664899999     10.694154315500001      1.588860156000000
Si      7.606365780400000     10.272295179300000      2.416956142400000
O      10.823368946700000     12.231163580200000      2.894364525900000
O      11.385495881400001     10.756138086300000      0.713280800800000
Si      9.973206777000000     16.209479972800001      1.341979057500000
O       8.984959047900000     17.438440728200000      1.786596152200000
O       6.334325584400000     17.886044240800000      2.858230202900000
Si      7.927226847800000     17.506767553000000      3.056795622700000
O      11.608835343399999     16.412083886500000      1.247631942700000
O      14.413069087700000     16.827958064499999      1.961914107800000
Si     12.767135304600000     16.648841805299998      2.397439899300000
Si      2.949073076900000     11.365902210000000      6.218618526800000
O       2.809394847200000     14.776967007900000      8.474186963199999
O       1.415710040200000     15.035794333500000      6.359916451900000
O       3.942638232800000     14.537565511200000      5.873475816000000
Si      2.765234362600000     14.309989774800000      6.944490463100000
O       2.474231359600000     12.675550172099999      7.015463901400000
O       4.578922212500000     11.365509677100000      6.200691018500000
O       1.894224193700000     11.304793213000000      4.827996868300000
Si      0.261604878600000     11.578219182300000      4.914566444700000
Si      5.135125906000000     15.042971006300000      4.859786422100000
O       0.063985153600000     13.082050850500000      5.347009574000000
O       5.503184394500000     13.396235917500000      7.733519226400000
O       5.589498970600000     13.924924762700000      3.704509405500000
O       8.175964741400000     13.153911289900000      3.754520887600000
O       8.884354971200001     12.405193416199999      9.273765159500000
Si      8.494019872200001     12.881453212300000      5.323374446400000
O       8.717784952300001     14.375490893900000      5.937656956300000
O       9.899827268899999     12.029149377100000      5.383394795800000
Si      5.937907334400000     12.012192965300001      6.973253469300000
Si      5.975879638500000     14.085495758400000      9.186292656899999
O       7.152372333800000     12.177482187000001      5.921702875100000
O       6.985972127300000     15.300164307699999      8.893959908699999
Si      7.962594380100000     15.743558204699999      5.437763317300000
O       6.386238958100000     15.437341971300000      5.828537481200000
Si     10.493979378600001     15.849619556500000      8.573870251900001
Si      7.447005495500000     11.606906641600000      9.468471797299999
O       6.633826347700000     11.057687907100000      8.135248368099999
O      10.764050247900000     14.995731634600000      7.204372918200000
O      10.272946480200000     14.709949381600000      9.753687380300001
O      13.313985003699999     15.322352120000000      3.444511189100000
Si     14.918049874699999     15.900690250100000      3.394437532300000
O      14.289300934600000     12.567139356500000      6.569401708800000
O      15.682571721800000     14.681722874000000      7.687969580000000
Si     14.224578218800000     13.981445616300000      7.405103512500000
O      13.334036554800001     14.970684320600000      6.506714053300000
O      13.424203000500000     13.738869260900000      8.841676569900001
Si     11.810445245300000     15.169109451900001      5.944109479200000
O      12.576683331800000     11.656869498800001      4.745157048800000
O      11.451330230300000     14.064572625500000      4.811814061600000
Si     11.209954010800001     12.492859616500001      4.444846550000000
Si     13.683595570600000     11.228037303300001      5.866399222100000
O      15.131465977100000     11.958151506400000      9.374442934299999
O      12.454251457800000     11.267085952600000      9.288713816400000
O      16.193140260700002     14.833149973199999      3.472505447900000
Si     16.092343871800001     11.037520383300000      8.496721692200000
O      18.510897566899999     13.224336936400000      3.167460666900000
O      17.507223547500001     10.896511945800000      9.303709392400000
O      17.702477832400000     11.300355997100000      4.577778873600000
Si     17.663760443600001     14.394038452100000      4.128101886700000
O      17.600513341900001     13.626980413000000      5.609583777200000
O      20.918800422600000     15.814572943800000      4.965158992300000
O      16.543954578899999     11.750687438500000      7.089666682600000
Si     19.788213336900000     15.314597036800000      8.301210805500000
O      18.200165654799999     15.551673799800000      8.170502725500000
O      20.298972976600002     14.369741238800000      7.065533935400000
Si     17.703601495899999     12.045822825400000      6.048030292800000
Si     18.887459626500000     11.615089910300000      3.454210395400000
O      20.530326054900002     11.400548138300000      3.844636389000000
O      19.103969621400001     11.291706007300000      6.639314453900000
O      18.416637658500001     15.786563223700000      4.453498929000000
Si     21.426751239400001     14.612558614099999      5.924359808300000
Si     16.650153678900001     15.985401797300000      7.910487712500000
O      20.746642649300000     11.839296630700000      9.365294647900001
O       4.623710902300000     16.421709868000001      4.170838595600000
Si      4.055170678700000     18.347224467699998      9.379251666600000
Si      2.872033915600000     20.818366536900001      8.831089463400000
O       4.614761772000000     18.585190959599998      7.912092892500000
O       2.346356999300000     20.564893940600001      7.288993314300000
Si      0.978625203400000     20.308745522399999      6.449000571200000
O       2.769003619900000     19.403191360000001      9.627331007700000
O       6.901350121000000     17.873051092400001      8.038113967999999
Si      8.859430844700000     18.588878296400001      5.600163635900000
O      10.471427505599999     18.900662253400000      5.457382840700000
Si      7.562470965900000     16.838923623100001      9.037205018600000
O       5.946366749200000     20.733613255500000      7.245629745700000
O       9.165256240700000     16.751377147400000      8.715282687500000
O       8.681466478999999     17.008581674700000      6.117889080400000
O       8.454405600899999     18.694176152699999      4.009808697700000
O       7.987959236400000     16.048673058300000      3.824625616200000
Si      5.214055555600000     17.979745173000001      4.097995135000000
O       5.697239346500000     18.502205954000001      5.538647789000000
Si      6.205084533500000     19.046367323900000      7.037385384900000
O       7.927020715800000     19.500980484300001      6.493041496000000
O      12.094775689600000     17.866947755799998      3.248063291300000
Si     15.736080075000000     20.935465896699998      5.738077727800000
O      11.793982475600000     16.697896420399999      5.471297703700000
Si     11.787914761800000     18.186090955200001      4.836644869800000
O      12.969300142800000     19.284351252699999      5.175942646300000
O      14.333726541300001     21.092169674699999      6.552738027300000
Si     12.925122906100000     17.947573530400000      8.094883996900000
O      14.049349564800000     17.597776183099999      6.915377858000000
Si     15.333395366000000     17.801640706299999      5.931201419000000
Si     12.854820668100000     20.376902817100000      6.412346481800000
O      12.411426448900000     19.463364496099999      7.719750824700000
O      15.120139074600001     17.017405349200001      4.529927019200000
O      11.749411327200001     16.923148700199999      8.517593962799999
O      13.775124685300000     18.049458060700001      9.488063912199999
O      15.860640435500001     19.312268678700001      5.541107826200000
O      15.852333334300001     19.663129986200001      9.036792190000000
O      16.161684726499999     16.906279960300001      9.161391915499999
O      18.095949506200000     21.097643255800001      8.723955012199999
Si     19.605316116200001     16.828729485499998      4.940706060200000
Si     16.698748915500001     20.931842260800000      9.638068975099999
O      21.446418478500000     19.258799973799999      7.206374857300000
O      19.716372321100000     17.889895569400000      3.702959117900000
Si     20.374126208900002     18.150076848600001      7.707562134700000
O      19.483812973900001     17.692989767899999      6.348054022600000
O      19.764247440700000     18.737599937100001      9.126120208000000
O      16.601582102700000     16.992079798199999      6.623270726000000
O      20.774024948800001     16.634723433000001      8.262094841600000
Si      1.700797838700000     11.556768010700001     14.258672557100001
O       0.858791430700000     14.846693645600000     13.402950055100000
O       0.849414450000000     12.299281004799999     15.469244378400001
O       2.446360873700000     14.729231706400000     11.224040847700000
O       2.148835373400000     12.627186095900001     13.097083085400000
Si      1.490902562700000     13.878221979499999     12.224624422800000
Si      3.305109410100000     15.301988776400000      9.942336180700000
O       4.771427692300000     14.641490732699999     10.109678811500000
O       0.291152713400000     13.277498038499999     11.304153894200001
O       2.956428017700000     10.748240954500000     14.938004770899999
O       7.128825832200000     11.804512655400000     13.653505668199999
Si      8.196010749999999     13.028285841900001     13.190854288200001
Si      8.046757318199999     15.660546234400000     14.923518010700001
O       7.594697420400000     14.382455514400000     13.943785802200001
O       8.456210055400000     13.585664192499999     11.637195639400000
Si      9.584897005800000     13.401314997000000     10.416101352600000
O       9.674834652600000     12.220727692600001     13.415326026100001
O       9.781571077100001     15.453427103299999     14.714314556300000
O       6.490486760600000     12.805351201600001     10.076343845800000
Si     10.636062605499999     11.478959569900001     12.301332940000000
Si      9.529760706299999     11.382186415600000     16.145213014399999
O      10.836392559200000     12.582380959300000     11.098585288300001
O       8.977547171699999     12.899853838100000     15.869087468200000
Si      9.677291382500000     14.391430359199999     16.032902858300002
Si     14.717227303700000     12.752614269800000     15.269229594300000
O      14.087841542800000     12.209783225500001     13.907245457200000
O      13.600582016100001     12.521771687499999     11.337698932900000
O      12.087910373900000     10.990504080099999     12.842453688999999
Si     13.630147475199999     11.451947286599999     12.579922782300001
O      11.178677827600000     11.548712376399999     15.810308196499999
O      15.712940573499999     14.082854773199999     14.850964885100000
O      16.094604868699999     11.858877098900001     15.742180225600000
Si     13.585011041300000     12.356283976100000      9.720642856700000
Si     17.068725472200001     13.057873213500001     15.004861889300001
O      17.690640670600001     12.488346046700000     13.597205279300001
O      20.080103253299999     13.546277620700000     13.561936298299999
Si     20.822985279099999     14.911830620800000     13.976267736700001
O      20.627453216300001     15.002876752000001     15.603500630799999
Si     19.156536842300000     12.408748515599999     12.894629671800001
O      19.126505615100001     12.763047106400000     11.289023722200000
Si     20.464736305900001     13.110894839100000     10.400486516400001
O      19.794104824900000     10.919599902700000     13.008484714200000
O      18.232146976399999     13.720986276100000     15.868676952800000
O      20.140838425399998     14.481369262399999      9.637022307800001
O       1.769785783000000     19.886706618600002     15.400570215100000
Si      0.315565084100000     19.173115595799999     15.767805924899999
O       4.693914041200000     17.191988402300002     15.186518024400000
O       5.146796843100000     18.757508728200001     10.528829197400000
O       0.056561506900000     18.180864588900000     14.503822608100000
Si      5.297435547200000     21.178571865300000     14.737113448900001
Si      2.052034167400000     21.481815137500000     15.146057309100000
O       3.665913041200000     21.474381567500000     14.893703841200001
O       3.406626471100000     16.898382598700000      9.836038467800000
O       5.934210030500000     21.425370482000002     13.241472336699999
O       7.342298144700000     17.314788985300002     10.605141374400000
O       5.894053220900000     17.942165830299999     12.880195888999999
O       5.759960423800000     19.606693810900001     15.040501212200001
O       7.256070790900000     17.056550419499999     14.835811174200000
Si      5.925621717400000     18.026342058800001     14.495908451500000
Si      7.295412291500000     21.203454360199999     12.326420390899999
O       7.365040825700000     19.715471644499999     11.722211825600001
Si      6.437235340200000     18.403760213000002     11.411289569899999
O      15.564209187900000     18.273093082100001     11.314192603600000
Si     15.361203350500000     18.214717303299999      9.688724350899999
O      20.176436682599999     16.250891887500000     13.311013338600000
O      18.204297211400000     18.398704825999999     11.265261868200000
O      16.905786932600002     20.615400172699999     11.232981987200001
O      18.196517465700001     20.898805332599999     14.797887913700000
O      19.076050364899999     18.528135903500001     14.035110138300000
Si     20.389457965900000     17.864239010799999     13.389869851900000
Si     17.816021436200000     19.353799585400001     14.578716146400000
O      17.201158098000001     18.701495969700002     15.934508459400000
O      16.651260254600000     19.190693166700001     13.457240991300001
O      20.750657915400001     20.418354598699999     15.774487189200000
O      19.622796721699999     20.648339211500002     10.864682619700000
Si     19.616037016500002     19.036085623500000     10.723896970600000
O      20.680445448400000     18.425385345399999     11.858945429900000
Si     16.851073783800000     19.100402809300000     11.861626503200000
Si     10.490844453199999     11.407746822600000     18.977340100300001
O       8.251088328900000     15.230024426400000     16.575933915000000
O      13.531394531800000     12.889154509400001     16.356896647100001
O      11.161800088300000     14.125005579500000     16.652503762700000
Si     11.972686890100000     12.663012285200001     16.759930651700000
O      11.836836168400000     12.137272538900000     18.299973390300000
Si     21.266397556000001     11.673095381500000     16.545554382399999
O      19.120280365900001     15.216773473400000     17.776961353200001
Si     19.583530966000001     14.225607592099999     16.611577056800002
O      20.353800665800001     12.870107841999999     17.135899194400000
O      18.263587030299998     15.766051667499999     20.140322076699999
O       0.282842440600000     18.521392781799999     17.249136391600000
Si     19.548686168100001     20.755297257199999     18.749250905400000
O      20.217143095099999     17.241183334799999     18.946071779200000
Si     17.558865870100000     18.982215431699998     17.490457764700000
O      20.660938553099999     19.796982074500001     19.503085755200001
O      18.987725631800000     19.753182722700000     17.566606357700000
O      17.668001953899999     17.545367194000001     18.244494615000001
Si     18.808370265400001     16.467246681100001     18.766297778999999
Si     21.316231221700001     18.415500616199999     18.832645494900000
O      16.494922387700001     20.125439379900001     18.068884212400000
O      18.217456102600000     21.293903440099999     19.578154702399999
O       9.486770281200000     10.990557694600000     17.732342081999999
O       5.093472179900000      5.858798567400000     10.530158414900001
H       5.209052158300000      5.980436046500000      9.577758029200000
H       3.902142652700000     17.705414744900001     15.384343779200000
O       5.036975610300000      8.115924400000001     12.537994834299999
H       5.073766421200000      9.027092560200000     12.223262729000000
H       1.285741845100000      4.825113750500000      3.014236733700000
O       1.313507696400000     19.573704458700000      5.022850817100000
H       2.176757785300000     19.770631824700001      4.630883270700000
H      20.139709483000001     18.732423363599999      3.904772273200000
O       9.800181196100000     12.441745799800000     20.050950012600001
H       9.665064891800000     13.340448826699999     19.725863909299999
H      11.304708241600000     10.113801055200000     20.595548812600001
O       4.003208212200000     18.991576103300002      3.597514389900000
H       3.816011647400000     18.900967564300000      2.654317900900000
H      12.287606693800001     11.090080470900000      0.763773445400000
O       6.755307805900000      9.085092118800000      1.669849806300000
H       6.110562015400000      9.394317981800000      1.023686012200000
H      20.967503837599999      4.702489523100000     16.444543479800000
O       1.091983482500000     17.973067828000001     19.756698518600000
H       1.632672246000000     18.692001537199999     20.101977614700001
H      17.825886570600002     16.348161569300000     20.770938873300000
O       3.862871856700000      9.531627787800000     17.168292095799998
H       3.664284526300000     10.301420736200001     17.710724687799999
H       2.131874228200000      7.452652162000000      4.103553145900000
