# Supplementary material for: Ground-up generation of periodic slab models of dehydroxylated amorphous silica of varying roughness
Source: Phys Chem Chem Phys. 2025 Jun 26;27(28):15196–203. doi: 10.1039/d5cp01570g (PMC12232287; doi:10.1039/d5cp01570g)
Supplement: CP-027-D5CP01570G-s002 [file CP-027-D5CP01570G-s002.zip › ESI_Structures/Saturated/structure-number_24-alpha_0.03.xyz]

447

Si      9.030889542100001      4.639900191000000      5.869279264700000
O      10.163075358900000      3.398307669600000      6.255721238500000
O       9.582636745700000      4.543932262900000      4.053510021400000
Si     11.796035848900001      3.699767094600000      6.167476844300000
O      15.415339111200000      3.029810312700000      6.599223520900000
O      12.829728490400001      2.433610525900000      6.392225397200000
O      12.107072537000001      4.628394912400000      4.795244948600000
Si     16.457463081000000      4.286457289700000      6.710360496700000
O      16.579644688700000      5.067546636800000      5.282165997400000
O      17.923086823599998      3.642336785600000      7.081473419400000
O       2.800963367700000     10.434610897700001      6.338356298200000
O       9.012549613699999      8.307779832200000      4.599938250800000
O      10.139458342799999      6.173500246000000      5.926395056600000
Si      8.584206615999999      7.113012333400000      5.608656347000000
O       7.760512075700000      5.817165965800000      5.087175312700000
Si     10.507212729700001      8.468082218599999      3.871588229800000
O      10.460794336999999      9.487391164100000      2.617971011100000
O      11.034292178799999      6.929043144700000      3.470177454300000
Si     10.820435485100001      5.559816738600000      4.315683195400000
O      13.828329407400000      7.675185470400000      2.707042147800000
Si     14.009245820100000      9.366516586400000      2.856700180700000
Si     15.462290368400000      7.575804722400000      2.217186635600000
O      12.948860518100000     10.182227931800000      1.941979139100000
Si     12.618745979200000     10.201411912099999      5.318369771100000
O      12.954037596999999     10.076261253300000      6.907304692600000
O      11.494972519399999      9.062337023700000      4.995746545500000
O      13.933881982000001      9.894273480400001      4.401684897100000
O      15.778328442099999      6.906596299300000      0.769274970500000
O      15.595853402199999      9.293223879499999      2.285194633900000
O      16.368344244700001      6.753638059800000      3.275057600400000
O      16.195379946500001      7.759032959000000      5.881931341000000
Si     17.785726552000000      8.278314810299999      6.239697892400000
Si     16.840969863500000      6.609359821600000      4.806325507300000
O      18.088503635500000      9.845733989899999      5.960905944400000
O      18.421409312300000      7.184936231800000      5.088143614100000
O       2.600997727700000      3.202101025200000     10.325903217100000
O       4.908024852800000      1.736097061800000     10.309521148200000
O       4.695051216600000      3.591523604800000     12.102651669100000
O       0.925558155400000      4.493628294700000     11.892285281300000
Si      1.066310387700000      3.756606367500000     10.427156129100000
Si      4.222044135600000      3.227862104200000     10.578845267800000
O       4.793790419000000      4.447752712200000      9.684585415900001
O       1.730078916300000      0.203901760500000     13.316633960400001
O       0.606584522800000      4.959137204600000      9.399263551200001
Si      4.628160863000000      4.590199013900000     13.373919031600000
Si      1.553924445400000      4.381481830300000     13.373879443500000
O       3.052020041300000      4.980289905100000     13.522837350400000
O       0.028724394600000      2.514313348200000     10.208660143700000
O       4.045907689700000      0.080873376300000     12.096320744000000
Si      5.425661238700000      0.480254803700000     11.267244721499999
O       8.213584057800000      4.766580633400000      7.356955864600000
Si     10.370912174600001      2.654683478800000     10.400643286299999
O       6.773095989300000      1.076006351800000     12.060447827200001
Si      8.296182087000000      1.663930417300000     12.191942518799999
O       8.792715441800000      2.289055883000000     10.742446819500000
O       9.402656273100000      0.519923520300000     12.574604121000000
O       8.556099265900000      2.768865523600000     13.383012968399999
O      10.514877649200001      3.881202443000000      9.364065816500000
Si     14.191533349600000      2.232300046900000      7.313312659900000
O      12.971724294500000      5.044755264500000      9.784171476699999
Si     11.605739498700000      5.016358963400000      8.889377455900000
Si     14.079586420000000      3.861845941100000     10.017891017500000
O      13.671753094700000      3.233886841200000     11.472769616700001
Si     12.393128407000001      3.783692726300000     12.311075037900000
O      13.946299519800000      2.826611925600000      8.806333274500000
O      14.597615286500000      0.655786571500000      7.652594080200000
O      11.232529711600000      1.378717993700000      9.880863325500000
O      11.021179342200000      3.054776485200000     11.843866647600001
O      15.591372205400001      4.436485263100000     10.202018355200000
O      12.096585625900000      4.736207221900000      7.383927681200000
O      12.087599370300000      5.394888976100000     12.410142241599999
O      20.095673004999998      6.841707848100000      9.276201395799999
Si     12.084175718999999      0.043143810700000     10.227400589500000
O      13.708170434099999      0.260026019400000     10.153116239699999
O      15.909108406900000      5.376483440700000      7.784144900600000
O      20.421774446899999      4.898362880900000      7.230611739300000
O      16.313064690400001      0.847483895800000      9.676928751500000
Si     19.377639746800000      3.662883120300000      7.752444794600000
O      17.087164349999998      2.360857556400000     11.735279204999999
Si     17.569172256900000      1.216206302800000     10.647896820700000
Si     20.505770439799999      1.579116381600000      9.326729665200000
O      20.161241875200002      2.195394963500000      7.817359349000000
O      19.004589157800002      1.563813577800000      9.996347360300000
O      19.413436356100000      4.238182907500000      9.360882143800000
Si     17.043168041000001      2.797380821900000     13.286356103599999
O      21.244519456999999      0.133582254600000      9.180495200099999
O      17.030779097200000      4.427818829400000     13.445838856100000
O       2.034556583800000     10.584588848899999     10.887845953399999
O       3.696880086800000      9.392742818200000      9.430552746800000
Si      1.479635486500000      9.582282189500001      6.845357482700000
O       1.847164000500000      8.343347773800000      7.848321936700000
O       3.511234832300000      6.705082458900000      8.992034811600000
O       1.781005796000000      7.978981043600000     10.606866508700000
Si      2.730328326000000      8.143834598200000      9.217981088800000
Si      0.960542049500000      9.377106302200000     10.974416698800001
Si      4.898322352400000      6.078414646200000      9.504369716599999
O       0.547447781300000     10.646026586400000      7.686841193700000
O       0.132401125000000      9.552038516200000     12.412040416000000
O       5.222124219800000      6.909389530900000     10.887690963300001
O       8.086114110600001      7.454893172000000      7.140156866900000
O       5.497940657600000      8.698689940400000     13.099362993100000
O       5.518649130500000      5.953771224500000     13.265234468399999
O       7.441761079100000     10.441281612199999     13.345414470500000
O       9.801427551300000      8.101062152800001     10.660088770700000
O       9.512163048200000      5.755241814000000     11.804421598599999
O       7.495656384600000      7.416776361300000     11.948147178499999
O       6.035999330800000      6.226827127700000      8.338112916200000
O       8.259882780200000      6.251598289400000      9.583196760400000
Si      8.706732546800000      6.915395621900000     10.974125468600000
Si      5.904344079800000      7.272784064600000     12.310116581000001
O       9.737295680900001      9.795164507499999     12.618539186600000
Si      7.636094814500000      6.142788895700000      8.092577459199999
Si     10.625618819000000      5.903656941900000     12.980904487200000
O      10.953457612299999      6.475683119300000      8.976304466700000
O      12.533119893500000      7.866432031000000     10.609302634800001
Si     11.161037593700000      7.899076204400000      9.737809035200000
O      11.117304847500000      9.010903736800000      8.565511304099999
O      14.598885756200000      9.455108790800001     10.179528319599999
Si     14.159975793199999      8.025472333600000     10.763202248900001
O      14.552943271000000      7.942374446000000     12.374884785200001
O      14.976606191700000      6.949475827100000      9.851616630600001
Si     11.870720496800001     10.369526381400000      8.108587527499999
Si     15.713851344700000      8.343488371999999     13.463839076799999
O      10.876377344400000      7.450938696200000     13.400948967300000
Si     16.005226119200000      5.801630572300000      9.366938840900000
Si     20.607517316100001      5.359566670700000      8.874846821400000
Si     20.911555432000000     10.569956624800000      8.848312559900000
O      21.249460088399999      9.324494559700000      9.846807565400001
O      18.218413914199999      7.892701222800000      7.745893076000000
O      16.904421539099999      9.056718949900000     12.613528067600001
Si     20.322286698300001     10.423332533000000     12.829035507600000
O      18.233787798100000      8.509894975100000     10.339339882399999
Si     17.734022458500000      9.711529808800000     11.311253862299999
O      17.544024047200001      6.156463828400000      9.663784022300000
O      19.496635285000000     10.408248754500001      8.108109427900001
O      19.133580882299999     10.392110902800001     11.764290322400001
Si     18.529665619500001      7.403626134600000      9.241126387500000
O       1.488444602200000      2.791797398100000     13.707441411700000
Si      0.471200184400000      1.390172569600000     19.340988163199999
O       1.426282196400000      1.215416127600000     15.752561143399999
O       1.247749651300000      3.747756376800000     16.590713733200001
Si      2.004549807600000      2.339215088100000     16.794069773400000
O       3.609847214400000      2.513068275500000     16.609342270799999
Si      1.013346693900000      1.334857510900000     14.163144732699999
O       1.636073930100000      1.812755145100000     18.293913640400000
Si      5.087761599100000      2.785202342700000     16.000356209800000
Si      0.280524082400000      4.903435207500000     16.005733979900000
O       5.059193075900000      3.646962255800000     14.649103419499999
O       0.690387903100000      5.234135240900000     14.469178582900000
O      18.580631365100000      9.308453447300000     22.627226893600000
Si      9.426173531100000      3.479429486000000     14.573860358599999
O       7.772417727300000      1.816439653200000     17.623860466200000
Si      7.133444955000000      0.609607678300000     16.675579493699999
O       5.907825150800000      1.323656815300000     15.846751315200001
Si      7.628649954800000      3.438329339700000     17.178299002399999
O       5.998668905800000      3.652266575500000     17.083536524500001
O       8.328737384500000      3.659527996700000     15.760211737700001
O       8.276343169800001      4.628389700700000     18.143066121400000
O      10.042487731700000      4.918961062400000     14.159977404099999
O      10.661406743100001      2.627307910000000     15.280080124600000
O      15.114142513699999      4.505305687800000     15.256434000200001
O      13.497575229400001      2.173336581400000     15.777238487300000
Si     14.999668848600001      2.847460978900000     15.480240165600000
Si     12.161800976800000      2.174628214600000     14.777892837800000
O      15.756014715099999      2.220673261800000     14.137384258499999
O      12.713200420100000      3.339211553400000     13.817831750300000
O      11.864189987900000      0.769272707900000     13.999816853300000
Si     19.289826603200002      2.059218156700000     17.729022881199999
O      19.937314250800000      1.926177540400000     16.230968628599999
Si     18.866045404200001      4.896877038200000     16.768993433599999
O      20.197901755699998      4.480001100600000     15.902243691500001
O      18.637736914600001      3.555270419900000     17.787503958799999
O      20.461861641100000      1.716984804300000     18.788527609300001
O      18.411054033399999      2.165629060900000     13.997635986100001
Si     19.508933456499999      1.365425039200000     14.788748694200001
O      20.873540181599999      1.118503238000000     13.983400973100000
O      18.163563695400001      0.783053999000000     17.770381626399999
O      17.578558276500001      5.254272565500000     15.882028924100000
O       0.417991336800000      6.180805538200000     17.048688589600001
O       8.707808891999999      8.169828946000001     14.546476196400000
O       6.440600969200000      9.000596053200001     15.502544520100001
Si      8.656842370000000      6.152386639500000     17.691368279700001
O       9.053736639400000      7.274187690200000     18.936386525800000
O       7.501652723600000      6.757457324600000     16.638200363100001
O       8.737869784200001      9.055862972800000     16.994947757700000
Si      9.941584321500001      8.112493135499999     17.676492879100000
O      10.130913699500001      6.596162997100000     16.883684416200001
Si      7.806849477300000      8.227008910300000     15.902247854200001
Si      6.166475520700000      9.850606809300000     14.107280506500000
Si     10.063315216299999      8.786670591700000     13.870390446300000
Si     14.488012536699999     10.704494677600000     15.368858639500001
O      15.171359953000000      9.373544225700000     14.677850779500000
O      13.126957881099999     10.371435853199999     16.289574165499999
Si     11.513074923900000     10.177924804600000     16.383550309000000
O      11.262424203900000      9.056512393100000     17.634586930099999
O      10.959903637400000      9.582221492900000     14.983131736700001
Si     16.431182470700001      5.365869874200000     14.687591105499999
O      16.143864067100001      6.887498680900000     14.217888505600000
O      19.334548504699999      6.267177982000000     17.556446563100000
O      19.556610828800000      9.681082105300000     14.112452386899999
O      18.613793029499998      9.199716847600000     16.902477935499999
O      20.645263470600000      8.047244142000000     15.804038458999999
Si     19.269684590800001      9.381457963400001     18.438336813100001
Si     20.658226932100000      7.226266754200000     17.240423507100001
O      18.737241506000000      8.871263624099999     19.932095976900001
O      20.680885509800000      8.444656996499999     18.361005417200001
Si     19.787895956200000      9.444651061600000     15.678024060100000
O       0.551228683800000      2.235222955300000     20.739067861700001
Si     18.908304725200001      9.981212212999999     21.184891663399998
O      20.355963937100000     10.747938842700000     21.138764220399999
O       4.973478815700000     12.005819237300001      6.688896292700000
Si      3.369385360500000     11.811189849100000      7.000832086600000
O       2.536028626000000     13.064406065500000      6.306460530700000
Si      2.538678491800000     14.667278826000000      6.476695591300000
O       1.337975009700000     15.491616859500001      5.677724820300000
O       4.009797766700000     15.274010048099999      6.045327751200000
Si      5.237030685500000     15.606100827100001      7.075398422800000
O       9.693159985399999     12.927983092600000      4.595625218200000
Si      8.688262223800001     13.518810684500000      5.730510926400000
O       7.460037906600000     12.476469689600000      6.002462914600000
O       8.248313963299999     15.093301367900001      5.354489791600000
O       6.249531766300000     14.367512957100001      7.160807885700000
O      10.661139868599999     15.915666491900000      5.829861893300000
O       9.438688058800000     13.660633214400001      7.184223699700000
O      11.204723304600000     12.127218481200000      2.596105758500000
Si     11.243410421300000     12.764328635000000      4.103128855200000
Si     12.014465627400000     15.049829197099999      5.697689951600000
O      12.045563717000000     13.807996821600000      6.758232149800000
O      12.019237184300000     14.243208419200000      4.235073044700000
O      12.043790717100000     11.683212266000000      5.011041069000000
Si     11.387996123100001     10.656896253999999      1.884137334800000
O      13.179439097900000     16.172608793900000      6.126890689800000
O      18.724990320600000     12.509768468700001      6.562272470500000
Si      0.615294453300000     16.725259919300001      6.510201990200000
O       1.667541391400000     17.974784404800001      6.639767194500000
O       4.128678401800000     19.079998128200000      7.207334568300000
Si      9.117637090700001     16.319401508500000      6.044203418800000
O       5.843633025700000     17.073301666300001      6.651782240100000
O       9.030346246600001     17.988525546300000      5.674934005000000
O       7.181736312200000     19.182401655500001      7.224143252500000
O      20.529533397700000     17.150129308600000      6.047588712200000
O       2.212884514100000     14.413272414800000     12.634154097000000
O       0.919337239300000     13.919122811499999     10.254970109400000
O       3.033820521800000     15.416787046900000     10.540173037400001
Si      2.359743038800000     13.972825870299999     11.015830341699999
O       3.253561761400000     12.702975633499999     10.886966652500000
O       3.156935262400000     11.778465417600000      8.585017778999999
O       2.330217553700000     15.055510814400000      8.052241766200000
Si      3.442587087900000     11.054830696700000     10.052416839599999
O       4.805245684500000     14.681831078900000     13.115111692799999
O       5.121537916100000     11.062214395500000     10.471122551100001
O       4.748240922200000     15.830124240300000      8.621911411399999
Si      3.188960841900000     15.997461522400000      9.064006585900000
Si      3.310428409500000     15.180703338800001     13.522303441500000
Si      6.319476709600000     12.732114509500001      7.198140666700000
Si      8.598769524800000     10.987509612200000     12.340399043200000
O       7.079813196500000     15.534486758300000     11.960313633200000
O       6.188881978600000     13.319502551199999     11.126409895000000
Si      6.445192717400000     11.926139955100000     10.279959212600000
Si      6.210060956300000     14.233420566600000     12.436983638199999
O       6.747827108800000     12.261806916399999      8.701733190600001
O       7.826716265900000     11.212953354900000     10.925003032999999
O       9.340300158000000     12.390269229499999     12.741717187500001
Si     10.504754897800000     13.310543303599999     13.411942863400000
O      10.456168225300001     14.891893463500001     13.050252669000001
Si     10.877273121900000     13.091721728100000      7.660076016000000
O      10.795661269600000     11.470985344000001      7.559035569500000
Si     14.926837846400000     14.045937327300001     11.148797024200000
O      13.469247061800001     13.910879350000000     10.382649495200001
O      14.454244843200000     13.742864736300000     12.735731548800000
Si     13.518489417900000     12.404133350100000     12.871029161899999
Si     12.231721206600000     14.678248108400000      9.733218357300000
O      11.934432182500000     12.733484104700000     13.005887810100001
O      11.224021314100000     15.572271689200001     10.647198574100001
O      15.336341678800000     15.594951145400000     10.914524786299999
O      13.783508222000000     11.423232200399999     11.636691480700000
O      14.960450160100001     11.864395633000001      9.131563661500000
O      11.206661752900001     13.538463793500000      9.176465312300000
O      12.853512820000001     15.694806996900001      8.647918044200001
Si     14.029548656099999     10.994734807200000     10.086512354800000
O      16.171317980000001     13.188062542999999     10.740789100600001
O      12.551795958900000     10.993954925900001      9.415173279599999
Si     18.322374203599999     10.995115323800000      7.141357038900000
Si     16.669521902600000     12.095089217000000      9.407315589800000
O      17.798412914099998     13.316933650499999      8.887446161100000
Si     18.905935616099999     13.670115498500000      7.748805565000000
O      16.983907668299999     11.122795732900000      8.003403874800000
Si     19.561177844600000     15.457187533500001     11.525842514000001
O      20.706515892100001     12.010842319700000     12.984294363500000
Si     20.999640667200001     13.421031577600001      9.717068936700000
O      19.829263573999999     14.267480769900001     10.499935902600001
O      20.119905594999999     14.799885966100000     12.935783453499999
O      18.847111994500001     15.297747788000001      7.325032282200000
O      20.516936399399999     13.590628496300001      8.158279610299999
O      20.906236257900002     11.814636774400000      9.920180183999999
O      17.004711940800000     10.861808311000001     10.521744217700000
O      17.976128396000000     15.844431532600000     11.507671086300000
O       2.777109834700000     17.586499800300000      8.994941534300001
Si      2.613451983600000     18.671889884599999      7.790886183100000
Si      2.565158817500000     20.886702529400001     12.185974125900000
O       3.320652105200000     16.823561217400002     13.306890258999999
O       1.745124089700000     19.936424132300001      8.405288471800000
Si      0.712320838500000     20.374290287499999      9.595901513199999
O       2.648647769300000     19.355329672500002     12.767447097200000
Si      3.831644901400000     18.234775787000000     12.753198626600000
O       4.486751174100000     18.219187868700001     11.267039490800000
O       1.677080853500000     20.851004469399999     10.837574051400001
O       5.047198361000000     18.886801106699998     13.656785734600000
Si      8.603401570300001     18.337740193399998      7.303717359800000
Si      7.740379401300000     16.984472596300002     12.164400215900001
O       8.565817675000000     16.647215030900000      7.626621653700000
O       5.719722442500000     18.350133542700000      9.081396028200000
Si      5.819233917800000     18.880718212500000     10.577498289599999
O       7.146024777400000     18.190332501099999     11.245649745800000
O       9.351644148400000     16.973175285600000     11.978522080999999
O       5.877125425200000     20.531659346800001     10.633428754100001
O       9.698858670600000     18.944151311199999      8.366765354300000
Si      5.668194954800000     18.476478507100001      7.469740425100000
O       7.312234936200000     17.345120014799999     13.735655776200000
Si     10.747389336500000     16.131727926300002     12.061702807400000
Si     10.811642439100000     21.417441479499999     13.079777415700001
Si     13.218444817400000     16.875065604100001      7.629084876600000
O      12.123171808200000     18.080696985199999      7.906527796600000
O      15.286641359300001     19.920585477900001      9.075324137999999
Si     12.838223114900000     18.165245470100000     11.577381562399999
O      13.955651173200000     18.826834395700001     12.784260939999999
O      13.951609304900000     17.954258186400001     10.427327421699999
Si     15.133150765100000     18.317824125600001      9.358810253000000
O      11.687934457700001     20.523428458700000      9.019576010600000
O      11.663689732800000     20.995127309600001     11.745811401799999
O      14.696705133800000     17.537966358799999      7.969935121000000
O      12.045104991600001     17.090025758800000     12.549222650400001
Si     15.504622862100000     18.552871577900000     13.233950886000001
Si     11.243076494200000     18.947262566399999      8.955971485599999
O      11.535556100499999     18.534958506999999     10.558073678500000
O      19.427480321200001     17.599707523300001      8.653698518700001
Si     16.559161046300002     16.560947846600001     11.275392618400000
O      16.087039959799998     17.123083137999998     12.757565946400000
O      16.631489152800000     19.565458271600001     12.576437573000000
Si     19.944922309900001     18.131290649600000     10.107305702700000
O      21.226904332099998     19.136072674600001     10.009475688700000
O      18.644278733200000     18.938104811799999     10.735493447200000
O      17.914429926600000     21.399385954300001     11.496273905800001
O       0.012410770300000     16.118069183900001      7.993632368500000
Si     19.923563564999998     16.497595525500000      7.530806478800000
Si     18.066326256400000     19.874344974800000     11.901037200999999
O      20.310812897800002     16.875099535499999     11.106728746200000
O      19.363398796599999     19.923291879000001     12.974639742000001
O      16.494755882900002     17.697316000299999     10.052393051799999
Si     14.994035420199999      0.026852030500000      9.140553608899999
Si      0.358790045400000     13.005289389600000     18.097277136300001
O       1.469891258200000     13.211319202700000     16.894255597000001
Si      1.374355823900000     14.318517081200000     15.647907063900000
O       2.825345998700000     14.852400581200000     15.095364044400000
O       0.590463354200000     13.698701973700000     14.388763959400000
O       0.457695993900000     15.558092204699999     16.226100011000000
O       0.481538725800000     14.300474702300001     19.063686619599999
O       0.485629115100000     11.740001621699999     19.152079250300002
Si      6.743347658800000     12.585723513300000     15.018292551500000
O       8.142202515799999     11.900131265000001     15.588820962600000
Si      9.497580919100001     12.587815496999999     16.213975392300000
O       6.478263213600000     13.842095399000000     16.159033395600002
Si      7.537074853900000     14.743109530900000     17.005712996600000
O       8.864464445499999     13.787582929899999     17.252756493200000
O      10.295112550600001     13.349724499400001     15.038581731800001
O       6.722677382300000     15.400893139700001     18.335960958800001
O       5.635655903300000     11.361970170499999     14.788917143200001
O      10.564657732500001     11.486535731900000     16.799814771699999
O       6.977459904300000     13.404484284400001     13.646590738700001
O      15.474400867200000     11.705838706200000     16.254263008900001
O      13.943456873500001     11.653220122700001     14.222223923000000
Si     17.737379058199998     15.569947044899999     17.277887413100000
Si     17.981527611600001     11.897359300300000     19.453768293000000
O      16.885216682100001     14.230288374600001     16.848124794499999
O      17.744015679000000     15.696883929300000     18.917228451200000
Si     16.674472502099999     12.546705620499999     16.949950526999999
O      18.555341657400000     13.348437621900000     19.816285201199999
O      16.626044623199999     12.124149147900001     18.557629381500000
O      18.049926869200000     11.927836833600001     16.384162996400001
O      19.343152274099999     15.587692589900000     16.891046056899999
Si     19.633317226599999     12.268080681000001     16.246397819799999
O      20.356935933300001     13.069510394700000     17.471510330699999
O      19.600953364999999     13.264272642200000     14.967847232900001
Si     18.402973376700000     14.909712469400001     20.201288966400000
O      19.147416605699998     11.030971372800000     18.641382324599999
Si     20.626432854400001     13.457289957500000     13.708529354000000
O      20.495113167600000     10.874900600700000     16.128294408399999
Si      3.699634584800000     18.197058091399999     18.907690245600001
O       2.486739968100000     17.104790949500000     18.888085782699999
Si      0.968825543600000     17.057304953700001     19.609133971100000
O       2.925821217300000     19.591435810200000     19.416688371399999
Si      1.289081397500000     19.857005844700002     19.182925980099998
O       0.860050646300000     19.681743873700000     17.582353526599999
O       4.513991900000000     18.854988858500001     17.625157180900000
O       4.983439028000000     17.324263621299998     19.540217642000002
O       0.620652443600000     18.619747644499999     20.049844508100001
O       0.754955208100000     21.292180760699999     19.664887864499999
O       8.081221838599999     16.209571703799998     16.344577169000001
O       7.561828875000000     19.924182131199998     13.962358654799999
O       6.297234277700000     18.569262176999999     15.821493992800001
O       6.475532377100000     20.754531542999999     17.449423151100000
O       9.714871039200000     17.422919304899999     18.136799977500001
O      10.233459011500001     20.257029501900000     14.172758692800000
Si      8.835743604399999     20.138855322500000     14.980251915700000
O       8.940155397500000     18.817826722000000     16.006329069600000
O       7.158804736700000     18.100562333300001     18.129313950299998
Si      6.030501717900000     19.225638726100001     17.230148736800000
Si      8.554431313400000     17.622354657900001     16.997489399399999
Si      6.518677515700000     18.668013282699999     14.205361290300001
Si      6.464543286100000     16.770757338599999     19.162548165099999
O       8.391707158099999     21.475648412700000     15.838491028700000
O      15.801411919900000     18.594999280700002     14.897262786600001
O      21.325937407500000     16.603403257200000     18.565585555799998
Si     21.005889257400000     19.373585262500001     16.749544646099999
Si     19.432371707500000     19.803754923400000     14.537329291800001
O      17.085319293600001     16.975362386000000     16.653679149900000
Si     18.369976565500000     20.857280918099999     17.019851254199999
O      20.952734687700001     19.895158335800001     15.149725958299999
O      19.752771379500000     20.161647144800000     17.505848950499999
O      17.160140879699998     19.779081405399999     16.924319451300001
O      18.498586167399999     18.593412476099999     15.064539763599999
Si     20.804368507400000     16.294628230299999     17.048256624200000
O      18.716807850599999     21.286204051799999     15.265270463700000
O      20.665323374000000     17.833683078300002     16.517947596199999
Si     17.072378396500000     18.406190080500000     15.889382609700000
O       0.916039156700000     16.009374613900000     20.883831614000002
Si     21.425494140600001     14.665986483499999     20.550971327500001
Si      0.150842381500000     11.657514158900000     20.776875698400001
O      19.934555899599999     15.313507499700000     20.611275935700000
O      21.501584296800001     13.236338548799999     21.345293513000001
O      17.699995920799999     11.083983655300001     20.862620924100000
O       7.268527566800000     16.756304110399999     20.577503958200001
O      17.498588621700002     15.236341133500000     21.525667769599998
H      16.545656869199998     15.242714784100000     21.382771428100000
H      19.260732768099999      8.744606660200001     23.010570151500001
O      11.011242596500001     10.762775257500000      0.301687514400000
H      10.158975135900000     11.158026044200000      0.086681410600000
H      15.336508641000000      7.312687710200000      0.014359032800000
O       1.384455795000000     10.911429491800000     21.562837934200001
H       2.258899142800000     11.276434199200001     21.384427662299998
H       1.377198646000000      2.159836589600000     21.230391166499999
O       0.792771214300000      9.017223866300000      5.475596777700000
H       0.103770728700000      8.352634519100000      5.587884779200000
H       8.064242154000000     16.212839837899999     20.618480374000001
O      15.916550606300000      2.395976288800000     16.775672987499998
H      15.457837726499999      2.449317797800000     17.622810389400001
H      10.627081075700000     17.448786869599999     17.819625191400000
