# Supplementary material for: Ground-up generation of periodic slab models of dehydroxylated amorphous silica of varying roughness
Source: Phys Chem Chem Phys. 2025 Jun 26;27(28):15196–203. doi: 10.1039/d5cp01570g (PMC12232287; doi:10.1039/d5cp01570g)
Supplement: CP-027-D5CP01570G-s002 [file CP-027-D5CP01570G-s002.zip › ESI_Structures/Saturated/structure-number_25-alpha_0.04.xyz]

459

O       9.711460022300001      0.646570389300000      4.140530301700000
O      14.558645000600000      1.837364144400000      2.512288724500000
Si     13.349736895800000      1.514915730700000      3.562437500900000
O      11.905069586500000      2.411068387900000      3.456572425400000
Si     10.968853961600001      0.975775891400000      3.173334564500000
O      12.455145362700000      0.080643291200000      3.327021666900000
Si     16.166446708700001      1.983405815900000      2.189640486900000
O      16.401851329399999      1.670972133800000      0.600404499900000
Si     17.596224764399999      4.061716763700000      3.875033780500000
O      17.126349698900000      0.907166739900000      2.999788721700000
O      16.736708871499999      3.482643306300000      2.598361882300000
O      18.247363708300000      2.704801352100000      4.580236969700000
Si     17.830405748099999      1.100705741800000      4.477606518800000
O      18.932438720400000      4.998997022400000      3.612402669200000
O      20.321593765999999      7.296604263700000      3.411449029000000
Si      3.265019238200000      3.817005082600000      8.341062569400000
O       3.215987369500000      5.112661367200000      7.282094343400000
O       3.699171028300000      4.459916919800000      9.792790795400000
O       1.785330738900000      3.139352448700000      8.410054852600000
O       4.344056921900000      2.634010378100000      8.139272429100000
O       4.245120739700000      0.697017013600000     10.038662482299999
Si      5.253663604900000      1.527134259100000      8.963596568400000
Si      0.183138155600000      3.291406089600000      8.634185627900001
O      21.431853176400001      4.060989450000000     10.083904127900000
O       6.416237377700000      2.337241945700000      9.857631581600000
O       9.031475770100000      1.489628402600000      9.405468284299999
Si      7.914699250400000      2.134138786500000     10.398732914300000
O       6.087285980300000      0.707490608600000      7.942086030400000
O       7.760271005500000      0.136046439800000      6.074025319000000
Si     10.645795206400001      1.539177649700000      9.162194137500000
O       8.575265028300000      3.551746128800000     10.870249205100000
O      14.750589808799999     21.419795165400000      6.827801321500000
O      14.045150447199999      1.635817074800000      5.015153277300000
O      13.231956048400001      4.198442395900000      7.611257190800000
Si     11.717041344500000      4.204634507000000      8.269130558400001
Si     14.557880742600000      3.457027423800000      8.291613359199999
O      13.965862194900000      2.565959146500000      9.556774798299999
Si     12.727719491500000      3.026343091800000     10.535315160300000
O      15.250773617900000      2.521215553500000      7.176755265100000
Si     15.176536253400000      1.312171729600000      6.107621892100000
O      12.000331916600000      4.369232125300000      9.909793720300000
O      11.549880984300000      1.859480329700000     10.529465794400000
O      10.992350090900000      2.720771285400000      8.080226845700000
O      15.702478921499999      4.429882160500000      8.911501151500000
O      11.045479588999999      0.040807318400000      8.688896984399999
O      16.538653411100000      5.089940117500000      4.621758831100000
O      16.079923011900000      0.299943162300000      9.140935213400001
O      21.027768932499999      4.175168040600000      7.443480288200000
O      16.657863325499999      0.967968911300000      5.581669157000000
Si     17.331418956600000      0.645455579800000     10.104234143099999
O      20.959553103400001      1.867444586100000      8.465628194300001
Si     20.107474119500001      0.494194172800000      8.576100393200001
O      18.703671850199999      0.968638917700000      9.295839893300000
O      18.966688114000000     21.452695337200002      4.755092359500000
Si      3.262260532200000      5.893003912600000     10.427326143600000
O       2.534506016800000      9.669417109599999      8.094711464000000
O       3.772284150600000     10.015208923199999      5.603637088100000
Si      2.495284237600000      6.585219156500000      7.591100217300000
O       2.987190492000000      6.924359603500000      9.163830289200000
O       0.897378190200000      6.407776163600000      7.557627625600000
Si      2.478134257900000      9.465199026600001      6.471611063300000
O       1.238789915400000      9.670839776799999     10.414187645400000
O       1.090290129600000     10.375616861699999      6.079236933300000
O       2.704420960100000      7.803288125100000      6.480931135000000
Si      1.770976732200000     10.598342223000000      9.166255330700000
O       9.181066376600000      7.160501021800000      6.717124062100000
O       9.000601924400000      6.610791063800000      9.347617916500001
Si     10.025461791600000      6.802600348900000      8.064121261400000
Si      8.628807278700000      6.903492344200000     10.885871990200000
O       9.385831338399999     10.286805361000001      7.108650019000000
O       6.534765715500000     10.324655227199999      6.015623060500000
Si     16.729869279999999      6.465166789600000      5.533951550900000
O      10.764425101300001      5.375601466600000      7.752481834100000
O      11.146644542500001      7.914709693700000      8.375899572100000
O      13.249539851800000      8.556532024999999      9.853461146200001
Si     11.956700125799999      9.135620375400000      9.070491169200000
O      12.579445469099999     10.178502582500000      8.000893960300001
Si     14.913059996599999      8.580448920100000      9.520083218200000
Si     15.716221898600001      9.146347640000000      6.394482568400000
O      15.586060158200000      8.930584425299999      7.976771607800000
O      14.949835805199999      6.877680248100000      9.097884318800000
O      14.370458574200001     10.001572033200000      5.929096692200000
O      10.831083824300000      9.913589841000000      9.988635508600000
O      15.735476044200000      7.783214047300000      5.445936887900000
O      16.554693289100001      5.939361610600000      7.032240942400000
Si     19.513425682200001      6.306616742700000      4.429369656900000
Si     20.963147465100000      5.780687564100000      7.169205644600000
O      17.214225568100002      9.897290305300000      6.067603334200000
O      18.739089503300001      8.607825577600000      7.748755166900000
Si     16.165652643300000      5.981313753500000      8.600460653800001
O      19.069634625700001     10.816742870600001     10.547481573900001
O      19.941001398600001      6.404896634100000      8.246739449300000
O      20.571661660499998      5.982894482600000      5.626321119700000
O      17.565554365400001      6.556875577800000      9.283727499999999
O      19.411599178399999      8.144243028700000     10.227811096600000
Si     18.485238317200000     10.071333959000000      7.104994879100000
Si     18.860146218600001      7.424119060500000      8.853729723300001
O      18.221261020499998      7.020646633300000      5.150853176200000
Si      1.038404875100000      1.565481094200000     12.500453008299999
O       1.364460891000000      3.071666056700000     11.996014274400000
Si      0.722603512300000      4.465419615300000     11.450932323000000
O       1.277925339200000      1.530028818100000     14.149864716200000
O       2.163303831000000      0.632667227700000     11.837130449400000
O       0.441666071300000      1.820187208100000     16.706928146999999
Si      0.205273244500000      2.238697281500000     15.159410589500000
O       0.347762781200000      3.857851160500000     15.034725714000000
O       5.596548455600000      1.149584431700000     16.255447379100001
Si      6.859977130200000      2.043101992200000     15.622798247300000
Si      7.193329179000000      4.818702518400000     14.420508567100001
O       7.327180396000000      1.322310072200000     14.256575802300000
O       6.464345493200000      3.604957976700000     15.307070067500000
O       7.783548929800000      1.121356338800000     11.689929345700000
O       8.089277888500000      4.059739128100000     13.326953354600001
O      10.545177886899999      3.490150807900000     12.791638657500000
O       9.877202659900000      0.939513361000000     13.318717792099999
Si      9.223201167199999      4.258117475500000     12.172791814900000
Si      8.286088538800000      0.671861103400000     13.124937692500000
Si      9.752206425900001      1.880489613100000     16.670496108300000
O       8.107979450100000      1.988956493000000     16.662864315099998
O      10.230484113899999      0.334167858100000     16.950644720300001
O      10.365185078400000      2.517640558700000     15.299451634000000
Si     10.830712561700000      2.202847004900000     13.763855176700000
O      11.007785865700001      5.542203640300000     15.042743971100000
O      13.433093798600000      4.019335945400000     14.514334043900000
Si     12.551716563099999      5.005389189900000     15.468330102800000
O      13.352222528300000      3.410015660100000     11.971616010000000
O      15.198900282000000      2.113293441300000     13.334164516200000
O      12.419729515400000      1.766918813200000     13.732051846399999
Si     13.695160960300001      2.813043935700000     13.431750858599999
O      12.297975942900001      4.258764250800000     16.917877879999999
O      21.254436273300001      5.044549756600000     12.658711540100001
O      20.201158410900000      1.746243816000000     14.745741536400001
Si     17.865617024599999      4.218962413200000     14.781138665700000
O      19.403290680700000      4.555193937400000     14.449922021600001
O      17.775216945099999      3.082403484700000     15.966947890300000
Si     20.946295587900000      4.963642844300000     14.241616885299999
Si     16.773042680600000      2.242989592400000     12.746699508600001
O      18.111056658399999      1.395481548900000     13.232653476499999
O      17.155728256400000      3.736296847200000     13.384249964700000
Si     19.673409206199999      0.973327156400000     13.397271439400001
Si     17.452563377600001      1.696835119600000     16.731132668499999
O      20.914001254999999      1.207131170200000     12.303403688200000
O      16.816517612799998      1.847836311800000     11.149940265500000
O      18.551792385300001      0.386363550500000     16.527638801599998
O       4.124134018400000     10.447274100300000     13.248938901500001
O       4.425742121400000      6.294562303600000     11.487620389900000
Si      0.597301856500000     10.120867782800000     11.829700889000000
Si      2.782648856900000     10.078661630099999     14.013570596099999
O       3.269804429800000      9.473263485200000     15.503630315100001
O       1.661909806500000      9.530767523100000     12.998351993200000
Si      3.788157536100000     10.477408320000000     16.730392934200001
O       1.853008553600000      5.611823961700000     11.234484030899999
O       8.926460182400000      8.455396454100001     11.214990877000000
Si      5.451655151000000      9.746777767599999     12.465083258300000
O       5.534745550900000      8.185748381000000     12.852442298900000
O       8.251844719499999      5.676132155600000     15.346228940400000
Si      9.720695496399999      6.021261410500000     15.954996537400000
O       9.488580918000000      5.829531420100000     11.829298025700000
Si      9.043951560100000      9.067993853799999     16.345249364699999
O       9.771955898900000      7.652142395000000     16.255867225300001
O       8.705938802800000      9.577117530100001     14.820121944700000
O      10.415380819699999     10.060352541700000     12.558904875900000
Si      5.795120603700000      6.667450495000000     12.278360995800000
O       6.106165615100000      5.747896354900000     13.625646705999999
O       6.789286062700000     10.478079614100000     13.039401980799999
O       7.041001748500000      6.634059218100000     11.248885125999999
O       7.538826465800000      8.992595170100000     17.093884112000001
Si      6.735091219500000     10.425927890900001     17.089021424799999
Si      9.660118688000001      9.907887133099999     11.102711375300000
O      12.968606061699999     10.077717751700000     13.222237246500001
O      15.584573954400000      9.581144420999999     13.321682474799999
Si     14.470635001100000     10.731387476300000     13.297330801399999
Si      0.058887781500000     10.539049726300000     15.310854858700001
O      21.307324317100001      9.018864937600000     14.886600033200001
Si     19.252616471700001      9.355942744400000     11.262431151400000
Si     17.371364490500000      9.555425137800000     16.635289316400002
O      17.989509966200000      9.188274613900001     12.246174686800000
O      20.666001380899999      9.429967266000000     12.124658257400000
O      16.708624018799998      7.241993579300000     13.334916616599999
O      16.727012541899999      8.370247601200001     15.748330683100001
O      21.273145773700001      6.382207896400000     15.028148974400001
Si     20.446505298500000      7.699733323900000     15.448979234999999
O      18.993228325099999      7.591378320300000     14.767286889299999
O      19.003898087700001     10.025267422900001     16.329258048200000
O      17.211659673700002      5.640321339800000     15.321099585700001
Si     16.471078232899998      8.576471349600000     12.358004040100001
Si     17.400535748199999      7.178903794800000     14.786079429600001
O      20.349668300899999      7.924221329200000     17.120810362400000
O       1.659633745100000      0.358405753000000     18.460499599900000
Si      0.201201847900000      0.566735745800000     17.681467100100001
O       9.914498201600001      5.323613558000000     17.424213058100001
O      10.350247669700000      2.734491214200000     17.924724564500000
Si     11.021559100799999      4.230803586100000     17.951612331000000
Si     18.854007022899999      0.300938512700000     18.210754331299999
O      17.748875276100001      1.560477130400000     18.460369123300001
O      20.380640074599999      0.779479704100000     18.634735723799999
O       5.169504006800000     10.161607128900000     17.497427948300000
O       2.671301823600000     10.543993487300000     17.938999615800000
O       9.838848065600001     10.231252982000001     17.273344865100000
O      20.085798031600000     10.010795158700001     18.972930261599998
Si     19.471915715100000      9.181791942400000     17.732514813100000
O      17.831907858099999      8.878015814999999     18.133265529599999
O      15.806459305700001      8.240525486499999     10.982247317300001
O       5.133850165500000     19.517089907500001      4.107944409700000
O       6.929145477600000     17.492349868600002      4.147935930600000
O       7.835271665100000     20.143597329700000      3.839715220200000
Si      6.718575794500000     19.098348650599998      4.516821481900000
O       4.382552308200000     11.569797994400000      7.432054590500000
Si      4.094842089700000     12.342329672900000      8.818894593100000
O       2.704538316200000     15.811525204500001     10.220046933900001
O       1.291426411400000     15.036755152700000      7.896657654300000
Si      2.749904401300000     15.240620831999999      8.622600137799999
O       3.470350027800000     13.814686942600000      8.619434711900000
O       2.932336017900000     11.586917739900001      9.739142383300001
O       0.474732503600000     11.308910399400000      8.439700673100001
O       3.964409812500000     14.620496298100001      5.711845894500000
Si      5.016400905300000     11.046946349900001      6.031102258800000
O       0.027861194100000     13.044783727300000      6.495440552800000
Si     -0.015090563200000     11.401787441400000      6.846898228600000
O       5.254995870600000     12.389354491500001      5.111102509000000
Si      5.468746244500000     13.932090390600001      5.703219386600000
O       5.545839352600000     12.344443608100001      9.532558186499999
O       6.055278271700000     13.977834300200000      7.205358054000000
O       8.995583873799999     11.944039193500000      5.429622706100000
O       6.137544532500000     14.761932009800001      9.566518405100000
Si      6.709331672000000     13.305413118000001      8.589351110300001
O       7.377010502800000     11.997145692600000      7.713845769300000
Si     10.353236450000001     11.535240745499999      6.388166171500000
O       8.200402868999999     13.343075214300001      9.493738795000001
O       6.490844539500000     14.818867440400000      4.725678309300000
Si      7.931488637500000     11.105447588700001      6.553771010300000
O      10.747429930299999     15.369578425500000      6.921761521100000
O       8.567301941600000     11.110696628399999     10.966889645200000
O      10.685068725200001     12.766418175700000      7.418479657700000
O      10.713248969300000     14.435006653700000      9.424005064499999
O      15.560592105800000     14.319457966100000      8.383428774500000
O      14.085591591400000     12.229498587200000      7.187179812300000
O      14.134002974300000     12.764691015300000      9.815367765900000
Si     14.183646525100000     13.416203984699999      8.311577776300000
O      12.880374628300000     14.328044832300000      8.001920374699999
Si     15.153933146700000     11.706459146900000     10.526736010700001
Si     11.250014873600000     14.189929691000000      7.891933488800000
Si     11.029027150099999     15.601411007499999     10.497784563900000
O      11.852157562100000     11.154095050700001      5.787815594900000
O      15.725604096400000     16.023713979499998     10.562915523399999
Si     13.240096012600000     10.896968006900000      6.715645959900000
O      15.037745047500000     10.294575546600001      9.908583119599999
Si     21.479020481300001     14.679116222199999      6.996318071500000
Si     16.411410179800001     15.514916596999999      9.103353998099999
O      16.746290465300000     12.243372236100001     10.393849949600000
Si     18.059541915400001     11.716012560299999      9.665073008300000
O      17.780956688000000     10.989180283200000      8.269894672500000
Si     19.578047642200001     14.844795669800000      9.487893424999999
O      17.953393030200001     15.201078068099999      9.470280674100000
O      20.195550398500000     14.788127132600000      7.971315539800000
O      20.647601771500000     14.024986627800001     10.577290342100000
O      21.180768514699999     15.933848733200000      5.886641926200000
O      19.938471198300000     10.787733405299999      6.683857418100000
O       3.600212499000000     16.265651256000002      7.758048109500000
Si      1.258769334500000     19.891515056199999      5.964605158300000
O       1.333124032900000     20.108173771000001      7.579636516300000
O       2.630014626800000     20.227044819500001      5.182624452600000
Si      4.182670740400000     19.719104822700000      5.449709624500000
O       0.851678692400000     18.280964874500000      5.779736082200000
O       3.980691058700000     18.265161853500000      6.181872015000000
Si      4.741724887600000     17.284056082500001      7.208955944200000
O       2.241292743100000     20.389098860600001      9.972136597100000
Si      0.895081833500000     20.024091713400001      9.135017617300001
O       4.928146920600000     20.768996424600001      6.430106732000000
O       0.389300931500000     18.528313077899998      9.628014543000001
O       5.215078459400000     18.074675040799999      8.554306380700000
O       0.044162552300000     20.805400924000001      5.331387119500000
Si      3.211404004300000     21.302019535600000     10.889378024399999
O       9.683989843999999     16.441531631099998     10.744088075000001
O       8.566637007600001     16.166149229500000      5.741058175200000
O       6.001125718500000     19.090728864500001     10.794790989399999
O       6.885937686600000     19.255976008699999      6.110985669300000
O       7.031107865700000     20.017480292700000      8.450414344800000
O       9.814867431000000     17.958907861400000      7.434594234500000
Si      6.549893861400000     20.816307390199999      6.972759550100000
Si      9.967011748099999     16.651701950500001      6.351643833500000
Si      6.508421192300000     18.746007574000000      9.226494060800000
Si      8.753869085400000     21.044268001199999      4.906481576300000
O       7.687831577400000     17.611268645300001      9.467686583700001
O       9.829227750699999     20.052491789400001      5.611500923600000
Si      7.014923909400000     16.293115679500001      5.263212530000000
O       6.046210198200000     16.626417306200000      6.539570864800000
Si      8.203398256000000     17.010535041499999     10.874664193099999
O      10.988601965300001     17.594820457099999      5.340791987100000
Si     10.688916863499999     18.943101461700000      6.338310721600000
O      11.977035774000001     19.711192243199999      7.021565155400000
Si     12.970563445100000     17.841570383400001      9.512828794700001
Si     15.070652309400000     20.837362886200001      8.300402166800000
O      13.710511972100001     17.596149814400000      8.079800877100000
Si     15.240265177900000     17.876979915000000      7.527594287400000
Si     12.104908149500000     20.343751595200001      8.529573111800000
O      11.855925460500000     19.045786326199998      9.535381808400000
O      12.233443603200000     16.505791764800001      9.974019740599999
O      13.589686165700000     20.854191101600001      8.990351320000000
O      15.681519023100000     19.349216633000001      8.122913802699999
O      17.720429411400001     20.781314823599999     10.909411432800001
Si     20.442343071200000     17.806900154699999      9.270681366100000
O      20.152321971399999     16.394902691900000      9.989736699600000
Si     20.913912027700000     17.607592786100000      6.153405645200000
O      19.268603546200001     18.917909932400001      9.582718672100000
O      16.819749119400001     18.391020340299999     10.329761591700001
O      20.436765109700001     17.592228111200001      7.679853090900000
O      16.313932548299999     16.778372077200000      8.070853971400000
O      21.126601544600000     21.023962418600000      9.437417872899999
Si     18.151668969799999     19.227821678800002     10.687609695800001
Si     19.947750036599999     20.530838280299999      5.709252885000000
O      19.815817300700001     18.869947952800000      5.593004254600000
O      19.742432921999999     21.194996064200001      7.212979077200000
Si      2.393149044500000     12.673689004600000     15.638811875000000
O       1.559108116400000     12.819670138699999     17.046017622400001
O       2.327990036400000     15.840444111800000     12.909469147499999
O       2.372737749200000     13.958411929000000     14.727291554800001
Si      1.344602539900000     14.918837256200000     13.796314120300000
O       3.841705570500000     12.008681606000000     16.011106428500000
O       4.699760772400000     15.046518253100000     11.851641933900000
O       1.640868786400000     11.334240574800001     14.725998620300000
O       0.411883773800000     11.743853037099999     11.729421501399999
O       0.429173770700000     14.024385784800000     12.857085070300000
Si      3.435281664300000     16.041110079199999     11.645351263700000
O       0.323684615800000     15.585823829400001     14.954714164300000
O       0.222732396000000     10.592498114600000     16.920263903999999
O       8.574784791900001     12.117426422499999     14.096135228400000
Si      9.942473793100000     12.537697785500001     14.913636851800000
O       9.558552316800000     12.749954831100000     16.484776563299999
O       6.873300470400000     13.328131566200000     11.737499930600000
O       9.494201897600000     13.408907418300000     11.804139108699999
O       8.852087541900000     15.717923775399999     15.655763222299999
O       7.177914203400000     16.013020866700000     11.622168704400000
O      10.524373653600000     13.894579452500000     14.205559068199999
Si      6.196738372900000     14.744778690600000     11.155221458300000
O       6.652312404100000     11.045372504800000     15.588821935800000
Si      7.684452425400000     10.782438318000001     14.330974270500001
Si     10.118943407500000     15.987456765599999     16.774428491900000
Si      8.267960595100000     12.742752081400001     10.982721256700000
Si     10.859831079899999     13.672043339000000     12.571992822700000
Si     13.143685359999999     15.536976355200000     15.759354590499999
O      13.408384834500000     14.083305809300001     15.108977770799999
O      14.223585634799999     12.631869231100000     17.192349027599999
Si     14.475743250000001     12.895046523000000     15.553418917100000
O      14.394814819700001     11.568527756600000     14.731941420500000
O      14.780508200600000     11.794253224900000     12.136437937200000
O      11.846293196100000     12.362504362999999     12.461363378300000
O      11.564059731500000     14.987510952799999     11.942763544800000
O      11.065069878499999     11.338891573500000     14.767237810299999
O      16.012416510400001     13.472884566999999     15.579603872100000
O      11.612596916699999     15.880384065399999     16.082367900600001
Si     11.578461735199999     10.929924858300000     13.227945773300000
O      13.992525557900001     15.378492855399999     17.345087803300000
Si     17.211937287200001     12.429276679000001     16.025479313700000
O      17.993399210400000     12.096321123099999     14.634505574300000
O      19.720275618500001     14.063481949600000     14.702911320200000
Si     20.370306747000001     15.198304932699999     15.632274076300000
O      20.403554700899999     14.561014453200000     17.180920191799999
O      20.556815791900000     11.574115944100001     14.703385508700000
Si     19.441375362900001     12.600446906900000     14.118566373800000
O      18.100188875299999     13.194750272000000     17.132078192400002
O      19.585308276500001     12.668223725700001     12.518328389400001
Si     21.036774146199999     13.124908679200001     11.814553756600001
O      16.584749271600000     10.997170440900000     16.587474574900000
Si      4.763689626500000     21.299242718999999     16.512409098399999
O       4.164790209400000     17.842110890899999     15.194696800899999
O       4.012777129300000     17.591554775799999     11.901640037800000
O       4.016491235500000     20.262924768000001     11.957518669300001
Si      4.916475665500000     18.918802144600001     11.923033974599999
O       3.115534543300000     21.266304823700001     16.124190579899999
O      21.379722747199999     20.662139211700001     16.862296828300000
Si      5.615292693900000     18.569003570500001     15.148348408500000
O       5.526796725000000     20.030269734200001     15.793207085800001
Si      8.367486140500001     17.359590733099999     15.723661527799999
O       9.532606396000000     17.591000622799999     16.972728861400000
O       8.084071564500000     20.556377912900000     13.279506799800000
O       6.758164887200000     17.652479472700001     15.911213596400000
O       8.693627156700000     18.287779702100000     14.441087632900000
O       8.323630311400001     18.334664916400001     11.885675486500000
O       6.053466024400000     18.764794560599999     13.444142906000000
Si      7.879004890400000     19.008823562900002     13.212438420700000
O      14.457754949100000     20.470927064800001     12.612808244500000
O      14.011591301199999     16.674182680900000     15.038547055300000
O      14.909485416400001     19.186051621899999     14.829311536500001
O      14.675438037799999     17.998075836300000     17.176879850799999
Si     15.533078461100001     19.466540999100001     13.291806657100000
Si     15.137552795600000     17.788180671700001     15.560313323400001
Si     15.585200554000000     17.586964912799999     11.014094571599999
O      15.679988467799999     17.973224262599999     12.629890802000000
O      14.149030285700000     18.204807043199999     10.593202234800000
O      19.262922117100000     16.362908049900000     15.699042266299999
O      16.985218347499998     20.168995891100000     13.525925703300000
O      19.595562760699998     20.860074900499999     13.629169345899999
O      18.292499912699999     18.300210981999999     17.225046147099999
Si     18.239880081300001     17.602523614700001     15.771663490800000
O      18.807554560900002     18.663951158100001     14.737402705799999
O      16.653429050600000     17.215361973899999     15.480245346700000
O      18.780883149899999     18.770298599000000     12.149950484500000
Si     18.542151495399999     19.652195131900001     13.491485301499999
O       0.659795964300000     11.605061497299999     19.348915409200000
Si      1.285149092100000     11.401478992800000     17.884909912200001
O      10.125007239500000     15.121342874300000     18.143624567600000
Si      9.248100176600000     11.717577285300001     17.711839782100000
O       7.631834015100000     11.486539707800000     18.014369679700000
O       9.915135950700000     12.557504341500000     18.999843012500001
Si     10.788761209800001     13.934627190100001     19.078764118999999
O      12.257731350000000     13.626597256300000     18.441939878399999
O      14.755673767099999     14.037563863600001     19.481858011200000
Si     13.806815222000001     13.801681469300000     18.201688786399998
Si     14.854430840199999     15.389257910400000     20.476685699899999
O      13.760357158000000     15.139897841000000     21.625616968799999
Si     12.220524074600000     14.496427435599999     21.828171553699999
O      11.141767461100001     14.465921489599999     20.577264074500000
O      11.636477057300000     15.474355814999999     23.003020549399999
O      16.459450510900002     15.726608959100000     20.695457530799999
Si     20.541137636999999     11.412279412500000     19.673099269500000
O      18.530757491500001     14.983914008699999     19.078694972600001
Si     19.223606555800000     13.870388425900000     18.087547150599999
O      19.795743218900000     12.700762447800001     19.043917645400001
O      20.433835281200000     11.341796253100000     21.293907169099999
Si     17.528879060400001     16.188682643899998     19.451904247400002
Si      0.277618278800000     19.153118456200001     17.380570806200001
O       1.876418485300000     19.342764682199999     17.863576509500000
Si      2.694025304100000     20.786008900399999     17.741298259299999
O       4.332040577000000     20.876729975500002     18.159602211300001
Si     14.909824730100000     16.708008682100001     18.097902248800001
O      14.282648919600000     16.718477229600001     19.598433938599999
O      18.342320810800000     17.597380382000001     19.669449178200001
O      16.477560870900000     16.329210544199999     18.161696290399998
O      20.643193678599999     18.650489173299999     18.497441199000001
Si     19.006791597500001     18.736708950200001     18.599662626200001
O      18.586815772000001     20.308635130300001     18.870165326300000
O      11.419548464300000      4.640121947400000     19.483510986300001
H      11.862725704600001      3.951390418300000     19.990997937100001
H       3.501369602400000     14.522255378900001      4.870213287400000
O       5.298591349600000      9.883639278600000     10.871216224099999
H       5.193304853900000     10.758291460800001     10.448068421800000
H      19.887274673800000      7.473356851700000      2.569535676500000
O       0.184737130300000     18.030623406699998     16.202037988000001
H       0.820496253800000     18.126309904300001     15.481789616300000
H      19.579016329500000     11.111606548299999     21.672955302900000
O      12.385437415700000     12.907762501200001     22.209176498400002
H      13.037721598699999     12.710828919000001     22.892205437800001
H       8.947805440500000      8.091992108399999      6.601715383000000
O      10.341819721000000      0.911935363800000      1.661420929400000
H      10.977247048700001      1.079061542900000      0.955550275700000
H      15.728288150599999      2.016146424700000      0.004571057900000
O      15.904306442799999      1.351434501000000     16.341471545299999
H      15.550531942799999      0.539017259800000     16.722788304300000
H      14.509947853500000     20.643975666599999     11.665857313900000
O      15.291937805600000     17.789516991900001      5.902914618500000
H      14.630970678000001     18.303809255400001      5.423534806000000
H      10.704917181000001     15.355581854800000     23.222255112300001
O      19.005867453899999     13.036056240100001      9.116639364599999
H      19.707172725600000     12.665473525700000      8.557302937899999
H       9.955950016399999     21.186550448500000     16.292290430800001
O      13.510426752700001      6.335972388900000     15.605381556299999
H      13.066053564600001      7.097892723100000     15.996582240000000
H       4.133018881700000     16.916302584099999     14.921430908900000
