# Supplementary material for: Ground-up generation of periodic slab models of dehydroxylated amorphous silica of varying roughness
Source: Phys Chem Chem Phys. 2025 Jun 26;27(28):15196–203. doi: 10.1039/d5cp01570g (PMC12232287; doi:10.1039/d5cp01570g)
Supplement: CP-027-D5CP01570G-s002 [file CP-027-D5CP01570G-s002.zip › ESI_Structures/Saturated/structure-number_26-alpha_0.01.xyz]

450

O      14.651857493000000     16.319869749599999      0.911863156800000
Si      1.903083520500000      4.263226560600000      6.605514130900000
O       0.558417475100000      3.265655729700000      6.238020102100000
O       3.370266734500000      3.653449140800000      6.862939733500000
O       5.981770937700000      2.978431019200000      6.336160335500000
O       2.130426394600000      5.729344804400000      5.960873478700000
O       5.343131154000000      5.655051806100000      6.748304792800000
O       3.893261971000000      7.779571898900000      6.752747583800000
O       6.510853538300000      8.261726306000000      5.976995348300000
Si      5.482130502100000      7.277946027100000      6.931389825700000
O      18.371107884099999     10.032489779400001      6.366288916500000
O      10.647570635799999     14.414484963100000      5.726699478900000
O      15.444934435900000     11.460437496799999      6.031696793100000
Si     12.107426263200001     13.562366186500000      5.994436406700000
O      14.451473922700000     12.010472910500001      3.626955530700000
O      13.448956080700000     14.500505087200001      5.062613450000000
O      11.949749063300001     12.781115569600001      4.252389405400000
Si     13.368956257000001     13.244364180600000      3.660084543100000
O      13.747672107200000     14.210452063000000      2.397195826800000
O      12.986454258000000     12.227623056100001      6.487364992100000
Si     15.817691568800001     11.926176634699999      4.538756872600000
Si     14.716689105400000     15.566159528500000      2.348778937200000
Si     14.423148929500000     11.966583030300001      7.196761678600000
O      16.290478728699998     15.198250799700000      2.562929927300000
O      16.972198501899999     10.806732989300000      4.125084415300000
Si     18.359348437800001     10.959312295300000      5.029250835000000
O      16.391416811399999     13.450877983800000      4.496707677800000
O      18.538199585899999     12.543779216100001      5.554512645600000
Si     17.292102502100001     14.512828537800001      3.663103239400000
Si     19.555492391200001     12.863006414499999      4.209933935200000
O      19.391661835699999     14.512441077200000      6.716075899000000
O      18.648185597000001     13.706459974400000      3.101009834900000
O      19.662304243700000     11.178603751400001      3.904097742100000
Si     20.956153635200000     14.365607807900000      6.237316285000000
O      20.888390868300000     13.663658587600001      4.718493752900000
O      17.898049411999999     15.679362143800001      4.627443601500000
Si     18.300501416500001     15.646660576600000      6.223409773000000
O       0.032396805500000     15.891933644500000      6.244353641600000
O       9.533847525100001     16.785505586700001      6.336531799400000
Si     12.893122283800000     16.125427587299999      4.578510720700000
Si     10.742066253300001     16.044055670199999      5.571500393700000
O      11.312365009600001     16.202585989599999      3.928803857300000
O      14.077575702500001     16.555297149600001      3.554322429800000
O      12.378165159800000     16.697529022099999      6.051433776700000
O      21.314963563900001     18.594220988699998      6.084270968300000
O      19.104164983699999     17.049337430500000      6.529135526500000
Si     20.732055775999999     17.256497992900002      6.806992406900000
Si      4.959223883300000      4.105612837700000      7.094516158100000
O       0.979139286100000      4.492023051800000      8.195809071299999
Si      0.381327683000000      4.461294911900000     11.143408919700001
O       1.328046371300000      3.344784548000000     10.444948060200000
O       1.989419887500000      0.449235117100000      9.824691974600000
Si      0.995097058100000      1.755369338600000     10.054771474900001
O       0.251417216300000      1.109377169900000     11.397576653900000
O       0.265724131400000      1.884463705700000      8.562099918800000
O       0.835999320200000      4.610564081300000     12.645865436199999
O       5.538140433500000      3.673327230400000      8.620137835000000
O      10.730510702000000      3.065211394200000     11.916756749399999
O       7.185180974700000      1.360854988400000      8.475566949399999
O       8.162469096800001      3.709675798200000      7.731309052300000
Si      6.803113256900000      2.793310141100000      7.836396484600000
O       8.183377869499999      0.912149348700000     10.946798126499999
O       8.961489676599999      4.213188150100000     10.211801904100000
Si      9.343391605600001      3.937487399100000     11.757799286699999
O       9.697062775799999      1.975076599100000      8.960824802899999
Si      9.423653015599999      3.606870760000000      8.774177023600000
Si      8.518316034400000      0.846442691900000      9.379249016699999
O      10.581752270999999      4.671841216200000      8.258561699300000
O       8.129007353700000      3.085559676300000     12.416467677600000
Si      8.138686698600001      1.425424326200000     12.503943719700001
O      11.386152046599999      0.448632410100000     11.503770617400001
Si     21.294333771300000      3.211936903700000      7.797213659900000
O      16.487846508499999      0.388925957300000     10.403984969100000
Si     17.930893297099999      0.753386468700000     11.161930769700000
O      18.622389890800001      2.090276285200000     10.451429127899999
O      20.305105010799998      4.175209195200000     10.839747346499999
O      19.796301635900001      3.518441412200000      8.329846049100000
Si     19.081088515200001      3.540744897500000      9.903069573000000
O      17.766425320100002      4.490947536400000      9.845128886199999
Si      2.581884285700000      6.929072069200000      7.163885481000000
O       1.014254769100000      7.529336370900000      7.508675697100000
Si      0.774016178600000      6.194857715800000      8.594605878199999
O       2.661517881900000      6.197538631300000      8.624807678300000
O       0.744026201500000      6.111747005700000     10.421596861699999
O       0.815726778200000      8.912898773900000     10.327965338000000
Si      0.583676762100000     10.566206174800000     10.559434474200000
Si      0.038168607800000      7.652377608900000     10.986783492900001
O       0.048159480700000      7.502404491500000     12.557124280800000
Si      7.342542946300000      8.872398002500001      7.370199818000000
O      10.430025016500000      7.405874193400000      8.967703355399999
O       6.326176025400000      7.805039668900000      8.308221907200000
O       8.966982501300000      8.592395989600000      7.293217477900000
Si     10.147041280500000      8.965677152800000      8.444493129800000
O       9.438148601000000     10.313857821099999      9.147388010300000
O       7.196274738700000     10.435714677300000      7.851059530500000
O      11.321689149199999      5.560784776900000     10.608806494700000
O      12.823845498400001      6.113350256900000      8.541891670900000
O      13.949546379899999      8.353222305799999      9.274717347499999
Si     14.052348969600001      6.742117557400000      9.449838922300000
Si     12.287840629600000      6.325988182800000     11.676942797200001
O      11.707127424099999      9.467599028500000      8.185429084100001
O      11.784952541099999      7.862068545900000     11.808028011099999
Si     11.234769432200000      5.983102709200000      9.009194945799999
O      13.797926928300001      6.324370030900000     11.052449333900000
Si     13.135121545900001      9.749416320100000      8.967881151400000
O      15.514103260300001      6.071281418600000      9.098571346300000
O      12.444158773900000     10.126353891999999     12.822112641600000
O      14.177567258300000     10.667604964500001      8.134448067499999
O      18.446357631300000     10.294783511000000      9.232911481100000
Si     19.557844765199999      7.287484256900000      8.886164956900000
O      20.012956420399998      7.620396109800000     10.446085850699999
O      19.804431435900000      8.540150856500000      7.896710443900000
O      18.588295771500000      9.268919930699999     11.798990956800001
Si     18.919698655600001     10.518865917499999     10.789003770800001
Si     16.986344914499998      5.953673129600000      9.824140968200000
O      16.781881832100002      6.458962431400000     11.340597194900001
Si     19.211111415300000     10.052951454900001      7.788904082100000
O      20.590685178499999      6.120174873900000      8.416411528899999
O      17.993474760100000      6.888201317500000      8.939261401500000
O      20.521093842100001     10.758436862100000     10.943237430500000
O       1.616154672700000     10.928057615300000     11.767838093100000
O       0.830695368400000     11.579976659400000      9.291620859400000
O       3.809947813800000     15.524205489300000     11.254901995699999
Si      5.346749279600000     15.923024811599999     10.784307486700000
O       0.275753729700000     13.369286839500001      7.254468045300000
Si      0.234454998400000     16.054865179299998     12.410847518400001
O       6.128312604500000     15.642462694100001     12.178881963600000
Si      8.419250722999999     11.480269771200000      8.396262147300000
O       7.854000047000000     12.824581892499999      9.150639100199999
O       6.041660707000000     14.951456317200000      9.625313689300000
O       8.345731794000001     15.417701774899999      8.366102770700000
O       8.297533269400001     14.839737136800000     10.939218374799999
Si      7.635014936800000     14.454014503000000      9.502741099300000
Si      7.714005136500000     15.471766820399999     12.384967366100000
O      10.848556211500000     16.306153663300002      8.520491971400000
Si     10.951373766800000     15.010136159300000     11.515449814600000
O      11.011545501300001     14.159492075099999     10.089710158899999
O      12.815903650799999     12.604040699000000     12.175758780800001
O      12.836525298300000     10.616863368400001     10.303160015900000
O      15.203887816000000     13.234874391200000      7.870067121000000
O      12.162200877500000     14.168984156300001      7.576359012300000
O      15.274984996100001     14.793930472700000     11.511921819599999
Si     13.202115415000000     11.084503946700000     11.806904458700000
Si     14.597432907400000     15.648262386000001     10.301876274100000
O      15.689928003700000     15.551533496999999      9.098655394700000
Si     11.797669641200001     15.001283748800001      8.871903995300000
O      13.194808508200000     15.360345007799999      9.604042215000000
O      14.847674973600000     10.971412300800001     12.077819873699999
O      12.419970809400001     15.123468680800000     12.322750516699999
O      16.897404986600002     15.255283786600000      6.921954280100000
Si     16.316892683900001     14.385647499199999      8.181903945300000
Si     21.163771383299999     12.378106459600000      8.409262390400000
O      20.345412555700001     11.187993333500000      7.648954158900000
O      20.197888769300000     13.277880759900000      9.344105184400000
O      17.628863567400000     13.731347060999999      8.918124601600001
O      18.703270974199999     14.271946325700000     11.295527445299999
Si     18.955438595600000     14.289939029599999      9.681843162300000
O      18.081452947799999     11.756202364500000     11.388467654599999
O      19.225152988600001     15.865836922300000      9.386270947000000
Si     18.260245067800000     13.081837449900000     12.312293085900000
Si      1.157625933100000     21.113146079000000     11.137594381500000
O       2.284105603600000     20.469681429400001     11.991947515900000
O       4.657354190600000     19.653033078299998     11.972513348800000
O       5.423566682400000     17.527348385400000     10.585575910699999
Si      9.328413643499999     16.679959932700001      8.041757979000000
Si      5.976099173400000     18.838545623700000     11.463662628300000
O       6.937909888100000     19.503863767199999     10.235532267900000
O       8.872793229899999     20.783008991700001      9.043183875700000
O       9.364015780400001     18.865261160999999     10.980473681399999
Si      8.449412408700001     19.299379513700000      9.698799403400001
O       8.753131090200000     18.099813376200000      8.576301444800000
O      10.663293023600000     16.545567669299999     11.024712196999999
Si     10.697491876799999     18.116150760899998     11.519247261300000
O      13.711906160900000     21.231879643599999     10.776018720400000
O      14.445708860400000     17.125697191099999     10.889685974800001
O      11.879857232999999     19.217624878199999     11.048583026099999
Si     15.130335641600000     18.239095885400001     11.811813414700000
Si     12.399447908699999     20.659028347600000     11.621671302799999
O      15.485844521500001     19.355028363700001     10.629926829300000
Si     15.296929044400001     20.921142931900000     11.020361125100001
O      15.499714538399999     20.889806183400001     12.643027913199999
O      16.618680028299998     17.937132491200000     12.424673458999999
O      19.494767408500000     18.406024490699998     10.371802724200000
O      21.450540917800001     20.061049417300001     10.848651051299999
O      21.013043334700001     17.456787948100001      8.398438457399999
Si     20.257915784700000     17.067980457099999      9.797749237800000
Si     19.921947254599999     19.699271521400000     11.294771374600000
O      18.940634081700001     20.992182432200000     11.052825619200000
O      21.288657512699999     16.509918116600002     10.913214698299999
Si      2.990621185800000      2.409902907300000     15.647780851900000
O       3.354022773800000      3.202245426700000     17.091408152300001
O       2.466595443100000      3.707399444300000     14.640416152700000
O       4.272823876800000      1.624262291600000     15.107887861400000
Si      1.463420977400000      4.845864707100000     14.159679164600000
O       1.843200967200000      1.245586860400000     15.807850585300001
Si      4.921994790500000      3.577139667000000     17.531554392600000
Si      5.240576598100000      1.216369204700000     13.716490303100001
O       5.552669115000000      4.173767847300000     16.138014234200000
O       4.120741955900000      0.794390564400000     12.545221483500001
O       0.145125559200000      4.796807580400000     15.101958632600001
O       5.610898568200000      2.954252273300000     13.611860720899999
O       5.582079231800000      2.113693873400000     17.864095009600000
Si      6.392097639200000      3.394633481200000     14.953289478900000
O      10.046059474400000      5.164437016000000     15.062931701100000
O       7.446793652700000      4.588965237900000     14.420208003999999
O       9.598897303999999      1.103493989800000     13.261169338700000
O       8.131671148300001      4.569897873400000     16.853134059500000
O       7.088044500900000      2.082074825400000     15.737967604400000
Si      6.602263516700000      1.132173856900000     17.003865201100002
O      10.476079688500000      3.514191764900000     17.551738072799999
O       6.864182337400000      0.860788605300000     13.253134343299999
O       7.804304015400000      0.827658388300000     18.097714962800001
Si      8.428099421500001      5.311368153300000     15.460053657900000
Si      9.149766644900000      4.315470749800000     18.079678183900000
O       9.454345893399999      5.405866245100000     12.511001235600000
O      14.011103670500001      3.862024183900000     13.916018080100001
Si     13.714125805300000      2.283483886000000     14.285978979299999
O      12.335386159900001      1.796998811900000     13.602435138100001
O      13.558369132099999      2.172028132500000     15.902861399100001
Si     14.112213854900000      2.427805682700000     17.385284996900001
O      15.116327152000000      1.556292836000000     13.928988012300000
O      14.836436954300000      3.902240852100000     17.650545127699999
Si     14.918877180899999      4.983521813100000     14.656593148700001
O      15.166486826700000      1.256626310600000     17.777540844000001
O      12.537794318300000      5.089295722600000     18.100605251299999
Si     14.030996613699999      5.334842203600000     17.489427582699999
Si     11.037050469900000      1.602888936200000     12.611987888900000
Si     16.244706921100001      0.438328388800000     13.622975351499999
O      16.290131325400001      4.360367465000000     15.292062550100001
Si     20.372389244800001      4.228755300800000     15.809957600600001
O      18.957951625700002      4.765158941300000     15.125559358300000
Si     17.627235789000000      4.665170254000000     16.128722249599999
O      20.328013343700000      4.519631228500000     17.495831713400001
O      17.889903340099998      3.433368318000000     17.216748171999999
O      20.187111695700001      2.538871844900000     16.040250350099999
Si     19.480874556300002      3.035487179100000     17.520757498700000
O      17.528050938200000      1.041846154000000     12.747904604300000
Si      1.004156078000000     10.007452092599999     17.345626737700002
O       1.388201441100000      9.283477397600000     13.860883024300000
O       1.880540898600000      6.476406701400000     14.172530889600001
Si      0.851969620300000      7.756717072500000     13.973023634300000
O       2.466744237100000     10.496006718300000     16.709394437499999
O       1.167459989500000      8.392931881999999     17.676942985699998
Si      9.371495745300001     10.550964416499999     13.793760076900000
O       9.966984885600001      8.811378491999999     16.444664502900000
O       8.170260969699999      6.952461534000000     15.578465946600000
Si      9.096715109800000      8.185134931100000     15.171227027700001
O       8.314007995500001      9.454404716399999     14.512647955600000
O      10.201156392600000      7.590894960900000     13.938987327400000
Si     10.468289367500001      5.885619902800000     13.670321775900000
O      10.062337807500001      9.712786102300001     12.606002284400001
Si     10.775074637099999     10.239926018800000     16.383859080800001
O      14.030361061900001      5.637557818400000     15.873888578800001
Si     11.447584691199999      8.812435914800000     13.088012828200000
O      12.021845267300000      5.666668614400000     13.191795363300001
O      14.478866281500000      8.146778107999999     16.197507291699999
O      12.470108978200001      9.847978339599999     16.646109107600001
O      12.414620805300000      8.351101088000000     14.468055851800001
O      14.443339468800000     10.126554699200000     14.561529788200000
Si     13.496905420599999      9.094549646700001     15.356935372600001
O      15.369342376000001      6.063855349900000     13.556703111399999
Si     15.121625866400001      8.118750282600001     17.702044454599999
Si     15.401809456800001      9.948274266800000     13.206723293100000
O      14.710507614000001      6.633361336600000     18.256816150300001
O      15.316058184299999      8.439712475300000     12.557629322800000
Si     16.257307724800000      7.109368167600000     12.731425560300000
O      21.191443003500002     10.034575724000000     16.316030811200001
O      17.598800196700001      7.611569857000000     13.564675147799999
O      17.573442200599999      6.084894128300000     16.909123039600001
O      16.948794698800000     10.210276900400000     13.656180546000000
Si     20.229153560499999      8.887804406400001     15.672557368000000
O      19.391689012600001      9.476937696500000     14.396177117100001
O      19.162377373799998      8.258648044099999     16.700189121499999
O      16.701688022399999      8.380012603200001     17.720846570799999
Si     18.187800884200001      9.145537563900000     13.373155819799999
Si     18.065977303800000      7.465070682900000     17.567129999999999
O      21.220443347100002      7.680308645600000     15.146498483800000
Si      1.455605589300000     10.865729302300000     13.404322520199999
O       1.955468421900000     15.079165951300000     15.976929312599999
Si      3.467149532400000     14.669513252600000     15.440302400900000
O       3.767915139300000     13.111406799399999     16.003712663000002
Si      2.641390598600000     11.909299557400001     15.831327087200000
O       3.420757084900000     14.593278938199999     13.795433902199999
O       2.731512960100000     11.461921145100000     14.239160501200001
Si      0.675250519200000     14.116285447199999     16.268968876199999
O       1.220662963300000     12.582072105500000     16.253538813799999
O       0.226478498400000     11.894433037000001     13.702367743600000
O       4.479299243500000     15.870781766100000     15.876211669700000
O       0.035234384700000     14.451535234100000     17.688162021299998
Si      3.336178632300000     15.908086939500000     12.792286481100000
O      10.580130188300000     10.866172216200001     14.927477135000000
O       8.727700044100001     11.937227977999999     13.404039958100000
Si      9.091091087700001     13.521982806900001     13.685998775700000
O       9.645847079299999     13.762883438499999     15.212266799900000
O       7.682936654800000     14.273427908500000     13.544170084799999
O      10.436118931699999     11.340222071600000     17.519369149399999
O      10.112269312700001     14.088914170500001     12.567272259099999
O      14.448849616300000     14.047973525200000     13.815855680600000
O      11.491004348900001     13.822768954400001     17.100861548400001
Si     12.955359200500000     13.844360690500000     13.208900017700000
O      12.126229914200000     13.660829975100000     14.592843142400000
Si     15.769799555900001     14.601268285900000     13.042326979300000
Si     11.102504195300000     14.431247310800000     15.578036632800000
O      11.118479333900000     16.028672630100001     15.342303095400000
O      21.441339739499998     14.444335640400000     12.598767800899999
O      16.347647974800001     15.849377671299999     13.906187262300000
O      19.398057308300000     12.920193656500000     13.444248961300000
Si     20.947957590500000     13.335396432900000     13.691418076700000
O      16.874134754300002     13.410898211199999     13.057803953600001
O      21.009910435100000     14.112316289600001     15.130881526500000
O       4.902686037800000     18.677050311700000     15.663214468900000
Si      5.047845314400000     17.171094927799999     14.983975746100000
O       4.176522995700000     17.090426397500000     13.566800268900000
Si      1.496099106400000     21.245512012900001     15.134606360299999
O       2.723395113400000     20.550616139199999     14.369440873000000
O       0.898594555600000     20.223836196699999     16.337859534300001
O       5.137017100200000     20.882741155800002     14.191797639600001
Si      3.720329854100000     20.664339491900002     12.933283723100001
O       1.796969488800000     16.353230686700002     12.600795702899999
O       6.040745913200000     21.175398263600002     16.570733572999998
O       8.490740699600000     16.745397535500000     12.911954802900000
Si      5.885404135800000     20.010535502900002     15.394159891899999
O       6.640050906400000     16.936760047500002     14.770938913700000
O       9.272480681699999     17.921619281800002     14.985455819900000
Si      7.759848335600000     17.993762716399999     14.078935875199999
O       7.331171839100000     19.454080857099999     14.987853382200001
O       6.964472408800000     18.610811572199999     12.685040686800001
Si     10.798798446099999     17.534743724199998     14.663629893500000
O      10.912328093299999     17.839651796999998     13.073555083300000
O      14.113949769200000     18.413931435599999     13.073653211400000
Si     13.255145658000000     19.273464209800000     14.181102833300001
O      14.281006316999999     19.892784019200001     15.300475483700000
O      12.638654304099999     20.476354099400002     13.245970346400000
O      12.136877904200000     18.470105643800000     15.082199663300001
Si     15.873446028800000     19.763090999199999     15.624748156100001
O      16.143771531300001     19.793303131999998     17.207524406600001
O      21.480299054600000     17.949860382899999     17.714360473500001
O      16.360792880799998     18.322445184599999     15.059467360699999
O      21.010246760200001     16.963903518399999     13.541697474399999
O      18.563656848099999     17.346151188499999     14.139617852600001
Si     16.973728020900001     17.353916634499999     13.912283282600001
Si     19.985721018400000     18.125312495700001     14.014925908900000
O      20.385475959899999     18.774419832900001     15.441425745600000
O      16.654885238199999     21.065257891400002     14.947517827200000
Si     21.147470487300001     19.302176041500001     16.787736157299999
O      20.151983244899998     20.192536564400001     17.792766390400001
O      19.875925461500000     19.288730037200001     12.868698290999999
O       5.309076862000000      4.679656826000000     18.711093974299999
Si     10.446588288199999      4.348845039400000     21.364979449700002
O       8.373179263800001      3.549089333400000     19.230244333500000
O       9.188349814200000      3.321948965200000     21.775321900000002
Si      7.853513437700000      3.238313127700000     20.745427448699999
O       6.607164180200000      4.297746807100000     20.998386075100001
O       7.387389021800000      1.673653780200000     20.660715485800001
Si      8.170144582900001      0.598587599000000     19.640226794099998
O       9.856703477000000      0.630524823600000     19.908657826599999
Si      5.988250259600000      5.483744101400000     19.979612578800001
O      12.789539006900000      2.429630694800000     18.379216331399999
Si     11.780965339600000      3.687530896100000     18.556074620099999
O      14.901218941200000      1.849080841600000     20.301305163700000
O      13.833855752200000      4.416608357600000     20.438141857400002
Si     15.108601952300001      3.390151002700000     20.761739089100001
O      11.148291584700001      3.746661877100000     20.037854911800000
O      15.182017807899999      3.331115577200000     22.422450140799999
O      11.808366345400000      4.769551252700000     22.252466204400001
Si     15.675040879999999      4.798252739000000     23.039287323200000
Si     15.741171169399999      0.888460302900000     19.268992442300000
O      19.719160449000000      2.080977435500000     18.763739520400001
O      17.311487032900001      1.226936043300000     19.359642218299999
Si     18.792951422900000      1.428472944200000     19.958768295100001
O      16.549530262699999      4.002109775100000     20.188983305899999
O      18.660779711499998      2.679178984300000     21.078890908500000
Si     17.944138919699999      4.208413610500000     21.100219992300001
O      17.253822060499999      4.849747379200000     22.486800993799999
O      19.080140305200000      5.323796146300000     20.676464627500000
O       3.128042036200000      8.733028668699999     21.237885964600000
Si      2.174672936300000      9.919847571500000     21.865132765700000
O       0.674738933800000      9.335815271800000     22.466074477799999
O       4.446179037900000      8.618646051400001     19.024363952600002
Si      3.715168205600000      7.658910710700000     20.140424103499999
O       4.810026099100000      6.469431685200000     20.572518508999998
O       0.657869309300000      8.774540866200001     20.057599696699999
Si      0.968944071800000      7.539019188300000     19.079251633199998
O       2.395057282800000      6.854455625200000     19.509582735599999
O       9.558165186400000      5.711063521800000     21.199098743899999
Si      8.989226343500000      6.526506425800000     19.904920765000000
O       9.937539846900000      7.891819821400000     20.041701914000001
O       7.351889715300000      6.482891728600000     19.792139561700001
O       9.595641920500000      5.832074816400000     18.555786815699999
Si     11.143863508100001     10.507586368600000     22.117524231099999
O      14.470204243000000      9.453507834400000     18.451394856200000
Si     13.132516075800000      5.492447260000000     21.508762775299999
O      11.468637420500000      8.936646691700000     21.937821133200000
Si     12.974082886600000     10.054221313699999     18.402771791300001
O      14.397141321900000      5.809881431000000     22.536672306500002
O      12.064574608799999      9.137628082899999     19.332838999100002
O      12.494772050200000      6.832715327000000     20.753996255299999
Si     11.496509165100001      8.102834567200000     20.502049373700000
Si     19.746209380000000      6.717550617400000     20.107403176300000
O      21.190787003200001      6.508696932200000     19.320647147599999
Si     21.088487514699999      9.193835949800000     21.207947592600000
O      19.982703290100002      7.966422635300000     21.215863044199999
O      18.646791430499999      7.268288374300000     19.051895742500001
O      20.651619095600001     10.754092326800000     20.752759084499999
O       1.738815145400000     11.229375169200001     20.905448311000001
Si      0.391785656600000     11.670322648699999     20.038448777399999
O       0.613511431900000     11.047401428100001     18.539380060799999
O       0.055129521200000     13.308622192500000     19.995446862200001
O       9.837471990299999     11.092558439499999     21.159860267900001
O      10.588417399800001     13.433659169200000     22.296217196400001
Si     10.838585730700000     12.460605565500000     20.996954030300000
O      10.937115353199999     11.084598524800001     23.638748383399999
O      10.835621854799999     13.147716225600000     19.528851515900001
Si     11.404741852400001     12.575741380300000     18.103319751299999
O      12.795152767299999     11.670603474300000     18.473413442799998
O      12.258944456600000     11.547765948400000     21.329931875300002
Si     21.363539133600000     14.797283349300001     19.251051917100000
O      19.943748131200000     15.903046461000001     19.159328020299998
O       0.732553055000000     16.187976064000001     19.724093990899998
O       8.053539373800000     20.538109357000000     20.276358326600000
Si      9.743990082300000     20.591304215800001     20.636836405600000
O      15.547710943400000     20.801779006099999     19.558609668999999
O      10.649677513300000     19.449411863300000     19.898638596400001
O      17.921658669100001     19.556919440700000     19.139291777000000
O      20.265504092000000     18.621625715800000     19.901752757800001
Si     20.931992881100001     17.301374209300000     19.128649312899999
Si     16.344739252499998     19.557419777400000     18.791546648000001
O      19.463298653399999     21.416539952600001     20.158392095800000
Si     19.477867037100001     19.974649058499999     19.271349690600001
O      15.813060645100000      4.928095492000000     24.653093411099999
O       9.340997463500001     12.897014050699999     24.723618282899999
Si     10.702724336699999     12.742179326500001     23.846213875699998
O       9.249736432000001     12.114036404700000      7.129368223800000
H       9.705012191800000     11.478993259199999      6.562942833200000
H       4.948609956200000      8.154480803700000     18.344366233999999
O      15.753905650200000     18.137557848699998     19.344441328300000
H      14.794414649900000     18.083695810599998     19.414220831700000
H      21.280130688500002     18.615676360599998      5.121810959800000
O      11.935576675100000     13.459055397600000     24.654127907100001
H      12.765997086300001     13.515933349000001     24.164427777600000
H       9.218986705500001     13.740484943100000     25.175592045300000
O       0.288319811600000     21.482554328900001     14.028055181899999
H      21.108117434499999      0.606588443000000     14.314937254500000
H      14.999541872100000      5.124040769400000     25.131908382500001
O      10.104279870599999     20.532687707899999     22.239868648600002
H       9.631140632699999     21.188081284199999     22.769069580800000
H      11.145668228200000     18.887071149600001     20.504248720500001
O       3.064898881100000     10.476889734800000     23.124266911199999
H       2.682603639900000     11.234888589900001     23.583501094900001
H      13.852166484000000     16.822522052000000      0.719052947800000
