# Supplementary material for: Ground-up generation of periodic slab models of dehydroxylated amorphous silica of varying roughness
Source: Phys Chem Chem Phys. 2025 Jun 26;27(28):15196–203. doi: 10.1039/d5cp01570g (PMC12232287; doi:10.1039/d5cp01570g)
Supplement: CP-027-D5CP01570G-s002 [file CP-027-D5CP01570G-s002.zip › ESI_Structures/Saturated/structure-number_27-alpha_0.04.xyz]

450

O      20.190499278800001      2.276687671900000     -0.002967620200000
O       1.106256660600000      1.314273298100000      0.505543676200000
O       0.368412698400000      1.238601112900000      3.866969419200000
Si      8.949012904600000      2.708928376300000      4.513781062600000
O       8.121422582999999      4.099695743500000      4.519281538500000
O       7.922023372500000      1.478116135200000      4.271101174100000
O      10.301956038600000      2.676746500000000      3.603192618300000
Si      7.487004586000000      5.165831293800000      5.678909520600000
O      11.892003691499999      4.251892716100000      4.864264499400000
Si     11.921273691700000      2.820842514300000      4.158044137900000
O      13.317180689700001      2.591829791900000      3.334575985100000
O      14.979152722200000      3.434026093300000      5.241516220700000
Si     14.834177640600000      2.296742162800000      4.103945556200000
O      14.719492236400001      0.785337816100000      4.651413874300000
O      11.905920591399999      1.642586118500000      5.313250860800000
Si     21.110154060900001      1.370868164400000      1.138315958600000
O      16.192113914899998      2.577613355100000      3.229930840900000
Si     17.682811400700000      3.233873425600000      3.074159667700000
O       0.074966415800000      3.836248884600000      4.361855209600000
O      17.779411634599999      4.913750775500000      3.166856004600000
O      18.899874372300001      2.658024034500000      3.931517281400000
Si     20.645918602599998      2.465301482300000      4.166225727400000
O      18.056771610300000      2.912467994300000      1.456218073300000
O      19.647874010700001      5.014952412600000      1.279753562700000
O      20.743487990799998      2.687057332100000      2.266415997900000
Si     19.576548330100000      3.390871965100000      1.118109075400000
O      20.719083719800000     21.499166529000000      1.947652597600000
O       0.560575409900000     10.420319814999999      3.086129831100000
O       1.377785656500000      6.323455966900000      4.091595489400000
Si      2.323370761100000      7.534981931000000      4.664894760900000
O       2.593975835200000      8.643486278799999      3.492963714000000
Si      2.180710313900000     10.170133295099999      3.018740789300000
O       3.708816416700000      6.889129683800000      5.257126427000000
O       2.536054852100000     10.357051401500000      1.427682343500000
O       8.421688421200001      6.517836596900000      5.579186270100000
O      13.814364384699999      5.845689523200000      5.503014363500000
O      11.080247537200000      6.595275827600000      5.446406849800000
Si      0.065191826200000      5.442567108000000      4.552028667000000
Si     20.832640359999999     10.704046286500001      4.136633010700000
Si     18.324850840100002      8.667533138200000      3.513557668300000
O      18.649596971299999      7.409058986900000      2.456708517200000
Si     19.059826013500000      5.836720782400000      2.669202264800000
O      20.261031579800001      5.948617489700000      3.727534886500000
O      17.557362680499999      7.888038414300000      4.750357174900000
O      19.596765761699999      9.643725918099999      3.875701303900000
Si      2.926814316400000      3.310921951900000      7.010647497800000
O       3.657814091500000      4.309460402000000      5.904830753200000
O       3.721174841800000      3.603587870000000      8.435512687199999
O       1.342212431000000      3.638134176600000      7.027239983600000
O       3.354690033500000      1.764708751200000      6.649715007600000
Si      3.922387136600000      5.069802802500000      9.155811629500000
Si      0.950767971600000      4.558338787000000      9.976250206100000
Si      4.096677307000000      0.678098908000000      7.643701961000000
O       0.678834492400000      3.016628598500000      9.598921733499999
O       2.514072421000000      5.161417165500000     10.011002888400000
O       5.191972130600000      5.266884846700000     10.181614789699999
O       3.002844857100000      0.164506340500000      8.710633221600000
O       0.524538778100000      0.123153533400000      9.632174679100000
O       5.262223633900000      1.482841333100000      8.506115508600001
O       7.566556818500000      4.169765589000000      6.993116847300000
Si      6.649670384100000      0.982475628300000      9.161381170900000
O       7.817830970400000      1.673111029900000      8.130992997500000
Si      8.517501085899999      2.999508965200000      7.585682307400000
O       9.576326285200000      2.535744717400000      6.232528789100000
O       9.607174870200000      3.747389265800000      8.507441767000000
Si      9.382871466599999      4.539374088700000      9.958505444600000
O       7.811694132400000      4.964551525000000      9.907817391700000
O       7.060159419500000      1.601569730900000     10.610081661300001
O      10.824806435699999      0.509914781800000      7.472066523100000
Si     11.200406228300000      1.887332588600000      6.755114273200000
Si     15.013736789899999      4.824473353300000      6.046133944700000
O      14.557809356900000      4.310777103200000      7.567512981300000
Si     13.045839324899999      4.077393646000000      8.146765887500001
O      13.155181537700001      4.020729348400000      9.742408777500000
O      12.161020474600001      2.754472707700000      7.673357744600000
O      15.803838103900000      0.234151633500000      6.898561936200000
O      12.129780343800000      5.263161629500000      7.443836781700000
O      20.346525733099998      1.878757459300000      5.692531277800000
Si      0.032305083800000      4.633468916000000      7.316529634400000
O      16.366614452299999      1.491896201800000      9.126010466600000
O      20.566447318000002      1.549022843300000      8.239447046500000
Si     17.087523501800000      0.834722808300000      7.769970663100000
O      20.080721243900001      3.899625896700000      7.319136060100000
Si     19.714565831700000      2.290941471300000      7.122021445200000
O      18.064272975900000      2.020755584800000      7.169248376500000
Si     21.223871259999999      1.586517994200000      9.805690290999999
O      19.566613441600001      1.375551478000000     10.415290821899999
O       0.253669014500000      5.425173957900000      8.737778695799999
O       1.646657531600000      8.362207980599999      5.889670767500000
Si      4.387624014000000      5.743747719600000      6.187213174900000
O       4.252435875800000      6.043349734700000      7.813637197200000
O       0.699049629500000      9.589823431399999      7.932061997000000
Si      1.263392885900000      9.847583110200000      6.428291652300000
O      21.485134004799999     10.433520954000000      5.603629731300000
O       5.951931029200000      5.625974405100000      5.623901865000000
O      10.243040871000000      8.719397339100000      6.563364704700000
Si      8.651109677899999      9.869397486600000     10.207335029199999
Si      9.931275132200000      7.281712263200000      9.236454987200000
O       9.592154150700001      6.542655582300000      7.798485219300000
O       8.747330406400000      8.332300257100000      9.583966270199999
Si      9.780034847900000      7.136145015500000      6.299895974100000
O      10.195939526600000      5.959935299500000     10.188324988500000
Si     12.230803722899999      5.528564817400000      5.814567902200000
O      15.349421547400000      7.875431700000000      6.356750720800000
O      12.886828202700000      8.335398964700000      7.128197988000000
Si     11.500237391300001      9.051843161100001      7.631955903300000
O      14.698869928200001     10.090191591300000      7.517624355900000
Si     14.454162891599999      8.479284874499999      7.573886633600000
O      14.835725385200000      7.882564053000000      9.064884778000000
O      11.248125841400000      8.232352749300000      9.051768583199999
Si     15.862065529900001      8.294630830799999     10.316027444800000
O      11.610240563000000     10.638536472100000      7.898468839700000
O      17.182706558400000      8.888500397800000      9.522354416600001
O      17.780539679099999      7.544352415100000      7.318633203500000
O      17.256453825700000     10.147592950600000      7.019246487000000
Si     16.816043399800002      7.232919696300000      6.030382804200000
O      16.436917157800000      5.609199177000000      5.934474938300000
O      21.094916052399999      9.423399751800000     10.256363426400000
Si     20.862995842000000      9.990335870199999      8.765003791900000
Si     17.913279293900001      9.025205410700000      8.049808681500000
O      19.477364275999999      9.350472622500000      8.208302610800001
O      21.431456398700000      5.781742091400000      6.147453341000000
O       1.052245935200000      1.107563684700000     13.829494910099999
Si      1.781891084800000      0.628216495000000     15.199562679700000
O       3.328694493600000      1.161044443400000     15.304296075300000
Si      4.866016938700000      1.068872670300000     14.775285310899999
O       5.029214784300000      1.195168265700000     13.082866689999999
O       0.249523327300000      1.651993564200000     11.492030982299999
O       0.194549482400000      4.937042568000000     11.382577260900000
Si      8.032361621100000      1.196415153700000     11.855705966200000
O       6.960368835200000      4.774724824500000     12.266016008099999
Si      8.084961407600000      4.048289279400000     13.185322688699999
O       7.293452951800000      4.039676267500000     14.592729126000000
O       9.636779354100000      4.641216721300000     13.190858407400000
O       8.150109494300001      2.488662859100000     12.785475438100001
O       9.574791071500000      0.804426419100000     11.340323760100000
O       9.949018095800000      3.425426636700000     10.959431735100001
O       7.493206141300000     21.476128926400001     12.770439039199999
Si     10.611188878200000      2.039117107300000     11.562162107600001
O       5.783939093200000      2.122432580900000     15.671761740499999
O      10.864900485300000      2.349119664200000     13.193829093600000
O      12.548558402899999      4.024908162100000     12.254418609400000
Si     13.201373743600000      3.039053312100000     11.062652700899999
O      14.645123595799999      2.267788847700000     11.101078643299999
O      11.736040780700000      4.630524932500000     14.679076457300001
Si     11.201265417000000      3.981735722200000     13.300367657100001
O      12.079284340299999      1.815869659600000     10.871570337800000
Si     16.225316682500001      1.921047767000000     10.677739271900000
Si     21.381193472500001      1.806417434300000     12.977494682600000
O      19.728433814500001      0.951867214200000     13.026877183400000
Si     17.715980414699999      3.655353918600000     12.599529722400000
O      19.188176785600000      4.148845401400000     12.131590187200000
O      17.745573034700001      2.435710307100000     13.744645155800001
O      17.151673794000001      0.794716694600000     11.516026110500000
O      17.003875307900000      3.275481670100000     11.170065803300000
Si     18.778223911200001      0.511078196600000     11.461474373500000
Si     20.671882213000000      4.638016349600000     12.593781105000000
Si     18.539365387200000      1.068398662800000     14.301953081200001
O      16.870880191800001      4.978655861400000     13.084034358100000
O      21.203512351899999      3.354846596900000     13.503643736600001
Si      4.055953235300000      9.172059847500000     13.364528833400000
O       1.110833173800000      9.937447250900000     12.368529646300001
O       3.947599869500000      9.544670708700000     14.935670417300001
Si      6.630169441700000      5.562182014000000     10.887341379000000
O       5.525574262000000      8.784986078799999     12.854991110900000
O       6.789365051200000      9.948524435400000     15.182575579900000
O       7.475805924300000      9.698053976200001     11.320130208300000
O       6.843921387800000      7.121692623200000     11.300838145500000
Si      8.182590974100000      9.887252558700000     14.346605178900001
O       8.088534086299999      8.495743321400001     13.459222695399999
Si      6.954886569800000      8.447986671000001     12.227793078099999
O       9.378892416899999      9.822452150600000     15.472818307300001
O      10.168643582700000     10.261624904800000     10.660483320299999
O      15.547164567899999      6.967663745500000     14.054796995800000
O      12.857502788500000      7.234079890900000     14.666316517700000
O      15.145277172800000      9.403418653799999     11.260073218100001
Si     14.451833487500000      6.967295950700000     15.226865338700000
Si     12.323514522300000      5.861758902100000     15.544425253200000
O      12.862223811600000     10.748081129599999     11.339310819300000
Si     21.079452085600000      9.779538081800000     11.830939371300000
O      16.231595074099999      7.095424719700000     11.403210532299999
Si     16.679603857899998      6.590125143800000     12.907613935000001
O      20.482171224500000      6.014337937600000     13.451266281100001
O      19.961804639800000      8.010134495799999     15.074751723400000
Si     19.701751138700001      7.438537672400000     13.551537842400000
O      18.106262116100002      7.286753806300000     13.274048847300000
O      20.319757713900000      8.544859893300000     12.543170491500000
O      19.041824033499999     10.423263163600000     14.701470764400000
O       0.666451882000000      1.152107300100000     16.340766710899999
Si      6.812481522300000      3.341659610700000     15.958442610200001
O       8.332202733800001      3.217694418700000     16.825044109200000
O       6.406892449900000      4.676103480500000     16.998113707800002
Si      8.109680665699999      4.876638339400000     17.185303275199999
O      19.413944023199999      1.422091535800000     15.663269779700000
Si     20.634792394300000      0.462950406200000     16.254590224600001
O       5.047883209100000      9.302101442200000     17.292209593500001
Si      4.004119409800000     10.362671281600001     16.325990237399999
O       2.480964168500000     10.867305949300000     16.646943891900001
Si      6.337405690700000     10.241882968300001     16.724258515199999
O       9.650162402399999      8.255548629500000     17.556653782900000
O       8.666415152000001      6.068462046100000     16.041738621200000
O       9.087983162300000      5.589062412200000     18.363718993599999
O       7.742320839600000     10.201121495000001     17.574842108500000
Si      9.762158212299999      6.686018407200000     17.161367347500001
Si      9.296886915600000      9.803193426600000     17.108991715399998
O      13.930379156200001      5.519463506300000     15.995261946099999
O      11.285927161700000      6.297303846800000     16.720208768799999
O      15.417537154600000      9.307351496200001     18.862684060500001
O      14.841367295200000      7.953900310100000     16.460116171599999
Si     15.543078319599999      9.176319662699999     17.209425466399999
Si     16.423884953900000     10.253845811000000     19.789418633099999
O      14.941439544300000     10.569356370800000     16.657244300799999
O       0.169058314500000     10.001194726300000     15.490748826000001
O      17.971457263800001      9.860326509600000     19.278238447400000
Si     18.199117812600001     10.078036712599999     17.660342762999999
O      17.143007617599999      9.097844137499999     16.855385729300000
Si     20.112466675299999      9.557067811400000     15.574713620900001
O      19.688922919500001      9.705283662099999     17.171439047100002
O      16.155001819399999     10.062745604800000     21.374420886700001
O       3.033677944300000     11.266498690500001      3.899609356300000
O       1.574243423700000     15.852124566500001      5.368102638700000
Si      3.394829725800000     11.865336205400000      5.382216896600000
Si      8.594399967599999     12.569374834300000      3.395613587100000
O       8.898635323500001     14.169244746900000      3.030826001000000
O       7.455732327900000     12.567808124200001      4.552676504200000
Si     10.315083237000000     14.801783881600000      3.554985732000000
O      10.115234204500000     11.915741036700000      3.709560656000000
O       7.971883402800000     11.902937651400000      2.028719567500000
O      10.350480610300000     14.731765800200000      5.146865036600000
O      14.314577144299999     13.933629787699999      4.860973448700000
O      13.059133583800000     11.927241696299999      3.616261718300000
Si     14.002912295500000     12.331341642400000      4.922532556600000
O      11.550719386600001     13.961829720600001      2.886957066800000
Si     11.582520493900001     12.287726300299999      2.986256951900000
O      15.396968229800001     11.433725290300000      5.234908213100000
Si     20.685179179999999     13.777126435700000      4.812670500000000
O      20.427769538500002     12.314001394700000      4.100306372900000
O      21.206485115200000     15.012261960200000      3.798951106100000
Si      0.431447204700000     16.447148577000000      4.339231233600000
O       1.348338051300000     17.527665481500001      3.399838991700000
O       1.338525228400000     20.238479441399999      2.869204260800000
Si      2.101550005200000     18.983720314199999      3.656238059500000
O       3.710726602000000     19.205305720799998      3.222592096600000
O       1.953322238100000     19.302666253000002      5.251218225200000
O       5.220595597500000     18.833710125300001      5.285171072400000
Si      0.115976198400000     21.212334020800000      3.417118123600000
Si      5.189081328200000     19.494976731500000      3.842231633300000
O      10.430346653100001     16.369461282600000      3.073819964700000
Si      7.943298511400000     19.098577091300001      2.854164767600000
O       8.978278862000000     18.489313979999999      4.280218036600000
O       6.387459520000000     18.714120085400001      2.909154624800000
O       5.843523911100000     21.060495168700001      4.023645335400000
O       8.166683082800001     20.711463838699999      2.895139395300000
Si     10.129809883000000     17.902005460200002      3.032237970000000
O       8.977017281300000     18.311758305700000      1.840059488200000
Si      7.447156897000000     21.410502656799999      4.255898063300000
O       8.087508319599999     20.646702089200001      5.538689509900000
O      14.360761226299999     16.768874047200001      5.051519458500000
O      11.427974981600000     18.855929550599999      2.968630057800000
O      21.102925022499999     20.429800587199999      4.789741406500000
O      20.635174667000001     17.295448705700000      4.896617520100000
O       5.028726929000000     11.912029540300001      5.582313925700000
O       2.901847085800000     13.413619506700000      5.567000154200000
O       0.257061482100000     13.597549751600001     10.111771093900000
O       2.071299547100000     14.795943902699999      7.710480518100000
O       0.351063810000000     13.605896271900001      5.968218184300000
Si      3.060636070400000     15.334832736599999      8.897498671099999
Si      1.759181014300000     14.418680708400000      6.174495670600000
O       4.569958372800000     15.039690072400001      8.444372976700000
O       2.693084109000000     14.543543631400000     10.274316451200001
O       2.558458513400000     10.864869548300000      6.404838799800000
Si      6.458868279800000     12.684459670100001      5.842742295500000
O      10.280865513100000     15.169571968600000     10.152618819900001
O       6.164603891400000     14.206634255799999      6.403319195200000
Si      6.101247478400000     14.832714930200000      7.957331972200000
Si      7.763287543500000     12.410592107599999      8.528507247100000
O       7.368718406800000     11.963022282200001      7.008109827700000
O       9.173388598500001     13.169176216500000      8.853301288100001
O       6.667621667500000     13.592869027300001      8.910016203000000
Si      9.917340408599999     13.597425324000000     10.240589975500001
O       7.942846420800000     10.969850561599999      9.254957906700000
O      10.213833993400000     15.643296259600000      7.531839227700000
O      13.035668405199999     11.860996957999999      6.116017897900000
Si     14.130502455000000     15.297876944400000      5.791322852900000
O      15.099420277400000     11.729215015699999     10.189901483400000
O      12.612109132500001     15.258723772700000      6.383139342800000
O      15.173674342500000     15.197043319600001      6.996640204200000
Si     12.273432571100001     12.087598240600000      7.510177679900000
O      13.351928413100000     12.686630202500000      8.559871542200000
O      15.554784304100000     14.163984368900000      9.361255740200001
Si     14.939302602400000     12.728333138000000      8.946328473099999
Si     11.112685125000000     14.711676750400001      6.587074199800000
O      11.126178248000000     13.199584435700000      7.212050667300000
O      11.284131710600001     12.662916814700001     10.355353571300000
Si     16.170726745000000     15.247246099700000      8.267892886000000
O      15.899218132600000     12.324043391100000      7.679115885100000
Si     15.860980005400000     10.975924187000000      6.774781427300000
O      19.338251920299999     14.263506225000000      5.635731382000000
Si     19.156867470600002     14.913997175100000      7.146417936800000
O      20.755119781099999     11.594925102600000      8.692452542200000
O      17.639664035300001     14.890041466500000      7.655692610200000
Si     20.459133807299999     13.045958451700001      9.327374824800000
O      20.062944913700001     14.054729407800000      8.167024884400000
O      19.192407996600000     12.880475576400000     10.381440297199999
Si      0.587676001200000     19.862524360599998      6.011365639100000
Si      1.550189233700000     20.905232737300000      8.659470902200001
O       2.847591067800000     16.912578382500001      9.218020877900001
O       1.805680187900000     19.352195266999999      9.141386209500000
Si      3.167763759900000     18.471303462600002      8.931096191900000
O       3.660113681600000     18.590657925199999      7.370674415400000
O       4.345839917700000     19.115201019699999      9.853609926500001
O       1.025256839600000     20.970196572300001      7.097661335500000
Si      5.037439891300000     19.307836793600000      6.854243895000000
O       4.794130046700000     20.940124527199998      6.855822569700000
O       6.851865068400000     16.256079494300000      8.033715219799999
Si      9.071472634599999     19.349337679600001      5.901249821500000
Si     10.222041470300001     16.359964953100000      9.004997439600000
Si      5.842655354000000     19.605354727500000     10.251057209100001
O       8.913739262200000     17.247379095399999      9.172759877900001
O       8.553164552200000     18.399087488900001      7.006695704700000
O       6.283127314300000     18.775621497900001      7.639806238300000
O       6.484582449900000     20.891151831100000      9.409861519900000
O       6.895682168200000     18.397445994600002      9.967159241899999
Si      7.470424752800000     17.771381019100001      8.423059244299999
O      10.616721971700001     19.861181981600001      6.006743162500000
O      14.769205567000000     19.627978143600000      5.319978184100000
Si     14.413062489600000     18.139471331100001      6.062782464900000
Si     12.571230311900001     18.299987829100001      8.358559215600000
O      13.956568817400001     18.380954550799999      9.123885900699999
O      12.875295261800000     18.152639958999998      6.731006712200000
Si     15.607186907299999     18.131480847300001      9.023151913200000
Si     11.666714338900000     20.614837103399999      7.059144172200000
O      11.782026772700000     19.780973480800000      8.435076266899999
O      11.600099585500001     17.221960025500000      9.061296391400001
Si     14.646646448900000     21.164422040500000      5.888727869200000
O      15.471343008200000     17.924114002800000      7.183308013500000
O      13.108255428800000     21.125296472700001      6.507827894500000
O      16.179458771099998     16.573808370799998      9.144387864600001
O      21.406487041300000     18.656140306499999      6.882560545000000
O      18.164526343399999     21.136044922000000      7.972997105800000
O      18.825713678600000     18.788609028100002      6.704673142100000
O      19.467865220499998     19.105281654700001      9.265878461200000
Si     20.096566352000000     17.780865683599998      6.403675363500000
O      16.899515460500002     19.119953300500001      8.679615823600001
O      19.795484417299999     16.413855995199999      7.205191364300000
Si     18.322901940800001     19.502385453199999      8.125871154200000
Si      2.100016842700000     11.199017037300001     12.717933446100000
O       1.753460502100000     11.702104362200000     14.236405638400001
O       2.003849364600000     12.452717361700000     11.723092493199999
Si      1.488580467700000     13.868494202600001     11.119519755200001
O       1.035806682000000     14.849837476499999     12.359917453200000
O       3.598047644300000     10.561168659100000     12.591647360600000
O       8.329231260000000     11.243789155000000     13.444466522300001
Si      9.352050176900001     12.418574467299999     12.962550750800000
O       9.457998489000000     13.568606714500000     14.130560289000000
O       8.993946326700000     13.196307241400000     11.563161063400001
O      10.819126711299999     11.680958711000001     12.760049045100001
Si     10.721810256300000     13.975485840499999     15.053728368900000
O      14.263577075000001     12.502015103200000     15.043406725800001
Si     15.492474309800000     12.621352322500000     13.949285780600000
O      15.031878911200000     11.639756730300000     12.748288740000000
Si     12.802300951699999     15.104800824700000     14.837975835100000
O      12.192280737300001     13.598885285900000     14.304406617200000
Si     11.333856414800000     11.277775911399999     11.247194196500001
Si     15.461263906699999     15.792597182800000     13.756611887200000
O      15.750910099500000     14.161843496300000     13.572841639400000
O      11.188824474400000     15.610158479700001     15.199039226900000
O      13.765632169800000     15.871374022199999     13.801918536100001
Si     14.490357441200000     10.891818407400001     11.417764134500000
O      21.384662135500001     14.531229845900000     14.818160329299999
O      20.456534255800001     11.243735473899999     12.064711724500000
Si     18.350749121900002     11.879721548499999     14.439321413300000
O      16.763047920399998     11.990627123599999     14.806024794000001
O      18.219345079000000     12.190160361900000     12.826255531199999
O      20.138282547100001     13.909940432400001     12.590796125200001
Si     21.163659394700002     14.963975937200001     13.254183753600000
Si     19.536584434500000     12.569224376299999     11.946922864599999
O      19.316286573599999     12.921544829700000     15.213728896599999
O       0.337580705600000     18.530288656800000     14.171329777900000
O       1.846966556100000     20.482222104200002     15.257698413900000
Si      0.427668622800000     19.617779715400001     15.363565351900000
O       5.536710078400000     20.972464001799999     14.662696427500000
O       5.582333513700000     20.091483101200001     11.840918010299999
Si      5.885881041100000     21.172042265599998     12.997019672100000
O      15.685593254400001     18.515479160600002     10.743185403500000
O      16.091591685099999     16.559143228100002     12.487605686500000
O      15.993254730700000     16.449961078699999     15.091602730300000
Si     16.626244502599999     18.003866439999999     11.900174260000000
O      16.723498687300001     19.134574403700000     13.096791452600000
O      19.231391859500000     18.761637280399999     13.917385869900000
Si     20.535752571600000     18.064337246400001     13.270580643600001
O      20.683228056600001     18.527840804099998     11.686026978399999
O      20.534504291600001     16.443355380500002     13.261165472500000
Si     17.764987798500002     19.373643989700000     14.328593606300000
O      18.171136121200000     17.857939141900001     11.299801810700000
O      18.920171721700001     20.435129961600001     11.458463329700001
O      17.877380923600001     21.101623847399999     14.433927378600000
Si     19.297835697099998     18.948705715799999     10.879946582400001
Si      1.185162125400000     11.274372127600000     15.692215937000000
O       5.202189839900000     11.563629998800000     16.464701504099999
O       0.297671499500000     12.471271135000000     16.353156128900000
O      10.346819257600000     10.884713748899999     17.729933679399998
O      10.534033513300001     13.226651573100000     16.493234181100000
O      13.570503210300000     14.889045348600000     16.250424434700001
Si     12.594188908200000     13.928308061099999     19.775834278600001
O      12.760156495900000     11.906332455399999     17.113771312600001
Si     14.235616814400000     11.985174536000001     16.550250120200001
Si     14.566367824200000     14.889608321100001     17.499425100400000
O      13.687519835200000     14.709427336899999     18.845451657500000
O      15.312666495500000     13.163190946800000     17.382049872100001
Si     11.229833831700001     12.260370700399999     17.588083940299999
O      11.432573031900001     13.055848274600001     18.983995492599998
O      16.306359263499999     11.889597489400000     19.486764654100000
O      15.649021701000001     15.999358975400000     17.476989675900001
Si     16.832964174400001     12.699555698899999     18.156879099000001
O      17.669261367600001     14.036230614200001     18.339927192499999
O      20.120651710800001     14.352091178500000     17.221563772500001
Si     20.648749948199999     13.558144230000000     15.898336819100001
Si     18.766053021899999     15.136061167099999     17.695752733599999
O      17.738600766899999     11.636674980800001     17.308035196799999
O       0.187229990100000     19.053320018400001     16.874733580000001
O      19.086803268099999     16.228112122700001     18.849195811600001
O      17.263485413800002     18.539744967899999     15.600674977300001
O      17.207169503399999     17.855807749099998     17.924050646000001
Si     20.867901433499998     19.725795482500001     18.162734571100000
O      18.106802998199999     15.900208076200000     16.420605825100001
O      19.642466463200002     18.819066258500001     18.607022303400001
Si     18.443547701000000     17.779387977799999     18.948188691999999
O      20.322212592900001     21.238609208600000     17.677834796100001
O      20.738836910900002     20.753357761699998     15.126852882600000
Si     16.852640217600001     17.036464427700000     16.439470707400002
O      11.882704690600001     15.139919757900000     20.625113823600000
O      13.346782178200000     12.784296254399999     20.694805934700000
H      14.112592441400000     13.104155994699999     21.186646853999999
H       3.468974484600000     10.273229516100001      1.203549157300000
O       3.130611592300000      7.866289143800000     13.014598833799999
H       2.206162574100000      7.926676960300000     13.281748523199999
H      11.136731740900000     14.869417057200000     21.172665127100000
O       0.358281423900000     19.864285141100002     19.459532393500002
H       1.159132071000000     20.380887213299999     19.315100486100000
H       1.696734880100000      0.650856091800000      0.885818875700000
O      17.999381979300001     18.128219404900001     20.489035857400001
H      17.173858995600000     17.719091467999998     20.770512545900001
H      16.029277029399999      9.161566417000000     21.692927244800000
O      17.279682761600000      9.701568775100000      2.781794287000000
H      16.435627765100001      9.312466805900000      2.525442793500000
H       7.704196720500000     10.980407638999999      2.106953956500000
O      11.514732394799999     11.557810880800000      1.514650962100000
H      12.357526716700001     11.530670397000000      1.046760525100000
H      12.291268639200000     18.485915990399999      3.195922845300000
