# Supplementary material for: Ground-up generation of periodic slab models of dehydroxylated amorphous silica of varying roughness
Source: Phys Chem Chem Phys. 2025 Jun 26;27(28):15196–203. doi: 10.1039/d5cp01570g (PMC12232287; doi:10.1039/d5cp01570g)
Supplement: CP-027-D5CP01570G-s002 [file CP-027-D5CP01570G-s002.zip › ESI_Structures/Saturated/structure-number_28-alpha_0.05.xyz]

459

O       4.264108794800000      1.202605192700000      4.963125382100000
O       6.507947822800000      0.133023706200000      4.108979567600000
O      16.990136276000001      3.844569846900000      5.624505352300000
Si     18.055428090300001      5.049272399900000      5.913891840900000
O       0.128261333000000      9.875213901300000      2.670078127800000
O      16.180932501299999      8.465501961499999      5.390864538600000
O      18.943893285600002     10.118981358099999      2.495146591700000
O      20.226291301200000      7.726344312400000      3.402407708400000
Si     20.255181921599998      9.325131996800000      3.245389084400000
O      19.768120567400000     10.102752692499999      4.783195584400000
O      21.179859239799999      5.845517982300000      5.188423662500000
Si     19.930445017499999      6.783835978700000      4.741293532200000
O      18.615836526199999      5.801650721900000      4.519061131400000
Si     16.656919930800001     10.023307556000001      5.687482807600000
O      19.640916083699999      7.830211736200000      5.944525473700000
Si      4.856590205000000      4.597277449800000      8.637961650699999
O       4.557215189300000      4.693808763200000     10.228691980700001
Si      4.577906730300000      3.520144619800000     11.362397785400001
O       3.039162596300000      3.206283646100000     11.696587670100000
O       4.328027636600000      0.531243843100000      8.915946120999999
Si      1.896519217600000      4.450097401700000      8.497024187099999
Si      1.649036657300000      4.024488077400000     11.320590294500001
O       1.626327206800000      0.962702801800000     11.202656771999999
O       1.688634505100000      2.833777352600000      8.619596950400000
O       1.700111296900000      0.361257503200000      8.784735222800000
O       0.482759887900000      3.048764510400000     10.828424096399999
Si      1.019858533900000      1.705357401900000      9.707777624300000
O       3.397233616000000      4.926013633900000      7.898976086300000
O       1.844590925300000      5.078916481900000     10.029216530399999
O       0.662319247700000      5.005948948700000      7.526088734100000
O       5.169481242900000      3.040651116500000      8.228193028000000
O       5.362064010600000      2.211124240800000     10.732445981000000
Si      0.679266726600000      0.459945869900000     12.388140516300000
O       5.337853900000000      4.210183162100000     12.637420129000001
Si      5.406235020900000      1.707923760500000      9.163174009400000
O      10.404113303200001      1.168821451200000     12.035121217900000
O       8.682364833299999      2.316160404800000     10.485862394500000
Si      8.771463560700001      1.105616482800000     11.646003394199999
O       8.744312335500000      4.937421673700000      9.652404468600000
Si      9.637874059700000      3.654841310600000     10.179694338199999
O       6.904378481900000      1.159640525400000      8.670995149900000
O      10.534469477700000      3.782155529800000     11.584591087300000
O      10.873585353699999      3.410270363700000      9.088315477500000
Si     13.914909149800000      0.957410385200000      7.404973913800000
O      12.923511055400001      1.975958977500000      8.184527864300000
Si     12.478630838899999      3.416306243500000      8.822652687100000
O      13.515458483800000      3.725658436300000     10.046033474900000
O      15.368672446200000      1.946258297700000     11.124869009199999
O      12.787765338000000      4.674826039000000      7.739625722300000
O      14.722728141499999      1.970541157700000      6.266266540000000
Si     14.228910467700000      3.015638891300000     11.386230284000000
O      15.358827590800001      4.202872275100000      7.605333701500000
O      15.199723348999999      0.338948540500000      8.229406479200000
O      12.887366396199999      2.294273976100000     11.988481971600001
Si     15.963546377500000      3.010886430000000      6.689499732900000
O      14.972625166600000      4.221273899100000     12.311020196999999
Si     11.320388799900000      2.522759773300000     12.349060058099999
O      17.290278494300001      1.026204275900000      9.887980774400001
Si     16.811432598700002      0.735134048800000      8.387264405600000
Si     17.146637873300001      1.746489456700000     11.382605067000000
O      19.070442626999998      1.568994027300000     11.577046547200000
O      17.023266447200001      2.118987190100000      7.527733190000000
O      20.892078428400001      1.199003922000000      9.516713305500000
O      17.386126221900000      3.386378377500000     11.685430339300000
O      19.417491480100001      4.657129732600000      6.748609792600000
Si     20.032394594500001      0.345127247800000     10.567677355600001
Si     21.067405515299999      4.659736540500000      6.386418782300000
O       0.540542914600000     10.226671316299999      9.481837099800000
Si      0.254953714700000     10.070146071000000     11.104361068099999
O       6.264278364500000      5.495171032700000      8.542874998500000
Si      7.371783081100000      9.092670774300000     10.179571756300000
O       6.926874821000000      5.779786350300000     11.189717553700000
Si      7.406076274100000      5.969937749900000      9.659432446600000
O       8.884026309699999      9.358367909400000     10.810649418900001
O       6.193038203800000      8.706947180400000     11.220441947799999
O       7.596776431100000      7.617839535400000      9.381090969200001
O       6.847135065600000     10.618913346799999      9.629050222500000
Si     10.121425801199999     10.319645808500001     10.352075237399999
Si     14.263133787299999      5.389543323800000      7.791839855500000
O      15.484760337100001     10.638121286600001      6.715141715000000
O      11.223851642700000     10.511166691700000      6.486098857600000
O      14.579872701299999      6.545038670000000      6.594492832800000
O      14.495599935500000      6.231581696500000      9.179444103700000
Si     15.450325654900000     10.001360118799999      8.231551664500000
O      11.684633430300000      9.713169543099999     10.237528151099999
Si     16.011402879300000      7.310317635300000      6.572522594500000
O      14.094596070200000     10.100125705400000      9.007371260399999
O      16.060247728800000      8.271556895900000      8.018110581400000
O      17.238135443499999      6.287317811300000      6.675319594200000
Si     19.492896479900001      9.329897217299999      6.530539165700000
Si     17.599059466300002      8.774568689500001      8.943311141700001
O      16.828248179999999     10.290588306500000      9.119022484300000
O      18.026907455200000     10.120592721800000      6.516561811700000
O      17.503620747300001      7.874351974500000     10.226170679000001
O      20.842533827200000     10.052291654199999      7.103721354400000
O      21.500613206200001      8.547300859600000     11.638914558500000
O      18.972903027899999      8.678176379900000      8.209045095900001
O      16.832399769900000      6.088306092800000     11.954179995300001
Si     17.549113868500001      7.501427694600000     11.814106783900000
O      19.099815022400001      7.528381512700000     12.217154695800000
O       1.300239577200000      4.748694330200000     12.742398365900000
O       0.055191242100000      4.349412121500000     15.090308448500000
O       7.547634333600000      0.072455660000000     15.395030938300000
Si     10.514858491300000      2.972522577600000     15.211727096500001
O       8.007035957099999      1.440354129300000     13.049609962100000
Si     10.511740727499999      2.952092232100000     18.063694131399998
Si      8.086075645099999      1.424938442800000     14.678687457600001
Si      7.872604154500000      4.301368586500000     15.098274709100000
O       9.623198330599999      1.592525753300000     15.218321652200000
O       9.316841651400001      4.066439222200000     18.033051393499999
O       7.257425067300000      2.776896446900000     15.138506847100000
O       9.505639386800000      4.240008220500000     15.050195023700001
O      10.309911092500000      1.292312935500000     18.155724523400000
O       7.426771198900000      5.060683621400000     16.467144009900000
O       7.465331440500000      5.127427650900000     13.773680736099999
Si      8.390826453100001      5.407763622100000     17.757350251700000
O      15.355535314999999      1.202957493600000     17.325757411000001
Si     14.095621556099999      1.347532183300000     18.378209052999999
O      11.332054079100001      3.122988836700000     16.625656307300002
O      11.477705008899999      2.912661761500000     13.926626184000000
O      12.771013229699999      0.378496995500000     18.212930931199999
Si     21.397181512100001      4.864281262100000     13.532985577000000
O      21.244313129599998      1.582583221700000     13.215315734800001
O      16.768087638400001      0.485974113700000     15.304284184000000
O      16.844576181000001      3.074748996100000     15.927414607299999
O      17.255518869300001      4.653023893300000     13.995856462300001
Si     20.787034024000000      4.276504673800000     16.544031895800000
Si     16.716618102000002      1.541910117100000     16.537083889000002
O      20.227995605600000      0.415697014000000     16.483611489200001
O      18.846896969500001      2.523736802300000     14.215338689599999
Si     18.080313025100001      3.730114786400000     15.074876892200001
O      18.088345488300000      1.528148474700000     17.434764908999998
Si     19.699215363400000      1.458138340600000     17.618727106700000
O      20.578248802099999      2.868264516600000     17.382775422800002
O      19.185784326299999      4.543179899900000     16.018351037799999
O      20.268734792299998      3.986218447200000     12.716347555200000
Si     19.871642842499998      2.391664012200000     12.940305110300001
O      16.964006895699999      0.704579096900000     12.652566585900001
O      19.856075688099999      0.782962047800000     19.152372101699999
Si     16.578792793200002      4.549968751500000     12.503875516500001
O       0.333921763400000      5.302711278100000     17.486337824800000
O       2.412547742600000     10.018561060600000     17.306694415399999
Si      1.335198253400000      8.806262945900000     17.191886993299999
O       1.901269320700000      7.382466756600000     16.430806025399999
O       2.905342364200000      6.306299515400000     18.694238728300000
O       0.837689313200000      7.914298662800000     18.551974393999998
Si      1.457917487000000      6.471422633800000     17.825551816600001
O       4.624617526200000      9.260471347499999     13.341305577100000
O      21.445783112200001      9.312237325900000     16.511575979900002
O       8.346392553099999     10.652285945899999     15.287462463300001
O       5.632447813500000      7.475331627200000     18.517525913299998
O       9.080474744100000      6.842438729500000     17.381973093599999
O       7.273601232900000      9.156235302900001     13.498214134099999
O       5.682920716900000      6.908744130500000     13.151303267899999
O       8.883707274700001      9.775635623099999     17.571861047100001
Si      9.675775865000000      8.335206268500000     17.795985554400001
Si      5.949493296500000      8.463980066500000     12.816383431800000
O       7.442520202700000      5.548234286800000     19.079871930900001
Si      6.353474373200000      5.487842945300000     12.671599489100000
Si      7.501304890700000     10.718104533200000     13.950021598599999
O      11.091149648900000      8.527060552400000     17.029039269599998
O      13.266048847600000      9.538558200000001     18.359130637600000
Si     12.126688962999999      9.804473247600001     17.248108137199999
O      12.528684357300000     10.327430707500000     15.719998863200001
Si     20.849728517500001      9.935007689100001     15.164806275900000
Si     16.721087690099999     10.336156490500001     12.728222631000000
O      20.455556036800001      8.867276642600000     14.046817472800001
O      21.076551538099999      6.455639708500000     13.443430302800000
Si     20.565246859500000      7.829778278800000     12.812758313700000
O      16.802209640600001      8.727066768500000     12.611263535399999
O      14.674086159800000      0.978547224400000     19.868289636000000
O      15.992965376600001      0.651262485300000     22.172803878400000
Si     15.918566581100000      0.277906362800000     20.590364825799998
O      17.333532303399998      0.650747104600000     19.796799215499998
O       3.739476649600000      8.662709854599999     19.932540734600000
Si      4.165030434500000      7.149360624700000     19.357542231899998
Si      4.712430374000000      9.902344628500000     20.395100028300000
O       5.096796226700000      6.282850094800000     20.524083141999999
Si      8.884397970400000      8.655470724100001     20.628604279400001
O       7.639287634400000      7.543156152100000     20.741703624800000
O       9.861704227900001      8.169981294799999     19.414433768399999
O       8.080678999500000      9.989090446500001     20.108973892600002
O       9.930067303300000      9.086316116200001     21.852300371399998
O       5.862185907300000      9.438454852300000     21.557169865199999
Si      6.581502420300000      6.746826255400000     19.783467371299999
Si     10.892956533300000     10.517573333100000     21.627671641500001
O      11.926067262400000     10.108147325899999     20.456519946400000
O       0.883005734400000     11.071983440100000      0.497536441200000
Si      0.825380031000000     11.280847911900000      2.116148429900000
O       3.352075246000000     15.721898679400001      4.685889747000000
O       2.578921293400000     13.025783600300000      5.375429670000000
O      21.326004642299999     12.571030835300000      5.115235403200000
O      21.423278515700002     12.608714886600000      2.472135069500000
O      19.094047541999998     12.613623287199999      3.747721192400000
Si     20.657877723900000     13.267166845900000      3.752363698200000
O      20.848158444900001     14.844119206500000      3.832494537700000
Si     18.564433172699999     11.096768674400000      3.805530218500000
O      17.023870347700001     10.889134594000000      4.312604412400000
O       1.116619537900000     16.670415811700000      4.008939052800000
O       3.688793455900000     17.950269974600001      3.328290364500000
Si      2.598868563100000     17.224484022500000      4.368793736600000
O       2.551895080400000     18.236635201300000      5.633699250200000
Si      5.268546221700000     21.436054825700001      5.171631391100000
Si      5.057817838100000     18.729961360400001      3.889138436800000
O       4.547909460600000     19.992812434499999      4.782217825500000
O       6.242349783700000     19.322909823500002      2.889431146000000
O       8.533535139600000     19.967874530900001      4.487088477500000
O       5.918491963100000     17.618523586100000      4.752931230300000
Si      7.394529415600000     20.436301972999999      3.402618923800000
Si     21.389495415599999     15.950191563800001      5.129068088000000
O      21.155130221400000     17.509423626099998      5.764583129500000
Si      2.889469367400000     14.641919509299999      5.750494034300000
Si      1.048854695900000     12.955014329400001      6.063059590400000
O       4.176101403900000     15.220211003599999     11.787390938000000
O       1.687419003700000     15.814241798499999     11.227798707000000
O       2.125745743400000     13.197646473700001     11.090598702199999
Si      0.967970592000000     14.371129344200000     11.116683962000000
O       1.063980886800000     12.041132077800000      7.384302483900000
O       1.075834455300000     14.829995973400001      6.108350902200000
O       4.852730828300000     15.482446737700000      9.239877792400000
O       3.827561030900000     14.672774669700001      7.033536469100000
Si      4.614455469600000     15.978347337700001      7.744623654800000
Si      2.372380737300000     12.078856722199999     12.263905471999999
Si      5.359449948400000     14.883446991200000     10.655630153700001
O       3.910666880000000     11.648771017200000     12.523232008500001
O       1.487206724100000     10.753816393999999     11.893199355200000
O       5.705329816900000     13.289659670500001     10.340430987900000
O       9.081110960500000     14.855429879300001      8.396033316500001
Si      9.079234933200000     12.584077683600000     11.886764800800000
O       8.151367581800001     12.765018511799999     10.583436257300001
Si      6.918189635600000     12.285824719700001      9.683763839999999
O       7.309099074600000     12.819735485400001      8.173118948200001
O      10.312910991600001     11.613269586099999     11.343125927099999
Si      8.545852814200000     13.630827196300000      7.472937535800000
O       9.733350450300000     10.714872180700000      8.801946016400001
O       9.895327630100001     12.735517254900000      7.197426467800000
Si      9.933514428300001     15.829281763999999      9.329101065300000
O       6.590962294900000     15.851539812300000     11.141829782200000
O       9.449839066799999     14.069816327400000     12.344938880999999
O       6.032696622000000     16.213915211100002      6.938515266900000
Si     10.732362835400000     11.460479819800000      7.725548639100000
O      12.120274989900000     11.786667717800000      8.587062845000000
O      11.251829438100000     15.129581684500000     10.045983553999999
O      13.284059549300000     11.675715360800000     11.021218166300001
Si     12.791859747400000     10.843894826500000      9.743449165099999
O      13.545830436299999     15.535639034300001     11.410669061200000
Si     14.712097862100000     14.990072613700001     12.384424457000000
Si     14.033650901700000     11.931179241100001     12.450175144199999
O      14.730131799900001     13.378871463599999     12.401110028300000
O      16.147009892400000     15.370341214200000     11.685889613900001
O      19.990853091400002     15.360197857699999      6.044641645900000
O       0.017674995200000     14.233637223300001      9.797787343500000
Si     21.463055971399999     11.052973078300001      8.199236758100000
O      20.381110576099999     10.892776455300000     11.437024757400000
O      21.436863740600000     14.056655232600001     12.354652920700000
O      17.745770173400000     11.086228061000000     11.658599690300001
Si     19.148715350100002     11.860124758700000     11.694940539399999
Si     19.380050466899998     15.756788331299999      7.473268730200000
O      20.328417260900000     12.077872741100000      8.697241155800000
O      19.186965344299999     13.160793129800000     10.748030885900000
Si     20.104663807200001     13.517791069099999      9.418421835700000
O      19.279480904700002     14.446521949699999      8.436386828100000
Si      3.009851429400000     16.329344578800001     12.135315731800000
O       3.519651950300000     17.173466417600000      7.738763643600000
Si      3.037201717300000     21.018739998600001      8.941360783500000
O       3.451252844000000     17.857752356599999     11.785882079800000
Si      2.594321589800000     18.438744990600000      7.258936902100000
O       3.041296392500000     20.141099422700002     10.359810746400001
Si      4.137381762500000     19.072021882400001     10.905246007800001
O       4.762294919700000     18.307590543900002      9.599698519600000
O       3.155806592500000     19.884395305700000      7.722377889800000
O       1.055560039000000     18.340251321000000      7.820718394800000
O       5.398094215600000     19.932632105500002     11.473777202100001
Si      8.923463902300000     19.644239022099999      6.044568288600000
O       5.733801275500000     18.715076475699998      7.135674383700000
O       9.046713466800000     16.405498499400000     10.574698412000000
O       8.325074147800001     20.782961308699999      7.065790517100000
Si      6.961388598600000     21.250529440699999      7.826653526000000
O       7.598892414900000     18.456860496400001     11.492783315300001
O       8.158748316000001     18.145754446500000      6.279872764900000
Si      7.569833614500000     17.070533733200001     10.642370773400000
O      10.478107216000000     17.126833400399999      8.470155380200000
Si      7.029936528900000     19.976881307999999     11.763576817600001
Si      6.583265028600000     17.637927896000001      6.226760664500000
Si      6.077643623000000     18.667568516300001      8.739213745400001
O       6.667510675300000     20.155665607000000      9.034522088799999
O       8.044057895200000     21.182244677700002     11.178545002300000
O       7.177119921000000     17.512954841599999      9.102620527899999
O      10.553451509000000     19.762173454700001      6.284558536000000
O       5.801629284800000     21.329125540900002      6.691843125200000
Si     12.051120893600000     16.076564344499999     11.158002107300000
O      11.179666796899999     19.821381773199999      8.929348255300001
O      12.175689487900000     17.578285860299999     10.412116582199999
O      12.878002056600000     21.199031401999999      6.997476153700000
Si     11.647154051799999     18.176242975899999      8.977478900300000
Si     11.841305808200000     19.967419932500000      7.324682439300000
O      12.635147574800000     18.469008591300000      7.580771169800000
O      15.900177117700000     17.117877479400001      9.518992022600001
O      16.577394612199999     17.938618872199999     12.095376558500000
Si     16.662979069399999     16.742591216499999     11.010955068299999
O      19.228315822399999     20.671462266500001      9.805533257800001
O      17.826474870799998     21.139983542400000      7.687767637400000
O      17.821232893099999     16.350522178599999      7.507635229900000
Si     21.031484928600001     18.112038508700000      7.297170147200000
O      20.352127870800000     16.892220004599999      8.176517632400000
Si     18.811248387700001     20.009223450899999      8.369331711199999
O      20.940748146099999     21.070975913600002     11.680126724499999
O      17.842407739399999     18.753742166399999      8.632217847200000
O      20.095119407300000     19.463497020900000      7.490776451000000
Si     17.445038311299999     17.222009824499999      8.847900521100000
O      18.176534886199999     16.607559465900000     10.283409606099999
O       1.868859545200000     12.440572457800000     16.315157201700000
Si      1.019155128500000     12.450078200500000     14.935147580200001
O       1.936050912500000     12.813998752900000     13.653512359800001
O       4.273005431100000     12.115465244199999     17.431859079199999
Si      3.113821682500000     11.351719153199999     16.614891551100001
O       0.423068681700000     10.983485227299999     14.556558242199999
O       3.644358625300000     10.895712914400001     15.151892940400000
Si      4.534071495800000     10.822517937400001     13.813639532200000
Si      8.468821222400001     11.171700801800000     16.826708509700001
O       8.304701953700000     11.694792515600000     12.961853634700001
O       6.014645990600000     11.399503764600000     14.124546537300001
Si      5.732052462100000     11.996597993400000     18.248834857799999
O       9.392423271700000     12.532368576000000     16.692267020900001
Si      9.975009721299999     15.254347200700000     13.352460969999999
O      10.149167177500001     14.451821527600000     14.740526592200000
O       6.952279352600000     11.601367577300000     17.262477596699998
O       8.150455407500001     15.219952459700000     18.315047709400002
O      10.485000243200000     14.957313391000000     17.250013659800000
Si     10.428923017600001     13.690162265400000     16.169026924200001
O      11.498657449100000     11.189276288600000     18.023430605000001
O      11.839567600500001     12.957944894900001     15.883264716199999
O      13.088150946000001     11.865230182900000     13.734337661700000
O      14.308386466400000     12.303873173900000     16.122963432799999
Si     12.926708488499999     11.868847410700001     15.380706499400000
Si     14.754478173100001     12.754392476300000     17.647065189900001
O      14.310764851100000     14.298258041400000     17.922831624299999
O      14.251634889600000     11.790568181999999     18.788130146299999
O      14.565066217900000     15.622186593900000     13.867071645699999
Si     14.344226770900001     15.892530118500000     17.980971006800001
O      15.214552129299999     10.795974270600000     12.519981546600000
O      11.267806153700000     15.940143428800001     12.579057768900000
O      19.502595758399998     10.783352300900001     15.542712996100001
O      21.254311593899999     13.537147943600001     14.945974356000001
O      17.275669054100000     10.885171621200000     14.174158121200000
O      16.418853210599998     12.913838440299999     17.523207861600000
O      16.383576283800000     14.861532219900001     15.579320239399999
O      18.252371402700000     14.857608944300001     17.405123019600001
O      18.166221940500002     13.006085731700001     15.596112257800000
Si     18.499385449500000     11.743182448900001     14.751880971400000
Si     20.442892156599999     13.919466591100001     13.583419486400000
O      19.347436533500002     12.502980411699999     13.315522048300000
Si     17.236648615000000     13.935175503400000     16.586838590999999
O      19.481961669499999     15.189552363200001     13.687275298199999
Si     18.740297300900000     16.057157508000000     18.364533294099999
O      20.430225635999999     16.002216477000001     18.206661872900000
O       2.437945607300000     16.293901932099999     13.698840158800000
O       2.188706580800000     20.952005120500001     15.952302258400000
O       0.926633706300000     16.720417865799998     16.115700866099999
O       1.886032847700000     18.672601505599999     14.552496899099999
Si      1.300550567800000     17.163811516700001     14.528790698100000
Si      1.360251487000000     20.212308829800001     14.750047867099999
O       1.592382736000000     21.107497314000000     13.415863458100000
Si      9.347415653300001     16.118087604399999     17.610763638900000
O       8.985699588899999     16.543529358299999     13.639037479000001
O       5.822471702500000     19.561737119299998     15.744032831400000
O       6.974078321100000     20.230269264600000     13.338232765800001
O       8.236845217999999     18.866059964200002     15.069571451000000
O       9.815883349900000     17.588854744700001     18.245446188300001
O       8.657900006900000     16.588167769300000     16.210794986400000
Si      7.153609092600000     20.046425907500002     14.921821476200000
Si      9.145922411700001     17.539877622399999     14.969959817900000
Si     10.739956740800000     18.898307271299998     18.675645135800000
O      10.725651882599999     17.969393580999999     15.023911886700001
O      12.878687938200001     16.299363360899999     18.537434320999999
Si     15.440031164300001     16.114928941199999     15.167345999900000
Si     11.200592584200001     21.406178704999999     18.299254400599999
O      14.521875676200001     16.493675633700001     16.446576917300000
O      11.206541420200001     19.859044900699999     17.335090588900002
O      15.541463670300001     16.519749407599999     18.913183239500000
O      21.369982156199999     17.112093371600000     13.697467052300000
O      16.314796741300000     17.408944413899999     14.712455432000000
O      18.904838383600001     19.543717693400001     15.965178413900000
Si     19.865332532400000     20.760394046900000     15.392959531800001
Si     17.142656432999999     18.246929557300000     13.599423528699999
O      18.718354699900001     17.765491139500000     13.619057081699999
Si     20.999184528899999     16.930853257700001     16.930283529000000
O      19.847775021299999     16.680836093600000     15.770413280800000
Si     19.133264084699999     18.911453660599999     17.470234484700001
O      16.953909466199999     19.818613248300000     13.836183006700001
O      20.764836526500002     18.480135137700000     17.497470161999999
O      21.264126353399998     20.091562239700000     14.972082988600000
Si     19.836681770799999     16.760205669000001     14.161175075999999
O      18.677911248200001     20.102655094100001     18.419264899400002
O      18.286508370899998     17.552266113999998     17.809050203599998
O      19.063030848200000     21.364279644100002     14.101010219699999
Si     17.411583463199999     21.378445851799999     13.947838260999999
O       5.432638435100000     10.677341691000001     19.151418706000001
O       4.206745521900000     11.203795342599999     21.401297230499999
O       6.172537452800000     13.446121851399999     18.971508557400000
O       5.713526504600000     11.286829937100000     23.791016601799999
Si      5.741071333500000     11.040770120900000     22.187799937499999
Si      9.821969835799999     15.082277311600000     21.296537277500001
Si      7.746312167000000     14.008511450900000     19.320684796500000
O       8.320196433900000     14.619452986000001     20.755518422800002
O       8.486775432800000     12.516892265399999     19.296068894600001
O       9.648728882100000     11.585516242800001     21.425737174100000
O       6.985282196500000     11.911073378799999     21.572626281700000
Si      8.264332872600001     11.526713148900001     20.602931959300001
O      10.689263841100001     15.815654182699999     20.071897265699999
O      10.797192356100000     13.927130812400000     21.855724175700001
Si     12.680432904400000     11.115540667799999     19.265732709100000
O      12.347442264300000     12.568597388800001     20.143189892599999
Si     12.135467315000000     12.984183041800000     21.674914416899998
Si     14.123658094800000     15.363058681000000     22.007729581600000
O      15.621187353800000     15.443115892800000     21.281365638000000
O      13.450216094700000     13.886644413699999     22.136410070800000
O      11.860593741900001     11.571376957100000     22.578780162299999
O      13.091721064000000     16.349307575699999     21.185768242399998
O      17.972505278200000     15.813013889300001     19.790172887299999
O      10.436615232199999     20.460725513200000     19.488404524300002
Si     12.109265932500000     16.619537681699999     19.935811462299998
O      11.770605956000001     18.241976282900001     19.768775151500002
O      15.862843992800000     20.124538038899999     20.483907480100001
O      15.362155569800001     21.307722699100001     24.576746835800002
Si     16.552080639400000     21.264295834500000     23.458966976500001
Si     17.080685833099999     19.356292131200000     21.313155873100001
O      18.539266622200000     20.117640621500001     20.909367225200000
O      16.873285045199999     19.720616584599998     22.901441301300000
Si     16.466098603199999     16.388486590199999     20.261197155700000
O      16.879565018099999     17.797393952800000     20.980596969899999
Si     18.645670115300000     21.187687142400002     19.625229174299999
O      13.755981953099999      2.931833087000000     18.240375623399999
H      12.974510993999999      3.253423286200000     18.728650993599999
H       2.136708152900000     20.523807819000002     16.815115246400001
O      14.414827721000000     15.964396234700001     23.508890791500001
H      13.702307006100000     15.825468257500001     24.143588915900001
H       3.645017286400000      1.380997225300000      5.680750794300000
O      21.467769017199998      3.185078814700000      5.799145094500000
H      20.788372704099999      2.745606435600000      5.274573966200000
H      10.943368455400000     18.678468154200001     15.651613290000000
O       2.263028889600000     11.331406283900000      2.889756465500000
H       2.683164376800000     12.190904058099999      3.004986131800000
H       4.966474740400000     10.898482279500000     24.262067048700001
O      17.912615880800001      0.400089423000000     24.128707946700001
H      18.716942779899998      0.263547651800000     23.613031426300001
H      15.606624485599999     20.994982308899999     25.454554237200000
O       8.246496173200001     20.935116622199999      2.100865302000000
H       7.719597702300000     21.133625882699999      1.318622667000000
H       1.222305180800000     11.805643238500000     -0.026435663700000
O      11.392895403400001      3.321141425600000     19.415865550199999
H      11.195397305600000      4.195093497400000     19.779682578700001
H       5.154430524200000     20.246108707900000     15.869125515600000
O       9.561057535000000     16.099738221599999     22.563493200500002
H       8.795999515500000     16.677527727400001     22.463138644699999
H      14.186223525500001      5.785805953700000      9.981123626300000
O       7.944004279000000     14.135017557799999      6.032956775500000
H       8.595708377999999     14.552986482500000      5.457446499200000
H      10.530067473700001     10.174506445200000      5.907199668600000
