# Supplementary material for: Ground-up generation of periodic slab models of dehydroxylated amorphous silica of varying roughness
Source: Phys Chem Chem Phys. 2025 Jun 26;27(28):15196–203. doi: 10.1039/d5cp01570g (PMC12232287; doi:10.1039/d5cp01570g)
Supplement: CP-027-D5CP01570G-s002 [file CP-027-D5CP01570G-s002.zip › ESI_Structures/Saturated/structure-number_29-alpha_0.04.xyz]

450

O      16.032692646899999      1.095794466800000      3.431686765500000
Si     17.287049899800000      1.068644004800000      4.564380571100000
O      18.427164012199999      0.671357125700000      3.382195202500000
O      17.585702711600000      2.549220266500000      5.217948880400000
Si     17.176110081000001      0.677606328700000      2.202335457500000
O      17.452748854900001      1.806952100200000      1.061752318800000
O      17.082928835299999     21.400237537799999      5.669306391400000
O       3.837013397400000      8.994612379900000      5.230922564400000
Si      5.124877195800000      7.969575988400000      5.295742250100000
O       5.399578375600000      7.173465206800000      3.903408410900000
O       1.941921280800000      0.013642612700000      9.151561215699999
O       9.269374227100000      2.007069102100000     10.158206476700000
Si      7.909610568900000      1.304837853500000     10.792045309900001
O       6.641759848100000      2.368823123900000     10.854509647200000
Si      6.309269720300000      3.880335070600000     11.392436046100000
O       6.161343787800000      4.874387021800000     10.191476057399999
Si     10.823985114799999      1.997635350700000     10.720712250100000
O      10.797891965100000      3.041645980600000     11.897038033299999
O      11.227417951300000      0.477434689100000     11.022071324100001
O      12.273391229900000      2.391433394700000      9.869323578099999
O      14.784515300100001      3.214386180900000      9.729992207100000
Si     13.671103500299999      2.467458524300000     10.681617651100000
O      14.336836953000001      1.194511944500000     11.430398361700000
O      13.407969246700000      3.693028382300000     11.928722645300001
O      11.156008728900000      5.381915242500000     11.678430015300000
O      16.137407046400000      3.673855648600000     11.932316358600000
Si     16.898801667200001      1.145566638500000      8.616595315900000
O      17.125335403200001      4.592262389900000      9.549879473700001
Si     16.336781692500001      3.398595474400000     10.306090985299999
Si     17.368600780600001      3.285669608100000      6.636687799000000
O      17.033964316199999      1.896942628100000     10.068463835699999
O      18.759760668399998      3.724560661100000      7.533176662300000
O      16.442542235700000      2.302802788700000      7.548760886100000
O      16.720641559899999      4.857705832700000      6.813366111100000
O      18.254831655499999      0.278634554000000      8.083771395399999
Si     17.834039577100000      5.043098744800000      8.112505293300000
O      21.435723114300000      5.042464773400000     12.199060053500000
O       2.262406004200000      6.384810330400000      7.603285389400000
Si      3.785762567300000      7.021867418800000      7.774148299000000
O       3.454460227700000      8.634953932700000      7.803326369100000
O       2.435439980800000      8.936020128599999     10.751538251500000
O       2.788235926700000      6.390313505300000     11.583635173499999
Si      1.930013456500000      7.796518390100000     11.789159012900001
O       1.327414554900000      8.513771543500001      6.275707026000000
O       4.785055899400000      6.852393480800000      6.430367661300000
Si      0.875842955100000      7.050647946200000      6.955688448000000
Si      2.734786395000000      9.312721405800000      6.458507124700000
O       4.620073277200000      6.472614013600000      9.017969863399999
Si      2.776897394000000     10.528779430600000     10.637714789700000
O       0.354213788400000      7.532950290700000     11.548992063000000
O       4.986556399300000     10.658576617900000      6.862487270600000
O       5.415350967000000      6.717923423400000     11.740984973500000
O       6.612906339000000      8.900237138300000      5.588471649500000
O       8.460794287900001     10.441569460400000      6.364646421200000
Si      8.142578254800000      8.764692636800000      6.651239005900000
O       9.148920634400000      7.998184916700000      7.964058259400000
O      10.110932753600000      7.425511033100000     10.352381452500000
Si      5.878220365600000      6.702913685200000     10.096284798799999
Si      8.739344966299999      7.856928174100000      9.652592898200000
O       5.648094646800000      8.518473773500000     10.047438631200000
O       8.194744034399999      9.332401258399999     10.114707500300000
Si      6.647575703200000      9.621352002300000      9.528518547099999
O       9.314894031700000      8.023929517099999      5.633817401700000
O       6.907605090600000      9.409396296700001      7.844847203700000
O       7.514936742800000      6.824473028200000      9.695582620700000
Si     10.304052555400000      6.720024217900000     11.851981119300000
Si     10.530078462400001      7.729839442900000      6.773550603100000
O      10.245560038600001     10.507942424700000      8.207320915600000
Si      6.548458629500000     10.645561292300000      6.404928215300000
O      11.013158388200001      6.199113376900000      6.645886380400000
O      12.879287591200001     10.260882661500000     11.925615986700000
Si     11.803614238500000     10.115192245599999      8.157787297400001
O      12.691687879200000      9.548008763000000      9.406125059600001
O      11.703879882100001      8.766981303800000      7.089752335900000
Si     13.731500804800000      9.659486032000000     10.693149732000000
O      14.371417009800000      8.214014441700000     11.154048046600000
O      15.030304024099999     10.570404382200000     10.363324581300001
Si     15.227724896700000      7.491735227500000     12.343528904399999
Si     20.704914964699999      6.396471450600000     11.690443161099999
O      18.563145902599999      6.462546090700000      8.158931131299999
O      21.137264598600002      7.335993121000000      7.972008410600000
Si     18.974947849100001      9.954046001200000     10.401473829200000
O      18.700825671299999      9.260820973900000     11.829625709000000
O      16.844372109599998      7.492054757200000     12.183245481200000
Si     19.812985804600000      7.268361433400000      8.906837954800000
O      20.124941203500001      6.280652092600000     10.163994380900000
O      19.284480542400001      8.760655985700000      9.299672118900000
O       7.659010283100000     21.475875968499999      9.843029727899999
O       1.840988848000000      0.551292553300000     16.462740145300000
Si      0.551098964700000      1.548767657600000     16.632396358099999
Si      3.683101323200000      3.246155955300000     13.363056293800000
O       4.057466036700000      3.856712191400000     14.837526008699999
O       2.131285018300000      3.543400912100000     13.002457580300000
O       4.269977361600000      1.757598778200000     13.173038752400000
O       1.060698296100000      3.105165820700000     16.743547296700001
Si      0.932204137000000      4.670008020200000     16.305779733900000
Si      0.547115622100000      3.993201042700000     13.281690917200001
O       4.308659798400000      0.545746291600000     15.437877968600001
O       0.399080574800000      4.669931614200000     14.750975691100001
Si      5.255989166000000      0.768214561800000     14.121968158800000
O       2.422968173800000      5.409135591000000     16.226471307099999
O       4.619644396200000      4.209026080200000     12.202246028599999
O       7.100644248100000      0.460751893200000     16.917730391799999
O       5.689187936800000      2.347962426900000     17.753813317700001
Si      6.150889734400000      0.821274608600000     18.135040444400001
O       6.751920015400000      4.325144917300000     16.306828315499999
Si      6.852691207200000      3.562244727200000     17.717962090099999
O       6.654017205800000      1.591547232200000     14.339975360000000
Si      8.172023042299999      1.089700234700000     13.868486508400000
O       9.321909983799999      2.205829180100000     13.970828517999999
O       9.702279660100000      0.699425768100000     17.306025394700001
Si      9.859495771000001      2.358404336100000     17.829808118599999
O       8.318717590200000      2.984704404700000     17.911770214299999
O       7.409556081800000      4.198452400500000     12.551518830699999
O       8.101524060199999      0.692934952600000     12.288178779700001
O      10.271455558200000      2.859714062800000     16.243135322000001
Si     10.724241013900000      2.240450261600000     14.855890141100000
O      13.640349096800000      0.194726155200000     13.714123302599999
O      14.642326116500000      4.035129161200000     14.265562516799999
Si     13.360753294100000      4.921372905600000     15.035359373000000
O      11.431035401400001      0.772489135200000     15.094016543200000
O      12.660914643400000      4.282250240400000     16.345409827600001
O      11.807398958800000      3.110816180400000     14.050973967799999
Si     14.855630158900000      4.373859958100000     12.686431461100000
Si     11.582600941100001      4.762431211600000     17.526924393500000
Si     14.902020695599999      0.266199077600000     12.700431482799999
Si     11.781951113500000      4.172471525800000     12.715182266999999
O      11.001485632400000      3.494057560600000     18.404759049300001
O      12.401829840800000      5.387569696200000     13.788375380000000
O      16.257045710800000      0.880602414400000     13.366373613100000
O      17.184725566800001      2.220935744700000     15.455009051099999
O      21.028341124499999      1.355542618200000     15.386268693700000
Si     17.513357781300002      0.989076036500000     14.425286433000000
Si     20.568293307299999      1.313362505000000     13.834618927499999
O      18.955002044299999      1.228017738900000     13.658175212000000
O      21.198946487899999      1.160481552700000     17.935636063499999
O      21.121891226199999      2.679380477800000     13.131294894500000
Si      3.791206398600000      5.424238647800000     15.373213028900000
Si      1.471716370800000      9.738145436700000     13.888742570300000
O       3.828929368900000      6.233218313700000     13.932305689400000
O       5.003122030800000      6.156896001400000     16.221185464900000
O       0.666271902300000      9.531992946500001     15.236425571900000
O       2.080494440900000      8.305455885500001     13.330160227600000
O       0.391387512300000     10.297720178700001     12.784502324100000
Si      4.153191543700000      5.982002764700000     12.379678466400000
O       9.171058950200001      5.280080799000000     14.549130110100000
Si      8.023045153000000      5.483501888900000     13.377733867900000
O      10.425603072500000      5.701167763100000     16.821926912500000
Si      9.439438789700000      6.394295541400000     15.774121600100001
O       6.700606129300000      6.056928740400000     14.184888709799999
Si      6.593331618600000      5.883878772500000     15.825702302100000
O      10.022363869199999      7.828591283000000     15.217631045399999
O       7.902305314100000      6.697634126600000     16.411864425899999
O       8.741301250499999      6.487187671800000     12.321339992400000
O      11.098395115900001      7.717997505300000     12.831390685200001
O      10.961287634400000     10.098400449300000     13.775933046800001
O      14.103607683800000      6.272369226300000     15.527442260500001
O      12.578904438800000      8.416007594900000     15.012439033300000
Si     14.093720691500000      7.852476179400000     15.188972416600000
O      14.878721008499999      8.459429390100000     16.435173681500000
O      14.867611400800000      8.135327612699999     13.777714074900000
Si     11.157985610200001      8.515211833500000     14.249484892600000
O      15.224735044199999     10.337975841100000     18.061727755000000
Si     16.040946178799999      9.147384891700000     17.319715070899999
O      14.791501496900000      5.914374611700000     12.300079283100001
O      21.458103711800000      5.504086808200000     17.289625395300000
O      19.451058554900001      6.841931928300000     12.632289825799999
O      17.119232183400001      9.812277261900000     16.360209306400002
O      16.928468764400002      8.087257395300000     18.195615984700002
Si     20.750496459699999      6.037662747300000     18.685881910999999
O      19.685148051700001      9.886666823500001     15.950546343499999
Si     18.274663964700000      9.822796596100000     15.250483352200000
Si     18.290536331300000      8.001334428000000     12.755719256400001
O      19.148474259699999      6.409533583000000     18.528471506500001
O      18.186844884399999      8.487834727299999     14.285155960899999
Si     21.185279419000000     10.604513106700001     16.068018079400002
O       1.563823456700000      2.901810620300000     20.161586547799999
O       5.032189944300000      2.778671285200000     20.140065665000002
Si      4.791106262800000      2.676821387900000     21.795137461400000
Si      1.774174396700000      2.661551549800000     21.828805713300000
O       0.436505234000000      3.648666378600000     22.170523871000000
O       1.478758034300000      1.144267967500000     22.356404681899999
O       3.310568254700000      2.951527263400000     22.339853535900001
O       0.327864606200000      0.100161153000000     20.193864080000001
O       5.463012435600000      1.155208400700000     22.095245407000000
Si      6.565693246900000      0.284838642800000     21.268381553299999
O       6.518586536300000      4.607594044000000     19.016726449600000
O       8.137863281400000      0.656688529200000     21.716551384300001
O       9.771374513500000      1.644691403200000     19.586175927999999
O       7.884695138300000      3.206574784600000     20.752402365999998
Si      6.376652453000000      3.816334990500000     20.445355471799999
Si      8.468250358300001      1.731362122600000     20.418649364699998
O       6.973953628600000      0.975452524400000     19.637445170599999
O       5.789529965000000      4.062607268600000     22.042637890300000
O      19.237749748500001      0.090343775800000     19.459083240100000
Si     21.485004658699999      3.524193824700000     20.499131553500000
O      20.393907062800000      2.342586957600000     20.190003529799998
Si     20.650959137600001      0.904234775600000     19.437282815600000
O      20.982293276499998      4.838395758300000     19.782925510199998
O       0.624029142700000      9.845897829000000     19.664320169800000
Si     20.906677758299999      8.820262862200000     19.754526237400000
O      19.547714946199999      8.975669082500000     18.745123841000002
O      17.952422733300001      7.890677655000000     20.552995501500000
Si     18.359145627699998      7.843123568200000     18.957801350099999
Si     18.627540018099999      8.989232367700000     21.618476691400001
O      20.244495891100001      8.902131231100000     21.270701401800000
O       0.004976324400000      7.327102084500000     19.316801391900000
O      17.970674529800000     10.459212519299999     21.393918289799998
O       7.911682972600000     13.792460385400000      0.525312665800000
Si      7.749462070400000     13.658008811500000      2.127062085700000
O       6.449943210200000     11.446202230000001      4.937341723900000
O       7.549758954600000     13.872353782099999      5.069831592800000
Si      7.058197576900000     12.638005826000001      4.082275874800000
Si      8.604329134200000     15.012110719400001      4.465208851900000
O      10.121787316600001     14.540472537099999      4.969211673300000
O       8.460148819800001     15.003219046900000      2.825699088700000
O       8.341461513700001     12.286262158500000      2.983069457900000
O       6.185477385400000     13.404213280700001      2.810053967700000
O       8.287546828900000     16.454352684500002      5.176381295500000
O       4.805888303300000     15.232833841400000     10.646791780799999
O       1.418610532900000     11.446474675699999     10.721333678800001
Si      3.838871486900000     11.357344099900001      7.760091277100000
O       4.616842921600000     12.796614111200000      8.168656020800000
O       3.885625748000000     10.928450792100000     11.759258937500000
O       2.526253433100000     10.942150200600000      6.757776716700000
O       3.429074354100000     10.789050857199999      9.194461637000000
Si      0.028038367400000     11.320638398800000     11.596505547900000
O       2.762048826300000     15.270023206799999     12.201314532900000
Si      6.117394291000000     12.500523480200000      8.825913265200001
O       6.652452438300000     13.776249456300000      9.588003695499999
Si      8.975677023499999     11.589658436100001      7.766617305700000
O       7.137341511800000     12.041271677399999      7.515474191900000
O       9.549668485400000     12.807896159300000      6.889017495100000
Si      6.418762242600000     14.995081574200000     10.671011681000000
O       7.222533535000000     14.630713100800000     12.050779312200000
O       8.806226652900000     12.081544266100000      9.364903459400001
Si     10.060746129400000     12.393551756999999     10.372656891200000
O       9.499133050599999     15.493598484900000      7.341658092800000
O       9.521095552600000     13.532845785599999     11.409390052799999
Si     10.248347465900000     14.236226906200001      6.587573884500000
O       6.146751864500000     11.147130273200000      9.761997116300000
O      10.454050649699999     11.064919924100000     11.256619034900000
O      13.765087928800000     13.627369501900001      8.698221756700001
Si     14.525925722900000     14.017438311099999     10.094689690799999
O      15.151878647200000     15.510899215900000     10.002738650000000
O      11.791723606000000     14.041389654800000      7.086539249800000
O      12.560816902799999     11.481556800200000      7.634293564300000
Si     12.344154842100000     13.015131108500000      8.245422118100000
O      13.371047281099999     13.989195188000000     11.241340588200000
O      11.326814616900000     12.959266204100000      9.518663971600001
O      15.815356114200000     13.020795467999999     10.158136717200000
Si     16.296174753300001     11.546420593000001     10.694582564299999
O      17.668098691099999     10.894772086700000     10.034313590900000
O      20.327682265800000     10.840268753000000     10.604253400999999
O      21.046028012600001     12.734477662800000     12.250322148200000
Si      3.386439927800000     16.011263420999999     10.919683608100000
Si      1.045140070500000     17.355245830800001      9.641767223800001
O       3.798583251500000     20.006741161099999     10.190031312700000
Si      4.668649499600000     18.692601846900001     10.574066897800000
O       1.611731685200000     18.836905186999999      9.320362727699999
O       2.231849024800000     16.184691307400001      9.702953897400000
O       3.732086369100000     17.559834001300000     11.280034869900000
Si      2.173407924800000     20.186483890200002     10.071265475000001
O       1.542853523400000     20.340766218500001     11.553527097500000
O       0.398125564400000     17.425890458800001     11.135915782300000
Si     10.529594134300000     19.018703943300000      7.783678538500000
Si      6.918424979400000     17.574289286900001      9.094305982500000
Si      8.688858022600000     16.804593778899999      6.739803188800000
O       9.641277648899999     18.111175202399998      6.762378614500000
O       9.631590489300001     20.228061409999999      8.465536546099999
O       7.153076555200000     16.315684224700000     10.094824620600001
Si      8.633979200300001     20.149949696200000      9.767704207300000
O       7.804893736900000     18.790626738299999      9.641871062500000
O       5.366835785600000     18.093473699899999      9.209651996200000
O       9.501620902999999     20.005650682999999     11.154832761000000
O       7.329728931100000     17.121721212200001      7.588556563000000
O       5.781796465300000     19.043995752899999     11.702064056499999
Si     17.133345109499999     20.816714737800002      7.184043351500000
O      11.043815838500000     18.027411720000000      8.977278471000000
Si     10.999846653500001     20.488467400899999     11.567825179500000
Si     11.941090647899999     17.989051921700000     10.332015075099999
Si     14.992153769600000     17.116086468500001     10.037617361100001
O      13.410043011599999     17.457531142800001      9.873391510199999
O      12.135061488900000     19.523312395100000     10.886513692399999
O      15.465086206400001     17.751178365099999     11.430730694999999
O      11.109614272800000     17.183858534500001     11.486537665600000
O      16.031370571699998     17.715487589799999      8.898410776500000
O      15.854132846200001     21.346541925400000      8.207627355700000
O      19.513347674100000     16.367642928799999     10.458756166800001
O      17.293858939800000     19.217610345800001      7.147186673800000
Si     20.528016669700001     16.734311410800000     11.695629926400001
O      18.457442588199999     16.714797235599999      7.878992397600000
Si     17.492954935499998     18.077324245200000      8.327278528700001
Si     19.628649283400001     17.164723712000001      9.026289193600000
O      18.752535325600000     18.632709291299999      9.317886415700000
O      21.221480704499999     17.130120789900001      8.619542200600000
Si      3.968301026300000     11.419763294199999     13.318971779700000
O       3.426982310900000     15.178943531700000     14.772683505100000
O       1.243371987000000     13.989851445399999     13.834654283000001
Si      3.880788730100000     15.506398903599999     16.302676463800001
Si      2.809194618300000     14.353632935000000     13.544719357800000
O       3.694853475000000     13.020766444400000     13.327474494500001
O       2.956571604300000     14.686779977000000     17.321487703100001
Si      1.557621848700000     13.939004266300000     17.838624822200000
O       1.723794259400000     12.516093582000000     18.607191570400001
O       0.539872689800000     13.780808763900000     16.589358815600001
O       2.778230205700000     10.693945122700001     14.135687652200000
O       0.885846292500000     14.988508005400000     18.882107866199998
O       0.370263960700000     10.783912048500000     17.441747846999998
O       5.469770113400000     15.101732729700000     16.541284978899998
O       5.449457223000000     11.052656354000000     13.961876652100001
O       7.057499801800000     15.866350149700001     14.503302004000000
O       6.134882994500000     13.422528213700000     14.665131264699999
Si      6.772729118300000     11.989986458100001     14.203715173899999
Si      6.691863877500000     14.669486670900000     15.560904274900000
Si      9.074809051800001     13.045235712900000     15.549689510000000
O       8.053404871100000     11.719824104700001     15.274029411000001
O       9.218819186199999     13.734367458800000     14.013263645800000
O       8.078621321500000     14.142736334800000     16.332583816700001
O       7.543407350200000     12.151656354300000     12.740607509900000
Si      8.396072090900001     13.568133448799999     12.583047347600001
O      10.478632450499999     12.733534632000000     16.363626672300001
O      14.439136790799999     15.786191836700000     17.668587211900000
O      12.380140445300000     14.116760991500000     17.784521506400001
Si     13.971680420600000     14.394827693500000     18.284388718900001
O      11.835864491000001     12.511544755699999     12.909579025499999
Si     12.565037765900000     13.951768534199999     12.665417945200000
O      13.048198936700000     12.562002708300000     15.669383688800000
O      11.472804268599999     15.126826327700000     12.939057237900000
O      13.779911028800001     14.026984044900001     13.758362926900000
Si     14.317247296500000     12.779086348700000     14.695064743100000
O      14.831651517399999     13.129741106299999     17.583098262499998
Si     12.051852701800000     12.718599871400000     16.954886537699998
O      12.767624138300000     11.558132535200000     18.002731231500000
Si     14.423749913000000     11.690406632500000     18.369314339599999
O      14.763608913600001     11.249228710400001     14.083096109400000
Si     11.529854773000000     10.970423041600000     12.507339744199999
O      16.007045855400001     13.175719973900000     14.779694298000001
Si     16.405206004600000     11.793005124700001     13.866644204700000
Si     19.740396293600000     15.880672869700000     15.235000413100000
O      20.940903390900001     12.008832912100001     15.238856702000000
O      20.130106954300000     14.250342020800000     14.423768394000000
O      19.208225405899999     12.815050083599999     16.952751145299999
Si     20.505214278899999     13.438152343000000     16.081977336800001
O      19.943621752399999     15.184437431899999     16.625915689199999
Si     21.272263049500001     14.024083770300001     13.181750361800001
Si     19.246604561100000     12.830790104300000     18.598696161700001
O      17.782287840100000     11.124028708599999     14.355448251100000
O      20.980980847500000     15.341010206300000     12.326935705800000
O      16.577011153400001     11.810983832200000     12.252947291900000
Si      1.043320981500000     20.526263982200000     13.072319350300001
O       3.847792177200000     17.164929610100000     16.385588299500000
O       3.249079771100000     19.730533115899998     16.105607563900001
Si      4.358149867000000     18.564772423299999     15.763157269600001
O       4.609878182400000     18.491790750200000     14.120828777300000
O       2.246053902900000     21.059580615300000     14.029929205500000
O       0.542618836400000     19.082968578500001     13.656608672799999
Si      2.873548891200000     21.217871147600000     15.528683987799999
O       5.193546126300000     21.038197119300001     18.508682916400002
O       8.604906498300000     21.362321846400000     14.876285415700000
Si      7.988699864400000     17.210589486000000     14.496491246900000
Si      7.258248323200000     18.739819275999999     17.025239053300002
O       7.250278629500000     18.488654192100000     13.774495696000001
O       5.827559703400000     19.045022120500001     16.315623104400000
O       8.468244649100001     19.830686070700001     17.048769129299998
O       5.697396202700000     20.831500011199999     13.526261408600000
O       6.691695122600000     18.730395198400000     18.643848476900001
Si      5.856513373000000     19.215755723600001     13.315217616800000
O       8.014848203700000     17.560008557100002     16.140754829500001
O       9.341971821600000     16.830238451100001     13.641666643500001
Si      8.585184990300000     21.372623947099999     16.526214361699999
Si     10.869316418100000     16.655376681200000     13.025643163100000
O      11.206652559000000     20.526824734800002     13.159573150700000
O      15.274946887400001     18.313801553600001     17.764540627700001
Si     12.939545946899999     18.336591052599999     14.745077984300000
O      13.378211621800000     17.551289375000000     16.082113665800001
O      14.100671659300000     18.399427657899999     13.627623916099999
Si     12.218522260100000     21.130232112600002     14.292055227500001
Si     14.748614293299999     17.089541850200000     16.804748716799999
O      12.527773282700000     19.836664425700000     15.246067885000000
O      11.718049018800000     17.532433544900002     14.071774935200001
Si     15.403797254900001     18.697242712300000     12.736264034200000
O      15.850912403500001     16.722268429400000     15.661236455899999
O      15.329878039700001     20.255847614499999     12.237966962900000
O      21.291162109900000      0.066519859900000     13.083029788599999
O      18.284804246299998     16.360971582600001     14.703767160500000
Si     17.114485288000001     17.463923656900000     14.970166615700000
O      19.247773625400001     20.095614338699999     17.350896916500002
Si     18.583425412699999     19.898785377599999     15.884264584700000
O      17.729075387500000     21.168835148900001     15.352080173599999
O      20.835632754199999     17.069271958300000     14.955956617700000
Si     20.613797155600000     18.420524219499999     14.047402380699999
O      19.740014619800000     19.549740467500001     14.789764557700000
O      17.601856681499999     18.609140507199999     16.019390730900000
O      19.853910513100001     17.835375739600000     12.694533630100000
O      16.712496387200002     18.249555557299999     13.595212698599999
O      17.549098876300000     16.986080224599998     18.552279487300002
Si      0.470067023100000     11.471249492500000     19.146078443600000
O       0.501331096100000     12.099480107200000     20.829303666800001
O      15.044839805200001     12.058941806300000     19.868756815699999
O      14.286257432299999     14.390298885500000     19.904811298100000
Si     15.726557847700001     13.510929245900000     20.391124763400001
O      19.678401792399999     14.337289382800000     19.045215173399999
O      16.726905606799999     14.848147198500000     20.141184079799999
O      16.620862604100001     12.832941517500000     21.648130214199998
Si     18.028989273299999     12.055753137200000     21.094098089900001
O      17.880940198699999     12.380861978800001     19.439560916800001
O      20.346341207500000     11.781918485400000     19.059381833700002
Si     20.970126301400001     15.094713578100000     19.666988467500001
O      19.388998613300000     12.645397636700000     21.690874897400001
Si     21.018729927399999     12.993730361600001     21.721150874700001
O      21.134288798299998     14.587271465900001     21.203969704300000
Si      1.276932813500000     21.302872561299999     21.463668744700001
O       1.314068062100000     18.761706962200002     19.956215666300000
O       2.769280768300000     20.750297329399999     20.957388060300001
Si      2.842393967700000     19.122378091400002     20.592731244900001
O       4.228205210600000     18.858541319600000     19.783717316699999
Si      0.810316964900000     18.587898667899999     21.641381129799999
O       2.451582071000000     18.204664325000000     22.018182501300000
O       0.568531177300000     20.092799845799998     22.328054497000000
Si      5.590491224900000     19.673814547700001     19.392891360800000
O       6.177794192400000     20.278603232900000     20.862393592499998
O      16.014938092000001     17.588602875799999     20.347027074200000
O      19.547157047500001     19.017550245799999     19.875111123100002
Si     18.807080973500000     20.094429139700001     18.931223346800000
Si     16.479277081700001     18.275612587500000     18.862764582200001
Si     17.210242115900002     16.367414910200001     20.114113708600001
O      18.495980268800000     16.764610287200000     21.085039046999999
O      17.194398769500001     19.748575188200000     18.984862939900001
O      20.926044408500001     17.786340979900000     21.842671845000002
Si     19.829649002000000     17.583461268600001     20.581629063600001
O      20.625519562200001     16.694461223299999     19.511647618200001
O      16.839133431000000     20.765809823700000      1.447937293500000
H      16.576697405200001     20.042078827000001      2.030957550500000
H      17.108309807600001      1.603702761100000      0.184325530500000
O      18.320509314500001      8.581388336500000     23.168674245500000
H      18.718411886599998      7.756418861200000     23.468562609399999
H      16.608659457100000      2.917188365200000     15.116234387600000
O      11.716078172100000     19.664878365900002      6.866165117700000
H      12.270406351300000     20.326951967799999      7.294868273400000
H       5.841430039300000      7.665902588400000      3.201853953600000
O       0.264099465400000      6.036315849000000      5.829397720900000
H       0.903389915400000      5.627275626100000      5.235040726500000
H       7.509544103500000     13.103265578100000     -0.015233605400000
O      21.401996608299999     12.911897316899999     23.317833969500001
H       0.849075904700000     12.886151052800001     23.493322830600000
H       1.026853280500000      0.274188926100000      8.996712126800000
O      12.336403562199999      5.756748810600000     18.593083237300000
H      12.666383507000001      5.325020182500000     19.390597753000002
H      11.876944920400000      5.957852295500000      7.005232766900000
