# Supplementary material for: Ground-up generation of periodic slab models of dehydroxylated amorphous silica of varying roughness
Source: Phys Chem Chem Phys. 2025 Jun 26;27(28):15196–203. doi: 10.1039/d5cp01570g (PMC12232287; doi:10.1039/d5cp01570g)
Supplement: CP-027-D5CP01570G-s002 [file CP-027-D5CP01570G-s002.zip › ESI_Structures/Saturated/structure-number_3-alpha_0.04.xyz]

450

O      17.663324607900002      0.736281193900000      3.023409197600000
Si      0.786933727900000      3.661802551800000     10.155545802800001
O       0.389324820200000      4.623955189100000      8.893602727099999
O       5.575988845000000      4.965645586400000      8.674872256900001
O       9.844778458700000      2.482914424100000      6.511711974100000
Si      8.250240666200000      2.666872714900000      6.650853181900000
O       7.899654068700000      3.956425703600000      5.636520705700000
O       9.951184279000000      2.707648786600000      9.276892716700001
O       7.731066549300000      1.056024412400000      6.542943639900000
O       7.561040840000000      3.118590046400000      8.092295751300000
Si      7.207629713200000      4.614499578400000      8.641944841400001
Si      9.465856076000000      1.385589121500000      9.961914482499999
O       8.730504879300000      0.342988927200000      8.898825028599999
O      10.486399702600000      5.270357555900000      9.326719002900001
O       7.756347659200000      4.871355441000000     10.191689865200001
O      11.920889592500000      3.248708966400000      7.946333639800000
Si     11.451226899100000      2.452488037700000      6.647834145600000
O      14.287882311700001      1.933413613000000      6.598116513400000
O      11.956051154700001      0.847310533300000      6.743348346700000
O      14.613626949600000      4.009371660900000      4.405285146100000
Si     14.320551914399999      4.102642522400000      9.952907735700000
O      12.954039530999999      4.784607541200000      9.521941496100000
Si     13.542774846300000      0.487805064800000      6.796728245300000
O      12.161321400500000      3.129975003400000      5.339024265500000
Si     13.079938294400000      4.388669356900000      4.880558508700000
Si     11.382932500800001      3.861999100800000      9.411255796000001
O      14.796869037500000      2.875023609600000      8.967416040100000
O      14.209477729300000     -0.155865415200000      8.129768002700001
Si     15.419048064500000      2.695282307000000      7.489925786700000
O      13.201468010499999      5.397017152000000      6.197878551500000
O      15.600234094599999      5.097946856000000      9.666565443200000
O      16.116519159399999      0.750075230200000      9.954148636999999
O      15.803628270500001      1.084920830300000      4.789642849900000
O      15.933276785800000      4.016712146200000      6.657717965100000
Si     14.814443439300000     21.298254488300000      9.624876442900000
Si     16.097441235800002      4.246615380100000      5.035945933000000
Si     17.507332895400001      0.451573401000000      7.079576440900000
Si     17.332648932100000      1.581851079200000      4.461430575600000
O      16.733449220600001      1.755373443200000      7.628364677600000
O      17.211422652300001      3.205473111800000      4.364551383000000
O      18.302622929799998      1.013680700000000      5.701335399100000
Si     17.712561787100000      0.375225590200000      9.950798437500000
O      21.337545997300001      2.350286512000000      9.944451636200000
O      18.736841533800000      1.615927304100000     10.343372137999999
Si      3.425994629600000     10.108145860400001      7.195162239400000
O       2.759464064800000      8.915996931900001      8.061393341100000
O       1.020789443200000      7.121976676500000      8.736286954400001
O       3.612962071800000      6.768134478500000      9.399643069300000
Si      2.401766486800000      7.828394570100000      9.206579096200000
Si      4.869055310100000      5.854062314600000      9.866629561900000
O       3.714857784900000      9.646395747000000      5.681703997500000
O       4.890168552800000     10.436824803200000      7.884956952200000
O       0.493268494700000     10.665142365199999     10.023574868500001
Si      4.889871778400000      9.794453045499999      4.516944152800000
O       7.922081267500000      5.660849237700000      7.628441435300000
Si      8.213721036900001      5.578103316800000      5.999204660500000
Si      6.481057181000000     10.221193379900001      7.820026613200000
O       9.342773888100000      8.458362970500000      5.496664236900000
O      10.411073244500001      7.474121675400000      7.747055413700000
O       9.838303295499999      5.868153390800000      5.732323251500000
O       8.764317312599999      7.261057464600000      9.797950333499999
Si     10.278567433999999      6.857702697900000      9.232042717400001
O       7.140044242000000     10.088314689000001      9.303382222000000
O       7.115761160500000      9.057338742100001      6.970133046400000
Si      7.637399813500000      8.610289548900001      5.409672799500000
Si     10.401214045200000      7.391184792600000      6.119789188800000
O       6.126901597100000      8.765008699799999      4.562776719600000
O       7.979659105200000     10.419449111100000      4.929793031300000
O       7.416965036400000      6.830905823900000      5.352042201000000
Si     15.970173837700001      6.544083571100000     10.249182469899999
O      13.301738693800001      7.650772735900000      7.854251808200000
O      14.873311869900000      7.391149706100000      5.852268333200000
O      11.972057620099999      7.615008765300000      5.611346554800000
Si     13.340787861200001      7.008786271900000      6.334294698600000
O      14.984254570299999      9.796278967799999      7.599223866400000
O      13.465198524800000      9.743328567600001      9.552388170300000
Si     14.277601068099999      8.687927416799999      8.622479716400001
O      15.427424097599999      7.806625770300000      9.363098033900000
O      11.398379074799999      7.675508415800000     10.138938683099999
O      19.391086055599999      8.654675318900001      6.277487795800000
O      16.188806208700001     10.801754197399999      9.782258050299999
O      17.519825877199999      9.762232345999999      7.589785307200000
O      20.313957414299999      6.416670053300000     10.164966739800001
O      17.541632151300000      6.837251167100000      6.954168875100000
Si     16.269471898199999     10.643913006000000      8.165835596200001
Si     16.470660861100001      7.131745208000000      5.691102322000000
Si     18.004076017500001      9.557011051900000      6.025688524700000
O      16.630108193700000      5.781106785600000      4.769086445800000
O      17.032837188199998      8.592992594200000      5.107510665500000
Si     21.244363803199999      6.130480167500000      8.825900020500001
O      18.911514004000001      8.149121263000000      8.869686789099999
O      20.256490014299999      6.362401542700000      7.517593265900000
Si     19.016951462800002      7.442592989300000      7.374965864100000
Si      3.709439072700000      3.298483079500000     11.266879893300001
O       3.509062515600000      3.124215113100000     12.905048239199999
O       4.673414300700000      2.037741434200000     10.798935115200001
Si      3.380712987300000      4.202249907400000     14.161788118900001
O       1.143668412000000      0.562639935800000     13.747097115200001
O       0.698655639900000      3.117618289600000     13.636458693800000
Si      0.777372885800000      4.639280122500000     13.053728944800000
Si      4.362571949200000      0.430315920100000     10.824051942700001
O       2.763875664500000      3.667427859700000     15.621873941300001
O       0.468516923500000      4.582342087100000     11.476771550600001
O       4.364984605100000      4.745820479400000     10.973493043700000
O       4.861907715300000      4.830386024900000     14.409301329500000
O       0.329607579300000      4.605030541900000     16.096533836700001
O       3.171121276300000      0.273260648900000     11.928499675399999
O       2.235873515900000      5.249131106000000     13.547580270899999
Si      1.660766123900000      4.009510604900000     16.793934251500001
O       2.329112592500000      3.186325923300000     10.368020793700000
Si     10.397423297100000      4.710343400800000     13.467172013200001
Si      6.926036231400000      2.050995445700000     16.722928154000002
O       6.423291848000000      3.130358413400000     15.639280112900000
O       8.274720806700000      1.306745289900000     16.209995309899998
O       6.949609776600000      3.820267292300000     13.093497924499999
O       8.220597140700001      1.712466246000000     13.603569881500000
Si      8.217515709300001      2.858399496400000     12.444257693000001
Si      8.778775076900001      0.760632361200000     14.751009411500000
O       8.335313715400000      1.912812255300000     11.114955950800001
O      10.417807762000001      0.869848005800000     14.667503190400000
Si      6.444733771700000      4.349564556800000     14.549626408000000
O       9.407889164000000      3.965579535200000     12.384303456500000
O       5.715186094000000      0.976663316300000     16.999568562099999
O      10.431581287500000      3.624213351800000     14.706230507700001
O      10.736703924800000      0.433698233700000     10.592780304700000
O      14.112390960899999      3.608713433000000     11.574703927800000
Si     12.593416139000000      3.438027613500000     12.189500253400000
O      11.913962926600000      4.834846642500000     12.856067571200001
O      12.404120608800000      2.326016806000000     13.451580898500000
O      11.652501616600000      3.112966309900000     10.918720857500000
O      11.962885412000000      2.324069605700000     16.238811646199999
Si     11.344239889300001      2.249660668100000     14.696704535100000
O      13.524868951500000      0.278563143100000     10.529672390700000
Si     21.463802699599999      1.685808467100000     13.576857310699999
O      19.311206638000002      4.672744936900000     15.500293088399999
O      20.598809274800001      1.486623343200000     12.246752028800000
O      20.271403279200001      1.679159225600000     14.675301387699999
Si     19.521068605899998      1.344049708600000     16.043229295900002
Si     20.321306752999998      1.321331196900000     10.673076729000000
O      18.450225148000001      2.475622876500000     16.545106805400000
O       0.583820422100000      9.739647748399999     12.571897216500000
Si      1.411656934500000      9.954118049300000     11.176636360400000
O       2.082693772200000      8.568656324599999     10.641764632799999
O       0.346463480800000     10.298541361200000     15.117154796900000
O       2.398277036900000      7.606642438900000     16.521995666700001
O       7.331915896900000      5.585497240000000     15.248403367600000
Si      7.818414044600000      6.284540143400000     16.653441664799999
Si      8.959479690800000     10.060168580399999     14.584987255400000
O       7.998315649300000      6.784053439300000     12.244927454100001
O       8.490215178600000      8.569935019300001     14.142723589099999
O      10.334476901200000      8.199513742100001     12.424704818500000
O       9.161073366800000     10.080968277000000     16.206675104100000
O       9.828270425500000      6.143484762500000     13.984433556999999
Si      7.657010242000000      6.463362318100000     10.686704441100000
Si      9.165541170499999      7.413667484700000     13.180616804300000
O      10.421751738399999     10.457986952800001     13.965616012100000
O       6.049756426900000      6.834073293300000     10.483959486300000
O       9.080495867900000      7.416316637400000     16.702934579000001
Si     14.593389296100000     10.730567376600000     15.723390990800000
O      12.961242929899999      7.923498834000000     12.318530763500000
Si     11.642825212300000      8.466186391700001     11.520353690100000
O      11.801541157600001     10.107862806400000     11.351138289100000
O      15.286610480000000      9.066228070499999     11.703438189200000
Si     14.559827113600001      7.811936553400000     12.437264904099999
O      15.702050369100000      9.670204478700001     15.256576927499999
O      15.051367208500000      7.585456900800000     13.987007314200000
O      15.170294125200000      6.520632646300000     11.678417978800001
O      13.125475625200000     10.116508029500000     16.211530653299999
Si     16.013160834600001     10.458473716500000     11.368228341100000
Si     21.200899320700000     10.567369468400001     13.643258972400000
O      21.093954631500001      5.559585388400000     13.711548033600000
O      17.579469787499999      8.496922958200001     13.749485533800000
Si     18.483364564900000      9.339523751100000     12.702766307999999
Si     16.325602463300001      8.260794642100000     14.742486324200000
O      17.529533019799999     10.463313544500000     11.998036612700000
O      19.669571865199998     10.052165888799999     13.551739493099999
O      19.152542888999999      8.386854142700001     11.570820484800000
O      16.901050527100001      7.340315365300000     15.938436954600000
O      20.532164689100000      7.007978517200000     15.794331842500000
Si     20.715284910499999      5.471665056400000     15.289545291200000
O      17.578437750199999      6.585048325700000     10.483240070500001
Si     18.976345116000001      7.377481585300000     10.310946061999999
O       2.061514810400000      0.379069218400000     17.343915567100002
O       1.259040536300000      2.714869492100000     17.758650672300000
Si      0.703668252800000      1.153610348600000     17.775228341900000
O       2.169507824600000      5.208360679700000     17.821080746900002
O       8.336963591000000      5.139254602400000     17.660537263100000
O      10.076786241000001      3.096891685700000     18.047008607700000
Si      8.637603703600000      3.757195524900000     18.467769807900002
O       7.377281380000000      2.754587976800000     18.130661042600000
Si     11.547674848900000      3.363152058500000     17.422817683600002
Si     13.112196533900001      5.088830676200000     17.993795138199999
O      11.649553734100000      5.044734545200000     17.127986244500001
O      12.953345576100000      3.463927306900000     18.430473257100001
O      20.773457912600001      1.269632312500000     17.077108094600000
O      19.682379551899999      4.176071377200000     18.212931723400001
Si     18.692556071500000      4.085257113700000     16.904051541499999
O      17.460181832100002      5.105333004300000     17.292296273600002
Si      0.322429883600000     10.322761606400000     16.737671804600001
O       0.106894279200000      6.872587564600000     18.146792540700002
Si      1.733250843400000      6.790090228800000     17.879040787699999
O       2.537014881500000      7.877094368200000     18.915427026200000
O       1.880341550800000     10.085731521500000     17.300047651000000
O       4.660123279800000      9.057198904700000     17.561262923699999
Si      3.029147132000000      8.842333471800000     17.548911114399999
O       6.500400272900000      7.109361636900000     17.226232544199998
Si      6.228290387100000      8.472435855400001     18.100370470000001
Si      9.288747157300000      8.926111983000000     17.316555958900000
O       7.791224354500000      9.158127207300000     18.137776488800000
O      13.619798325500000      8.409989990400000     18.123349522300000
O      16.103533873300002      7.180177343500000     18.391894601000001
O      13.360845268700000     10.939952063700000     18.700745728499999
Si     14.476234165099999      7.042897079200000     18.207340642700000
O      11.010136574400001      9.273178912900001     17.836555915999998
Si     12.621454675600001      9.654955343699999     17.740963434800001
O      14.190892630100000      5.918089222500000     16.958742345499999
O      13.587442407699999      6.047607975100000     19.308019552200001
Si     20.382490473699999      7.611513817900000     17.311134101099999
Si     17.355044398699999      6.748304530700000     17.368995097599999
O      20.778882440099999      9.191014511700001     17.286293854200000
O      18.835711209900001      7.363701497400000     17.812098566000000
O      10.002765223100001     16.945315632900002      0.783921909100000
O      11.004429707700000     16.942324867800000      3.290831930800000
Si     11.245345145900000     17.349704620899999      1.744455576900000
O      14.209146574000000     19.302999583599998      0.026747559900000
O      11.715108078800000     18.975006708300000      1.548590338000000
O      14.446275167300000     18.774833278100001      2.389543675100000
Si     15.225805626600000     19.824057588700001      1.269783306300000
Si     13.293862695000000     18.432908538700001      1.228960980500000
O      12.799051044700001     16.826330870600000      1.173065618400000
O      15.196602095399999     21.431697072300000      1.805230679700000
O      16.943525439199998     19.759063280800000      1.452434770000000
Si     16.668661130800000     20.996588376599998      2.613065866300000
O       0.752133044400000     13.118442495400000      8.725812406999999
O       2.444499893000000     11.447866559500000      7.244028032500000
O       3.438402916100000     15.496580026300000      9.732153927300001
Si      2.280320895400000     12.757016153200000      8.207938398300000
O       3.269388421200000     12.412158106800000      9.445896799700000
O       2.838088509700000     14.145198574900000      7.502260924800000
Si      3.555775557000000     15.479263169099999      8.103557676199999
O       5.110941044200000     15.502544468000000      7.691349760800000
O       8.927665302299999     15.586083592100000      4.147484560300000
O       5.511876127400000     11.339626342000001      4.762275057800000
Si      7.051849720700000     11.668110176400001      5.161412586600000
Si      8.089869238600000     14.520036028500000      5.085553740400000
O       6.529641516700000     12.690876084899999      9.463830638399999
O       9.174009507299999     13.915682913200000      6.163705466300000
O       7.437513730400000     13.128341086200001      4.522394682100000
Si      7.563043524200000     12.954770002800000      8.233948650800000
O       6.923525999200000     15.460414298400000      5.764323093200000
O       9.032911390400001     12.420289804699999      8.554151812700001
O       7.500992380000000     14.548290197100000      8.074710656300001
O       6.971717357200000     11.855056106999999      7.024386043800000
Si      6.656755091500000     15.761485191200000      7.351998027800000
O       9.859725192000001     15.772402978300001      7.866028030400000
O      10.411503837400000     13.694654928200000     10.347068256500000
Si     10.560949641300001     12.818087325200000      8.970142048600000
Si     10.454896983699999     14.710602530099999      6.809942592800000
O      11.285646198500000     13.614790933800000      7.706602425600000
O      11.363960210200000     11.429957276800000      9.145652046500000
Si     12.569772680900000     10.939972369199999     10.145788908200000
O      11.161459699200000     15.558557670100001      5.588583183500000
O      15.140843424300000     14.437920527799999     10.141164965100000
Si     21.484732537599999     14.321864144699999      9.529507240599999
O      16.494056777800001     12.083879433900000      7.385765074800000
O      17.274193987200000     14.001114969100000      5.672340073400000
O      18.041689033000001     11.089695335800000      5.400717358800000
Si     17.683665348200002     12.422694490200000      6.299512079500000
O      18.130062727500000     15.166211567400000      8.292590587899999
Si     18.461737430900001     14.615195918700000      6.691779712800000
O      19.121014126900000     13.045822984100001      6.940180795800000
O      20.949780324999999     15.481826353800001      8.505276970200001
O      19.416600587800001     15.974149100800000      6.399761880700000
O      20.105986709700002     13.849704799300000     10.332805955500000
Si     16.147949483600001     15.689105273399999     10.526005980500001
O       3.750586832200000     21.469296395899999      9.362304958399999
O       3.339327055500000     18.763445578399999      9.416557269300000
Si      3.521166032600000     18.354946245800001      7.770364584400000
O       2.765694605200000     19.780700012099999      7.238674017300000
O       2.909512461700000     16.870546976800000      7.470455652600000
Si      2.775550961400000     20.267919579800001      8.870030035199999
O       1.252569033300000     20.533618082600000      9.297523643100000
O       5.070917349200000     18.499459618700001      7.345106463000000
O      10.204313316700000     16.370567549600000     10.353774127299999
O       6.212909541100000     18.773545563900001      9.785089128799999
O       7.115952161700000     20.087361239500002      7.705866425900000
O       9.365170937900000     20.398018502300001      6.603356463000000
O       7.176317788300000     17.222874156600000      7.842653824000000
Si      8.241118224499999     21.279790277299998      7.459219040100000
O       9.763135616100000     17.879567778300000      5.473014297800000
Si     10.053896901200000     18.931253677800001      6.711862056600000
Si      6.467749662900000     18.698068977399998      8.174386460399999
Si     10.207031137500000     16.546256167599999      4.630410748300000
O       9.556245925400001     18.291671279700001      8.187260677899999
Si     10.344001716499999     16.975282548900001      8.825534065399999
O      14.093858856300001     18.489401161600000      8.050775604500000
O      12.039327583400000     20.024383548100001      9.194380367999999
O      11.703339133800000     19.123656946299999      6.764459225900000
Si     15.565679227900000     21.000999403600002      5.228130087200000
O      15.943468674000000     17.006531887200001      9.507978374700000
O      13.974312523300000     20.903239419999998      5.594740783900000
O      15.415505478800000     19.765064010100001      9.873626992300000
O      11.912055227700000     17.370138819600001      8.711812924900000
Si     12.483255775000000     18.833644320000001      8.183258221899999
Si     14.861981695600001     18.262417388300001      9.512546815000000
O      16.198686043599999     20.157966257199998      3.984902898400000
Si     19.499377117700000     16.150381267200000      8.145520559600000
O      18.224428991700002     21.359771040500000      8.456251311300001
O      16.515199758100000     20.743996937399999      6.565374329100000
O      19.287703093400001     17.484109815000000      9.061652166000000
Si      2.572371310100000     15.094818271299999     11.046955690900001
O       4.793291187800000     15.152801354599999     13.821956473700000
O       2.299603554300000     15.666206700800000     14.771192611600000
Si      0.788417424600000     15.666996094300000     15.272914256000000
O       5.005493882600000     11.910098836100000     11.412391383299999
Si      3.446915417700000     12.232501076800000     11.040690687500000
O       3.005205409700000     13.660095450100000     11.701473154500000
O       2.579093296900000     11.007852589400001     11.590898856900001
O       0.813393969800000     15.396381480500001     16.943729787100001
O       1.005989364500000     15.013050719200001     10.607732827100000
O       6.042118948900000     14.358033396600000     11.568624870900001
Si      6.254926906400000     14.950324100500000     13.090249268499999
Si      8.146608695799999     12.608355448399999     13.349016510000000
O       7.638053779400000     12.267083613900001     11.819923569600000
O       9.752889872900001     12.890133840400001     13.336906793000001
O       7.227488210700000     13.872225475800001     13.874028470200001
O       7.882893530900000     11.243948818700000     14.230261419500000
Si      6.314504483000000     12.819586898100001     11.053354449600000
O      10.737843636399999     15.251157017100001     12.663286693400000
Si     10.974362605000000     15.077744236999999     11.028167456200000
O      15.079400329800000     11.499737432100000     12.179076108800000
Si     13.780411875000000     13.878217329800000     10.890682953800001
O      12.387538276600001     11.908537535600001     13.047638293600000
O      14.086588607099999     13.800157832200000     12.539582699500000
Si     13.993086167700000     12.246546315500000     13.110589753099999
O      14.406599498900000     11.938973802500000     14.653914961600000
O      11.327956406900000     12.647725620399999     15.397496652099999
Si     11.022507080100000     11.997749755699999     13.922246637000001
O      15.089578921899999     14.961321740900001     16.058991012800000
O      12.589025356800001     14.980369539100000     10.707588115000000
O      13.376971847400000     12.356102534000000     10.409426034199999
O      21.357717258699999     14.604830285800000     14.512023954100000
Si     19.210659597100001     14.838203666400000     11.319707883700000
O      17.661676835000002     15.117375746400000     10.860120859000000
O      19.420562696800001     12.810496630199999     15.163323195300000
Si     20.319135841300000     13.456984309899999     13.928902494200001
O      19.352080719200000     14.150182490800001     12.817664540999999
O      21.188855908699999     12.200787977799999     13.349167062999999
Si      3.499828528400000     16.152506739300001     13.742161542000000
O       2.852931531300000     16.176431182900000     12.245058014300000
Si      2.057090638300000     21.045385931300000     12.841803001500001
O       3.942793293500000     17.635392236100000     14.222987844000000
O       2.881956831100000     19.983545991600000     13.764281517400001
Si      4.253469151800000     19.115395999200000     13.597017578000001
O       4.685118426900000     18.835072924399999     12.034971785900000
O       1.003872519500000     20.218081024300002     11.925478447700000
O       0.072985036200000     17.185292519800001     15.215296755000001
O       3.854971744400000     20.301843119499999     16.403339505700000
Si      0.248575262600000     20.135910215900001     10.498085742400001
O       5.480113523100000     19.927110385199999     14.298821885100001
O       9.358308822500000     17.441845512200000     13.286388162700000
Si      6.024472104100000     19.403021582899999     11.254388449100000
O       7.325148917600000     18.902947325600000     12.155867298000000
Si      7.777051310000000     17.754863026199999     13.248515064599999
O       6.968078689400000     16.386976380400000     12.972113983300000
O       8.084553007000000     20.782685346200001     14.626567884400000
O       7.428437558700000     18.267927416500001     14.785686225799999
Si      6.897478213100000     19.780876820100001     15.102310229200000
O       5.709695626700000     21.035328975300001     11.143720890499999
O       6.514966398200000     19.980487908200001     16.712430455300002
O      13.664982461199999     17.962326044000001     10.597369542399999
Si     15.458338810700001     16.501704859699998     15.568664102900000
Si     10.817068553700000     16.748596033199998     13.397479959300000
O      11.449122807900000     16.821763449300001     14.925590193500000
O      14.043290868800000     17.236422856099999     15.412902724300000
Si     12.976267647000000     18.530658818300001     11.955597129599999
O      14.173230895300000     18.370070475100000     13.089522259000001
Si     15.596355788800000     17.583015181899999     12.847836556800001
O      12.261040449099999     19.986083108599999     11.818092506799999
O      11.790843017700000     17.559464276700002     12.417375952000000
O      12.293690954200001     19.336927365899999     15.340254595999999
Si     12.545263850200000     17.772098358800001     15.737244447000000
O      16.226890715000000     16.879952775400000     14.193724161100000
O      15.506006905200000     16.282863087199999     11.899650232400001
Si     12.045584927700000     21.003131785000001     10.507882154500001
O      20.018578256300000     16.274649021999998     11.321309281600000
O      17.846842593900000     20.787880254200001     11.148050046300000
O      16.542737251500000     18.724363031799999     12.234967366599999
Si     17.894232443500002     19.591408011100000     12.192309025000000
Si     18.314193819800000     19.988401758999998     15.315876685499999
O      16.587356070300000     16.994541279900002     16.689574364300000
O      18.123426652700001     20.123676315899999     13.727415780299999
O      19.405745404099999     18.747898300500001     15.502520992099999
Si     20.701206570099998     18.125455406699999     16.176701644200001
O      19.034257099600001     18.588669786600001     11.655073507499999
O      17.003877847300000     19.571367969200001     16.213434799500000
Si     19.890697862000000     17.735963048900000     10.595410011300000
O      18.807955606699998     21.393075496500000     15.935245312299999
O      20.566427448999999     21.239112730399999     10.340151006399999
O      21.252722079000002     18.588178596199999     10.367208292899999
O      15.307470372599999     11.415120690500000     17.018632300000000
Si     15.017619889400001     14.763911728300000     17.710982027299998
O      14.113121834999999     13.478881723100001     18.186304655200001
Si     14.662933296600000     11.928098319700000     18.414240880300000
O      14.448125524700000     16.099463896700001     18.422661751700002
O      16.144531267600001     12.176444914299999     19.285188563599998
Si     19.699242253300000     12.687598566900000     16.781364156300000
O      16.579551243600001     14.468700844500001     18.131257253200001
O      20.939992924900000     15.071894639900000     19.359849883100001
Si     17.364073643800001     13.178718420399999     18.750142417399999
O      18.343521206100000     12.384921271100000     17.672173369500001
O      19.955090994399999     14.287050781100000     17.114472401200000
Si     20.919799559800001     15.354042290300001     17.764319984800000
O      20.984080653300001     11.744806154100001     17.128938116000000
O      18.416110431500002     13.937784743100000     19.817858998100000
Si     19.484529283499999     15.066240536000000     20.240485960000001
O       0.103380173400000     21.399460988200001     18.898561975000000
O       4.395737766500000     20.839173094800000     18.681272903400000
O       1.906767095100000     19.550115397799999     18.588704346000000
Si      2.953273788200000     20.571852838700000     17.815261186400001
Si      0.238723143600000     19.822903142500000     18.502899696299998
Si      5.264715540500000     20.934606624000001     17.182262028000000
O      21.471197852500001     19.320284534100001     16.939820339299999
O      12.636730008300001     17.801718044899999     17.400291525400000
O      15.228329009399999     18.655892133199998     18.086547932100000
Si     13.917280718800001     17.642884501899999     18.424734176800001
Si     16.682979767300001     18.461040286599999     17.379397510000000
O      20.169733961900000     16.991578948800001     17.510211446500001
O      18.017746220900001     18.476953137799999     18.391937020000000
Si     19.394628250200000     17.847238873799999     18.909683938200001
O      19.074036317000001     16.674266726799999     19.966882138399999
O      20.591568325499999     18.906022404900000     19.317290013899999
O       5.851880052000000      8.268651285000001     19.684348899900002
H       6.611858401800000      8.164222421300000     20.269168636700002
H       9.377726275600001     16.290887906500000      1.115825350800000
O      19.785787894199999     14.810986060599999     21.817107072100001
H      20.413922530200001     15.408460406300000     22.239472648600000
H       6.689182640200000     10.542286246400000     10.026548556300000
O       8.724503544299999      3.997893992700000     20.084824039400001
H       7.893892572900000      4.230685520100000     20.514412920200002
H      12.062651331000000     19.519954705899998     14.420663490400001
O      13.414754967000000     17.945342788600001     19.950070326100001
H      12.881575822800000     18.739576996400000     20.069995954400000
H      12.166894576800001     12.384858481100000     15.795596312600001
O       4.049388847800000      9.675422982400001      3.121708946900000
H       4.574786434900000      9.512416307000001      2.330697135800000
H      21.349166253899998     10.108836812800000      9.569388845900001
O      12.432008195700000      5.104677097400000      3.560643647600000
H      11.483166132899999      5.274552260400000      3.602008051800000
H      20.389426204599999      3.520905715600000     18.248113479299999
