# Supplementary material for: Ground-up generation of periodic slab models of dehydroxylated amorphous silica of varying roughness
Source: Phys Chem Chem Phys. 2025 Jun 26;27(28):15196–203. doi: 10.1039/d5cp01570g (PMC12232287; doi:10.1039/d5cp01570g)
Supplement: CP-027-D5CP01570G-s002 [file CP-027-D5CP01570G-s002.zip › ESI_Structures/Saturated/structure-number_30-alpha_0.04.xyz]

456

O      13.736780481600000      2.397519351200000      5.590814579400000
Si     13.965179581599999      0.770343523300000      6.066578448100000
O      12.341392448800001      4.927781929100000      5.842679877800000
Si      4.838553036400000      7.481607598100000      6.105481343800000
O       3.693191327800000      6.453554274300000      5.372077951200000
O       6.168852379300000      7.875122783100000      5.289648781200000
O       8.947011251299999      8.343735475200001      5.334831963100000
Si      7.480379790200000      8.700414916500000      5.996686874700000
Si     10.364255073900001      8.855866388400001      6.124167147300000
O       7.363551189400000     10.343197106700000      5.956423017300000
O      11.580454872500001      9.719380093600000      5.495413152300000
O       2.595190942800000      4.518626606300000      7.382161660600000
O       0.624836363600000      1.033863274700000      9.923098864900000
Si      3.346909377700000      3.692420207400000      8.700522729199999
O       4.209343646900000      2.544644872200000      7.977945618100000
Si      5.482607219300000      1.534169282500000      8.040871938700000
O       2.340931285300000      2.978257045300000      9.738080825200001
Si      1.212838764500000      2.334744911900000     10.725023357800000
O       4.201082990800000      4.834215315500000      9.432503847200000
O       0.150255933500000      3.624976703500000     10.931656256400000
O       6.241974653000000      1.874662607800000      9.456981942500001
Si      7.757779056800000      2.034975605000000     10.029436360100000
O       8.190424860700000      3.587066059700000     10.367995769400000
O       8.686580368600000      1.395809216400000      8.835855234000000
Si     10.149280967299999      0.689655575300000      9.096916406500000
Si     13.443285157600000      3.751166135100000      6.448248252200000
O      14.890932803400000      0.865456133500000      7.379279128800000
O      13.849559311600000      1.719675434500000      9.508866854300001
O      12.736750193100001      3.391175408500000      7.824643547100000
Si     12.613083289600000      2.648014664800000      9.267741002199999
O      12.555934500199999      3.829017961100000     10.428860278200000
O      11.186824663900000      1.887547646700000      9.276448547999999
O      15.139202816299999      4.960856057000000      9.364322876199999
O      14.785928235400000      4.741554501500000      6.773488182600000
O      15.695406229600000      0.379909640700000     10.216228526200000
Si     15.924459859900001      4.040470487100000     10.493146072600000
Si     14.570407855599999      0.205781359400000      8.933706628500000
O      10.870259234600001      5.411352971600000      8.105706588500000
Si     17.049186461000001      1.212456918100000     10.052486739700001
O      16.761378647200001      2.822945615600000      9.816718169000000
O      17.957281796099998      0.531849236700000      8.854351079700001
O       0.140867464000000     10.124936252800000      9.843723932600000
Si      3.073675613000000      5.964278329200000      6.897574840700000
O       4.734197673800000      6.308189310200000      7.547378494400000
O       2.128059889700000      7.200037772200000      7.459571524500000
O       3.860570444500000      7.894558261200000      9.294950007900001
Si      4.722623400600000      6.433905988300000      9.481444198700000
Si      3.064165418200000      8.491769748799999      8.026691105799999
O       4.137749099500000      8.810462803500000      6.768235686200000
O       2.288381169600000      9.840525416900000      8.364322162900001
O      10.203882603000000      5.388850237200000     10.694871471900001
Si     10.381566603100000      6.326263159000000      9.404301273200000
O       9.504404864300000     10.487624565699999     10.694282335700001
O       6.357722346800000      6.624304938100000      9.474708898799999
Si      7.902897024200000     10.223782738500001     10.826869524599999
O       9.649327150600000      9.993086045400000      7.205757054500000
O       7.319131655500000      8.180103031400000      7.509064416100000
O       7.485033806000000      8.918221792700001     10.006076912299999
Si      7.513601938300000      7.654533700700000      9.020119591800000
O       8.954277771899999      6.954145995300000      9.066227680100001
O      14.061710538600000      8.400333718700001      9.560090905499999
O      14.118976900600000     10.852743102800000      6.483640503400000
Si     12.706317930599999      8.132362156499999      8.721341088200001
Si     11.777446863900000      6.034461577100000      6.894700118300000
Si     12.472514688600000     10.806767341900001      6.650570366200000
Si     14.830780841899999      5.800785896400000      8.023630213700001
O      11.032970720700000      7.339707820700000      6.366238219200000
O      15.834877959600000      9.913176260200000      8.178205618200000
O      13.223250449700000      6.598780452900000      7.812316724500000
Si     15.594496247800000      8.533933798000000      8.956534935800001
O      15.777025636599999      7.143550306000000      8.025473864800000
O      12.360173482200000      9.284534736700000      7.755650969500000
O      11.509832556999999      7.499054830400000      9.633336152600000
O      16.537277467999999      8.491682445300000     10.298046283100000
O       3.026670585900000      1.045731277200000     14.593583465600000
O       1.766895698100000      1.907801156200000     12.226861256399999
O       2.113076614400000      3.535016137800000     14.425484117200000
Si      1.846733538700000      1.971945940200000     13.875300511200001
Si      2.965393779700000      4.501926371000000     13.370527969899999
O       1.876600390300000      5.035604382400000     12.289304408500000
O       0.454214918500000      1.429539260500000     14.477432301900000
O       4.958696780800000      1.299710774000000     11.934304721900000
O       4.023966252100000      3.447369818900000     12.784348777700000
Si      0.284689572900000      4.815489396000000     12.072148707700000
Si      3.100656456200000      0.157554207300000     15.970282127799999
Si      5.318911651400000      2.505244141500000     12.933941562899999
Si      4.592723868600000     21.235784566100001     11.913225426200000
O      10.269162632900001      0.675312020300000     12.890706804300001
O       6.546440717800000      3.477277499900000     12.490682294699999
Si      7.104613918400000      4.791448563900000     13.300417217000000
O       8.316437889500000      2.494172600300000     14.901079883500000
Si      7.095606190800000      1.463682576800000     15.210805364000000
O       6.801789741900000      4.623472617000000     14.893461821100001
O       5.759058828900000      1.874707351800000     14.371889421800001
Si      9.679034209899999      3.236290645700000     15.389230232799999
O       9.533262716199999      4.874145562600000     15.556493918899999
O       8.636997106700001      4.903380364800000     12.748815428100000
O      10.282899501199999      3.053850972900000     11.837103915100000
Si      9.303587373199999      4.238457676600000     11.395887291799999
O       8.000083303600000      1.149621650300000     11.399130825600000
O       7.586578888400000     -0.045779675300000     14.858514304900000
Si      9.185998876699999      0.072926872100000     11.791710596000000
O      10.871014527900000      2.817973567600000     14.393565901000001
O      12.648679670600000      2.222174152600000     12.580734826000000
Si     11.039233183200000      2.128647000900000     12.922360785700000
Si     13.269498860900001      3.613878731200000     11.883252186800000
O      14.882639675800000      3.456315187400000     11.596702943300000
O      12.940607060600000      4.954489706500000     12.761039289499999
Si     19.731633023200001      3.270281842500000     13.590892696799999
O      21.027345524099999      4.265411382600000     13.411483326500001
O      19.714243024000002      2.642857415200000     15.119550750700000
O      19.948804742699998      2.035140092500000     12.570847232200000
O      18.397446686999999      4.143945905500000     13.339165088000000
Si     19.322898180399999      0.599209531500000     12.092691750200000
Si     20.740931719799999      1.435866876800000     15.556313523900000
O      17.949059994700001      0.999041796800000     11.384284262300000
O      16.969987253500001      5.033954274400000     11.285459464700001
O       3.810193474800000      5.836065419200000     13.796018880100000
Si      4.561988464400000      9.590867929400000     13.883118105399999
O       3.683634479600000      9.475353580200000     15.261090269300000
O       4.743809252700000      8.174098969799999     13.229406495799999
Si      4.811684897100000      6.646869387500000     12.702732719800000
O       1.059779356800000      9.794001622800000     12.290935221900000
O       3.706239542800000     10.494925573800000     12.798879315900001
O       4.418296925700000      6.496821315600000     11.195785069999999
O       5.152857421300000      6.370376563200000     16.205713888900000
Si      7.553302224600000     10.269315598100000     13.949920855900000
O       6.355773793600000      6.170017488900000     12.895840272099999
O       8.419231144699999      9.224098421200001     14.861697494800000
O       7.625184923900000      9.880274283100000     12.389135576499999
O       5.957850492600000     10.241353641100000     14.330476455299999
Si      9.372389539400000      8.940407685200000     16.172909814800001
O      10.895588063000000      9.410415959400000     15.861296118900000
O      14.614383265700001      9.435691002900001     11.918024248500000
O      15.072913335699999      7.827240814800000     14.972446591900001
O      13.457275840199999      9.942613583200000     15.403282651300000
O      11.923582973500000     10.255131096900000     11.915169300500001
Si     14.821792752600000      9.166285841200001     15.895051173500001
Si     13.526684356800001     10.634834324200000     11.778919200300001
Si     17.679006000899999      5.440382024400000     12.672717563200001
O      16.234373018399999      9.997282497000000     15.789784706900001
Si     16.235015159300001      9.353437627900000     11.679337067700001
Si     16.580613047899998      7.626532699800000     14.277629895900001
O      16.808971216100002      8.580261463099999     12.959988868900000
O      16.637842711299999      6.056906927400000     13.764418935300000
O      21.231616212100000      6.359889798400000     11.842610844899999
Si     20.151008495599999      7.409890551100000     12.452899867799999
O      18.747461344200001      6.668549670600000     12.386975574599999
O      20.488877631400001      7.960832130000000     14.040421976399999
O      20.172589288800001      8.826584467100000     11.635727548300000
Si     20.610118713999999      9.048998731399999     15.171067415900000
O      17.732670116500000      7.983479746700000     15.334499740300000
O      19.222663070300001      9.961086074500001     15.625368174500000
Si     17.654351475399999      9.404236080300000     16.506141951200000
Si     21.164674180199999     10.092919073599999     11.410746175300000
O      21.245690930900000     10.653895395499999     14.668139094200001
Si      0.913783718300000      0.874791387100000     17.838929152500000
O       0.789913356700000      1.043601353900000     19.517706194500001
O       2.371976910500000      1.040066423800000     17.154517462699999
O       8.127059100800000      1.194328368500000     21.059746701000002
O       5.655217868300000      3.947622743100000     17.263881594699999
O       6.687424985300000      1.556717317100000     16.784058389700000
O      10.055771200400001      2.161958811300000     19.394332579099999
O      10.108444743200000      2.661621675500000     16.872611421399998
O       7.953140418900000      3.312608608100000     18.353247480299999
Si      6.521397545700000      2.721839884900000     17.904753634700000
O       5.925315176000000      2.037624670000000     19.295723094200000
Si      9.559792770500000      3.301404483400000     18.273521160900000
O       9.887938635999999      4.961385603000000     18.164672942100001
Si      9.270175338500000      0.769586529600000     19.824348624599999
Si      6.825737228800000      0.850835119200000     20.006453304600001
O       7.960160245000000      0.277602303000000     18.843153795399999
O      21.298516587300000      1.769206124300000     17.065108383799998
O       2.363748104900000      9.391301121400000     17.464374362699999
Si      0.848322016400000      8.936729909300000     17.822273723300000
Si      3.186765441200000     10.384008193600000     16.485036838199999
O       0.993324242300000      7.579766364400000     18.700939788600000
O       0.170057327500000     10.158184491800000     18.624314574000000
Si      6.261729216500000      5.180567052300000     16.326979598400001
O       7.548017001300000      5.799798332700000     17.118884512899999
Si      9.162716155500000      5.797454094600000     16.882039002199999
O       8.775795121600000      9.919025180200000     17.353046608900002
O       9.499804408299999      7.378681885900000     16.635803922800001
Si     12.116601190000001     10.410804490100000     16.230100263800001
O      14.221124406500000     10.097214725700001     19.978421814400001
O      14.614125037899999      8.922040002199999     17.539865044799999
Si     14.029130952099999     10.229574218000000     18.374759099900000
O      12.458759771800000     10.363139778100001     17.853815956900000
Si     15.519840581900000     10.358322028000000     20.966787348000000
O      17.708521948800001     10.780388959100000     17.582103413700001
O      16.890740902200001     10.049948895300000     20.103358702500000
Si     17.754364837400001     11.064642592800000     19.146246482100000
O      21.478975982800002      8.609921488299999     16.429721102799999
O      10.668077297600000     17.477609452999999      0.573428595200000
O       9.359873636900000     12.189415782799999      5.630334808300000
O      10.122966252199999     16.246124210300000      5.598446071200000
O      10.316447596400000     16.364479653499998      2.916667582100000
Si     10.771561118299999     13.083600839100001      5.581148209300000
Si     11.000583646300001     15.776629578000000      4.268165698000000
O      10.949175072799999     14.133806081700000      4.309470188200000
O      12.044052513600001     12.123727035100000      5.616940446700000
Si     10.536189467400000     17.820331889399998      2.164978680600000
O      12.516223240600000     16.482726994600000      4.355304500500000
O      11.902470788000000     18.500449985600000      2.814247672400000
O      14.538524293700000     18.562437162700000      3.651424853700000
Si     12.925716287800000     18.042747811500000      3.996926041600000
O      12.953560475100000     19.038216019800000      5.371413831000000
Si     14.553073336300001     19.576547559100000      5.041536060600000
O      14.584251569999999     21.240066797699999      4.907621598200000
O      15.705584911400001     19.112835882999999      6.077037452100000
O       1.111874832500000     12.168426956099999      8.429102309399999
O       3.845412521900000     15.225321102500001     10.011819543900000
O       1.382928466400000     14.686501389400000      9.048644929800000
Si      2.274968473300000     15.693629855399999      9.955935577300000
O       2.389196132400000     11.344631688300000     10.639789112100001
Si      0.281384375900000     13.571950194799999      8.639445150800000
Si      1.496566639700000     10.884284539599999      9.303891822400001
Si      5.485975834700000     15.117316558500001      9.881513614799999
Si      8.616114318199999     11.209346712200000      6.692915484400000
O       6.994373186900000     11.465444303000000     10.249336600900000
O       5.953640280900000     13.754307147400000      9.033598020299999
Si      7.278008867800000     12.728911131500000      9.220145275800000
O       7.915852737500000     12.113438077300000      7.867825663300000
O       8.371550739900000     13.659478747000000     10.015254685900000
O       8.969305522499999     16.020379860199998     10.898709630200001
Si     10.487544462500001     15.619107431800000      7.078188853900000
O       9.354015699700000     15.916248624900000      8.215139663100000
O       6.404662185600000     14.990330929200001     11.267371453100001
O      10.679828786600000     14.017924377800000      6.936487673200000
O      12.183749731800001     11.713098425500000      8.051127848100000
O      13.513868479699999     13.650258983800001      9.454011411600000
Si     15.145114344800000     13.747095959899999      9.278751131400000
O      15.500333755900000     12.686460073699999      8.065104173800000
Si     15.492956576299999     11.258759903100000      7.253304844100000
Si     12.654868700600000     12.241694321000001      9.463568005000001
O      15.422290183199999     15.364482901500001      9.219946772000000
O      11.324481386200000     12.403919847899999     10.412470951100000
O      13.687830669200000     11.217327129599999     10.265881523799999
O      16.034279791500001     13.185726743700000     10.535834801300000
O      20.608401954100000     13.322394754699999      9.757313845900001
O       4.971743527900000     21.469258858100002      7.940131001200000
Si      4.659520407200000     20.221705079700001      8.932477943100000
O       1.979986264900000     17.202297651199999      9.377364107400000
O       3.246509004400000     19.411082465100002      8.651871964800000
Si      2.191856729300000     18.799072809599998      9.757399287600000
O       0.907503433000000     19.815125985600002      9.858452062700000
O       2.877445705300000     18.651566015600000     11.248139783899999
O       4.438866801700000     20.875747791700000     10.374393875199999
O      10.047681755699999     21.269680234599999     10.453043489400001
O       8.240637229400001     18.010343948500001      9.309052207700001
Si      6.675206153800000     17.999892170399999      9.761829644900001
O       5.908193893600000     19.187950619700000      8.957380697500000
O       5.950982638400000     16.595642898400001      9.330983044200000
Si      9.399027540100001     16.864651405499998      9.548443194300001
O      10.523130747900000     21.144769745500000      7.919851628700000
O      11.883705678500000     16.319576804000000      7.548516831800000
O      10.888840689700000     17.510586123700001      9.676111822199999
Si     12.084233613500000     20.605452017699999      7.756044383500000
Si     12.114760810200000     17.591134274600002      8.542682940900001
O      13.568050848200000     17.356762768500001      9.193663619300001
O      11.988795193800000     18.974966113000001      7.723595155300000
Si     15.124552045900000     16.977845454299999      9.416312175400000
O      15.358990445700000     20.189709784700000      8.496648809900000
O      13.059626246700001     20.941704787300001      8.999639409100000
O      15.377841631500001     17.597191523900001     10.932576037500001
O      12.565723459699999     21.502220586400000      6.462052975600000
O      18.203663693900001     19.623444797299999     10.179567494000000
O      16.100533617499998     17.708151843600000      8.335060266499999
O      19.186465060100002     17.124572260499999      9.710423305200001
Si     18.569216017799999     20.509453980699998      8.822718804899999
Si     18.723926737300001     18.223500199200000     10.848713558000000
Si     16.223431259500000     19.220211708800001      7.637758036800000
O      17.851675309000001     19.673099665999999      7.605520192800000
Si     21.335565397100002     21.065445360700000      9.924810595300000
O      20.227578351500000     20.736189778100002      8.750988502600000
O       1.678283059900000     12.097586497900000     13.261063970600000
O       1.086395646900000     14.855237978200000     13.918449490500000
Si      1.073806240500000     11.786105924299999     14.699171268200001
Si      0.411438292400000     15.430561679200000     12.500153274900001
O       2.093098833100000     11.487683542899999     15.858880992600000
Si      2.288307606400000     10.896348495500000     12.197068962199999
O       1.628220992700000     15.570072784300001     11.462171133600000
Si      0.192565143100000     14.659029229300000     15.251159994000000
O       7.976825154800000     11.824725161300000     14.139285280399999
Si      9.067863176099999     12.890696624000000     13.547575590499999
O       8.411757428700000     14.080578629500000     12.676852471500000
O       9.792848264400000     13.574039493100001     14.821272121100000
O      10.169796272299999     12.066600563400000     12.724085327899999
Si     10.604823793100000     13.095793308499999     16.135998191300001
Si      8.047812773300000     14.718005643300000     11.234320551600000
Si     10.719590309899999     11.280709577100000     11.427630925300001
Si     14.680501178500000     15.525198863800000     14.378497815199999
O      14.197523333299999     14.165387762600000     13.617925178800000
Si     14.857367264200001     12.676810736200000     13.768971207100000
O      13.882048347700000     11.681033461500000     12.975636428900000
O      16.072545015500001     15.299174070099999     15.198762791700000
O      14.924514076099999     12.347475499400000     15.360068145800000
O      13.468551417900001     15.879547355900000     15.452001341400001
O      11.696342520100000     11.928091112900001     15.813780157300000
O      16.369294163500001     12.722150626800000     13.119516669399999
O      21.421638446900001     12.932320415600000     15.245239891700001
Si     16.962493340799998     12.431892542400000     11.611269612899999
O      20.591257198400001     11.567384511400000     11.794709788700001
O      18.809947174900000     12.418588932700001     14.826072845000001
O      20.212503264500000     15.275604204900000     15.089340059000000
Si     19.996946186799999     11.688145761600000     15.628509932100000
O      20.766118917600000     14.323004133500000     12.113406688800000
O      18.492549385800000     13.032783675599999     11.469849988800000
O      16.947345238600001     10.811198367599999     11.455366685600000
Si     20.100500867200001     13.068885027700000     11.281836445300000
O       0.889529076000000     19.359776386400000     12.791844477300000
Si      2.941175211300000     18.711473356300001     15.553770088400000
O       3.102543085800000     18.455689494900000     13.944576027600000
O       2.321069586600000     20.218742707299999     15.758174005000001
O       3.185889759200000     20.819672016599998     12.672646680000000
Si      2.505348956700000     19.327626675899999     12.684367136600001
O       2.003728159200000     17.536483789700000     16.187369856099998
O      21.325935992500000     16.866690818500000     12.955056295600000
O       5.818013885400000     20.442026447700002     12.568909330200000
O       7.159019926300000     18.876525033800000     14.056364494500000
Si      7.671324789600000     19.882196532599998     15.256156040100000
O       9.241552835800000     19.449987769500002     15.517536839200000
Si      7.058501971000000     19.411605880200000     12.493332935400000
O       8.461421853499999     20.192479496600001     12.236108787699999
O       6.703135907500000     18.269339698700001     11.392763429000000
O      15.117386464899999     16.513759020100000     13.174077539200001
Si     16.103873276700000     17.562855941199999     12.389610660300001
O      20.092666622199999     21.452694275300001     15.614602437400000
Si     19.212046306900000     16.375086761399999     15.855971655799999
O      16.291285454600001     18.648020379100000     13.680615148199999
O      18.885892257900000     21.155350441000000     13.329919670700001
O      18.011329365000002     19.840103190600001     15.389075946400000
O      20.299360100700000     19.075557243900001     14.261037789600000
O      20.082024899000000     18.644352329000000     11.640424833499999
Si     19.363913424000000     20.364952946399999     14.642991298300000
O      17.682178681600000     17.505497566300001     11.900327650300000
Si     17.115989581899999     18.509146871999999     15.083568151700000
O      18.249168987600001     17.285589436599999     14.934189875200000
Si     21.029933258500002     18.473112298200000     12.922632748700000
O      16.153190606500001     18.373266276500001     16.389493786599999
O      20.447585662800002     21.245748683399999     11.291365671499999
O       1.097419573800000     15.064500530600000     16.514830199300000
O       4.328776224300000     11.207789617600000     17.216327845199999
O       0.901589437100000     14.952642541900000     20.113640226299999
O       4.996132219600000     13.763045391900000     17.285599574500001
Si      4.957121632100000     15.315653383000001     17.820162170700002
O       3.403306444800000     15.853559040000000     17.710196141400001
Si      5.481395949800000     12.259569718900000     17.698511032799999
O       5.474380768100000     15.315640131800000     19.388300317599999
O       5.633692904600000     12.114984395900001     19.321400799100001
O       6.924861541900000     11.865535293800001     17.040171877300001
Si      7.053709182300000     15.151950999100000     19.906030158200000
O       7.992553814900000     15.288590010100000     18.528798683500000
O       7.280048855000000     13.745633834900000     20.655690587100000
O       9.533191938000000     12.515086734600001     17.225706024800001
Si      8.397643445700000     11.466407809300000     17.695695555099999
Si      7.003898176700000     12.178079309699999     20.251370890699999
O       8.216310157200001     11.586532825900001     19.325251808400001
O      11.364415716600000     14.449004411400001     16.593930543999999
Si     12.824227279300001     15.143913726599999     16.791511042600000
O      14.817235104100000     11.584555043600000     17.912278493100001
O      13.791925978700000     13.931568327600001     17.253697685399999
Si     14.942983489600000     12.828557554400000     16.909866984600001
O      15.400194758700000     14.269832908500000     20.177544130200001
Si     16.460168177500002     13.194387927299999     20.812773706300000
O      16.382059516799998     13.594819282900000     17.212590501800001
O      19.366642098600000     10.924783580900000     19.590441347100001
O      18.196259848899999     15.453055010200000     16.753153068100001
Si     16.596192601999999     15.134995868900001     16.733375758099999
O      17.312342877999999     12.594652680999999     19.552118094600001
O      21.322878431900001     12.722583871299999     19.341533125700000
O      20.408199208199999     15.182946020599999     18.450192942400001
Si     20.630553898799999     11.397912785700001     18.727613679099999
O      20.208343937100000     11.812374749900000     17.187768082200002
Si     20.967167211000000     14.268504187800000     19.695654783900000
O      19.776756634400002     14.339736786900000     20.788824538200000
O       4.358902012400000     18.654027281299999     16.357166616400001
O       4.594996003400000     21.267378880199999     16.527878906800002
O       0.869698757300000     16.825967277299998     18.456263488800001
Si      1.922349286100000     16.309846288900001     17.233705719700001
Si      0.478334768300000     20.865645306000001     19.577312888800002
O       1.606414029800000     20.089734344099998     20.395813019799999
O       0.554295308500000     20.700173369700000     17.905377669899998
O       2.231965963800000     17.498727805400002     20.575525001900001
O       5.102593231200000     19.680119128800001     18.706815147699999
Si      0.856474636800000     16.628755348999999     20.374701931699999
Si      5.225604021900000     19.844714882300000     17.094076456800000
Si      5.291750508700000     19.798037205800000     20.319775000700002
O       6.082486133600000     16.220514582700002     16.982616515899998
O       5.740186594400000     21.336711076000000     20.651656594999999
Si      7.586325995200000     16.620382887400002     17.611226683900000
O       8.831077502399999     17.099816128000001     16.672907170300000
O       6.760320906300000     19.678732927799999     16.600241267400001
Si      9.773452472200001     18.480957715999999     16.712620070300002
O       6.503595340200000     18.867782104800000     20.892183241000001
O       9.485174064700001     19.345468990499999     18.071122309800000
O       9.188986060700000     18.538691691200000     20.535196890900000
Si      7.678707113100000     17.934307559699999     20.280329054999999
O       7.358270723800000     17.848136370300001     18.677287902100002
O       7.504557565400000     16.401837254800000     20.884247730900000
O      10.265611634400001     20.969916594000001     20.008443099099999
Si     10.200306889800000     19.376550052900001     19.530558329600002
O      15.667661136500000     16.133928188399999     17.642971647300001
O      11.396139190600000     18.218408317600002     16.717001425300001
O      11.665147223700000     18.613857663200001     19.305586225100001
Si     12.408704688500000     17.880636134000000     18.004800555599999
O      13.992875093900000     18.328993908400001     17.919432463700002
O      12.541397680999999     16.243607048299999     17.988703224500000
Si     15.530983843700000     17.765379694000000     17.764768067599999
O      17.737574403499998     16.267349899900001     20.783042453299998
O      20.340105890699999     17.231684635499999     16.717915389200002
O      16.398876365000000     18.093490314800000     19.138302586799998
O      20.490533610100002     20.419273899800000     20.075014803500000
O      20.883968929000002     17.712192181500001     19.959877398000000
O      18.833688599300000     17.233166030700001     18.616560529699999
O      18.497950476800000     18.793815824500001     20.686501770700001
Si     20.450253590700001     16.845973802900001     18.345936620300002
Si     17.801846819100000     17.565687871000002     19.795329509300000
Si     20.094254218400000     19.015421963000001     20.813794127200001
O      15.679648574600000     11.912253720100001     21.508771332700000
O       0.015789528000000     14.851471857900000     24.149971783600002
O      17.459711395300001     13.949930941500000     21.912379521799998
Si     18.582524083399999     15.117475283799999     21.589311461800001
O      19.360001107799999     15.812277527899999     22.863961745299999
Si     20.954945305700001     16.095726264200000     23.245012914600000
O       3.970247865300000     19.399331001699998     21.178817939799998
O       0.308875274100000     16.437604231100000     21.929460723300000
O       1.748889061400000     18.929570641400002     22.761115288500001
Si      0.265075166600000     18.860271643200001     23.477710884800000
Si      2.408237307800000     18.982625004500001     21.266336075200002
O      20.622893302800001     19.097959777300002     22.307829725900000
O      21.268087229700001     17.450451642699999     24.173119698400001
O       6.849713699100000     11.392720741400000     21.667000955500001
H       6.783318755700000     10.432601354699999     21.623114925100001
H       4.436881888200000      6.216376975400000     15.569357048400001
O      21.121048027800001     13.884555025399999      7.183477092800000
H      20.580957272199999     14.677395009000000      7.098618444000000
H       0.187376667200000      7.169496593000000     19.033739537900001
O       9.275762245899999     18.856495998500002      2.371656504600000
H       9.217180328900000     19.239353034400001      3.255692358700000
H      10.654279078500000     18.238625076600002     -0.017085048900000
O      15.286901825599999      9.331333283499999     22.214494280200000
H      15.892219034400000      9.431538657600001     22.956923248999999
H      18.476514889600001     16.851672979800000      9.115113572600000
O      16.705603544500001     11.460935553600001      6.161692815900000
H      16.776361641299999     10.756404029800001      5.506917676100000
H      14.915314590400000     14.808782993399999     20.812110185800002
O      17.839777566999999      8.342637972900000     17.785332158599999
H      17.790330330900002      7.422534998800000     17.495703717600001
H      13.357755364000001      5.011457978100000     13.628004736099999
O       0.288664576700000     20.042395342300001     24.601394126500001
H      21.071438567600001     20.018923735800001     25.245485319899998
H      -0.281695036900000     13.976146086800000     23.878189125799999
O       6.386863115300000      1.873491785800000      6.722722281300000
H       7.156984345300000      1.309744052100000      6.581072269600000
H      18.889774914699998     13.362572332299999     14.634717288399999
