# Supplementary material for: Ground-up generation of periodic slab models of dehydroxylated amorphous silica of varying roughness
Source: Phys Chem Chem Phys. 2025 Jun 26;27(28):15196–203. doi: 10.1039/d5cp01570g (PMC12232287; doi:10.1039/d5cp01570g)
Supplement: CP-027-D5CP01570G-s002 [file CP-027-D5CP01570G-s002.zip › ESI_Structures/Saturated/structure-number_31-alpha_0.1.xyz]

456

O      14.901449795800000      2.837728659600000      4.589363450200000
O      15.776412898300000      5.211338190700000      4.124001212600000
Si     16.269205335399999      3.715934575600000      4.671567119300000
O      17.763867134900000      3.430060746500000      3.859909457000000
Si      3.101863701700000     10.098440886300001      4.323317038600000
O       3.545718178700000     10.272066432800001      2.757937446500000
O       1.477333057000000     10.445323509600000      4.271962929700000
O      13.612739492899999      6.874424765600000      4.124798195700000
Si     15.203113038700000      6.662976989800000      4.026207213800000
O      15.510698274799999     10.124770359099999      3.910715706800000
O      15.973451963800001      7.678404091100000      2.920235575800000
O      10.675578228299999      9.983669192100001      4.814388738800000
O      18.038142355300000      9.141580825400000      4.148301716700000
Si     16.481096796199999      8.842354875500000      4.012923241600000
Si      4.065827388200000      3.222182714700000      8.345735340299999
O       4.979462324600000      4.389305893200000      7.635615990600000
O       4.185783665400000      3.473922233000000      9.925422680600001
O       2.476227105000000      3.376117484400000      7.929369786000000
O       4.617560199800000      1.715062661600000      7.958306509300000
O       0.645277542500000      4.165984606000000      9.747910209000000
Si      0.899225112800000      3.703609364000000      8.198546491100000
O       0.404466652300000      4.893680068200000      7.195155868700000
Si      4.843861901900000      0.237162326900000      8.687480353000000
O       9.592770651700000      2.881896332400000      6.295746100500000
Si      8.567591737800001      4.082915480800000      6.726375934100000
O       7.017291513500000      4.330470694700000      6.049124574700000
O       5.946478537100000      0.416514779700000      9.871682431600000
Si      7.332734546900000      1.222108050000000     10.181384694700000
O       9.855160846000000      0.567550306500000      5.183099885100000
O       8.744892940900000      1.176551069200000      9.130013117300001
O       6.807182834400000      2.789516734000000     10.041374015000001
Si      7.991509132700000      3.915101940100000      9.888511028000000
Si     10.064306829900000      2.070200615400000      9.582961916900000
O       9.332907252400000      3.213597071800000     10.583460740600000
O       8.299930375500001      4.087443605300000      8.314714663900000
O       7.452720176500000      5.268130536400000     10.617776314300000
Si     10.695254301900000      1.647452682200000      6.076506924300000
O      12.095436686299999      2.251136928700000      5.348248321900000
Si     13.654207324000000      4.865933270100000      7.227987574600000
O      12.937755459500000      5.066637802600000      8.639751148000000
Si     11.835426449400000      4.385158896700000      9.659476200000000
O      13.964405724700001      3.299677788000000      6.934686013000000
Si     13.720063746299999      2.270201146100000      5.665482153300000
O      14.162145069599999      0.735975592000000      5.937872241200000
O      11.302607233000000      0.972934624100000      9.879786521200000
O      11.016894681800000      3.253634119300000      8.779099043700000
O      13.697311084200001      0.396932868700000      8.449911436500001
O      11.257267422000000      0.764124098200000      7.332258285200000
Si     12.065260540400001      0.172152550100000      8.645724099700001
O      12.734460740399999      3.724091210600000     10.828517825100000
O      14.717938878600000      1.775723069400000     10.942976002400000
Si     14.792236356600000     21.494990103199999      7.276185139100000
O      21.441235918699999      2.443874725100000      7.743531305600000
O      16.285070464299999      0.618498814700000      7.401854677400000
Si     16.358334447899999      1.858758179500000     10.866253674499999
O      17.118373925600000      3.708031408600000      6.137656607500000
Si     18.679800571800001      3.584929063000000      5.319927712600000
O      16.941743454899999      2.096871897000000      9.363191591100000
Si     17.560905981700000      0.989972235600000      8.337727097800000
Si     20.296762576799999      1.641070789000000      6.928349808800000
O      19.725195465700001      2.349718974500000      5.516939608300000
O      19.548790076800000      4.908077740700000      5.662565395200000
O      18.896927216800002      1.655595651300000      7.739485005000000
O      20.882874829799999      0.170505874800000      6.613532133100000
O       3.541961169500000      8.595153889100001      4.847207108800000
O       4.727801134000000      6.418257481700000      6.075418773000000
O       1.214216102700000      9.490864225299999      9.126816142699999
O       2.716329600500000      8.174235223400000      7.253951250200000
Si      4.067954408500000      7.929958521800000      6.275048786700000
Si      1.990446338800000      9.585258710800000      7.698897300300000
O       0.795262667400000     10.128117924300000      6.709020593200000
Si      0.151986797500000     10.248479825200000     10.091421974299999
O       3.168212773400000     10.709792559400000      7.819402614800000
Si      5.896654213900000      5.403822933900000      6.760783975100000
O       6.963905008600000      6.555946982200000      7.368766269700000
O       9.282121610000001      5.569915461100000      6.443370282500000
O       9.243180856600000      7.105518701900000      8.645538548999999
Si      8.574933797900000      6.868085703500000      7.189618804300000
O       8.875009110300001      8.186915490800001      6.195785434400000
Si     10.380228448100000      8.719675574300000      5.814852108700000
Si     10.437514031299999      7.115563956100000      9.763562711500001
O      10.000175401700000      8.187257180000000     10.903973663200000
O       8.724737346200000     10.609389170500000     10.739629198999999
O      12.626472723999999      5.355791009700000      6.020863362100000
O      14.985869376100000      5.845729227700000      7.181429968700000
Si     12.628496483899999      6.887151806400000      5.469087953900000
O      13.434660400400000      9.599830770000001      8.658796156499999
Si     12.413051925900000      8.561459539900000      7.932533572000000
O      10.841542927200001      5.586505479200000     10.222089211000000
O      13.234808228400000      7.825815821100000      6.685410953500000
Si     15.009642164400001      9.411219235600001      9.065620407100001
O      15.297535517800000      8.540065350700001     10.413740371399999
O      15.633879038700000      8.496246270900000      7.843412835200000
O      11.165166161400000      7.445039847100000      5.092801587100000
O      11.855560357600000      7.600026239100000      9.095419679300001
Si     15.874245403300000      7.166783071900000      7.003439601300000
O      11.077598292499999      9.175114055700000      7.227417241000000
O      15.825404826000000      7.696258577800000      5.331652622500000
O      20.308746656899999     10.465039984600001      4.948944965400000
O      19.965795850399999      6.559210719100000      7.696970960400000
Si     18.581961462599999      9.604330205400000      9.974964274800000
Si     18.892345452400001      9.884201516599999      5.433521854900000
Si     20.727318255899998      5.725631289100000      6.481492739500000
O      19.145638299100000      8.694106243700000      6.469373478200000
O      20.172790457600001      9.575761987500000     10.067506873899999
O      18.273716635700001      8.388637640500001      8.920656719800000
O      17.422804925299999      6.708410586100000      7.149874324000000
Si     18.728931593300000      7.600442141200000      7.600809587400000
O       2.416618397900000      4.050243471900000     11.761697593799999
Si      0.906382656800000      3.627996419600000     11.302884109600001
O       0.536578837600000      0.463054907000000     13.153844601099999
Si      0.184616720700000      0.571365655300000     11.566354527700000
O       1.019833731000000      0.528925330300000     15.822340952799999
Si      4.017602559200000      3.670195458100000     11.527255217000000
O       5.155349020600000      4.763357188500000     12.001010383800001
O       0.687794310400000      2.042542416200000     11.116518403300001
Si      0.011950895900000      0.993892374700000     14.617571584600000
O       9.216916404399999      0.501653319400000     16.125413815400002
Si      7.601576738700000      0.378295077800000     15.675115147000000
O       7.619110849100000      4.156807541700000     12.973265304900000
Si      9.073706510399999      3.866854796000000     13.669861775699999
O       7.624002326100000      0.596750606100000     14.059251508999999
O       8.540226207300000      5.039210294900000     16.584881241200002
O       8.808864579700000      2.835422732400000     14.900535332500001
Si      9.939474192500001      1.908531542200000     15.701449449500000
O      10.272998654300000      3.165213876000000     12.811702092899999
O      10.382549022999999      2.900054072200000     16.937285747099999
O       6.905984295500000      1.578884043500000     16.627127847200001
O      10.037827847699999      0.467995310700000     12.583242149800000
O       9.653386581500000      5.318223474800000     14.213144190100000
O       7.852245528800000      0.882870853200000     11.604881538600001
Si      6.723923595300000      5.217875295000000     12.122487045800000
O      14.420593560700000      3.523048734100000     12.875064349800001
O      12.469631897699999      1.672034278900000     12.399467489299999
Si     13.562910903900001      2.660932297000000     11.747484083400000
O      11.205238280500000      1.607776553000000     14.717311917100000
Si     10.967328784199999      1.667620902900000     13.066555725900001
Si     16.025166170199999      3.755931450200000     13.074150721900001
O      21.442375764099999      2.651412720900000     14.624914346200001
O      18.567968154700001      1.167224208800000     13.214768937900001
O      16.607479759200000      2.822266680900000     14.307782942499999
Si     18.103518817800001      2.156806202900000     14.400672734600001
O      19.113656794699999      3.461185787400000     14.245155412700001
O      18.042701811000001      1.104083167600000     15.697515379300000
Si     20.651095611100001      3.981695104800000     13.944262317400000
O      20.077257685399999      0.381231169100000     11.275846321500000
O      16.781907334000000      3.189933799000000     11.721370904500001
O      17.154104855800000      0.482206832700000     11.310043786400000
O      21.303042838700001      4.126184594900000     12.434005685900001
O      18.177919528699999      5.372079381600000     17.077112457900000
O      20.191792462399999      0.052292959000000     14.842296005900000
Si     18.609065847099998      0.114022635400000     11.996032617899999
O      16.403861824500002      5.301638440700000     13.282038477200000
O       4.813114523700000     10.062514466000000     16.146429956100000
O       1.101644201300000     10.188078244500000     14.062952451599999
O       0.649693025800000      9.852335163099999     11.591492327099999
O       3.766969928800000     10.426822846900000     13.768003397399999
Si      5.181893706700000     10.097288825900000     14.547723248100001
O       8.361647181200000      8.915421929400001     12.813806686200000
Si      9.437605012800001      9.497715254799999     11.731188302400000
Si      9.157837972199999      6.165733444000000     15.519852784899999
Si      7.341369782400000      7.940665834100000     13.663594755600000
O       6.825624514100000      6.711521549300000     12.731647372199999
O      10.437416603300001      6.824006824100000     16.321245064199999
O       8.119865652700000      7.318887358500000     14.978789504200000
O       5.984269325700000      8.748641666399999     14.090236647499999
O      10.692871333599999     10.268789802000001     12.459481615400000
O      15.418443092700000     10.365803438900000     12.171322652600001
O      15.249147334000000     10.719619155000000     17.153325718700000
Si     16.169668273199999      9.002375379900000     11.756793711400000
O      19.761653633200002     10.141886280900000     17.348878137300002
O      16.168656332600001      7.879808456400000     12.910978406300000
Si     21.416656150100000      9.675493811100001     13.050733945099999
O      19.649852275200001      8.055354497600000     15.600611193200001
O      20.958799437700002      8.143528976000001     13.396514478700000
O      16.679393853400001      6.906207138200000     15.359858925999999
Si     18.751489484200000      9.038808419200000     16.565895655599999
Si     16.964903273899999      6.738061171100000     13.777781789600001
O      18.567111895499998      6.885797077300000     13.496264457500001
Si     17.095886031399999      6.591057632500000     16.920267661499999
O      17.501835569800001      9.824725080300000     15.810678151299999
Si     19.993870798800000      7.125371700100000     14.278440724799999
O      17.730316383200002      9.260852853399999     11.321551205100000
O      20.632268422399999      5.595547554100000     14.467692433100000
O      10.457637804899999      5.083447178000000     18.329371290099999
Si      9.391378347700000      4.038942225300000     17.596754451199999
Si      7.420094368800000      1.734628974400000     18.209361008900000
O       6.287540350400000      1.390117510900000     19.411966992200000
O       8.282808052600000      3.105642290500000     18.428045006300000
O       8.047645385899999      0.055716387000000     18.464736167900000
Si     11.279341716599999      6.361004566000000     17.662624489599999
O      15.844471078700000      9.249880884000000     19.282868088400001
Si     14.718944790300000      9.510917876400001     18.114203182699999
O      15.703461718700000      6.102422116800000     17.672495243499998
Si     12.624065258800000      8.244461023800000     19.578614671499999
O      13.282312853900001      9.649027340800000     18.949925614600001
O      11.360190918400001      7.612943366100000     18.722712087100000
O      13.846237821900001      7.096661783300000     19.420261489500000
O      12.863766104300000      5.998728431700000     17.258933290800002
O      14.426167238300000      8.240232004999999     17.084071807000001
Si     14.213145811800000      6.766501978500000     17.831685436699999
O      17.897999571200000      7.938773924500000     17.507646443599999
O       4.129862626500000     15.974089299099999      4.714164258700000
O       6.482449292100000     14.804520761999999      3.891853969600000
Si      5.745077939000000     16.103194066299999      4.750274676300000
Si     13.160628708000001     13.508098492900000      4.347601098900000
O      11.799105530600000     14.452255796099999      4.160398330800000
O      14.574806894300000     13.920408318400000      3.660892830200000
O      12.614271948800001     11.950507303800000      3.991521400800000
O      18.142060392699999     15.359975235400000      0.556460338000000
Si     16.150634387800000     14.214057237100000      4.088714920500000
O      16.897187898799999     14.292198972400000      2.619532578600000
Si     17.385602116099999     15.721370202099999      1.941531126700000
O       6.426880148000000     17.586410980099998      4.400419329600000
O      14.138323648000000     16.395318842399998      3.681893566900000
O      14.062780927200000     18.651369070200001      2.801224508500000
Si     13.221030365100001     17.758213212099999      4.068078203100000
O      11.604190856200001     17.613175306500001      4.108919287700000
Si     15.269560259000000     17.470627265000001      2.944696311700000
O      16.067645077400002     16.737876209200000      1.717490040900000
O      18.342375241500001     16.446644199900000      3.094864146600000
O      16.423455021300001     17.973760846899999      4.041851440900000
Si     17.570469730700001     16.868930506900000      4.513119280200000
Si      4.079124106500000     11.643533407500000      6.843507696800000
O       3.101491968400000     14.573113158000000      9.327888114900000
O       1.191710336400000     13.938966601400001      7.618688633700000
O       3.025639916900000     15.782862638799999      7.032984697500000
Si      2.784426418800000     14.342639740999999      7.794829530200000
O       3.662496583300000     13.194147528200000      7.080638236800000
Si      3.835163682300000     15.184840304500000     10.634047896600000
O       1.327459484600000     15.012939142300000      5.216263180200000
Si      0.379292213500000     14.035158268800000      6.192910625100000
O       0.296761124100000     12.542562208800000      5.522335176000000
Si      2.625202776400000     16.056622442599998      5.468625502500000
O       3.827866400900000     11.200873479200000      5.298779507700000
Si      0.361356580600000     10.928400291899999      5.367477295500000
O       5.312854210400000     14.557122156900000     10.730054230000000
O       9.051880448100000     14.730314627100000      4.750235397400000
O       5.662069684600000     11.537251237600000      7.222686480400000
Si      7.495264256300000     14.475183938500001      5.231625107000000
O       7.405317624100000     15.787400395400001      9.840552477399999
O       6.409339441700000     13.853344120199999      8.349726084400000
Si      6.903526931800000     12.550434537999999      7.501915082500000
Si      6.674629118000000     14.341714248400001      9.897673576800001
O       7.463039981300000     13.065354730099999      6.041561563100000
Si      8.518086892700000     12.025150459800001      9.955456329700000
Si     10.498068155200000     14.108621169799999      5.156753795700000
O       8.053050185500000     11.770825891199999      8.390699337199999
O       9.866650440700001     12.975289933099999      9.992910147500000
O       7.394242626900000     13.043582429800001     10.618459500400000
O       6.652345844300000     15.632274470800001      6.152125452400000
O      10.329845343200001     12.475779989499999      5.211094472900000
O      10.903993702499999     14.535369340600001      6.659281643300000
O      13.708448960000000     12.825455466199999      8.416737440900000
O      15.347903207500000     14.872055341099999      8.008243866400001
Si     13.705026495100000     12.207053662900000      6.902927304900000
Si     14.018052694100000     14.407727313000001      8.838648926499999
O      12.779549806300000     15.344734468000000      8.341372453900000
O      14.375428793099999     14.470633384399999     10.448298565600000
Si     11.390946204000000     15.762610526100000      7.584206738300000
O      15.109655343900000     11.409672473000001      6.510371345000000
O      13.552829271800000     13.528292623900001      5.946212906600000
Si     11.516096770700001     11.362538672700000      5.115427176000000
O      12.424324458999999     11.247192976699999      6.504412393800000
O      15.598100509400000     10.905113689600000      9.212708114700000
O      10.939400329200000     15.269675888800000     11.084947631500000
O      -0.031967550200000     11.834396220400000      9.688542901900000
O      16.669288487399999     15.526316326000000      4.937401848000000
O      18.161525273700001     11.110058269900000      9.508558859300001
O      16.642712269400000     12.979361501300000      5.039223399100000
O      16.611054371600002     13.124772031599999     10.438890014100000
Si     16.642221987300001     12.017612467999999      6.334105211000000
O      16.982050373700002     12.689532746899999      7.790283609200000
Si     19.562381601100000     15.187540652899999      7.930983184000000
O      17.891288759100000     15.432221719699999      7.923890697300000
O      20.338866499100000     14.516630544800000      6.600722185300000
Si     20.842678956800000     13.253008442800001     10.277188869700000
O      20.150562847700002     14.309128108499999      9.198268640000000
Si     16.811506885400000     12.003064225199999      9.291985116099999
O      17.816029235199998     10.925938274000000      6.026587302000000
O       2.746983179200000     19.421410944300000      3.483521528200000
O       3.823072054300000     16.784651222800001     10.668045170799999
O       2.061713551400000     17.535797449000000      5.186048297900000
Si      2.456429963100000     19.127742766699999      5.066865984800000
Si      1.999713072200000     20.428804547199999      9.502171255600000
O       1.181372952100000     20.001223991900002      5.606322993100000
O       2.589893160600000     18.993090597100000      9.999962388700000
Si      4.072948719700000     18.318058040800000     10.213297138900000
O       4.796388739400000     18.249551869099999      8.722608230800001
O       1.004288865100000     20.243821098700000      8.216637614100000
O       1.093589549100000     21.043952381200000     10.694550040999999
O       3.336154594800000     21.311188190100001      9.136449596500000
Si      0.155414570500000     20.247208499399999      6.835103958600000
O       8.070135902000001     19.871991345800001      4.853473361700000
O      10.247562681600000     16.006781164100001      8.710218900899999
O       5.632295361500000     20.523918371899999      7.860947402800000
Si      6.169673690800000     18.980809966900001      8.168118585200000
O      10.590189415999999     19.542899758899999      5.568547384400000
Si      9.590875207800000     20.540132574299999      4.684530510100000
Si     10.558828223100001     16.601734732099999     10.213056945900000
O       7.285634189900000     18.503635412300000      9.287578475200000
Si      7.578494987900000     18.365651833699999      5.338837979900000
O       6.837674520400000     18.501292099499999      6.768247493100000
Si     10.599718574300001     17.901375973400000      5.442755019800000
O       9.257064563200000     17.402009091499998     10.704871436900000
Si      7.650859046900000     17.313668812100001     10.372144034000000
O       9.008026592000000     17.492737764600001      5.319350139800000
O      14.993190017800000     19.904178301200002      7.104127947500000
Si     12.744793590400000     18.675892396399998      9.320030544500000
O      14.090503332400001     18.851156648400000     10.224393412500000
O      13.365455294000000     17.996564023200001      7.964007180000000
Si     14.549675214100001     18.341658478599999      6.893968260300000
Si     15.553096080800000     18.161535574999998     10.365729161300001
O      11.964245807399999     20.066688809500000      8.965226917500001
O      13.799267546399999     18.304464211399999      5.470158564200000
O      15.817846282500000     17.290649916300001      7.015534249700000
O      11.783730598100000     17.658767963900001     10.117336210800000
O      11.337184229300000     17.117060607100001      6.649123792300000
O      16.074929557499999     16.838197004800001      9.535983081800000
Si     19.350522996300001     17.996815435900000      6.943605984400000
O      18.153451634600000     21.116650613499999      8.967278743800000
O      16.596310106899999     19.321409193600001      9.907501960299999
Si     16.394065051799998     16.134414313200001      8.090155801600000
Si     18.007259859000001     19.526876591099999      9.145412652299999
O      19.242638038399999     18.932443188499999     10.040481290000001
O      18.640429569199998     17.414403214200000      5.575022507500000
O      20.532969668400000     19.068126662299999      6.733894411100000
O      20.019310917700000     16.779220687100000      7.834094108500000
O      18.109416226899999     18.722759913299999      7.727517964800000
Si      2.356272085000000     11.247838680799999     13.893616116200000
O       1.358071943400000     14.492664930000000     13.747941099300000
O       3.031572449400000     14.606047478600001     11.898848695300000
O       2.115475612300000     12.194857009000000     12.567256530700000
Si      1.728882720400000     13.765190273900000     12.307439744500000
O       0.580282158900000     11.778261259300001     17.047576726500001
O       2.295057756500000     12.279831634000001     15.144479824099999
O       2.117286597300000     14.144955743400001     17.091453437700000
Si      2.039047402900000     12.535257352500000     16.728455444700000
Si      4.863127037900000     11.299370317599999     17.248876996500002
O       0.560310862900000     13.908615947600000     11.148916479200000
Si      2.546908323600000     15.688737379100001     17.353734052800000
O       5.993798404200000     12.376344150900000     16.658285327500000
O       8.140456436899999     13.057733359800000     14.872896423000000
Si      9.521070838400000     13.476972016800000     14.136492296800000
O      10.033613353400000     14.880177677300001     14.779351841400000
O       6.259048703700000     11.321396735900001     14.294401170600000
O       9.298614677100000     13.747251191100000     12.525640242500000
Si      7.156914233600000     11.946787842399999     15.540794805899999
Si     10.432574101000000     13.748687819300001     11.335067556100000
O      10.687565568100000     12.287831748300000     14.212547383300000
O       8.086511451600000     10.837636216700000     16.324610925900000
O      11.664083107000000     12.774859699300000     11.829891141199999
Si     14.697368088999999     11.438405323000000     13.157026893799999
O      15.046442238799999     12.937944551199999     12.580438881699999
Si     11.533696854500000     11.589391684500001     12.962591142699999
Si     15.609748187199999     13.987877065699999     11.457256737600000
O      13.085149219900000     11.212507408300000     13.290344674300000
O      15.332157899600000     11.058082939900000     14.589819559500000
O      16.359596182000001     15.248281683100000     12.213726922999999
O      16.995860582999999     12.367541889100000     16.024280586800000
Si     18.329892756100001     12.794799036100001     15.203945974700000
O      18.202644021299999     12.568323841400000     13.564845442499999
O      20.744732058400000     13.120133661900001     13.663041007400000
Si     19.845709868800000     14.532807814600000     16.849983578500002
Si     21.293999328500000     14.524005077000000     14.230031666800000
O      21.158797446299999     14.702968577000000     15.847684354800000
Si     19.671196620000000     12.236023141200000     12.843916314900000
O      18.603610506999999     14.315031180600000     15.760471405100001
O      19.634775750399999     12.783575292500000     11.303513710000001
O      19.652819476499999     11.867543022100000     15.565064609400000
Si     20.438291669100000     11.667489173700000     16.993255201899998
O      20.103103573999999     10.669984177400000     13.014786321600001
O      20.554636287099999     15.725645363200000     13.399218311200000
Si     16.263323921600001     10.902939384600000     15.897952618500000
O       4.151277978100000     16.251172625500001     17.072998655999999
O       0.639635663000000     17.685477267800000     14.250099277800000
O       4.426775486000000     19.586195595700001     16.013726560999999
O       1.701306089300000     19.401258623600000     15.926900249699999
O       1.553979809600000     16.687315196400000     16.525490103300001
Si      0.897289865500000     17.988194328799999     15.841203919100000
Si      1.383868366100000     20.771267941100000     16.792945764999999
O       4.916216211200000     19.152037873299999     11.321732869300000
Si      6.252048545000000     18.992146157200001     12.325406084000001
Si      9.564110762300000     16.395938404700001     15.103352171299999
O       8.496207983100000     17.287442630499999     14.107849807699999
Si      8.009337131800001     17.798550004300001     16.971789029600000
Si      5.917434743600000     19.199135680900000     15.447592055499999
O       6.850433180800000     20.473578603499998     15.859281454800000
O       9.275969298300000     19.972841268500002     13.775257800600000
Si      8.438933322800001     21.298873349200001     12.839658341000000
O       7.369104295800000     20.110059975100000     12.194094569200001
O       8.788158353300000     16.378618423599999     16.597789240000001
Si      9.354889840500000     18.705570795700002     14.673667754800000
O       5.760528554800000     18.884335683600000     13.868574169000000
O       6.867521688800000     17.551387210500000     11.769544315399999
O       8.905053499699999     19.000278985800001     16.278253687300001
O       6.518427108100000     17.905572115900000     16.253346669399999
O      10.734185100500000     17.615762619600002     14.980939410700000
O      15.588736153799999     17.752981241699999     11.949132041000000
O      20.939043302100000     18.341097741799999     16.504151991299999
O      19.481087333400001     17.828789904099999     14.481849715599999
Si     18.034771794600001     18.194447706599998     15.070449769000000
O      18.146091716000001     17.301682291199999     11.864282865500000
O      17.943505994599999     17.672094291800001     16.608249173800001
Si     18.827619030600001     21.123919648699999     15.637786386600000
O      20.602978546999999     18.142504495400001     12.135841118800000
O      18.584626872099999     20.003132855200001     12.335322971600000
Si     16.767995602300001     16.815611699400002     12.609901726800000
Si     19.110458714800000     18.606017833399999     11.635479362000000
Si     20.712004903400000     17.339412509300001     13.566525300200000
O      16.932196650000002     17.325523513499999     14.169309450400000
O      17.950155410600001     19.863323871900000     15.007183079200001
O      19.266877937699999     20.562222147100002     17.103636606700000
O       3.329538355700000     11.864504261300000     17.461142128199999
O      20.012049879199999     13.133868062600000     17.751729132600001
O      19.556692180999999     15.850677468400001     17.722315548000001
O       2.703976570400000     16.224523498500002     18.985467843500000
Si      4.078626319300000     17.169577252800000     18.531450352200000
O       3.576409315500000     18.709148166199999     18.331767419100000
Si      4.038507809700000     20.050911986399999     17.533927368800001
O       2.785615728800000     21.117113097699999     17.548758212999999
O       0.213407254300000     20.389279177199999     17.908975580400000
O       5.413390560700000     17.296080986100002     19.432853996300000
O       5.283828107300000     20.818704994800001     18.182470217999999
O       6.663728212100000     19.792626437900001     20.053995518299999
Si      6.567671124000000     21.130835362999999     19.110011928500001
O       7.832641511800000     17.939043458899999     18.576713037899999
Si      6.779924453200000     18.151726287399999     19.798732202200000
Si     18.667670999199999     17.216262580500000     18.011744117300001
O      19.599867995200000     18.450392689200001     18.624851292799999
O      17.567947394299999     16.946801734899999     19.186801025699999
Si     20.390423595400001     19.455934679700000     17.570686775900000
O       4.219233903800000      2.280068926400000     12.364224439599999
H       5.131992592000000      2.009551941500000     12.528130406500001
H      16.922131044600000     16.251678158800001     19.018662860199999
O      21.499880742799999      6.703016401100000      5.416113208900000
H      20.936813787300000      7.154773742100000      4.778522016700000
H      16.759501337400000      9.215711479499999     18.974521839099999
O       5.243764528400000      8.856269123000001      6.953589103200000
H       6.136282843600000      8.486742482600000      6.919516874600000
H       4.443714511500000      9.995002259200000      2.546092088600000
O       9.959613616500000     20.603422200699999      3.087008658100000
H       9.744628633100000     19.811916393800001      2.580060523300000
H      18.428550160699999     16.093653616200001      0.001908148400000
O       3.817699841800000     19.495604936300001      5.907853520200000
H       3.773346808000000     19.353186623700001      6.862804548600000
H       3.225372222700000     20.238989942000000      3.303543294800000
O      12.092699994300000      8.466381448400000     21.098684318200000
H      12.664705987500000      8.982604910699999     21.677849435700001
H      17.806839937300001      4.481815416400000     17.046482627100001
O       7.283419733400000     17.466828161599999     21.196955565700002
H       7.998212661800000     17.931002022400001     21.647607883999999
H       8.963645297499999     10.692855215600000     15.950033184400001
O       5.324406633100000     10.718482329800000     18.704601628300001
H       6.064088113000000     11.164401521200000     19.132210743500000
H      15.813111027200000     10.981554245900000      4.246662186400000
