# Supplementary material for: Ground-up generation of periodic slab models of dehydroxylated amorphous silica of varying roughness
Source: Phys Chem Chem Phys. 2025 Jun 26;27(28):15196–203. doi: 10.1039/d5cp01570g (PMC12232287; doi:10.1039/d5cp01570g)
Supplement: CP-027-D5CP01570G-s002 [file CP-027-D5CP01570G-s002.zip › ESI_Structures/Saturated/structure-number_32-alpha_0.01.xyz]

444

O      13.671172031199999      9.009275141100000      0.932859328100000
O      14.677556080300000      9.364654586300000      3.446655366900000
Si     14.058990660299999     10.084298016700000      2.069267430500000
Si     14.900299771800000     10.008348116100001      4.947851284300000
O      18.414539126899999     10.178805135099999      3.236644062900000
Si     17.902416268200000      9.308833911700001      4.590135318200000
O      17.152884623100000      7.900712824500000      4.400213523100000
O      16.549691625299999     10.565719915500001      4.832682520700000
Si     17.037824239199999      6.725440485400000      5.578560311600000
O      18.995153542200001      9.530804327300000      5.674701215600000
O       2.761495418700000      4.234338247400000      9.460424308500000
O       0.821032247000000      2.483795325500000      9.996028217299999
Si      1.537160129600000      3.835488853000000     10.527632362300000
O       0.438013424300000      5.065173368900000     10.486421073900001
Si      8.999466139700001      1.452802568300000      8.466311853900001
O       8.173611887700000      2.819502731100000      9.442061843999999
Si      8.582593827900000      4.067274033800000      8.142310634799999
O       9.043893031100000      2.662051366800000      7.274268383500000
O       9.844144655599999      5.047637510600000      8.236791575100000
O      10.394800693400001      1.104412349400000      9.211648379600000
O       7.184901242600000      4.839005326000000      7.916235135900000
O       8.230628783400000      0.059188624000000      8.138813320900001
O       5.854144928200000      2.093159719400000     10.748760842299999
Si     15.695154182000000      4.784422776700000      7.186929179800000
O      15.314047749000000      3.343576786800000      6.535602079900000
O      14.676404843100000      5.185402189300000      8.376147513399999
O      17.264025733499999      4.799944904500000      7.814832514200000
O      20.079663549100001      0.823117077700000     10.167301610699999
Si      3.602997358500000      5.584386620500000      9.882160281599999
O       4.738071776300000      5.867177530800000      8.702915170400001
O       2.480732780600000      6.740903112000000     10.255351938400000
Si      0.841043423600000      6.647953228100000     10.567191983000001
O       0.093573484400000      7.383818454000000      9.317959292399999
O       2.514371384100000     10.731900018299999     10.537092380700001
Si      9.757313669400000      9.197390959000000      7.979580260100000
O      10.167498469100000      7.744581989400000      8.635663057700000
O       7.077499259200000      7.346821448400000      9.040174663100000
O       8.465373336200001      8.740587980300001      7.010678755200000
Si      6.212427680700000      6.177264987400000      8.163000077400000
O       6.162308487000000      7.231105484000000      6.802471114800000
O       6.205586090000000      9.767390837700001      8.084668604799999
Si      6.999896267900000      8.414748023600000      7.692477817700000
O       9.037491919400001     10.516617461299999      8.682888600100000
O      10.269925963000000      5.837877077500000     10.571692170100000
Si     10.703807741300000      6.265778996100000      9.073523348100000
O      15.666733658500000      5.864108539300000      5.859348367400000
Si     12.073836362300000     10.508890838699999      8.773782861100001
Si     13.951435383100000      6.410757063800000      9.198673817000000
O      12.325058255700000      6.211529392300000      8.956770060100000
O      14.513900649900000      7.745492904600000      8.455059460599999
Si     14.842934143800001      9.216983358500000      7.922511084700000
O      11.147470397399999      9.953952273200001      7.445259368100000
O      13.587230000800000     10.135100058600001      8.360900324299999
O      11.319650459300000      9.753368237900000      9.981342953500000
O      14.903758582100000      9.085944072400000      6.246901355700000
O      14.442491612600000      6.472834889100000     10.751152438900000
O      18.350091967099999      5.649208312400000      5.485229879200000
O      16.215487233600001      9.878907463899999      8.434800117900000
Si     18.363568798300001      5.853464305800000      7.195764211300000
O      17.501858079900000      7.377503595900000      7.058732606200000
O      20.404755171500000      8.792678413399999      7.631456369900000
O      18.852318207500002      7.780482299200000      9.547959355700000
Si     20.158067297799999      7.544938803800000      8.643106656700001
O      19.799594122599999      6.092538661000000      7.860319107500000
O      17.988582338000001     10.078564744900000     10.427780240000001
Si     19.810287758499999     10.143759630800000      6.994638051600000
O      18.669923082699999     10.797377070500000      7.932685186000000
O       2.181440584200000      3.873532872900000     12.009046305700000
O       3.562602407400000      3.972812987700000     14.316574065599999
O       3.341284208800000      1.213445322200000     11.572209500500000
Si      2.082122544600000      4.011238416400000     13.637404314899999
Si      1.243348637700000      1.245874160200000     14.768407638499999
O       1.359506984500000      2.653304512900000     14.083340102999999
O       1.102701915600000      5.189252175400000     14.179069166200000
Si      4.952203105900000      1.249474402800000     11.870217476200001
O       5.146933525200000      2.008906510100000     13.281309301400000
Si      5.068353744300000      3.382476219900000     14.165489258399999
O       0.937506099700000      0.180697332500000     11.313485011099999
O       2.043933844700000      0.211657507900000     13.788556915299999
O       4.449851421400000      5.229947307800000     11.208474070999999
Si      2.296662338900000      0.069361035200000     12.183292265000000
Si      7.249698942700000      2.912134435500000     10.926336700800000
O       7.008300473900000      4.500910350200000     11.134848806200001
O       5.865546753700000      4.603304215900000     13.426528360300001
O       5.861527284300000      3.090431031500000     15.527039424300000
O      10.018744394900001      1.428867214700000     13.716776919699999
O       8.205025398800000      2.154028676700000     11.955823406400000
Si      8.954177316099999      0.858531528400000     12.639708181600000
Si      9.791507333900000      1.369655873300000     15.378623657500000
O       8.557616254499999      2.405126319300000     15.715321875900001
O       6.655050624100000      0.557277129800000     15.675836095099999
Si      5.839664960100000      5.360900865800000     12.017295788300000
Si     21.436208210299998      1.417397579700000     10.885163780399999
O      21.026207872899999      0.894726797000000     14.647745898300000
O      19.409366276699998      0.373817533900000     12.728171670600000
O      18.412547441499999      2.255648167600000     13.980776086700001
Si     17.903239519200000      3.283447593400000     15.167150114700000
O      17.919766935399998      4.890627671100000     14.667528634900000
Si     19.969472084800000      1.931125976500000     13.497576482400000
O      20.448289263200000      3.599861563200000     14.082829031899999
Si     20.959878046000000      5.005294770300000     14.570086650100000
O      20.952835005000001      2.245437482600000     12.188737725399999
O      16.373454788800000      2.861677267300000     15.511580009499999
O       0.200587797900000      7.318353221800000     11.890352869399999
Si      9.275718294900001      6.679564023000000     14.623777383000000
O      10.096986326300000      8.069741276300000     14.919189620899999
O       7.746909844500000      7.155341350900000     14.252734026400001
O       7.096457432200000      9.414211296800000     12.913661043199999
Si      7.271072092600000      7.808407782600000     12.823238295399999
Si      9.816950510100000      6.772218227600000     11.836130700100000
O       9.180416096300000     10.318177917200000     11.597723309199999
O       9.903625053900001      5.966549665900000     13.236982117700000
O       5.963520565100000      6.958370032800000     12.294911723500000
O       8.327813035800000      7.388951953000000     11.631829450200000
Si     10.631446991600001      9.650962224400001     11.463889574100000
O      10.773944912799999      8.065498374800001     11.790055209400000
O      15.439435685899999      5.859782154700000     15.343489520100000
Si     15.063598124400000      7.762530624900000     11.676740820699999
O      13.752901431500000      8.768788453200001     11.607670187100000
Si     11.667200677500000      8.071751689599999     15.426381106999999
O      11.662666033000001     10.274084806099999     12.555755396400000
Si     12.939132609800000      9.294880939200000     12.975916522600000
O      12.573935288500000      8.088749910600001     14.012839444000001
O      15.387336419200000      7.784635567800000     13.267824090500000
O      13.861527318800000     10.412632633899999     13.598816206200000
Si     16.048087084300001      8.560827536100000     14.579042819100000
O      20.285012509500000      6.396388384000000     13.887932658200000
O       0.142795044500000     10.001111424599999     11.307077444600001
O      18.967025069999998      7.944216149600000     12.077414598600001
O      17.434579460599998      7.657370955700000     14.811625102200001
O      16.511073968500000      8.034846302500000     10.954622370799999
Si     20.399509133599999      7.623292613600000     12.869261731000000
Si     21.209875940200000     10.471145502400001     12.841186093299999
Si     18.081462903900000      8.449093978800001     10.830418725400000
O      16.252094853300001     10.227511807300001     14.405686860699999
O      20.658483193300000      9.119645283800001     13.558927730200001
Si     17.128891811500001      6.117258947700000     15.380480478799999
O       7.883565525900000     21.375767890399999     13.367291617799999
O      15.101607345400000      8.501647543100001     15.886462214100000
O       1.591895717300000      1.293012819600000     16.316118830000001
O       1.367981801200000      1.069815708800000     18.925890612300002
Si      0.549446598400000      1.409399504800000     17.672701070199999
O       3.156955622700000      0.272945363200000     20.841858643199998
O       7.288281936600000      1.438722955300000     20.112406234900000
Si      7.803650205400000      2.538720881000000     19.076438958899999
O       9.461095900300000      2.556701998500000     18.731540950300001
O       6.866828537800000      2.279387828300000     17.748453328099998
O       7.831760010900000      4.188027569000000     19.472244116399999
Si      6.995442666400000      2.104785723500000     16.176673762699998
Si      9.569244920699999      4.159392743400000     19.396894109800002
O      10.288532750200000      5.205472622500000     18.309150164900000
O      10.160521054000000      4.212420878500000     20.868739093700000
O      12.399933402900000      2.551304548500000     18.266725891200000
Si     13.070766656900000      2.233697415700000     19.743002749799999
Si     15.277896261200000      2.784326295400000     16.719200464600000
Si     12.299004890599999      2.703950953100000     16.710887518600000
O      11.759467533500001      4.208655705900000     16.316303361399999
O      14.588981005400001      2.878709322300000     19.849706139500000
O      13.081209223700000      0.618889041700000     19.822988266100001
O      15.039553684700000      4.258681632700000     17.466188643199999
O      15.901009086500000      1.819549597800000     17.876079389200001
O      13.807751987400000      2.403609522600000     16.082624111700000
O      12.231101837200001      2.999877055200000     20.815110545700001
Si     16.053274059900001      2.306631592700000     19.482480031200001
O      11.191365055700000      1.662485671600000     16.066498945300001
O      21.317143548699999      2.859542568300000     17.579329729099999
O      16.458434250500002      1.088836602800000     20.456210598999998
Si     20.134494220400001      3.894022843200000     17.209118447400002
O      19.470589775299999      4.506095804400000     18.561247935600001
O      17.189989287400000      3.481871540000000     19.565095484699999
Si     18.747027394200000      3.792200366200000     19.857634560400001
O      19.596937147599998      2.444119469500000     20.399601071599999
O      18.903505085700001      3.128308930400000     16.422958114800000
O      20.785337751400000      0.305495865800000     17.254882691900001
O      20.721242604499999      5.075234284400000     16.201494319599998
O       9.486678233099999      5.643206905000000     15.836696958799999
Si     10.840997181700001      5.446514777800000     16.812033872800001
O      12.002401282399999      9.507605848000001     16.082651865999999
Si     15.462360393599999      5.739990503700000     17.049750194100000
O      14.643145472400001      6.901399264000000     17.863089888299999
O      13.795213479699999      9.568822369499999     17.953124747699999
Si     14.979101157200001      8.498839447200000     17.532479261799999
O      11.766884943399999      6.817060363400000     16.464712069800001
Si     12.993523692200000     10.514062086199999     16.879926403399999
O      20.100857622700001      0.843374967000000     25.445183102400001
O      16.304019910400001      9.002954217099999     18.325555431700000
O      17.162138351100001      6.051413296300000     17.073634096900001
O       0.672759309700000      1.057990734800000     21.233264882099999
Si      1.107585133700000      2.268549149000000     22.194024226000000
O       2.733319095800000      2.548293063400000     22.107890724800001
Si      3.722632733700000      1.193722932200000     22.068586378300001
O       0.591175006700000      1.828630071500000     23.733965164200001
O       3.553138038100000      0.691111673300000     23.660549617200001
O       0.176765204400000      3.601801153500000     21.812323942300001
O       5.329233123500000      1.283554173800000     21.810543734700001
O      10.329088779299999      0.279017636100000     23.690581523999999
O      10.152360642900000      1.316946052200000     21.193102637500001
O       9.390048721499999      2.778191845900000     22.982128390200000
Si      9.301432172500000      1.161325633900000     22.675234910400000
O       7.813374657300000      0.472777173700000     22.503631031400001
Si      6.691486796000000      0.534217490700000     21.326395757200000
Si     14.648271163700000      0.353989839500000     24.248194080800001
Si     10.822362183999999      2.816023944000000     21.758920730400000
O      13.088774789200000      0.500373376900000     24.657018649699999
O      14.858523195800000      1.048584202600000     22.729522857500001
O      11.927035287100001      2.303180085100000     23.095726917800000
Si     11.929694797200000      0.724204285400000     23.423000457400001
Si     20.521361784900002      1.395085337200000     23.900625022800000
Si     20.049992783200000      3.342679270100000     21.799010514700001
O      16.120540868599999      0.854921435600000     25.013747764200001
O      19.621102146100000      2.596787322300000     23.194317858000002
O      19.104056903899998      4.659054580800000     21.293493713699998
O      14.240892683800000     14.751427863100000      4.970990750500000
Si     13.266301013900000     12.048305741800000      3.845892426900000
O      12.236949998900000     13.274918386900000      4.093898117700000
O      13.776101890700000     11.180809484899999      5.168695202900000
O      14.678784433100001     12.740327793200001      3.363162615200000
Si     14.995730730300000     15.478582081900001      1.967927772400000
Si     15.729810140500000     15.468384952699999      4.869550210200000
Si     12.935921559900001     14.797315508100001      3.996652939000000
O      15.493792875100000     14.036333489600000      1.253784113600000
Si     15.557281498200000     12.601546223100000      2.013952685200000
O      13.452993372200000     15.199719731500000      2.494581548200000
O      15.865656805400000     15.926976838900000      3.295497148500000
O      11.808845810299999     15.854112820299999      4.419972199100000
O      12.784791337400000     10.994916077999999      2.675451588800000
O      15.063492123000000     11.192531686900001      1.322372153000000
O      17.075018434499999     14.617031069799999      5.214388596000000
O      18.373825684400000     12.429931316799999      4.941495800700000
O      17.124437595300002     12.396322802400000      2.527162731700000
Si     17.686293106200001     11.589023387899999      3.768519307400000
O       9.696992982299999     17.599029043100000      4.311419460600000
Si     10.479605883400000     16.319215930100000      5.167957072900000
O       4.084865946300000     14.486723163200001      7.723128939500000
O       3.127012564600000     12.988448156200000      9.666036512400000
O       4.643515319700000     11.893925795700000      7.766486410500000
O       2.038054913300000     12.589359910300001      7.244721311500000
Si      3.410927691000000     13.007273716600000      8.078215459300001
Si      0.497746018200000     12.078684530300000      7.608042636800000
O       4.948231232300000     11.003295966800000     10.228769947800000
Si      5.242060419600000     15.303663972900001      8.584917636900000
O       0.566971544300000     10.969904952700000      8.787709307200000
Si      0.961444459400000     11.072905433600001     10.373086154099999
O       9.587491891599999     15.028459777800000      5.700417614900000
Si      5.638650760300000     11.109042042500000      8.781332629100000
O       6.159245355500000     14.324181214399999      9.434350322700000
O       7.057983217500000     12.073967891500001      9.210157137400000
Si      8.766505849900000     12.088782148100000      8.865090373999999
O       9.591044838500000     12.582695464700000     10.147410809300000
O       8.955798692700000     13.177583086400000      7.653557414600000
Si      9.528346530600000     14.701401281000001      7.349213713800000
O       8.699306171900000     15.898280651700000      8.099660340400000
Si      6.582972783100000     13.167198933200000     10.695731976899999
O      14.483760533500000     12.744588522400001      8.821446853099999
O      12.810564246900000     14.583604053000000      9.745826658200000
Si     13.290687380100000     13.049264372900000      9.901732335400000
O      12.118398136400000     12.059109308300000      9.296020575300000
Si     12.240225546300000     15.562418550700000      8.569458514700001
O      11.086559712700000     14.723514038199999      7.791620473500000
O      15.906314683500000     14.866388210700000      8.250914083900000
Si     15.927633892799999     13.220555840999999      8.329864505700000
O      13.483362477600000     15.921129509700000      7.584844647200000
O      16.324509068699999     12.690151284500001      6.784591839100000
O      16.971495664799999     12.335057622300001      9.269983073800001
O      18.698033102099998     13.712101754900001      7.295051530000000
Si     19.691007529899998     13.761735802500001      8.619945862800000
O      19.512522610600001     12.697485517100001      9.877652853300001
O      19.528872697200001     15.244407248300000      9.290102075600000
O      21.176459292099999     13.443801955900000      7.974101656100000
O      20.988390029100000     11.196230003600000      6.549093139400000
Si     17.659970481900000     13.400534734600001      6.122110310600000
Si     17.462051585899999     10.770219590700000      9.046596317100001
O       4.532607357900000     16.460879975800001      9.541210434500000
O       6.183512159900000     16.340957644400000      7.666806175200000
Si      9.387710272500000     18.232336181000001      5.878913577800000
Si      8.818710631300000     19.918329712100000      8.159034651700001
O       7.870073752200000     18.613630992400001      8.483002548400000
Si      7.601793491700000     17.093441064499999      7.728215121600000
O       9.385144410500001     19.712649810300000      6.599524893500000
O       7.909043008100000     17.565969472300001      6.173277655300000
O       9.997806051000000     20.009063300299999      9.280453201600000
Si     10.652269275600000     21.218224448200001     10.206313705199999
O      10.693315843000001     17.337682421600000      6.522921787200000
O       7.040100715600000     17.072594631699999     10.547079373500001
Si     15.105226938500000     16.168524577199999      7.612171153900000
O      15.633396531400001     16.555345337100000      6.088014843900000
Si     15.204304165900000     18.039360480100001      9.958295993800000
O      11.527641641500001     16.844622156600000      9.317106913700000
O      15.383381805100001     17.526877510100000      8.424318726499999
O      13.765527906000001     18.788197927300001     10.213842215600000
O      12.178779525500000     20.902562799900000     10.580533748800001
O      16.398948149300001     19.103970789600002     10.229885151500000
Si      3.674880152300000     11.949004458299999     10.895094350400001
O       0.473508503200000     12.600572978000001     10.827939868800000
O       3.185309590000000     12.054512927799999     12.477694801500000
Si      2.050865872000000     12.218986513100001     13.627923375000000
O       2.772493225700000     15.038516835699999     12.085215009600001
O       2.900553214700000     12.635874318899999     15.018915421799999
Si      4.355665649500000     14.684619298199999     12.280563984400001
Si      1.618464047900000     15.018868064599999     13.300369987400000
O       1.036523735700000     13.489550662199999     13.283431066200000
O       4.681168172200000     14.152895276100001     13.762874748900000
O       2.429149629100000     15.218892518100001     14.717337550100000
Si      3.626250862600000     14.132736067600000     15.042123428200000
O       1.003239850900000     10.969552550500000     13.730198653000000
O       4.932073571000000     13.346038093500001     11.334249096800001
O      10.192175081300000     15.062585708600000     10.762186573399999
O      10.443979388700001     12.612330294500000     15.520572746299999
Si      9.459935022900000     13.750311479200001     11.331289299400000
O       7.831141994700000     14.026708307600000     11.294819213000000
O      10.095808054400001     13.194021893600000     12.714979180500000
Si      9.443871073400000     12.829226722000000     14.250398949999999
O       8.610220293599999     14.220387378600000     14.553581255599999
Si      9.153971723800000     15.707537903500000     14.084402520499999
O       6.906375258700000     11.771912186800000     11.710467341399999
O       8.486834450100000     11.541821162800000     13.892875536800000
O      10.776012505700001     15.688615732900001     14.057666554300001
O       8.480436678100000     15.964106469600001     12.631317884300000
Si      7.892886319700000     10.811729115300000     12.525431993000000
O      13.770086007900000     12.887577847899999     11.442983647600000
O      15.620358289800000     14.620368041100001     12.355121560400001
O      13.149489126500001     14.682782592600001     13.327869223100000
Si     14.343048305300000     13.717837139700000     12.771898502000001
O      14.949390611300000     12.692984026400000     13.880989366800000
Si     14.882081388800000     11.195578968900000     14.535294408500000
Si     12.214476613500000     16.019879831899999     13.384492515200000
Si     19.344341708000002     15.662589809600000     10.898832835700000
O      17.781677956700001     15.670527898000000     11.313382737300000
O      20.164473549899999     11.761720095599999     12.508657060000001
O      20.106778790800000     14.440285816099999     11.732238322300001
Si     20.417009143800001     12.881844761400000     11.313994972800000
Si     16.337668807800000     16.012189906200000     11.963385817300001
O       5.188139381600000     16.042073662300002     12.021872988200000
O       0.445450919400000     16.104982356000001     13.297631570900000
O       4.921893389100000     18.610619422900001     11.018133472700001
Si      0.234102151200000     17.581481882799999     13.996361342000000
O       1.501528393200000     17.943627442899999     14.934005510700000
O       3.027302814500000     20.112220477299999     12.003653197100000
Si      4.620439567200000     19.781723865499998     12.115791329500000
O       5.055070512000000     19.215644324199999     13.562180764500001
O       0.784736146900000     20.262848388500000     15.741421324899999
O       0.068980169900000     18.570608401699999     12.669337079000000
O       5.444715991200000     21.187131595499999     11.824709730300000
Si      5.389752998200000     17.095342040700000     10.781366258500000
O       9.749268670899999      0.003659469100000     11.491753370300000
O       5.735429155600000     17.119009819199999     14.881399539300000
Si      7.706947502500000     21.008293918500001     14.995585046300000
Si      6.377421528300000     18.426717093800001     14.166517548700000
O       9.560325856400000     17.674498059499999     11.043380914300000
O       8.580935771300000     16.943467297200002     15.036208997099999
O       7.407432290300000     18.260571005900001     12.880854616700001
Si      8.110120564100001     17.306321458300001     11.776674596599999
O       7.156697415000000     19.486525158799999     15.155680474000000
O       9.193961701099999     21.325535821199999     15.657566512000001
O      16.591129489699998     19.669404060400002     12.821333893900000
Si     10.769154090900001     16.588838435300001     10.769226032100001
O      15.345157395799999     16.726077609099999     10.888160750100001
O      11.934539997800000     16.633999763300000     11.889480270500000
Si     13.450927605800000     20.056524092099998     11.229120129600000
O      14.836377120500000     20.960070702500001     11.266615072100000
Si     13.367897718300000     18.799713655100000     14.166134343000000
O      14.947910251100000     18.748613980799998     14.596119080799999
O      13.106560619700000     19.497647147500000     12.699482313800001
O      12.933710823400000     17.223651742200001     14.180069072500000
O      19.595560097700002     20.147178134000001     15.428337956900000
O      16.479092734100000     17.004779883699999     13.228207030000000
O      20.335344541000001     17.640611154199998     14.894328571499999
O      19.945393639599999     17.142409156999999     11.110309511000001
Si     16.378277559299999     20.316276597600002     11.355003353500001
Si     19.207445910400001     21.352972866199998     11.240946422100000
O      17.568797091400000     18.497728950799999     15.088489720900000
O      19.877421275600000     19.857595438000001     10.898781303100000
Si     20.121006500099998     18.586668387300001     11.866486097799999
O      19.020670050400000     18.825228882499999     13.049820387600001
Si     16.392423395500000     18.478462292900002     13.920952421100001
Si     20.862113650500000     21.038602311399998     15.853168807099999
O      17.578925244000001     21.311937175699999     10.925948348700000
Si     19.140502556600001     18.763686487699999     14.680092746800000
O       4.487383707700000     14.797600474999999     16.224910922700001
O       9.472864127099999     15.409857434999999     16.844495683900000
Si      9.938971247400000     14.731861516300000     18.257979790899999
O       9.540196880400000     13.047444590900000     18.118926251800001
O       9.361077284000000     15.736274537200000     19.413939528600000
O       6.804483519700000     15.642578290099999     19.458223316500000
O       6.866385104500000     15.576481374400000     16.604956661199999
O      12.000221810299999     11.657742737300000     17.484135609999999
O      11.555452324999999     14.297839175700000     17.718180534500000
Si     10.926912431400000     12.815086941500001     17.124876754799999
O      14.163097773000001     11.269054991699999     15.991694241199999
O       2.820965961300000     17.852316734799999     19.034136740600001
Si      4.002443978800000     18.364814431900001     18.051296593400000
O       1.539109782300000     20.192380255100002     19.155556928399999
O       4.749839322100000     17.109443128900001     17.327767476900000
Si      1.312773139700000     18.609179306800002     19.044655481300001
O       0.736075327600000     18.284622199800001     17.505725317300001
O       3.162867002200000     19.141865065400001     16.783409763100000
O       0.423684021000000     17.994770475199999     20.274695576900001
Si      1.608010873900000     18.928195332100000     16.276465552299999
O       5.171955078100000     19.072027881099999     18.949070859500001
Si      1.577532770500000     21.400380479399999     20.383920709900000
Si      5.411090607900000     16.180454215600001     16.224462358699999
Si      8.262478698600001     16.430734479800002     16.574544925200001
Si      7.962661540200000     16.795501655599999     19.315578735199999
O       8.183393726700000     17.502472110900001     17.797332833100000
Si      6.049915750600000     18.986067202000001     20.369298091200001
O       7.472199312900000     18.091862800800001     20.170213807900002
O       6.403484406500000     20.488627501400000     20.810764450400001
O      14.837600593099999     20.559182941400000     21.073518859800000
O       2.536000046000000     17.783322677200001     21.793523426699998
Si      3.917041808400000     18.284227331699999     22.492023152500000
O       3.743351076000000     19.871406966900000     25.350197770499999
Si      3.133201695700000     20.670222830800000     24.025149262199999
Si      1.088869948500000     18.601388385800000     21.711068307100000
O       1.668392101500000     18.183321266099998     25.375921094300001
O       4.022442399800000     17.591523025099999     23.990902885499999
O       1.225020769300000     20.180732903199999     21.562070294100000
O       0.258649030800000     18.329189029700000     23.101996850300001
O       1.503740165000000     20.506976978899999     24.167122506399998
Si      0.650958311900000     19.133411215100001     24.495988340000000
Si      3.330294370700000     18.244018260299999     25.371049804999998
O       3.787909834000000     19.880266789200000     22.736003462900001
O       5.211436771500000     18.127175715500002     21.477364799499998
O      15.260108878300001     20.210314639400000     24.297583639100001
O      12.457638953100000     21.202994522299999     22.237717322500000
Si     13.203549033300000     20.858635074599999     20.854523267899999
Si     15.839241335800001      0.208624671000000     21.688450247300000
O      17.087586853200001     21.144811724099998     22.621402694299999
O      20.108752252599999     21.377723535099999     23.216832672199999
Si     19.737051946499999     20.799705134900002     24.763058140999998
O      20.731007529300001     19.577422551800002     25.212671179299999
Si     16.800346287699998     20.953281497399999     24.262209543600001
O      18.162896826099999     20.385493131200001     24.948577586700001
O      12.501283200500000     19.703193693599999     15.196757478000000
H      12.565062331200000     19.507938348400000     16.140300161900001
H      17.034106814200001      8.374795597800000     18.403150610600001
O       3.812527723500000     17.454974973399999     26.704224506500001
H       4.760784162100000     17.325086740900002     26.813492424300001
H      15.234830685300000      2.599021247200000      7.143969139700000
O      15.136110178199999     16.684458876499999      0.896599694200000
H      14.822368080400000     16.525774934099999     -0.000754314500000
H      13.194944896999999      8.213361408100001      1.194847310000000
O      12.552554730100001     19.563566388200002     20.075171766400000
H      12.575655409399999     18.747416141999999     20.588837297900000
H       5.938879736800000     15.959390168500001     19.746757126599999
