# Supplementary material for: Ground-up generation of periodic slab models of dehydroxylated amorphous silica of varying roughness
Source: Phys Chem Chem Phys. 2025 Jun 26;27(28):15196–203. doi: 10.1039/d5cp01570g (PMC12232287; doi:10.1039/d5cp01570g)
Supplement: CP-027-D5CP01570G-s002 [file CP-027-D5CP01570G-s002.zip › ESI_Structures/Saturated/structure-number_33-alpha_0.03.xyz]

453

O       0.303990594100000      0.540274858200000      2.989634867000000
O       9.556732879100000      2.884697550100000      4.784385762900000
Si      9.970035846300000      4.442735893000000      4.995022592800000
Si     10.419996130500000      1.466155947000000      4.678547622700000
O      10.054942965200000      0.439992320100000      5.842815737900000
O      12.012383319600000      1.872867894800000      4.811126897400000
Si     12.817454462600001      3.259663993600000      5.100611445600000
O      13.970296997200000      3.427475119200000      3.954793899700000
O      11.627329186800001      4.418545303500000      5.149807817800000
Si     15.410223706600000      3.162017536700000      3.234873906700000
O      15.575881945000001      4.278616950500000      2.029265035300000
O      15.514714022800000      1.686119155400000      2.541962954600000
O      16.695116691300001      3.303008890100000      4.251520135600000
Si     16.555516385299999      0.589576185800000      1.909644743300000
O      17.989339180999998      0.667931691600000      2.734615252000000
Si     17.413360955300000      2.684449571100000      5.572920810200000
O      17.897005177400001      1.146596742200000      5.329129926700000
O       4.783323700100000      7.631384141600000      4.695637806100000
Si      4.009057745600000      8.556236441999999      3.583132343700000
O       3.320014236700000      9.909325707800001      4.266718177000000
Si      2.668093836000000     10.284906306500000      5.700772302600000
O       5.038214882000000      9.135187194400000      2.443574899500000
Si      5.925546550700000     10.523790737000001      2.529302150400000
O       9.572149764000001      5.423116041300000      3.697218674800000
O       8.173751174900000      9.874620867899999      4.656927464300000
O       9.031476825400000      7.468150700500000      5.286686759400000
O       8.942728921400001      8.093542663199999      2.780347830500000
Si      9.689436593500000      7.067519153400000      3.832999482500000
Si      8.693556684900001      9.696360079800000      3.102805640700000
Si      6.801650384300000     10.432409789899999      5.355358623100000
O       5.884718155600000     10.992049178200000      4.110249396300000
O       7.490661225600000     10.204990253600000      2.119056781900000
O      10.059124373900000     10.594419243899999      2.911122381900000
O      11.271751249099999      7.380942826300000      3.700772795100000
O      13.766145447500000      8.057523153300000      3.805121269700000
O      11.777998456300001      9.764772031500000      4.746965067700000
Si     12.340360358700000      8.243673233699999      4.577949089300000
O      14.943112800100000     10.328290622800001      3.732312156800000
Si     14.813503404000000      8.940144744800000      2.904627144700000
O      16.635329740500001      7.114804887400000      4.839878761200000
O      16.374128672400001      8.461450401300000      2.740371357100000
O      18.369740163900001      9.123240388299999      4.587479789100000
O      18.673254957499999      7.093445373200000      3.028113820300000
Si     17.527408493300001      7.968517635400000      3.805552740600000
Si     18.816625942700000     10.035166272100000      5.839892394100000
O       4.058151439500000      0.217535778500000     10.116501890600000
O       1.302959349800000      3.376190596100000     10.851088380700000
O       9.030315015299999      5.074556834000000      6.228043090900000
O       6.528866531900000      0.904145040800000     10.613396533400000
O       8.707225753900000      2.256724286000000      9.979151526600001
Si     10.292323079100001      2.649350338800000     10.256512406600001
Si      7.576967718800000      1.957710331200000     11.153703039000000
O      10.935711642499999      3.867691374900000      9.348213341599999
O      13.636296732900000      3.188505183100000      6.510950608500000
Si     14.755486295000001      4.679409597600000      9.849167830700001
O      14.777794590499999      3.368033581800000      8.896037386900000
Si     14.866944340100000      2.668832855000000      7.422426652600000
O      14.768849814099999      1.044964704100000      7.618913288200000
O      15.787573947900000      0.927162009200000     10.076163251300001
Si     14.790035977900001      0.204335550200000      9.012747297400001
O      11.144616751099999      1.276354024400000     10.377176579500000
O      13.221448028099999      5.237106696700000      9.913312644600000
Si     11.794777304200000      5.248223300700000      9.086727853299999
O      13.260633701200000      0.185846303800000      9.497723737899999
Si      0.003509410200000      4.390325605000000     10.684765632900000
O      18.757261291300001      3.544232411500000      6.013852739300000
O      16.337239201900001      2.871963139500000      6.775610794400000
Si     17.199752471400000      0.834438523300000     10.857555278100000
O      18.484653935899999      4.485936383000000      8.531847365999999
Si     19.521796306100001      3.859747955000000      7.410734697900000
O      20.909530252700002      0.751621209800000      9.937361332600000
Si     19.909619396800000      2.000053689800000      9.677420563100000
O      20.038142588500001      2.457950724900000      8.104908087000000
O      18.398344735500000      1.572548809100000     10.051998066299999
O      20.242928767700000      3.373150140700000     10.552480794599999
O      20.791694984500001      4.884217721800000      7.119952962400000
O       0.232440851800000      5.427750298700000      9.483211681000000
Si      0.066028599600000      6.047204457800000      7.981413254100000
O       2.118308431900000      8.839876838100000      6.266401995500000
O       1.559284343700000      6.504539272400000      7.445904491200000
O       4.171543221900000      7.509283590800000      7.257529935000000
Si      1.526569004400000     10.159601549200000      8.987105325300000
O       2.160224106100000      8.670063406000001      8.840775940700000
Si      2.564640759800000      7.808387076100000      7.443388049900000
O       0.724322507700000     10.333415473900001     10.475889542399999
O       0.383944066600000     10.527331867199999      7.918933432600000
O       8.806505011200001      7.182797661200000     10.522640370200000
O       6.702752873400000      6.717127496500000      6.423106343000000
O       8.853051963400000      7.187964945500000      7.891210913700000
Si      9.680678349600001      7.600860811100000      9.209020903100001
Si      9.170732198900000     10.542505716899999     10.094441907300000
Si      8.362519355800000      6.574841478600000      6.474468383800000
O       6.064760928600000      9.278510084000001      6.260490898900000
O       9.805368841100000      9.257118916800000      9.293798373000000
Si      5.448870380600000      7.758148882300000      6.184218352300000
O      12.333619600600001      7.659504937300000      6.078377134300000
O      14.458497792799999      6.166221731900000      6.137259955700000
O      12.262960665400000      5.410842571600000      7.520062346000000
O      13.743108722900001      7.511372622700000      8.352209140199999
Si     13.199033333799999      6.704250145900000      7.068031733400000
O      13.794791797400000      9.858886190300000      7.634786940500000
Si     14.935424610200000      8.818199148300000      8.392263502600001
O      15.930242732200000      8.120798450900001      7.230652780900000
O      15.269865044499999      8.342205615399999     10.162116325500000
O      11.009211965800000      6.668665823400000      9.375339897600000
Si     15.949067324500000      6.821544337800000      6.254804584600000
Si     18.588413353800000      9.681676590200000     10.890317170599999
Si     17.352790918000000      5.660950273800000      8.428540442999999
O      16.022844362000001      5.592635988100000      9.347681591100001
O      20.634081731100000      7.383391833300000      8.001100093200000
O      16.093034316299999     10.147187797400001      8.655116977200001
O      18.078321564700001      7.082543265900000      8.755203754500000
O      19.508265181300001      8.879217088300001      9.840172805200000
Si     19.237896701000000      8.125410818200001      8.378962083799999
O      16.912790998700000      5.636356758400000      6.868723200100000
O      18.771758970899999      9.168599773700000      7.237107572300000
O      20.375738219599999     10.538764417599999      5.709352951200000
Si      1.495678514300000      2.528472986800000     12.250818489500000
O       1.570030774400000      3.730507454600000     13.435174468100000
O       2.767684084900000      1.550100831900000     12.069750852300000
Si      3.026349941000000      0.073111620700000     11.339374054600000
O       0.193870240700000      1.541570531300000     12.490767810600000
O       7.560432591200000      0.971701011700000     15.121328868499999
O       8.216978676800000      1.398497321400000     12.562498847100001
Si      8.658148235400001      0.679172631000000     13.938288453500000
O       6.816759253500000      3.392586013200000     11.457367110400000
O      10.116169693800000      1.311247104500000     14.443234636800000
Si      6.568119077600000      4.754119718700000     12.243665566800001
O       6.284265357900000      4.442911323400000     13.844537265900000
O      10.359342884000000      3.989785578300000     14.221734711700000
O      10.159148009400001      3.180280181000000     11.784417045700000
O      12.502054273700001      3.926951963700000     12.587351459600001
O      14.673542834699999      2.344110627600000     13.490454496500000
O      12.535177995500000      2.755317306300000     14.909934654300001
Si     13.528869198400001      3.473918974200000     13.790096651000001
O      15.140247566499999      4.467700473700000     11.427776602500000
O      14.363566611400000      4.941388621700000     13.961055405000000
Si     15.551238226700001      5.226312464200000     12.804623818900000
Si     10.885119612400000      2.649820372100000     15.028439226000000
Si     10.908230127600000      4.266823893500000     12.691051526400001
Si     16.334431315200000      2.372798667300000     13.529093423899999
O      16.698202061899998      4.005785535600000     13.428999550700000
O      16.983449729499998      1.594827217600000     12.267027937300000
O      20.047822212500002      0.743417179500000     14.395572142100001
Si     21.254932164300001      0.259050044600000     13.365365614100000
O      16.786959161199999      1.355434122000000     14.789429307200001
O      21.451655978000002      5.310083907200000     12.092080572800000
Si     20.022612580600001      0.035817755400000     15.893935995500000
Si      1.237066627200000      5.330801351000000     13.118625840600000
O       2.522057073200000      5.932392830100000     12.300565277000000
O       5.112390610600000      9.036794175700001     14.354929006800001
O       0.901729086700000      6.370113561100000     14.419499876600000
Si      3.799663743400000      9.060402359999999     13.442051255100001
Si      4.063439717700000      6.400184279600000     12.532912902800000
O       2.413700942100000      8.442935095699999     14.044319538300000
O       4.309191953400000      6.169905548100000     14.154907759200000
O       4.115835594700000      8.053974583000000     12.172390778300000
O       3.270370954400000     10.660940935099999     13.204537245499999
Si      1.104609703100000      7.941535677500000     14.801331852400001
O       5.204964189600000      5.580736076400000     11.711437112100000
O      10.521902245900000      5.738855460100000     12.148465089300000
Si      5.742013977900000      5.663372171200000     14.790757949200000
O       7.845121146900000      5.728134660900000     12.305779252700001
O       6.727282549700000      6.968755147600000     14.715927065900001
Si      6.648044043800000      8.599345702900001     14.816219993500001
O      10.341835331400000     10.269707676299999     13.763096057700000
O       9.469262365200001      7.870062618000000     12.983424699900000
Si      9.109429170800000      9.449193623699999     13.077652694799999
O       7.708387240200000      9.434600221800000     13.934252626999999
O       8.843473055500001     10.090489663600000     11.629712710400000
Si      9.152959814600001      6.615963216900000     11.997323932700001
O      15.037551825100000      9.664914135600000     12.463979704100000
Si     15.796119175299999      8.375008665499999     11.646738192300001
O      15.781307946900000      6.856207901200000     12.477749616100001
O      17.460184556200002      8.859436946300001     11.669239998800000
Si     20.571573827800002     10.111588932200000     13.705161893200000
O      21.187891706999999      8.778895719900000     14.271710474300001
O      19.992890331600002     10.185636622500001     12.034652200800000
O      21.467504504699999      0.537735719000000     16.698736542700001
O       5.561404899200000      4.987916551900000     16.261549686900000
Si      7.105709997800000      1.081490221500000     16.669337767799998
O       6.597553520300000      4.301720199000000     18.612494700799999
O       9.227405149899999      3.877499204500000     18.822997581500001
O       5.976951883900000      2.310009753400000     16.819714819700000
O       8.418061980499999      1.533780730100000     17.593996930300001
Si      9.118632742999999      3.011312036600000     17.377967379400001
Si      8.049554681100000      5.020924601900000     18.974513605599999
Si      6.470066105000000      3.863887336000000     17.007415559100000
O       8.045288392500000      3.878851240200000     16.443224121800000
O      10.538047887299999      2.857501289000000     16.625476367299999
O      18.547403184400000      0.214474769100000     16.476743343599999
O       1.339643160100000      8.558649717500000     16.343423033699999
O       3.760968759700000      9.814683743600000     16.492274772599998
Si      2.139866393800000     10.003849970499999     16.664962105299999
O       6.994414758100000      8.897364944100000     16.365698155899999
O       7.815092360500000      6.149796511300000     20.268230033999998
O       8.141087990100001      8.956847789899999     18.866331136300001
Si      6.701276481900000      9.146293935199999     17.929146479900002
Si      7.640294108900000      7.340820405500000     19.054481310600000
O       5.828149196700000     10.532844354300000     17.958847746299998
O       8.330529246499999      6.324089664200000     17.897750833100002
O       6.019010749900000      7.772675208000000     18.655695776700000
O       4.700314386300000     15.835080071500000      5.168419436300000
O       1.375415572100000     11.309649597100000      5.613050548800000
O       5.297897155400000     11.644069210200000      1.528553346100000
Si      6.220788452100000     15.763084800600000      5.846444013400000
O       6.909349822000000     14.278274894500001      5.897483448800000
O      12.659656955499999     11.649829945400000      3.216830081100000
Si     14.079114749600000     11.648194653999999      4.067736375100000
O      15.218843139800001     15.320978375999999      3.544857518800000
Si     11.271858132500000     11.067947730800000      3.909346045000000
O      15.000692966500001     12.817702221299999      3.355397045500000
O      10.755351541100000     12.299639810500000      4.837793565100000
O      13.874617292200000     11.738340291000000      5.685379930800000
Si     15.957182808500001     13.926046358800001      4.041321624500000
O      16.054386958599999     13.341171056500000      5.613811540900000
Si     18.094767120600000     15.260429803099999      4.973295438300000
O      17.586270545900000     14.317622954799999      3.679829800900000
O       3.449915250600000     19.940249327699998      4.485305128200000
Si      2.106107319100000     19.091957834300000      4.881541587600000
O       2.428301073100000     17.475998802199999      4.747398964200000
O       0.757169877200000     19.601573962400000      4.062002947400000
O       0.507433249200000      0.178948246000000      5.697203853200000
O       9.677424446400000     17.879921543999998      4.818045221100000
O       7.208402773500000     16.726546565600000      4.997865795000000
Si      8.202045071400001     17.911187945199998      5.632631405000000
O       7.492909355300000     19.331513264000002      5.554956567400000
O       5.643719192000000     20.983676036399999      5.794221244400000
Si     10.975459869500000     18.275071408999999      5.726400615800000
O      14.316280948599999     17.295240505599999      4.910794200500000
Si     13.828154819800000     18.836677708300002      5.178047308700000
O      12.239724409800001     18.915069143800000      4.884798796800000
O      14.622681388200000     19.856503140499999      4.185918207400000
Si     15.665245136099999     16.775372021599999      4.187466829100000
O      16.026068437100001     20.535526249899998      2.087033240500000
Si     16.073840336400000     19.632207844600000      3.451270679500000
O      16.211226220600000     17.996909588000001      3.222368091300000
Si     21.468251837699999     21.062588820599998      4.264487205600000
O      16.836056052200000     16.309596871099998      5.240645487900000
O      19.370901660800001     16.348372198700002      5.005183750800000
O      17.319628769800001     20.196277050399999      4.361914619300000
O      19.838780885399999     21.021515023399999      4.334518053400000
Si     18.307351404300000      0.011428951600000      4.211659741300000
Si      3.860379977100000     11.849200865500000      8.072235963200001
O       3.037317414100000     15.516563254699999      9.315764110300000
O       1.039671856400000     14.224290894699999      8.410519967600001
Si      2.553169025200000     14.692977990599999      8.001714522100000
O       3.494933869900000     13.376710049000000      7.745141666300000
O       2.702119076100000     11.249208554499999      9.092347868199999
O       3.786274212800000     10.963841784000000      6.692576564400000
O       2.494517290900000     15.521214809900000      6.602903545600000
O       5.259181595400000     11.707196348600000      8.863968750900000
Si     21.507522785900001     11.351691051900000      6.528330771000000
O       7.103123106200000     11.677062765600001      6.320381836300000
O      10.187639588200000     11.850554949999999     10.096319008500000
Si      7.657433957300000     13.131290878300000      6.764776482200000
O       9.268620456400001     13.066763178400000      6.787287872300000
O       6.495404734000000     13.140814043000001     10.801828473200001
Si      6.678901018900000     12.299895682600001      9.410754879300001
O       7.224378256000000     13.382500567999999      8.333160757500000
O       7.723691208700000     11.046074219499999      9.517753956500000
O      10.596614276700000     15.833356351000001      8.621721078600000
Si     10.644456554500000     16.015410314099999     10.236976744400000
O      11.015816606500000     14.488295670299999     10.770643769899999
O      13.992746903000000     14.135432120700001     10.142533454300001
O      13.873930536900000     12.274593637200001      8.400720511999999
O      15.830936009300000     15.240013730099999      8.343639433200000
Si     13.319634847400000     11.327051969099999      7.183080195400000
Si     14.393106057100001     15.399100898000000      9.184522238100000
O      11.688509384800000     11.686383965799999      7.174953801900000
Si     14.297734980800000     12.546082212400000      9.922195485500000
O      11.524969176400001     14.302170072499999      6.594062575600000
Si     11.727383088100000     15.681925746099999      7.433590783500000
O      15.908638134900000     12.361458964800001     10.143128123100000
O      13.213345264699999     15.681187366100000      8.124742944699999
Si     10.823849741000000     12.842086219100000      6.377869579100000
O      17.906594914300001     11.372331877400001      5.788196538700000
O      18.421747831200001     14.087729793799999      6.128882720800000
Si     17.405827574300002     12.801915710499999      6.407415131200000
O      18.118090523900001     11.043187895799999     10.191878208900000
O      17.303510619800001     12.480972604000000      7.989894996500000
O      20.952041176400002     12.826645056300000      6.933816368700000
Si     19.450851959300000     15.717280522399999      9.881919323100000
Si     21.051841427300001     14.228605800300000      7.778905134200000
O      19.912588091100002     14.432244103900000      8.959943294600000
Si     16.830401311399999     11.431454447900000      9.158746054500000
O      20.840067686899999     15.585621211399999      6.908168769300000
Si     16.975620001500001     16.436612716300001      8.409565148500000
Si      4.193493149800000     21.253243314500001      5.184953002000000
Si      3.383488494000000     16.624409025700000      5.784517524100000
Si      0.463909403800000     21.049706245300001      9.597135170700000
O       1.764909267800000     19.485851563899999      6.468206496200000
O       3.132404393100000      0.256508674700000      6.380226684200000
Si      1.669966508200000     21.123571862900000      6.720484914700000
O       3.914476860900000     17.741877814199999      6.856746036100000
O       4.655249478000000     17.687917454200001      9.367342154299999
O       1.245275765600000     21.435628759499998      8.245635161299999
O       1.587765476300000     20.966033130500001     10.799416534000001
Si      5.464606909200000     18.321602564199999     10.640916460600000
Si      5.232507787300000     17.702260938599998      7.812839044100000
Si      6.732212605200000     20.328860207100000      6.881463944000000
Si      5.641837671900000     21.329130215900001      9.745387244300000
O       8.260461953200000     20.851541526500000      7.375457766300000
O       5.979331729500000     21.377865251599999      8.225835638000000
O       6.028720034500000     16.300097583800000      7.412640520800000
O      10.498565978800000     19.440115210500000      6.747165976100000
Si      9.834848674300000     20.883821393700000      7.049084562200000
O       6.170862834100000     18.959204435699998      7.655080037200000
O       8.629899697200001     17.424122241100001      7.166361694300000
O       5.908372747900000     19.847191381999998     10.421028058299999
O       9.231277899700000     16.457424552900001     10.888001887600000
O       6.775881860500000     17.368425221100001     10.743568955700001
O      11.569427565900000     16.963115450200000      6.485429765400000
O      15.378971813500000     20.208890506300001      8.805555888900001
Si     12.554040420400000     18.578834511200000     10.330477465800000
O      13.391208316000000     18.432918018900001      8.924902524300000
Si     14.798213281000001     18.817865564000002      8.175350574499999
O      11.625903314100000     19.926371725999999     10.370387040900001
O      14.316934595399999     19.152930505099999      6.681464198600000
O      14.682863875400001     16.564647951200001     10.268026631900000
O      11.698422109099999     17.211787542700002     10.591158704900000
O      16.074258853100002     17.795056627600001      8.263485424800001
Si     11.672948064700000     21.417412045399999      9.614598318600001
O      10.748746471600001     21.382696574200001      8.318273334500001
O      17.856364285200002     16.094936753700001      9.804926651500001
O      18.199609836299999     16.446661770300000      7.345115821100000
Si     19.659037199400000     16.682019252200000      6.629698880700000
Si     20.072124166900000     18.533628436499999      8.840248322400001
O      20.162191526699999     18.150769627599999      7.216421351900000
O      21.145669916300001     19.635960653900000      9.346991255800001
O      20.313238821799999     17.080467266799999      9.620740835399999
O      18.514726771399999     19.022938752200002      9.167957908700000
Si     17.840283620499999     19.207541018200001     10.674121055500001
Si      2.080329606100000     11.481431397500000     13.938477025599999
O       1.745643209300000     15.587562448300000     15.098526285500000
O       2.246884950100000     13.085048894400000     13.878030595200000
Si      1.174173211700000     14.308855038000001     14.294452377900001
O       0.393327734100000     14.661261568000000     12.879868624300000
O       0.503265659500000     11.058605398199999     13.110526131000000
O       1.698260383200000     11.007939782299999     15.418364477500001
O       6.025194932600000     11.214620338300000     15.326814769200000
Si      6.871410318800000     12.591737041900000     14.926043874199999
O       7.294720781900000     15.341262254800000     12.310619670299999
O       6.829455062100000     12.863330662799999     13.341090227100000
Si      7.361111425500000     13.725436638800000     12.060121237200001
O       8.905992401900001     13.356119638499999     11.841206836200000
O       8.395377464899999     12.311899919700000     15.466170219500000
O       6.121751615600000     13.896620791300000     15.559236317000000
Si      9.758113995400000     13.237867287200000     15.624307116600001
O       9.154498211200000     14.787023119700001     15.144974473700000
Si     10.355536342300001     13.070326950300000     11.207860470800000
O      15.070116772600000     12.444951174700000     13.088572947599999
Si     14.229708619000000     11.096767310200001     12.556330935700000
Si     11.408501450599999     11.503629062200000     13.687085233700000
O      15.401960448300001     14.784874181999999     14.700044496700000
O      11.269826689800000     12.451443280299999     12.398490744400000
O      11.030539929400000     12.481172934800000     14.996630143899999
O      12.952898097700000     10.952598541300000     13.614843800699999
O      13.641730327199999     11.578390187400000     11.094254245000000
Si     16.079782863500000     13.550299359200000     13.686820196099999
Si     16.125687341100001     16.092420627799999     13.812877707600000
O       0.035285939900000     13.601348764400001     15.207637543800001
O      16.903321822599999     14.826321667500000     12.870579688799999
O      17.248218288600000     12.516449915300001     14.279544489899999
Si     18.829966516300001     12.525868681100000     14.474260250300000
O      19.575642061700002     13.305603027200000     13.277136947000001
Si     20.551043555500002     14.023283562300000     12.204955970000000
O      19.898233529700001     15.759391200700000     15.452670026300000
O      19.780477163200000     15.143915141400001     11.401650559800000
O      19.088750914900000     13.237843464599999     15.915425030100000
O      21.036155568100000     12.709189510100000     11.203865475400001
O      19.533262789399998     10.966510440900000     14.541319346400000
Si     21.393319360900001     11.194685922400000     11.456192148300000
O       3.799172285000000     19.025669312800002     14.531071200400000
O       3.707561303300000     20.668809320600001     12.521871872700000
Si      4.549632276100000     19.434741676700000     13.138612589099999
O       4.543833834500000     18.220058392799999     12.021777354199999
O       1.065429934100000     21.295019355499999     14.281366940500000
Si      3.343778113000000     19.066666149400000     16.071341850600000
Si      0.758128763600000     20.779831656799999     15.825398977400001
O       6.130949248100000     19.726973401799999     13.472930843800000
O       7.687462896600000     18.536265067999999     15.264118781500001
O       8.636362546100001     20.531609905900002     13.734137361700000
Si      7.652424659500000     19.209680135700001     13.774346991700000
O       8.153554220500000     17.976729039500000     12.824784642399999
Si      7.895247583600000     16.774083783700000     11.735821330400000
O      15.164856782999999     16.903192742200002     12.806454720700000
Si     15.063867481400001     17.665084291199999     11.368658181000001
O      13.762906381600001     18.677231221300001     11.478653311600000
O      20.741080712900001     19.948932531400001     15.731390398000000
O      16.760531330199999     20.002935564800001     15.631997002000000
Si     20.217271966100000     17.405040837600001     15.363368456000000
O      16.833460031700000     17.314662070400001     14.655585313300000
Si     17.623976320400001     18.724062624199998     15.042779514499999
O      20.441811590400000     17.889952496500001     13.807206568500000
Si     19.722513624000001     19.117118097199999     12.961382999300000
O      19.065120664300000     18.563533225099999     11.586769869699999
O      18.383109590000000     19.505241397599999     13.828748898700001
O      20.669236663900001     20.406000500000001     12.632411326100000
Si     16.971429423200000      0.165166861300000     15.887466154300000
O      16.453764696299999     18.417991043499999     10.976885232000001
O      18.874097195499999     18.123257161400002     15.989042823000000
O      17.610453452800002     20.765591112999999     11.033999026100000
O       1.754634383300000     10.745817156699999     18.056726235999999
Si      0.929433838400000     14.296215150400000     18.020447163400000
O       2.181492277400000     13.738571420700000     17.059085034500001
Si      1.976168759400000     11.877171870900000     19.269536248400001
O       0.951462613800000     13.203824242300000     19.254761102400000
Si      3.679417893600000     13.436219455100000     17.661780129000000
O       3.455473072100000     12.625594075400000     19.092305391099998
O       1.326072236100000     15.907217509200001     17.889155997900001
O       4.758629950600000     14.658932188600000     17.711140577599998
O       4.251545188600000     12.348046117100001     16.630118062600001
O       1.765071508100000     11.189672349600000     20.719784710599999
Si      4.993822025000000     10.937963582300000     16.572252966299999
O      10.034688568000000     13.896575434800001     17.203277276100000
Si      8.919286057700001     15.143473832400000     16.805985363500000
Si      6.111175870700000     14.943903970399999     16.804326141000001
O       7.527635384700000     14.633186240100001     17.588469978500001
Si     20.309069630000000     14.332770371900001     16.047644781100001
O      20.848868073300000     14.276134516999999     17.582341954800000
O       0.144035023200000     17.494539856599999     16.158187303300000
O       2.788756355400000     17.580170787200000     16.472611598200000
Si      1.497713414600000     16.629080976000001     16.395204470300001
O       2.090234815000000     20.094490589799999     16.375118248000000
O       4.550737091400000     19.457057355100002     17.044740547400000
Si      5.893663282700000     19.863915270600000     17.864937915500001
O       6.972143048800000     18.630040870799998     17.755948137200001
O       6.211438012000000     16.513007720099999     16.336986968100000
O       6.495085469900000     21.220462689500000     17.229809653600000
Si      7.431146828000000     17.626145958199999     16.550408800700001
O       8.815497137300000     16.781081377400000     16.956495651200001
O      16.752266092599999      0.805393117000000      0.302332607400000
H      16.845256647399999      1.719291385200000      0.012387581000000
H       7.878562603900000     17.350360821700001      7.769788085800000
O      10.098060155600001      0.707184513700000      3.266431404700000
H      10.256101122100000      1.221555585400000      2.467418772100000
H      15.112212709000000      5.107975905600000      2.198777759700000
O       5.581252128800000     20.192551902900000     19.434000564200002
H       5.309276763600000     19.447243897200000     19.981025740900002
H       3.806651539100000     16.106940218900000      9.252467537499999
O      15.912782039000000      0.553782082600000     17.076724512700000
H      15.765006569700001     21.363535475799999     17.734028341999998
H       2.097867822700000     10.294686513600000     20.849269063800001
O       4.288759185200000      0.878354150400000      3.984380518400000
H       4.993154135000000      1.525223838300000      4.108231883800000
H       1.236164040900000      0.571304580900000      2.741064199500000
O      14.148519582000000      9.040681288000000      1.409490887400000
H      14.716895132599999      9.434875507299999      0.737331419400000
H      18.341447133799999      6.351115242500000      2.510324042900000
O       2.905256659100000      7.554176794200000      2.915210611800000
H       2.398283614100000      7.919037351100000      2.180892362900000
H       5.091666593200000     12.504880545600001      1.908453587500000
