# Supplementary material for: Ground-up generation of periodic slab models of dehydroxylated amorphous silica of varying roughness
Source: Phys Chem Chem Phys. 2025 Jun 26;27(28):15196–203. doi: 10.1039/d5cp01570g (PMC12232287; doi:10.1039/d5cp01570g)
Supplement: CP-027-D5CP01570G-s002 [file CP-027-D5CP01570G-s002.zip › ESI_Structures/Saturated/structure-number_34-alpha_0.1.xyz]

450

Si     17.539945224099998      2.967076122500000      4.095303917400000
O      18.818599355200000      2.131642922800000      3.533802161100000
O      16.879470384600001      3.940060576400000      2.910360868200000
O      12.575761255500000      5.469879875400000      3.645077826500000
O      13.387687886800000     10.265881702800000      3.326992182900000
Si     13.053964565499999      9.245238574500000      1.964876738800000
Si     12.285539644400000      7.123677393500000      3.696881685100000
O      12.181676167799999      7.881897293400000      2.234146958000000
O      15.560386461300000      6.256728618700000      1.955271883800000
Si     15.786610757300000      7.857267595500000      1.547537610400000
O      14.436336477499999      8.746627326200000      1.284981609000000
Si     16.267965224600001      5.425938754100000      3.191370547600000
O      16.570484259400001      7.975840005900000      0.115312240100000
O      17.606310002299999      6.271753474800000      3.586167892800000
Si     17.764292651700000      7.894957332700000      3.787158736900000
O      16.589278130299999      8.527351474200000      2.814913682400000
O      19.179556938200001      8.612623288200000      3.359335779500000
Si     19.452526288200001     10.103048319299999      4.066202662500000
Si      2.849506818600000      3.024570120500000      7.756093142800000
O       3.181584117700000      4.097727514300000      6.562869700200000
O       3.200962996200000      3.738837052100000      9.218033164700000
O       1.221724997600000      2.910957455000000      7.737180088400000
O       3.793671494000000      1.716328923700000      7.588435133900000
Si      4.906126961200000      0.859535361800000      8.546226766500000
Si      4.496002878000000      5.078056678000000      6.619623145800000
O       3.877872500400000      0.355824187900000      9.704385657900000
O       5.332639091100000      4.802506841100000      8.069488393100000
O       5.795181815300000      4.565726154900000      5.664338903400000
O       7.496949112000000      3.094407200300000      7.376455377400000
Si      6.716416941000000      4.447809034100000      7.116225838700000
O       6.074347586100000      1.861203598400000      8.958580498700000
Si      7.682533812800000      2.351881626300000      9.021506637400000
Si     10.267908537900000      0.903640527400000      9.481442317599999
O       8.931400852399999      1.272246370600000      8.627618899000000
O       8.406217738900001      3.795186348700000      9.540342902500001
O      10.204138666400000      5.172990082000000      5.905455158800000
O      13.760626041400000      2.967234447300000      4.212747983300000
O      15.100859333900001      5.261673408700000      4.387139891500000
Si     13.630847474399999      4.576312593100000      4.489707358400000
O      12.978247024300000      4.583528807300000      6.191652151000000
Si     14.180024440000000      3.812490785300000      7.361377612100000
O      13.395263345100000      3.054089259900000      8.530826848300000
Si     12.074155864000000      3.524833363500000      9.406658000200000
O      14.952126123799999      2.708929431500000      6.508359116100000
Si     14.820747996900000      1.939400835500000      5.049454855200000
O      11.394197601400000      4.654500694000000      8.397925121500000
O      11.116404641100001      2.300166707200000      9.663771352800000
O      14.322418847100000      0.403484914700000      5.175215834600000
O      14.938256776699999      5.101767823400000      7.843362169400000
Si     11.499520774500001      5.297507448500000      6.947544733100000
O      16.311120444299998      1.943833091100000      4.433674179000000
O      16.687826923599999      1.191450274700000      8.956318905200000
O      18.050222262199998      3.801678507800000      5.421177456700000
Si     20.309051845999999      2.138979028300000      4.313653848200000
O      20.577024520300000      1.615752442600000      8.280900678000000
Si     20.185367003800000      0.524269422700000      7.104680321400000
O      20.197923332900000      1.232442661300000      5.633997707100000
O      20.556562226600001      3.753864531800000      4.677135499200000
Si     19.556507378999999      4.417411774700000      5.819789310900000
O      20.204237295799999      3.972332680700000      7.235701299100000
Si     21.183817099700001      3.125270695300000      8.214167099200001
O      21.087911564799999      3.946671573300000      9.642433295400000
Si     16.868726224400000      2.037349918700000     10.315680585899999
O      18.687629361399999      0.048439818000000      7.488363616600000
O      18.467497289899999      2.443068396600000     10.409933163000000
Si      2.669673595700000     10.280654227499999      5.841702995300000
O       3.875417017700000      9.133417128100000      5.703815806400000
O       4.032085824600000      6.605759753800000      6.411835401800000
O       1.766410179700000      9.814943929100000      7.140803949900000
O       1.472242434800000      9.686129018800001      9.740314601500000
O       3.711702200700000      8.489014321699999      8.290071748800001
Si      4.461082184600000      8.124199689799999      6.872068452600000
Si      2.580699831500000      9.724746323900000      8.586045728700000
O       1.584377230300000     10.405830321700000      4.591679184400000
Si     21.448813617599999     10.058049901300000     10.272932855300001
Si      9.287547590300001      7.766687330900000      9.810554741000001
O       8.229686393000000      7.993076745800000      8.591216248400000
O       8.792474366500000      7.686917788700000      6.041905858700000
Si      7.573423624700000      7.408949659300000      7.231854762200000
Si     10.160460439500000      6.922879375500000      5.775138406800000
O       6.136046890100000      8.094200071400000      6.947618996000000
O       7.625737610900000      5.802238335500000      7.271786648900000
O       9.245706421800000      6.203452024400000     10.299057714400000
O      10.810540908900000      7.361675386100000      4.349315588000000
O      10.803637682500000      8.177786415200000      9.363095018299999
O      13.513621183600000      7.824326703400000      4.438746295400000
O      15.528282460700000      9.638645090600001      4.968996324000000
O      13.409094350300000      8.686135601400000      9.410327410800001
Si     11.930890507399999      9.350825810400000      9.511846230200000
O      11.475839838500001      6.969444501600000      6.935491977000000
O      15.545837079800000     10.057123469100000      8.532849581900001
Si     15.010377280900000      8.833734116000000      9.468300689499999
Si     15.642424244100001      6.567234831600000      7.589976693400000
Si     14.343656042199999      8.690292987799999      5.563782628200000
O      14.933173472700000      7.487999461800000      6.472917275600000
O      15.623133976500000      7.385607470100000      8.964975146200000
O      13.286470062599999      9.608841410300000      6.334035872000000
O      11.797264200300001     10.452321450900000      8.302328018800001
Si     18.346237098900001      7.076805692600000      6.549768446500000
O      20.486337301999999      9.193300312300000      9.244960274200000
O      19.429077395299998      6.042822418200000      5.872572998600000
Si     18.927169915499999      9.057247279400000      8.951466618000000
O      18.208042488299998     10.452688048900001      8.480009958600000
O      17.126868582699998      6.138074133500000      7.116410657600000
O      20.413747085299999     10.113116486399999      5.448981539700000
O      18.892112309300000      7.955172248800000      7.745292208300000
O      17.682734894500001      8.073941160700000      5.409381380700000
O      17.957758442700001     10.736651518700000      4.327107495700000
O      18.125055833800001      8.572060415799999     10.285099136700000
O       1.867734759400000      2.212409969100000     15.633890548600000
Si      0.996773655800000      1.771825986900000     11.670294901200000
O       1.646634001100000      3.388364841500000     11.364859269900000
Si      0.297707544300000      4.554029671800000     10.949530896800001
O       1.318220150200000      1.571254214000000     13.219414770800000
Si      0.600914540600000      2.136969892400000     14.609116358600000
O       1.575383709700000      0.640251154800000     10.750218313800000
O       4.823542690900000      3.786257296600000     15.420912784600000
O       4.105149934500000      5.246645031200000     11.182694728000000
Si      2.840191954000000      4.565289977000000     10.514089468500000
O       0.113736824900000      3.704343433500000     14.427184236100000
O       5.547932965300000      4.185658302100000     12.959115646700001
O       8.499999936600000      2.140138706500000     15.852770153500000
Si      9.854989312000001      3.262340915200000     13.096294760799999
Si      7.882179656000000      1.309171171000000     14.595550494299999
Si      6.009820782000000      3.567689362700000     14.361356546100000
O       8.939185540100000      1.671586617900000     13.200578592399999
O       6.436691192600000      1.967031424500000     14.203654678300000
Si      8.634787069000000      3.789469720900000     15.689673331200000
O       7.328771958400000      4.372211094800000     14.897588738900000
O       7.604529946500000      1.843284248500000     10.822456757900000
Si      8.366757785500001      0.780224539900000     11.666937975700000
O       9.104927734700000      4.190814058300000     12.053039560200000
O       9.797532298500000      0.372035599500000     10.973955037000000
O       9.874335993000001      3.921710195300000     14.598253800400000
Si      8.399187025600000      4.878989093900000     10.703979207300000
O       6.847883372800000      5.277350149100000     10.990334182300000
O      14.082392846899999      2.839047696700000     12.634176596700000
Si     15.675206462000000      2.646339938700000     12.317904013400000
O      11.389949480500000      2.888245983400000     12.744659345900001
Si     12.761864841300000      3.747805491700000     12.362580309900000
O      12.573802680400000      4.182525596200000     10.788777550000001
O      16.029035307800001      3.441588942900000     10.811736566100000
O      16.184554607900001      1.175726359500000     11.638716014000000
O      18.836355680400001      1.662738925500000     12.911355472200000
O      16.608753747500000      2.951422154300000     13.621807412400001
Si     18.197264107999999      2.633890084000000     14.036995158300000
O      19.010592596399999      4.059774955500000     13.968851700200000
O      18.396322819600002      1.849525764000000     15.464910224500001
Si     20.490359641500000      4.723808800400000     13.851327553400001
O      20.795837214300001      1.213438328900000     14.765043337200000
O      20.933295379200000      1.976278230700000     11.353345184000000
O      20.907521758000001      4.911916596200000     12.200930902500000
Si     19.379182911899999      1.487813146200000     11.402739302200001
Si     19.527437354700002      0.601253529300000     15.695977424700001
O      19.128335224200001     -0.010184101200000     10.892286179199999
O       4.841938934300000     10.623593456000000     15.774148820200001
O       1.451033893000000     10.304654517700000     13.519496333899999
O       5.069395100100000      9.267078762600001     13.492117931999999
O       1.532013010200000      5.622240814800000     10.489471245100001
O      21.364793308799999      9.514149207499999     11.749827770700000
Si      8.489961997200000      9.800541804000000     12.163502535099999
Si      6.218465763500000      8.121257882500000     13.627020259400000
O       6.224163291200000      7.467396216200000     15.129774076100000
O       9.918823602800000     10.447920222700001     12.689710958599999
O       5.714599024600000      6.896468210200000     12.643380107000000
O       8.837548941600000      8.737302448399999     10.993500020100001
Si      5.568630654000000      5.456506455900000     11.951937299800001
O       7.636557850200000      8.859260644400001     13.237785776100001
Si      5.831239234200000      7.232065851800000     16.697595982399999
O      15.673585878800001      8.634142412899999     14.852175457600000
Si     15.395328121600000     10.269420672600001     14.946033574299999
O      15.558760279400000      9.008972866400001     10.976200442800000
O      11.808675657700000     10.079007743000000     10.923172843400000
O      18.806625128800000     10.440908063400000     16.663530695100000
Si     21.280829054200002     10.049035516200000     13.387518278300000
O      20.412721443100001      8.279182818800001     16.414094505900000
O      17.331018438400001      8.383419235100000     12.779421498000000
Si     16.876908015000001      7.729011466300000     14.204666377900001
O      18.285813093900000      7.582122407500000     15.012743922100000
O      16.442749609400000     10.779649173599999     16.045705332200001
Si     17.148103928899999      9.203673634199999     11.429035941200000
O      20.498265736400000      8.638130275100000     13.827164500800000
O      20.496807068100001      6.135008015200000     14.612862344600000
Si     19.909617797500001      7.652143775200000     14.945811645899999
O       7.473107417200000     10.555170513000000     16.091948210599998
Si      0.413370572100000     21.480483815800000     17.290272205800001
O       3.813186927500000      0.628960770000000     16.877374497400002
Si      2.690473548100000      1.833836977800000     16.998778506000001
O       1.460370997300000      1.141720850200000     17.911924359699999
O       3.462794112300000      3.271801735700000     17.471963505400002
Si      4.642983963900000      4.343987117500000     16.958979511799999
O       6.032890779300000      4.111940068900000     17.827145233200000
O       8.706435945400001      4.465771216000000     17.142200992700001
Si      7.403604642200000      5.017860644900000     18.038229903400001
O       7.950631717500000      4.953117432900000     19.565052122499999
O      20.363615351299998      0.541408543800000     17.150179646700000
O       4.611807843200000      6.044525356100000     16.844646898600001
Si      6.016546622100000     10.345638474299999     16.884983377299999
O       7.078031064900000      6.525950991900000     17.504442128400001
O       5.749475456600000      8.769465170900000     17.355769808300000
Si     20.277457455299999      9.921747928100000     16.596601990800000
O       4.738534513100000     14.982306646800000      3.984560992500000
O      14.807044876799999     14.539619642500000      0.354336067000000
O      13.614121579600001     12.665011080299999      1.968289590900000
Si     12.562103079100000     11.550167302200000      2.606056046900000
O      11.501100912300000     12.308084562900000      3.510289115900000
Si     14.925203799900000     13.098295231900000      1.201206103800000
Si     15.565370733100000     15.530724267500000      1.472031410200000
O      15.730637404900000     11.982930914000001      0.374327728600000
Si     13.756450033200000     15.958501991200000      3.837686098800000
O      16.070685359399999     13.984779749199999      2.369951901400000
O      12.168122791400000     16.094214401900000      3.501441097900000
O      12.149280857300001     10.506408611900000      1.277331685600000
O      20.612962060099999     10.948280661300000      3.183479317700000
O       9.679275438900000     17.245702523900000      3.901995095200000
O      14.635976711400000     16.359671819799999      2.456641229000000
O      16.785979575799999     16.324163325400001      0.798399536600000
Si      3.846347077500000     12.238000741900001      7.708885926700000
O       2.369873404600000     15.754631164799999      9.064434463800000
O       1.116564457400000     14.225936194899999      6.920837981200000
O       3.731153310300000     15.141098419800000      6.456366870400000
Si      2.428465063800000     15.074054238100000      7.524136540100000
O       3.155464542300000     13.559723696000001      8.181439960500001
O       3.349611176000000     11.710307356600000      6.191444032900000
Si      0.095549125000000     11.078694194500001      4.619592531700000
O       0.148818714600000     12.584337555399999      5.101353783100000
O       4.514253719600000     15.056148259300000     10.349358112599999
Si      4.372464577600000     15.970632755900001      5.266806012500000
O       3.478493712500000     11.054678086199999      8.801993044800000
O       5.872685567500000     16.460878729200001      5.723767533400000
O       5.484438304600000     12.239911504200000      7.644410628500000
O       6.261361426100000     12.561277242199999      4.287841649200000
Si      7.694157025500000     13.092249685900001      5.013643945700000
O       7.542800124700000     14.610977858900000      4.271016382400000
O       9.053003118600000     12.260071905800000      4.538349443800000
O       6.491139808300000     14.504556399700000      8.558053685499999
Si      6.841519401600000     13.007219708499999      7.989318647200000
Si      6.069191848700000     14.877191217700000     10.104729861099999
O       7.727375207700000     13.110040147299999      6.621413905500000
O       7.719713114600000     12.247788949600000      9.175300635199999
Si      6.040318632700000     14.122716536800000      3.560252103000000
O      10.311255617000000     15.132919554900001      8.166399595300000
Si     10.614733255299999     12.403042426400001      4.946276776400000
O      10.760574742299999     13.778655044000001      5.771888241900000
Si     10.481210843700000     16.018026009600000      9.569118015000001
Si     15.729737930800001     13.786644722300000      4.106460972400000
O      14.203421966000001     14.414022026600000      4.196039822100000
O      13.430624301500000     12.163463645400000      6.932562359400000
O      15.259762760699999     14.196383177200000      6.957845271400000
Si     12.438798922900000     10.879799694000001      6.881047105300000
Si     13.860459897600000     13.616680696700000      7.543441780100000
O      12.726428594300000     14.711731961700000      7.211941486400000
O      14.037460453000000     13.448970532500001      9.146160290799999
O      11.192391065900001     11.190317504499999      5.858172797500000
Si     15.495379098400001     13.345492163499999      9.921240018500001
Si     11.180735882300000     14.970969277300000      6.797126581600000
O      15.763769751800000     12.209707268500001      4.303812790500000
O      15.979617960200001     14.870082918200000     10.193967479199999
O      16.567055007800001     12.532746874100001      8.949685004699999
Si     16.754661678000002     11.108791018900000      8.199406331100001
O      16.773714379299999     14.666665925400000      4.958009558400000
Si     16.518962175999999     15.144992758400001      6.588287808300000
Si     19.343429531100000     14.613628731000000      8.023872382000000
O      17.783494451799999     14.878394820600001      7.505299505100000
O      20.033579204100000     13.785010859700000      6.807316943100000
O      19.408770489799998     13.739819746400000      9.367802719600000
O      20.805551815600001     11.554786818100000     10.150647420100000
O      16.700236028300001     11.387592000600000      6.583366543800000
Si     16.525225240600001     10.934215233000000      5.066801225200000
O      21.136754519000000     15.145929781200000      4.835203700000000
Si     21.409235012900002     13.971974220400000      5.934181040400000
O      20.089850222500001     16.050028545800000      8.251499703500000
O       0.848785038200000     17.527064653600000      4.513671883800000
O       1.758554546400000     16.612985454000000      6.878609263500000
O       3.438736211500000     17.285506897900000      4.943626954000000
Si      1.996067896900000     17.635537104499999      5.710394694000000
O       1.813149050100000     19.181328368100001      6.350376770900000
Si      0.825685073300000     19.694888266800000      7.542892297400000
O       4.550728281800000     18.849710237099998      9.113694965900001
O       1.710413220600000     20.447616303299998      8.691174750300000
Si      2.491643577100000     21.047479123900001      9.962365480700001
O       5.679182962900000     20.995815557099998      8.062866216800000
O       9.256107756100000     17.084464056400002      9.672128499899999
O       7.154806983300000     18.501547018499998      4.294443129700000
Si      8.727716342900001     18.281229218699998      4.793980191600000
O       7.156969689300000     18.689899190399998      9.018553894200000
Si      7.761075163500000     17.597773235500000     10.094948696199999
Si      5.848062921800000     19.375109470900000      8.283618886899999
O       9.562275550700001     19.672960875699999      5.019740965000000
O       5.861647565900000     18.854704262799999      6.744736329000000
O       8.290935709799999     17.584700499299998      6.281489433600000
Si      6.677774519100000     17.819925750900001      5.824223760400000
O       6.843144001500000     16.298393508600000     10.380827733900000
Si     11.201789004000000     17.031928269600002      4.482923918300000
Si     11.165599619200000     19.806719801200000      5.353738882700000
O      11.291926316100000     21.322688908800000      8.892158142600000
O      13.610555872899999     21.033444581500000      7.559354208000000
O      11.887344323700001     18.520539188699999      4.592617547300000
O      11.121776126500000     16.354402151500000      5.947039995100000
O      14.871371889500001     19.217044520700000      6.040248785600000
Si     13.287355360499999     17.559777903800001      9.186081300000000
Si     14.726519891800001     20.804745067100001      6.406897440800000
O      13.798805111600000     17.340288075499998      7.630129962500000
Si     14.746978635200000     17.617194180999999      6.366443887400000
Si     12.295003562100000     20.269625084600001      8.188931833200000
O      11.472821382999999     19.641621055000002      6.936162386200000
O      12.842938839600000     19.158510972599998      9.239665215600001
O      14.130132744200001     16.982004000500002      4.988097431500000
O      11.918835356900001     16.758698034399998      9.451820852399999
O      14.429463708900000     17.096873141100001     10.228836699000000
O      16.183228588599999     21.331544021199999      6.827131531100000
O      16.134345460799999     16.748401234700001      6.581731371500000
O      21.245238180400001     20.826215517300000      7.037239086900000
O      20.130151924800000     17.370390063700000      5.947902541800000
Si     20.158131824100000     17.533830934200001      7.562268502000000
O      17.028292616000002     20.010806148099999      8.916836973900001
O      -0.059664161000000     18.420205747400001      8.079678391800000
Si     17.848299754500001     18.614714462500000      9.261356573200000
Si     20.922957569800001     16.745813889800001      4.655422710100000
O      16.876451899100001     17.324494754800000      9.441455904600000
O      18.799670715900000     18.331991730700000      7.975351717800000
Si     17.204259399900000     21.386399359300000      8.102130430500001
Si      3.095029002400000     15.820843085600000     10.487162193200000
Si      2.166186870400000     11.713733447599999     13.875187293700000
O       2.221509190400000     15.163510391599999     11.670130407500000
O       1.654891387800000     12.933654180300000     12.964107682400000
Si      1.020659130100000     14.196012914500001     12.172726343900001
O       1.866617808000000     11.981385203700000     15.507600737900001
O       3.772974280500000     11.595991424399999     13.599395919799999
Si      0.420544310300000     11.788496919000000     16.235171862100000
Si      5.034229385500000     10.779210655600000     14.148339477800000
O       0.129680790800000     13.823609656300000     10.863571813600000
O       9.108643593800000     17.061181272900001     20.911771346399998
O       0.006680780700000     14.924744328999999     13.181513077600000
Si     10.365390152200000     13.292693705200000     14.891902005900000
O       9.055615215300000     12.276010940100001     14.755585490700000
O       6.655779436000000     13.124281330400001     15.782842983200000
O       6.493547394700000     11.500626830800000     13.831785340600000
O       7.566112926500000     10.990485350600000     11.520637308600000
Si      7.519917031700000     11.899209009000000     15.076300347500000
O       8.806751256500000     13.283964352400000     11.506546784799999
O      10.164540384200000     14.144172523400000     16.268108250800001
Si     10.264843443400000     13.830685345099999     11.873737696099999
O       6.394243611300000     13.547956540800000     11.032289867099999
Si      7.617490355300000     12.465671263000001     10.807105419699999
O      10.366939343800000     14.162085627500000     13.477055568200001
O      10.565113688300000     15.099351861700001     10.901806553400000
O      21.028317141300001     17.464534336800000     17.614698799599999
O      14.302662861100000     13.322044699599999     14.197974695399999
O      11.828398442499999     12.633333228700000     15.100310373899999
Si     13.243319611000000     12.103573696500000     14.427848144700000
O      11.231610994300000     12.574470959499999     11.480294646100001
O      15.204513257600000     12.347179908299999     11.162165323900000
Si     11.366103399900000     11.070867431200000     12.126798463100000
O      12.607607404600000     11.227190720799999     13.144493396200000
Si     15.978229439800000     13.850608883200000     14.315400606800001
O      13.895535277100000     10.864402856500000     15.342984870900001
O      15.557907902800000     10.817872463200001     13.405843621300001
Si     16.252938464300001     11.779613145700001     12.322259768000000
O      16.732341963800000     13.185067295500000     12.976858228099999
O      16.412251179700000     15.447326142300000     14.176453502599999
O      20.573780474700001     11.498120236200000     13.042711485800000
O      16.564363018800002     13.193645690400000     15.612278725600000
Si     17.768548438700002     11.798177597500001     15.896548955500000
O      18.328064125099999     11.653575860400000     14.319486400800001
O      19.693648134299998     13.802228991500000     14.496838631999999
O      19.549197009000000     15.389975136400000     16.781302991000000
Si     19.767072103600000     13.904525456400000     16.159726751299999
Si     19.411332197699998     12.545824322200000     13.457731035800000
O      18.668005387400001     12.910390968600000     16.801773313900000
O      19.209899546700001     13.132186124300000     11.884774221800001
O      21.083409925500000     10.634852315900000     15.202664963600000
Si     20.231744521700001     13.015263987799999     10.598055418200000
O      21.276622659800001     13.247689375500000     16.484296420700002
O      17.397014175500001     10.825699611099999     11.584322103400000
O       1.358361157300000     19.489865057999999     13.567696459300000
Si      4.212781625800000     20.563632703200000     16.521168306700002
O       3.348342591800000     20.110439829200001     15.203734913600000
O       0.983837793200000     21.126765477500001     15.776390718400000
O       1.303365776300000     18.580372157700001     16.059526590000001
Si      1.729351594900000     19.831168602399998     15.111228479399999
O       3.505399267100000     17.330087158000001     11.006034721000001
O       2.863690385100000     19.830031433300000     10.971938199100000
Si      4.098347019800000     18.774426683200002     10.692102940400000
O       5.355422659900000     19.298933060300001     11.589233651100001
O       3.600050856200000     17.112523612800000     16.419939204999999
O       5.778895954300000     20.494458903300000     16.049719233200001
O       7.904200005400000     18.833094328700000     16.045676748599998
Si      7.028185172600000     19.919175625800001     15.233337946000001
O       7.495195891600000     21.004454381500000     12.085768300200000
Si      6.827461751000000     19.502533812900001     12.211850435800001
O       7.951663049400000     21.260551350000000     14.884197289799999
O       6.662165366600000     19.243646647700000     13.810143979099999
O       7.855022299400000     18.441805702300002     11.519829648400000
O       8.635831884900000     16.158071023800002     16.383937776100002
Si     15.964922640599999     16.484558892900001     10.515858223200000
O      18.946652330399999     16.042557112400001     13.131838642700000
Si     21.392177882199999     18.922677090899999     13.047054731899999
Si     20.547411583399999     16.197725074000001     13.482252953200000
O      20.861124414300001     19.834778210500001     11.801301263799999
Si     17.388258559200001     16.552288339899999     13.416459221900000
O      20.393463936000000     19.056333484600000     14.306774057900000
O      17.548118110000001     17.985784329000001     14.148355694999999
O      18.436775122699999     19.988926232000001     13.021959062600001
O      21.306158139699999     17.367492803899999     12.562153127300000
O      20.838960287199999     16.615681998500001     15.019922640100001
O      18.684537384700000     18.887010869000001     10.595476868600000
Si     20.002926180799999     16.946975602999999     16.396448899900001
O      18.787539232899999     20.721507313800000     15.419195229900000
Si     18.769754723999998     19.145061274400000     14.623602093600001
Si     19.217327973000000     20.020813578100000     11.650320338700000
O      18.952243764199999     18.131801000999999     16.151636339400000
O      16.552907646300000     16.744758007100000     11.974034917699999
O       5.524392236300000     14.446182340800000     17.939167940800001
O       8.033294452800000     13.694218457600000     17.806142485100001
Si      9.093211964300000     14.833869547400001     17.274333942900000
Si      6.499767900900000     13.226340636500000     17.428045441199998
O       6.021148920000000     11.690126115700000     17.915889446200001
O       9.568585148200000     15.459018370000001     18.747493419700000
O       0.000965943400000     10.742430203500000     17.520188143599999
Si      3.542237182800000     17.863054330600001     17.879370448100001
O       4.036916669900000     19.458758542500000     17.713142371299998
O       2.021532884900000     17.942983029400001     18.510203309300000
Si      0.751958621200000     18.510461369100000     17.615882847100000
O       4.445029233400000     16.859607498100001     18.843339941299998
O       0.411311048700000     20.058813653200001     18.106816577299998
O       6.973654822500000     16.010785423700000     19.541215015399999
Si      8.547353032600000     16.556213783099999     19.478107715200000
O       6.322465425000000     16.947370187499999     17.130216516699999
Si      5.790227220300000     16.021854811400001     18.393926291900002
O       8.491650931100001     17.856386298000000     18.433964668700000
Si      7.853137615600000     17.495062665399999     16.954322626000000
O      12.842300241900000      5.168663652000000     13.164054286200001
H      13.026384428900000      5.123805699100000     14.109956553200000
H       9.303962270400000     16.390123394100002     21.574394829999999
O      11.726852748200001     21.252884129600002      4.846630447600000
H      11.426635633600000     21.531364233400001      3.973659940800000
H       3.034438655500000     17.487428240900002     15.731279504500000
O      21.486264024299999      1.548757151800000      3.361502674900000
H       0.242664619500000      2.087239928700000      2.604473889800000
H      17.357953194099998      7.426280953300000      0.021927227000000
O       6.026327103600000     14.096614624600001      1.924940206300000
H       6.761057825300000     13.614420997000000      1.528176180000000
H       7.331735758900000      5.184709992400000     20.266492190099999
O      16.307518131799998      6.191431996800000     14.037506046200001
H      15.409745856800001      6.150987320000000     13.689796805100000
H      15.465934927099999     11.055359868300000      0.416770272900000
O      20.043987766400001     16.970329329700000      3.271650918300000
H      20.191683275599999     17.844767395900000      2.892749566900000
H      17.170471923899999     17.078909561400000      1.261296606600000
