# Supplementary material for: Ground-up generation of periodic slab models of dehydroxylated amorphous silica of varying roughness
Source: Phys Chem Chem Phys. 2025 Jun 26;27(28):15196–203. doi: 10.1039/d5cp01570g (PMC12232287; doi:10.1039/d5cp01570g)
Supplement: CP-027-D5CP01570G-s002 [file CP-027-D5CP01570G-s002.zip › ESI_Structures/Saturated/structure-number_35-alpha_0.04.xyz]

450

O      18.147855487699999      0.190317462600000      7.956601310000000
Si      0.402846344000000      9.632385342699999      8.075380662300001
O       2.000180289100000     10.082382698500000      8.256319926600000
O       0.134811071800000      7.998676585800000      8.227148364300000
O       0.002615454500000     10.068811193000000      6.539084363000000
Si      8.477788181299999      9.330317260799999      7.378353923500000
O       7.530055612200000      7.990065051700000      8.026067913700000
O       9.706347545300000      8.163027370500000      6.984046049300000
Si      9.052234978500000      7.254213327500000      8.302117884099999
O       7.934407873900000     10.533913899700000      6.368837538900000
O       8.991015664900001     10.163411866000001      8.608198206400001
Si      0.470323512600000      0.543545297000000      8.833624004000001
O       0.178714654100000      2.175272873100000      8.881360965100001
O       5.591967030700000      4.814731871600000     12.151638515500000
O      10.233629403400000      2.575100854900000     11.987478778600000
Si      8.783757442100001      1.845229517800000     12.067628566300000
O       8.107204921999999      4.941284065000000     10.788819196200000
O      10.206698612900000      3.294326168800000      9.517582120500000
O       8.621214202099999      0.843892197000000     10.778276153700000
O       7.482207222700000      2.839015266800000     12.107483270700000
Si      7.220763356900000      4.442697231900000     12.089576954700000
Si      9.473941073100001      4.767321362900000      9.873180677900001
O       7.728681311200000      5.073732204800000     13.523047363000000
O      10.870289484500001      5.090832377900000     10.949115449800001
O      15.366919970300000      2.742171838800000     11.731488911500000
O      12.730961310600000      2.981155364800000     11.467720491600000
Si     13.935425425600000      2.405300177100000     12.454735340299999
O      13.846544025700000      0.770923769100000     12.730321442599999
Si     11.219457012199999      3.448618937400000     11.046304987799999
O      19.205086502499999      2.629229160600000      8.628695391600001
O      20.977737339699999      5.021630911200000      8.513367863999999
Si     20.581388502300001      3.454510462300000      9.097009937999999
O      17.265413661000000      1.197592166900000     12.818419154400001
O      20.251121695399998      3.802164102100000     10.648245143400001
O      17.940381232499998      3.591256813800000     11.996500871200000
Si     16.939351853300000      2.339816519200000     11.702492272400001
O      17.192275675699999      1.826573214600000     10.166455459800000
Si     19.245930507000001      4.508279821400000     11.725371357300000
O      20.249129160399999      4.665688390900000     12.994540856600000
Si     18.408869822100002      1.304447114800000      9.233949020600001
O      19.133545240099998      0.039402766200000     10.155805621800001
Si      4.711539661100000      5.427815100600000     13.428378112100001
O       3.883438793500000     10.615644047800000     12.965220348600001
O       2.381781325400000      8.480425067900001     12.169807993199999
O       3.334597633900000      6.190516030100000     13.002157739199999
Si      2.147894415000000      7.277791424800000     13.256538882699999
Si      2.712780205300000     10.064322315300000     11.957183324200001
O       0.635403009700000      6.638105937300000     13.224692223600000
O       3.213738994400000     10.403542039900000     10.464472810600000
O       9.200112392199999      5.625109354300000      8.487944975300000
Si     10.225041813400001      8.868768243400000     10.727186208099999
O       9.745281870900000      7.748615714000000      9.686484366400000
O       9.065906100599999      9.949245036600001     11.109923854800000
O      10.570493801500000      8.150790310600000     12.136705335400000
Si      9.895186952900000      7.436898868400000     13.391529428200000
O       9.991547929799999      5.824390658300000     13.218720864500000
O      13.696298147800000      9.114853212300000     11.477058120100001
O      11.543810469900000      9.616325908700000     10.122459699900000
Si     12.981606242400000     10.214495595600001     10.498754563600000
Si     14.121978850100000      9.540885103600001     13.017525228500000
O      15.293001447600000     10.637540725299999     12.807963675000000
Si     20.841366338499999      6.682048181400000      8.898802569000001
Si     18.769917707499999      9.769602779500000     12.510373990500000
O      20.285817003300000     10.276976141700001     12.724110883000000
O      20.989627812300000      6.972274320000000     10.575548787800001
O      18.809132398300001      8.758240757299999     11.176939849700000
O      18.642930957600001      6.004745314300000     11.369676218500000
O      19.180394214200000      7.113118313300000      8.941189304000000
Si     19.295355501300001      7.316721714600000     10.634611448399999
Si      3.624558883400000      3.280020869700000     15.589566235500000
O       4.266844639600000      4.235246836200000     14.437162331900000
O       4.099271358600000      3.868073737500000     17.041795140700000
O       1.986236071200000      3.229781579900000     15.492388322400000
O       4.210592740600000      1.759068114100000     15.404029362999999
Si      0.496801864900000      3.696129942100000     15.989029632099999
O       0.635751733500000      4.125900444000000     17.571116301000000
Si      4.882213816100000      0.681573795200000     16.478512740199999
O       0.050576285300000      5.052335486600000     15.210789209900000
Si      4.216058546500000      4.622243761000000     18.461006984200001
O       3.623958273100000      0.037939013300000     17.294881595300001
O       5.884997554900000      1.622388564400000     17.355082757900000
Si      7.497255892200000      1.965443502100000     17.347832023799999
O       8.020800153800000      1.891889594600000     15.815616984100000
Si      9.345914019800000      1.838817454700000     14.911074345699999
O       7.863925532900000      3.393504423100000     17.980283511700001
O       9.854586882400000      3.306546153500000     14.443247994800000
O      10.285655297900000      3.216799396600000     17.157446592399999
O      10.466682285699999      0.881212999800000     15.636362924000000
Si     10.568216681699999      4.741063145200000     14.275451651699999
O       8.233317818300000      0.746550348300000     18.195211752799999
Si      9.419395868200001      4.112355320000000     18.358716744900001
O      10.623485981700000      5.451594698700000     15.755801136600001
O       8.847837154500001      1.082065254500000     13.515208530400001
Si     13.414817710900000      4.378799737200000     14.710458786100000
O      12.875139770000001      4.162324850100000     16.265620104000000
Si     11.391027583700000      4.516074607500000     16.919393528400001
O      15.560478270000001      0.616075499600000     14.765123816699999
O      12.111680167099999      4.617415154200000     13.759768407199999
O      14.038221634599999      3.057109960900000     13.952734375900000
O      11.013032068099999      5.157316319800000     18.369817765099999
O      12.969038138800000      0.201453120800000     15.174882820300001
O      20.569634970300001      0.132294118500000     14.826035887700000
Si     17.162247042699999      0.603669685400000     14.328263859200000
O      20.811818265500001      2.602060955600000     15.741338669599999
Si     19.873376672399999      1.258366012000000     15.790456589200000
O      18.303185026500000      1.355295124000000     15.267774282700000
O      19.951512222000002      0.768800121300000     17.345732008700001
O       0.883831322800000     10.230050334800000     14.362730156600000
O       1.186712241400000      9.400398049300000     16.693309237699999
O       2.324325109500000      7.977509686700000     14.738678614099999
Si      1.991586598800000      9.478359439900000     15.272380338300000
O       3.394696518200000     10.302166484400001     15.486398321699999
O       7.255145968500000      7.773416243100000     18.104926298500001
O       5.724943677000000      6.543761409700000     14.162475619600000
O       9.798998048300000      8.139448242600000     17.005055570200000
Si      7.364869227300000      6.494206175000000     14.264011882800000
Si      8.533522619299999      7.161247336500000     17.141349989900000
O       7.890755623300000      6.529730307500000     15.813950011799999
O       8.507057898999999      5.762114579900000     18.294081535200000
O       5.511320161600000      5.683664499600000     18.377825307300000
O       8.248800917800001      7.708716632900000     13.554637148299999
O      10.811455770500000      7.867150086500000     14.662838975100000
O      14.446829959200000      5.603550802900000     14.584052133200000
O      14.602214091800001      8.173260745500000     13.700389585400000
O      12.514777672999999      8.486764381900000     16.702901927799999
Si     11.080753646600000      8.700575863799999     16.011751073700001
O      14.770337398700001     10.122576179499999     15.923639409400000
Si     14.132353529000000      8.986332219900000     17.016396563000001
Si     15.156750689100001      7.053699750500000     14.765104553600001
O      14.816364267499999      7.608540510800000     16.228660558600001
O      10.977871189700000     10.289011999100000     15.515046188800000
O      15.230069188300000      8.812548296799999     18.321947177100000
O      12.879419434800001     10.321869852400001     13.747604050600000
O      13.289186698100000     10.391955594300001     18.036822931500001
Si     21.416317801300000     10.352575201500001     17.078675830600002
Si     20.901974103000001      5.815580036800000     13.941120998600001
O      19.604562650399998      6.696297170900000     14.393027093600001
O      16.758594558999999      6.758058580200000     14.429608586800001
Si     18.415333547800000      9.483206461700000     16.806786281600001
Si     18.204588165699999      7.486140303800000     14.611620363200000
O      19.983172711600002      9.793695938000001     16.617712548099998
O      18.173648706800002      8.026517658700000     16.146410610800000
O      18.031195304200001      9.327690028399999     18.348686440400002
O      18.248708734899999      8.805413770199999     13.677849301400000
O      17.420341888500001     10.657271545200000     16.263959852999999
O       2.768602559700000      5.304008638100000     18.781109960500000
Si      1.182310156300000      5.449423482500000     18.381552707200001
O       3.437464528600000      0.978215518000000     20.064546644100002
O       0.973561651600000      1.825115853800000     20.658368346000000
Si      4.882375310900000      0.658970806000000     20.744223853299999
O       4.575591829300000      3.633955568900000     19.699169833999999
Si      1.874015601100000      0.524886503600000     20.227919549500001
O       5.082771779400000      1.977425940900000     21.758515857799999
O       5.410780905600000      4.709349568300000     22.013452879999999
Si      5.508222697500000      3.396198385000000     21.020227705100002
O       6.187061879700000      0.634904519100000     19.792457338100000
O       7.052770342800000      3.318824133600000     20.565359448500001
O       9.564536294000000      3.607676816000000     19.924516793500000
O       8.622074562200000      1.208795601000000     20.815139161699999
O       8.936439335799999      3.256500496900000     22.466826980400000
Si      7.796565961600000      0.327268435700000     19.706475858899999
Si      8.565086963900001      2.845183226400000     20.941187180800000
Si     20.976183744299998      2.446154878800000     20.965017412900000
Si     19.597201107699998      0.906070634100000     18.911174102699999
O      20.252957587299999      1.349765143000000     22.015008818300000
O      17.956132881300000      0.734766103400000     19.033773354899999
O      20.123536762699999      2.345434352100000     19.540999046200000
O      20.934837790300001      4.012267212400000     21.491264423600001
O       0.179115773200000      5.641421128700000     19.655389235400001
O       0.674208478500000      9.469856718699999     20.994000945100002
O       0.036923925200000     10.356157053200000     18.680688738600001
Si      6.452466980400000      5.987716160600000     22.039888450399999
O       7.757523450800000      5.598058850400000     22.919508250200000
O       6.933524206500000      6.394930988200000     20.511426559699999
Si      6.869924022000000      6.344143670600000     18.921231146400000
O      15.671818238000000     10.044101375800000     22.370130007200000
O      16.530870554300002     10.352864726400000     20.001159607799998
O      18.231194346500001     10.201110079099999     21.706606010200002
Si     16.617746107900000      8.996916849100000     19.107341785399999
Si     18.332213830000001      7.371867915400000     20.913602003600001
O      20.493784381499999      9.534713828099999     22.964753605399999
O      19.143209290200002      5.920921125600000     20.876269909299999
Si     19.149656256099998     10.473074657200000     23.076922201599999
O      17.116186283699999      7.579120013100000     19.841619864399998
Si     17.129943655799998      9.298417694399999     22.676346083799999
O      19.602741449100002      8.427542562199999     20.703379261199998
O      21.344923299300000      6.953796405300000     21.894699560300001
Si     20.782830253899998      5.603031724800000     20.998592275699998
O      17.476352400000000      7.721000678500000     22.336012791300000
Si     20.951049342000001      8.561378296999999     21.651103249500000
Si      8.887131775200000      4.553411147500000     23.432105278700000
O       8.780799533500000      4.097166825900000     25.059818531299999
Si     10.398710886000000      4.639523334200000     25.282817884800000
O      10.410133547699999      5.256095702700000     23.674018559000000
O      10.658255934900000      5.756039768900000     26.452784734100000
O      17.955319402400001      9.751459382400000     24.101501205900000
O       8.658799365200000     14.005711535600000      2.850245145400000
Si      9.358705218100001     15.344557734900000      2.127194217200000
O       9.505386576099999     15.254782040100000      0.528898809300000
O      10.897249007999999     15.345984797000000      2.791409648100000
O       8.534861882400000     16.716505229700001      2.652730091000000
O       7.644802940400000     12.818510520400000      5.121469176100000
Si      7.849473670300000     12.168834715899999      6.677991355100000
Si     10.018008275900000     14.414596259100000      7.167030088500000
O       9.194386562100000     12.932807987700000      7.157770821600000
O       6.572721066800000     12.529887596300000      7.645835627600000
O       7.650001643800000     15.463159998600000      4.770511478700000
Si      8.421326325500001     14.046100440100000      4.477801166100000
O      10.087217007600000     14.244206072900001      5.225114294800000
O       9.087850072000000     15.776685136299999      6.989496638800000
O      11.694013324100000     14.828046638800000      7.149835410300000
Si     11.049415430300000     15.514637160500000      4.401513838900000
O      12.484872869400000     15.868910245000000      5.002127309700000
Si      0.037262481100000     11.626172830600000      5.942778353300000
O      21.306039678099999     12.655773204600001      7.225356778500000
O      20.319209057999998     11.941692076600001      4.905246732300000
O       1.887570581700000     21.385108520999999      7.985568696300000
O      10.069524228300001     16.826692880800000      4.801295252600000
Si      8.380796088600000     16.878052825400001      4.300213028700000
O       8.167077699900000     18.009800390900001      5.428794994000000
Si      9.520570224700000     17.315442757800000      6.592744409700000
O       8.851726349600000     18.183387619700000      7.823887190000000
Si     12.356125397100000     16.255281765700001      6.741775089500000
O      13.826521427299999     16.639558602299999      7.303968144400000
Si     14.883632039100000     17.610436680799999      8.156991988200000
O      11.218986232000001     17.436882939899998      6.924944000200000
O      16.538509147199999     17.399690169199999      8.092029920000000
O      20.787324218399998     21.019193815200001      8.295213089300001
O       4.281138412400000     11.864771283700000      8.794533982500001
O       0.460352904600000     14.936669176900001     12.304017866400001
O       1.504170541400000     12.423820435100000      9.315524525300001
Si      2.734072473900000     11.279983147899999      9.172099689200000
Si      0.167907478400000     10.993886272999999     13.136671970700000
O       3.507961528900000     14.989254920200000     13.215138353300000
O       1.296003684900000     10.899131278200000     11.969584089300000
Si      8.675354198200001     11.113868652900001      9.974051432100000
Si      5.890443375400000     12.112645468300000      9.118792994100000
O       6.023263969700000     13.217180960300000     10.409672456899999
O      10.077087670999999     14.498448985900000      8.929836355600001
O      10.035156755299999     11.999511165199999      9.565985612600000
Si      7.119029539400000     13.450537427200000     11.591157560699999
O       7.663387113800000     14.974979589700000     11.464097344800001
O       6.969917516100000     11.045632451399999      9.714839302200000
O       8.458856912800000     12.372146991599999     11.421270299800000
Si      9.872895427600000     12.836692438800000     12.415215670300000
O       6.742745858200000     13.099670457700000     13.139061024600000
O      10.537582470000000     11.589514707699999     13.196329985000000
O      10.862771836400000     13.601634781600000     11.398992313500001
O      12.454880484200000     13.308424962100000      9.271742133200000
O      15.089837492199999     13.226559546400001      9.913080311900000
Si     13.677018736799999     12.416212796200000      9.865812779700001
O      15.074950374200000     15.444949714500000     11.278947110300001
O      13.067836648100000     11.733273162200000     11.304212972000000
Si     10.866328843000000     13.362866452000000      9.743731567999999
Si     16.023855548600000     14.109069659899999     10.943110942000001
O      13.801404295399999     10.860992586300000      9.153863440700000
O      16.206135679399999     13.188681237899999     12.289473244700000
O      21.380720926700000     12.549373637200000     13.423832497599999
Si     21.320611656099999     12.418311796199999      8.839711423700001
O      19.822360494000002     15.630094969500000     11.043635707700000
O      17.552669274700001     14.353981303299999     10.330798319499999
O      20.159476689700000     13.551023442400000      9.408761370100001
Si     19.090327251100000     14.807878464600000      9.835606443100000
Si     16.384847916700000     11.778235623000000     13.093747549300000
O      17.798955779300002     11.088100667999999     12.569372336900001
O      21.030721108300000     10.758216801900000      9.030171223600000
O       5.375072421800000     16.087953467300000     11.433403849899999
Si      4.056583895800000     16.268579603199999     12.369844920600000
O       3.703336014800000     21.379393744100000     12.121312931600000
Si      2.391707460700000     20.574208587899999      9.380424179300000
O       4.006868120200000     20.694861258900001      9.705733693599999
O       0.521194000000000     17.215251186300002     10.760276236399999
Si      4.830539342400000     20.634686607300001     11.131359915599999
Si      1.902949364200000     18.084508855999999     10.956607810400000
O       2.100149019400000     18.950336612699999      9.570715723699999
O       1.943699158200000     19.200591935199999     12.148236022400001
O       2.988118284400000     16.936244962800000     11.348180501600000
Si      2.665319891100000     20.407817911500000     12.975862102700001
O       5.097380401500000     19.175397081100002     11.892239654100001
O       1.202149326300000     21.469339409400000     10.278086137900001
O      10.088628604600000     16.198169998099999     12.251887570099999
Si      9.992337680800000     19.594412098900001     12.985447754899999
Si      6.971084813100000     16.475130733499999     11.420259186599999
Si      8.666527542900001     18.192298096500000      9.426954153900001
Si      7.969851586500000     20.838302544800001     10.885687001899999
O       8.746823995300000     20.226019005200001     12.170818281300001
O      10.069832393200000     17.578286601599999      9.989728023800000
O       7.297467329100000     17.372600415899999     12.721957641800000
O       7.463128232000000     17.270732669499999     10.085216804700000
O       6.352644012500000     21.147985556700000     10.948962591800001
O       8.305428492400001     19.773088240000000      9.711521227400000
Si     10.933843449299999     17.216702013999999     11.316424580500000
Si     14.010457053300000     16.709977543200001     11.085621956900001
O      11.003852622600000     18.664976184099999     12.096300604200000
O      12.370187073800000     16.506029143700001     10.953449921700001
O      14.052737688500001     17.769122055899999     12.328104673600000
O      14.500330338900000     17.444674410099999      9.727415326699999
O      18.798034094500000     19.009008829100001      8.606494622800000
O      18.759803288600001     16.107770069000001      8.780102431100000
O      17.620809152800000     17.835111398799999     10.544196533299999
O      20.821429845400001     17.208391683599999     13.005237132500000
Si     19.233471040600001     20.571410896900002      8.721154101000000
Si     21.144647384900001     16.256765540800000     11.749865254900000
Si     17.946440039500001     17.564458790400000      8.954437301700001
Si      4.177069745700000     11.295737257200001     14.429204570200000
O       3.622272772100000     14.839576685100001     15.999947373299999
O       1.370144312300000     14.357124710700001     14.686333138900000
Si      4.046053421200000     15.084166889100000     17.554759989800001
Si      3.006205121600000     14.272623813699999     14.598099672200000
O       3.451839057500000     12.730576518600000     14.463320170899999
O       0.856255858000000     13.586278497800000     18.097023835700000
Si      0.091946819600000     14.119508189199999     13.682695016300000
Si      9.769092652199999     15.499612143500000     13.672247337500000
O       5.755415602400000     11.514336835000000     14.859912601800000
O       5.678629076300000     14.881959742899999     17.773058891200002
O       6.660465149800000     14.049333994400000     15.554373600600000
Si      6.938932076700000     12.670884713500000     14.704814939900000
Si      7.107020994900000     14.568315827199999     17.052577401099999
Si      9.324020833700001     12.742478838600000     16.678676286799998
O       8.419590341099999     12.169525539800000     15.380807536900001
O      10.458620865100000     13.876723810400000     16.372200877400001
O       8.132423340000001     13.369777975800000     17.652183102500000
O      10.294392395999999     11.642864080000001     17.528529540699999
O       8.107303727700000     15.840379653099999     17.089621458800000
O       9.255002321399999     13.939852423200000     13.439471308700000
O      15.365151620200001     12.085535440699999     17.475610171100001
O      12.220534319000000     12.680151704200000     14.900030581299999
O      13.150476280199999     14.927115930299999     16.066184536600002
Si     11.682651014299999     11.217532892600000     14.342046254200000
Si     11.810949080700000     14.175189274999999     15.450913349500000
O      11.234980181199999     15.292639206500001     14.403497740900001
Si     15.926088992000000     11.254638706200000     16.077665881800002
O      16.136171648900000     12.139115685800000     14.702878629900001
O      21.473696416799999     11.873770646000001     16.394539109400000
Si     19.688647604700002     15.436573800400000     15.621096743700001
O      20.143468627099999     14.676233142699999     14.235104543800000
Si     20.997202741300001     13.137740869700000     17.338333123400002
O      20.321481203899999     14.462570581100000     16.750899886799999
O      18.077292889700001     15.649139794200000     15.847687191400000
O      19.843781125000000     12.462735670400001     18.334782818499999
O       1.158623215200000     21.092024035600001     16.260237007600001
O       3.719929788500000     19.735774836400001     14.096998157500000
Si      2.206898344600000     20.760136707899999     17.440188177300001
O       3.588811195700000     16.622349664400002     17.916577050699999
Si      0.435789072600000     20.744677156400002     14.870407890399999
O       2.389153647200000     19.112839484300000     17.322667135800000
Si      3.743541632100000     18.236893748499998     17.686274773800001
O       4.839124947600000     18.402112070099999     16.482408762100000
O       1.472036288000000     21.232914717400000     13.688669736600000
Si      4.928904674200000     18.815432376600000     13.482074697700000
O       4.479497081900000     17.268118285300002     13.602219957399999
O       0.122007165200000     19.153093801099999     14.724612076400000
O       8.639607965900000     16.293443417500001     14.521421132000000
O       9.170402777600000     18.761863323899998     14.121194279799999
O       6.351256751800000     18.978661052300001     14.393025459700000
Si      6.173972869300000     19.351877723499999     16.262395599100000
O       5.733822267000000     20.918520484500000     15.869656819999999
O       7.632780277000000     18.163085799699999     16.068470188599999
Si      8.685336318699999     17.351889875900000     17.153044885100002
Si      7.854353886600000     17.814500097900002     14.227424088199999
O      10.200504727900000     17.549563652200000     16.599520071400001
O       6.597668067600000     19.626728222099999     17.872980877600000
O      15.473502111700000     16.169539335000000     16.789503900700002
Si     14.195550624999999     21.439087536300001     14.129279176000001
O      10.950930655300001     20.658363051100000     13.744380955800001
Si     13.952519949399999     16.374501210599998     16.146377487300001
Si     11.429896434000000     21.146864652800001     15.226874050499999
Si     11.610979266099999     18.243104354100002     16.046197139099998
O      12.849239730300001     17.443102231400001     16.829226890800001
O      12.098469467599999     18.183213495600000     14.438782032800001
O      11.408224198999999     19.860395206500002     16.283278041999999
O      14.366437509100001     17.105141011600001     14.738895351200000
Si     13.658557093200001     18.277487080699999     13.823826524699999
O      14.241881747500001     19.808672198499998     13.895779752799999
Si     16.987497769299999     16.749709139499998     16.455609692199999
O      16.844617251799999     17.999759396400002     15.381592263600000
O      20.479307659200000     16.881688468400000     15.622758698300000
O      19.101820685700002     18.637628998299999     14.191206013800000
Si     17.940570450399999     19.214476861800001     15.157480023700000
O      18.502459791700002     19.610329568000001     16.644690027399999
O      17.436635229000000     20.504719942200001     14.352060148100000
Si     20.560727813400000     17.973647316200001     14.388938771699999
O      17.674160799300001     17.373081022200001     17.812789940599998
Si     18.568899618800000     18.742220297999999     18.039022659400000
O      20.158724317899999     18.386418982300000     18.286867763299998
O       3.358125075500000     13.993727887800000     18.578386288200001
O       1.550999016800000     14.402011319400000     20.503029725200001
Si      1.979119467700000     13.415754738200000     19.249075589000000
O       1.947026361500000     11.839509382699999     19.822631872700001
Si      0.620781644600000     10.860699541300001     20.088846508300001
O      11.243315668199999     10.534793657700000     19.684390122800000
O      12.709956369800000     12.656588030000000     18.497465771900000
Si     14.219415285800000     11.828062082200001     18.597398170700000
Si     11.674846040900000     11.333913375300000     18.326887735600000
O      14.648622215900000     11.892405068600000     20.176346947999999
Si     15.895100401000001     11.280904637800001     21.170598323800000
Si      0.129059326000000     15.220820811899999     20.603116629199999
O      16.574991557200001     12.529358551500000     22.025594248000001
O      18.517246134400001     12.801829654400001     20.638154963800002
O      20.424556263600000     14.359529217500000     19.965286177199999
Si     19.954560432099999     12.822375832000001     19.918885972799998
O      20.960481238900002     11.827487106300000     20.740668586400002
Si     18.177209775000001     13.106351689500000     22.202271357899999
O      19.113552759600001     12.128534425900000     23.207720133999999
O      18.615578177500002     14.648417631099999     22.607965367199998
O      21.209110581299999     15.426130798999999     22.161963134099999
Si     19.894214797099998     15.653970043999999     23.121647071500000
O       1.763157932700000     20.832308716800000     21.359054124899998
O       3.269377137600000     18.565084637300000     21.353112794099999
O       0.747326667900000     18.536253296300000     22.413190564800001
O       0.985534470400000     18.897359177500000     19.796657668400002
O       4.800769777400000     20.615103156200000     21.305333049300000
Si      1.736201542000000     19.188082901600001     21.249192260299999
Si      4.637018371800000     19.158340502400002     20.564493969699999
O       4.191175910800000     19.047687779299999     19.015208702799999
O       1.489646369500000     21.359852020000002     18.784938118800000
O       8.371674924400001     17.912889389400000     18.653956906700000
O       6.183214381400000     18.506994923699999     20.382304564999998
Si      7.273188651300000     19.029803714800000     19.216240505500000
O       8.116346981200000     20.240858306600000     19.946203950400001
O      17.886808895400002     19.567187143799998     19.246658215099998
O      20.110846925600001     18.223745751999999     20.826936170800000
O       0.179040669800000     16.499671520200000     19.612037499900001
Si     17.382618171699999     20.957652374700000     19.937082099100000
Si     21.112019167400000     18.025563403300001     19.553715124200000
Si     20.580132994000000     18.540375289200000     22.360313805400001
O      19.834104061000001     17.331034039100000     23.208323241799999
Si     19.735558105399999     21.336326800199998     21.548648828600001
O      18.089720173500002     21.178202349700001     21.428609571999999
O      20.177488416500001     20.133453406600001     22.575812304100001
O      20.251229412699999     21.243926174999999     19.937897283000002
O      20.177331623200001     15.232248487200000     24.677761150799999
O      14.548743071500001     19.100367942700000      7.569912100600000
H      15.187810838200001     19.792906849000001      7.777147488000000
H      10.308362228900000     10.582291778800000     19.920883075500001
O       1.141809221400000      6.801163192300000     17.459160495700001
H       0.264809056800000      7.107369288000000     17.201380611099999
H      19.985764312200001     14.314111630799999     24.902982836500001
O      11.420156779699999      3.392856666800000     25.543435152000001
H      12.123383075700000      3.556427119900000     26.181001738799999
H      17.176138777599999     17.115902398999999     11.008675773900000
O       1.463639901800000     11.888032148400001      5.168768819700000
H       2.241938401600000     11.545174996000000      5.625388324900000
H      20.413179503799999     11.563424746400001      4.024080100000000
O       5.716986788100000      7.329033752000000     22.607141398200000
H       5.339320969600000      7.272745339100000     23.491896021799999
H       8.727110702199999     15.379028661700000     -0.025144080600000
O      15.762970274000001     20.905808408700000     20.027100913999998
H      15.326995480300001     21.658170501699999     20.443610712400002
H      10.136693629400000      6.562926575000000     26.357963369200000
