# Supplementary material for: Ground-up generation of periodic slab models of dehydroxylated amorphous silica of varying roughness
Source: Phys Chem Chem Phys. 2025 Jun 26;27(28):15196–203. doi: 10.1039/d5cp01570g (PMC12232287; doi:10.1039/d5cp01570g)
Supplement: CP-027-D5CP01570G-s002 [file CP-027-D5CP01570G-s002.zip › ESI_Structures/Saturated/structure-number_36-alpha_0.05.xyz]

447

O       8.187029347199999      4.689433211300000      4.693990414100000
O      18.386502335399999      4.439253906100000      4.684834199100000
O       6.518658286600000      7.042430876300000      4.628335639400000
O       6.261507719300000      9.861659484300000      4.812359890400000
Si      7.890487203300000      6.225934292500000      5.148874500000000
O       9.099492117400001      7.336665436200000      4.913594159100000
Si     19.613903465899998      7.770316049200000      4.231882038400000
O      20.071476189100000      8.033286166000000      2.680252152200000
O      18.123645122300001      7.055152429100000      4.301376183500000
Si     17.367127079900001      5.607880945100000      4.049707815300000
O       4.730908280800000      2.307166752300000     10.198830428100001
O       4.438473942300000      4.953848848600000     10.387354281400000
O       2.346240084200000      3.307335384600000     10.830790527400000
Si      3.959331718500000      3.523095099900000     11.019634962200000
O       0.127673473900000      4.748353466800000     11.000498552800000
O       0.067905093800000      0.051488820300000      9.237793516300000
Si      5.449436026900000      1.014740221000000     10.981913693299999
Si      8.226408503900000      3.311406083500000      5.665087263500000
O       7.281789047600000      3.638231540800000      7.002450178300000
Si      6.791824069000000      5.099807212400000      7.629838307600000
O       9.798561279799999      2.864868279500000      5.935906546700000
O       6.899032466900000      1.739937148800000     11.339353637600000
O      10.544799845800000      3.197202034600000      8.478300752299999
O       9.770957082500001      1.838254355300000     11.431523871100000
O      14.528802373000000      0.113168797800000      9.894773909700000
Si     11.106023267499999      3.036071923700000      6.878135100300000
O      14.679124777500000      3.177209850800000      6.064279592700000
O      12.410138758700000      2.021300389200000      6.797971462400000
O      11.760153770400001      4.610725900400000      6.851398453700000
Si     11.241026447499999      4.751823419400000      8.462692659600000
Si     15.440711172600000      3.180437653000000      9.814626659400000
O      14.333381830900001      3.482637597800000     10.998627532600000
O      14.472676541600000      2.689749486800000      8.600597893500000
Si     14.022081287500001      2.112550657400000      7.150635805200000
O      12.437042962300000      4.773151035900000      9.534427802200000
O      14.600068364700000      0.537808954300000      7.245474055100000
Si     15.542701992300000      4.576526353500000      6.214744414200000
Si     12.956697506599999      4.378515500100000     11.032526575600000
O      16.183320874100001      4.577891562100000      9.429561115600000
O      12.492603398600000      1.167244805600000     11.263570811299999
Si     13.828001855900000      0.230883718300000     11.365197431500000
O      21.453210549000001      2.117481850200000     11.068033313000001
O       0.088046327500000      4.706909602000000      6.636724552500000
O      21.385110950000001      2.600218912700000      8.536356963999999
O      16.990920153699999      4.159178251500000      6.888997670900000
O      19.407776741700001      3.343182057100000      7.100587323200000
Si     18.477304435899999      4.458958989700000      6.337427464900000
Si     20.757932448700000      3.921880591100000      7.856899286200000
Si     17.677505029700001      0.922490692100000      9.855125188600001
Si     20.885418460099999      1.477083489300000      9.654054468600000
O      19.240686898800000      1.341772138300000      9.638727815199999
O      16.658551224800000      2.147347588400000     10.200271112699999
O      20.409692043800000      5.185230991300000      8.909057932000000
O      16.902880464900001      0.193549851500000      8.567745758699999
O       5.190543275700000      5.484221772100000      7.317457034500000
O       2.633245421800000      6.882132624600000      7.520902553100000
Si      1.332475091100000      7.670987593000000      8.132660893500001
O       4.758739803100000      8.004774005500000      6.367347463700000
O       4.648472103600000      7.346072508300000      8.991591803900000
O       1.404887264400000      9.228005758500000      8.192476448500001
O       0.990344709500000      6.986973693100000      9.842783161200000
Si      4.676848726400000      6.562886503400000     10.416195157900001
Si      4.298105954700000      6.889902652000000      7.470660651800000
O       3.463891366300000      7.214604057000000     11.276990250700001
O       0.044004315700000     10.391386093900000     10.012361299700000
Si      1.879856425600000      7.473608365300000     11.388874612100000
O       7.227054692200000      5.306228399300000      9.206633868799999
O       7.742281865300000      6.111827759700000      6.793226136100000
Si      6.147071459300000      8.387289997900000      5.574579588800000
O       9.991887428100000      8.334673496300001      7.170439218200000
Si      9.860490822599999      7.541362939500000      8.581660086699999
O       7.369675122400000      8.516328267200000      6.685312110400000
Si      8.902307566299999      8.585865091900001      6.011769825400000
Si      7.585008172700000      6.622734948200000     10.148139327699999
O       6.183343824600000      6.964659147400000     10.948618725399999
O       8.324571535700001      7.730948004400000      9.151644948900000
O      10.175008932400001      5.944077761000000      8.558293105800001
O       8.921508544400000     10.072558950700000      5.363177860000000
O       8.689202909400001      6.541987517100000     11.332693546300000
O      15.912622244200000      5.362228483800000      4.821566075800000
O      11.084599354500000      8.180585794900001      9.397890922900000
O      14.886360219400000      5.603520017100000      7.326279116900000
O      14.108988484999999     10.455556551300001      8.601635998100001
Si     11.731830471900000      8.880122656999999     10.687626578800000
O      11.929592918599999     10.470157517600001     10.158645690300000
O      14.727583781000000      6.765203693700000      9.749415822800000
Si     15.688376223600001      5.975507018900000      8.731974168200001
O      13.239383387300000      8.420217135100000     11.037457805300001
Si     14.124422801200000      7.067729229700000     11.232134905400001
Si     19.463743167600001      9.865807429800000      6.551578552700000
Si     17.615749756100001      8.351136394399999      8.554935821700001
O      19.693628189100000      9.167556915800001      5.084689173800000
O      16.377556767400002      9.361802213800001      8.745451176900000
O      19.179036883199998      5.918938304500000      6.722920585300000
Si     20.999823706299999      5.960492328500000     10.207082968300000
Si     20.782536961000002      6.165217208100000      6.349641227600000
O      20.802171448999999     10.378449370600000      7.295104952200000
O      20.773396005599999      6.728427234800000      4.819061148800000
O      17.004885097599999      6.861691209900000      8.373961206600001
O      20.036768682200002      6.886260008500000     11.091237134800000
O      18.602333156800000      8.741159183200001      7.340498768200000
O      21.488463891799999      7.221890836800000      7.350471113000000
O      18.537266353900002      8.492935158600000      9.851150486400000
O       2.452887842400000      1.662455272800000     17.306110709199999
Si      1.893166239100000      2.607955633300000     15.981892074699999
O       1.267833860900000      3.893566517000000     16.564262254700001
Si      0.477612289500000      0.581313509900000     13.986595504300000
O       4.308525381900000      3.432072216000000     12.604933518899999
Si      3.991208742200000      3.925916187000000     14.139430985600001
O       3.041666607100000      5.259854502700000     14.030663870300000
O       1.524947728700000      0.737871884200000     12.732209369400000
O       4.108599147800000      0.549226418200000     11.890619898700001
O       1.010481218100000      3.829649554900000     13.108055483999999
O       3.209069504700000      2.800318762900000     15.016564835600001
O       0.862128772400000      1.626837537300000     15.144417508500000
Si      0.202590373400000      5.413117023300000     16.545685425700000
O       5.381891540900000      4.267584328800000     14.860965334299999
Si      0.876347778200000      3.414441731200000     11.523908979300000
O       6.942721281400000      3.822946262200000     16.982921439999998
Si      7.512660625600000      2.310796694700000     17.183982016400002
O       7.079683534100000      1.457654046600000     15.803161128699999
Si     10.052018717299999      0.700266420200000     17.152816349599998
O       9.121885736799999      2.202118549900000     17.393832107600002
O       8.168009933800001      1.233886603100000     13.397118790700000
Si      8.280460969400000      2.179584765700000     12.106905339800001
O       7.870313467200000      5.070026439100000     14.822403785300001
Si      7.928339307800000      0.539967150200000     14.803181150900000
O       9.969839116999999      3.511112732100000     14.649038566800000
O       8.369270160099999      3.759368605900000     12.563739860800000
O       9.554995830599999      0.557599278300000     15.357914164100000
Si      9.048763994900000      4.606444239400000     13.829275664300001
Si      6.567882055000000      4.878626983700000     15.774446537999999
Si     10.627565698000000      2.065666678600000     14.942364593900001
O       6.819857082100000      1.436704970100000     18.407029355799999
O      14.988823459600001      0.837663068900000     12.385179495199999
O      11.367385488000000      1.594617148400000     13.576392174100000
Si     11.316323802399999      2.029005705100000     11.986948871099999
O      11.339470480999999      1.857457130400000     16.359979261300001
O      11.779309389400000      3.587608776000000     11.835233521199999
O      15.778838882500001      2.516951897200000     14.561807881300000
Si     16.185685840500000      1.728519622200000     13.151087681100000
Si     17.009627141700001      3.814706261800000     14.127783935600000
O      18.412199894699999      3.392541764300000     14.885978729100000
Si     18.815889145800000      4.014595220500000     16.407114637300001
O      20.384268335300000      4.344564017500000     16.534548406599999
O      19.146585859500000      0.905899368000000     15.728218357199999
O      18.568359297699999      2.702938038900000     17.498892549000001
O      20.422307637199999      0.734958477900000     13.506510281700001
O      17.590296492600000      0.871687242000000     13.419679190700000
O      16.865287096199999      3.209840952200000     12.525419219500000
Si     18.932069945799999      0.428175157600000     14.197540078399999
Si     18.809123874000001      1.142848289500000     17.287229604000000
O      17.793214489000000      5.221659580900000     16.623560432600001
O      17.565626003599998      0.123758220400000     17.675341685599999
O      16.758418348399999      5.380544161200000     14.342615687400000
Si      1.437940174900000      5.351762264900000     13.687455744199999
O       4.094039997500000     10.218836970700000     17.801935927599999
Si      4.535254919600000     10.292024232299999     16.206167596499998
O       0.571710641000000      5.769515355200000     14.939753641999999
O       1.266787814600000      6.541733560200000     12.532254568000001
O       2.148053288700000      8.694637982700000     16.630166466399999
O       4.744665011900000      8.717477566199999     15.660533645099999
O       4.133969386100000      7.170451488700000     17.708675673399998
O       1.571423510200000      6.140023373600000     17.523275204200001
O       1.667952543200000      9.036354942099999     11.561733127900000
Si      0.999922729500000     10.521655946799999     11.333820599599999
Si      2.473709454500000      7.414115844000000     17.685626526400000
Si      5.404877779300000      7.690540572000000     16.813735207800001
Si      7.357566627700000      9.969950456399999     16.740291885300000
O       6.138085517400000      6.333309574400000     16.302025100200002
O       6.661101860900000      8.637917827800001     17.438225307000000
O       8.327783327500001      9.485934258800000     15.514947856799999
Si      9.561604113900000      7.328631412300000     12.465370806499999
O      10.453394476700000     10.429187477699999     13.945307703499999
Si      8.882045362100000      9.917272197699999     14.051941829700000
O       9.873092492200000      5.978373728400000     13.416827900700000
O       8.715148046600000      8.522011243000000     13.196059245900001
O       8.408149614299999     10.862383059600001     17.652465424100001
O      10.832461337600000      8.213026065199999     11.902523535100000
O      15.207183081400000      7.295623623900000     12.369319493800001
O      13.219706067800001      5.805901126600000     11.761063806899999
O      15.686733542800001      9.798824539000000     12.739734176300001
O      20.749313284900001      6.751433702100000     16.976858821499999
O      19.630526528200001      9.507705346300000     11.927044373399999
Si     16.311914512300000      8.259383808999999     13.087476477399999
O      20.155881634000000      9.213248551500000     16.580345022800000
O      17.978017862200002      7.682599733000000     16.852924141100001
Si     17.548029685100001      6.583679875700000     15.407222126600001
Si     19.561516331499998      7.671804788600000     16.380005961999998
Si     20.403193290299999     10.598569003400000     15.843418167299999
O      17.695061219199999      7.875730997000000     12.266648944000000
O      19.125262429900001      6.967789861500000     14.835809792499999
O      16.527410781800000      7.882232976300000     14.614946929300000
O      19.620965094900001     10.451555224800000     14.408063252000000
Si     20.042371917800001     10.719502175400001     12.892758596600000
Si     18.971455549400002      8.154497433400000     11.353613284500000
O       0.935414152000000      0.377602406200000     19.371273194800001
Si      2.030224665100000      0.379641649200000     18.096046300400001
O      19.987831212900002      0.457953437000000     18.279675187100000
O       2.229319577500000      8.616634317300001     19.075135147499999
Si      2.474487545600000      9.790671242900000     17.936969991300000
O       7.966046036700000     12.122525903000000      4.211686989200000
Si      8.354849671000000     15.539071194300000      2.702822479500000
O       9.141337868500001     14.241237582900000      3.388627544800000
Si      8.787445633400001     13.458495745100000      4.792453220400000
O       6.777748888800000     15.907194378300000      3.102925081100000
O      16.070280974700001     15.201191493700000      3.739096299800000
O       4.845424033600000     18.226353219800000      4.192412205400000
Si      8.642232226300001     17.770015204000000      4.368951075100000
O       7.355030703100000     18.490645859400001      3.702024549800000
O       9.336949401300000     16.794131932700001      3.244897223700000
Si      6.220308611500000     17.058187796999999      4.200893787100000
O      14.616552393899999     17.233120745899999      4.658362545400000
Si     16.032763864600000     16.877130993100000      3.845031526200000
O      15.970883279500001     17.633606581799999      2.429609711000000
Si      2.786134298200000     12.323036250199999      9.730353740100000
O       0.528923648600000     15.049452671699999      9.358598792000000
Si      2.087776436100000     15.386784157799999      9.770967784100000
O       2.849654038300000     13.963557788699999      9.570491586899999
O       4.336801048200000     11.890740606100000      9.994282263700001
O       1.983685843800000     11.636340002900001      8.485871397700000
Si      0.467124673500000     10.810314357999999      8.449682950400000
O       2.053319407700000     11.737989932100000     11.103629763600001
O      10.054710737600001     13.057553807400000      5.854433005200000
O       7.024102090600000     11.712482175000000      6.581741064200000
O       7.742177944600000     14.423345845800000      5.518976442500000
Si      7.624575492000000     12.591076753499999      7.838264354700000
O       7.754503184100000     14.181800677900000      7.866076015600000
O       9.133339053800000     11.923442625000000      8.084432857700000
Si      5.789881454500000     12.529164858500000     10.345751148200000
O       6.647539394500000     12.222534612100000      9.048331228500000
Si      7.798594086600000     15.534448665999999      6.798782755600000
O      10.237895950300000     15.810748358400000     10.264463669600000
Si     10.437733852499999     12.628339665500000      7.401286268700000
Si      7.489159173900000     10.941843827800000      5.234485873900000
O       5.639061481600000     14.100499921100001     10.828093565500000
O      10.788544699899999     13.909928565600000      8.401722653100000
O      15.397967844200000     15.253821903100000      6.251685023900000
O      13.390261064200001     12.742449493100001      9.217349958900000
O      14.821524210400000     14.572567400900001     10.682183934699999
O      11.700013403000000     11.564812420299999      7.641891498200000
Si     13.629107140500000     13.417341881200000     10.687144966000000
O      12.175066572000000     14.196312976400000     10.843794341800001
Si     11.344901498200000     14.837673950599999      9.569773682899999
Si     12.692074614599999     11.258353479800000      8.919701089500000
Si     15.763835777700001     15.879777132899999     10.697644832200000
O      12.408410862900000     15.883865924300000      8.799802838600000
O      15.871569827500000     11.238279145300000     10.623793812900001
Si     15.657515422500000     10.761647251699999      9.065920706700000
Si     16.505997474899999     14.496382732300001      5.194968173300000
O      16.384302981000001     11.850648589500000      8.037764235599999
O      18.389323671800000     11.113521528100000      6.317866978300000
O      18.094090575599999     15.000702846599999      5.242750311300000
O      16.546979905099999     12.931275936000000      5.579878052200000
O      18.392382863200002     13.448884313200001      7.422266372900000
O      17.319301228299999     15.501095409500000     10.368774039900000
Si     21.125859905799999     13.720679428100000      9.624937315400000
O      19.473473089399999     14.546702705800000      9.467223844999999
Si     17.410727747900001     12.248701450800001      6.868597209600000
O      20.504213123200000     15.260122332400000      7.198469350300000
Si     19.024620894800002     14.845787319799999      7.793835230300000
Si     18.872719167100001     15.553741353400000     10.756642381300001
O      21.156370737300001     12.511682042900000      8.647727071100000
O      21.251106106000002     13.426944324999999     11.212509066899999
O       2.482028768900000     16.668740629300000      8.825702341600000
Si      4.635652946900000     17.791176734800001      5.820023390500000
O       0.826447434300000     17.245799275800000      6.803501849500000
O       3.252545727900000     18.046503694100000      6.662307953300000
Si      2.085872174200000     17.829211603600001      7.739500732900000
O       1.596469720800000     19.234726657300001      8.463137264000000
Si      0.872317825400000     20.153099596299999      9.628910579599999
O       2.029789983800000     20.666940213000000     10.637324296199999
O       5.137751259700000     16.239840962999999      5.501821675000000
O       9.360654653099999     16.185357390899998      7.074988035100000
O       7.598456647800000     16.843772220200002      5.423328281500000
O       6.162257495900000     18.706177510700002      9.198406282100001
O       6.799172430100000     16.472712729500000      7.804584714700000
Si      5.877432864400000     19.429984210499999     10.582355638499999
O       8.398916859800000     18.592305783699999      7.713224760000000
Si      6.790501613600000     18.103992926000000      7.829369765300000
O       5.889517370100000     21.066319908699999     10.355556865200001
O       5.783534475800000     18.658538553000000      6.680080565300000
Si      9.610764590600001     17.794529566000001      6.959465408700000
O       9.753582604600000     18.389086514799999      5.411945633600000
O      12.676529971800001     15.962023444100000      6.108073809400000
Si     14.276932283900001     16.394278765599999      6.001454115300000
O      11.194812054300000     17.946491353199999      7.530799882000000
Si     12.319390316000000     16.827387173399998      7.533760030600000
O      15.295175624500001     19.595138401300002      8.382869834899999
O      13.132814492400000     18.606479856200000      9.579228260300001
Si     15.312715668799999     21.257763777000001      8.517054076100001
O      13.984495428400001     17.543881524800000      7.360218892700000
Si     14.548948970500000     18.247897771500000      8.860060885399999
O      15.324474796000001     17.019873435000001      9.562328407900001
Si     12.688918078800000     18.738928384299999     11.190549102900000
O      16.114347981100000     19.102269319600001     11.167924683200001
O      18.052152602200000     16.167862029900000      7.465028732000000
Si     19.913487716300001     18.285478264799998      9.695261270400000
O      18.488285071699998     19.108917074499999      9.673451258500000
O      17.233533666300001     17.414824632999998      4.875589658200000
O      17.678908345600000     21.240319856900001     11.015378002200000
Si     18.290096979699999     16.563406505300001      5.782811866100000
O      20.193410906699999     17.789215309500001      8.192458981100000
Si     17.672878154999999     19.613085097999999     11.022129674400000
O      19.776996030199999     17.221281875599999      5.667920620800000
Si     20.787829968200001     16.900026932199999      6.984309079200000
O      19.645967123700000     16.955948712300000     10.641134086799999
O      21.180069434200000     19.156766046300000     10.238730671900001
Si      1.810274656000000     11.619398057900000     15.989502221600000
O       4.225428325200000     14.988083793300000     12.905534634900000
O       1.831481800700000     15.318218340300000     13.953838300699999
O       1.625091518400000     13.183186161500000     15.543091441100000
Si      0.825312694600000     14.410410874200000     14.846348718600000
Si      2.865748644800000     15.864041143800000     12.827435252400001
O       2.214904593400000     15.806242422800000     11.335069817899999
O       1.743225053800000     11.261919233000000     17.631961890500001
O       3.306913341600000     11.116562019100000     15.448539178500001
O       0.474722476700000     10.857544358200000     15.448067962700000
O       0.189720362400000     15.306450816700000     16.057592635300001
O       0.167093110600000     10.864182905600000     12.686254062900000
O       8.961064228500000     14.720210323100000     14.810584030299999
Si      9.685737057600001     11.853099126200000     17.409162503299999
O       9.170347590300000     13.338258312700001     17.007786837800001
O       7.926307515500000     11.174095077000000     13.630291938799999
Si      5.732946404100000     14.767568703700000     12.328893719300000
Si      7.525945750500000     12.482236842500001     12.765688694400000
Si      9.886537203700000     14.168337537199999     13.566391772899999
O       8.915345114000001     13.357339714900000     12.511682433600001
O       6.490188832100000     13.679580073900000     13.314391940200000
Si      8.765275973900000     14.779545304699999     16.424482106900001
O       7.330106060600000     15.146617624999999     17.345178077100002
O       9.409183513300000     16.270312543799999     16.953883294200001
O      10.627445573299999     15.458842333100000     12.844798218999999
O       6.695353084700000     11.819456244300000     11.528475688600000
O       6.085614490900000     10.904820479900000     16.194792764500001
O      10.736771601499999     11.425158248000001     16.245904696000000
Si     13.712540616500000     14.338658002100001     17.026834031600000
O      13.721426519700000     13.799694640800000     15.449645312399999
O      12.955072560000000     11.425960692600000     14.760994096299999
Si     14.337830748300000     12.323505262099999     14.954514305900000
Si     15.200350625200000     11.249658038900000     12.187342626100000
O      15.285096747700001     12.152982894999999     13.608782395100000
Si     11.310783763600000     11.609252686600000     14.744412968700001
O      15.333304039500000     14.274416066700001     17.438307642800002
O      15.469972891699999     12.001970795200000     16.148823483400001
O      13.821013201500000     12.163845880800000     11.703488396499999
O      13.041341567200000     15.811903479300000     17.163573043500001
O      10.985764584500000     13.092201461400000     14.122268952200001
Si     16.403725985900000     13.135087412600001     16.912836483800000
O      17.726903059100000     13.692524850400000     15.942712660900000
Si     20.651285304700000     15.678357859800000     17.248823498899998
O      19.792803160900000     11.896571057499999     16.647291448899999
Si     18.862752792900000     13.129009083500000     17.092274381100001
O      19.394566794599999     12.214619623999999     12.557226308000001
O      19.239077076299999     14.826192617400000     12.141059587299999
Si     20.274715089400001     13.586928797500001     12.519978972800001
O      21.120395035300000     13.900054484500000     13.850243352700000
O      19.831151540200000     14.337798372900000     17.686201664599999
Si      2.664058555000000     21.301057093299999     12.021595068500000
O       4.475476055300000     18.918235204799998     11.273435751099999
O       0.723723745800000     21.070856184499998     17.096979139100000
O       2.456848997900000     19.205896618400001     16.298615598700000
Si      0.962372887100000     19.794284723699999     15.965981956300000
O       0.729420726300000     20.519855089499998     14.564628869400000
O       3.245831045500000     17.414615691100000     13.146910520300001
O       2.831719220600000     20.006328877400001     13.011250044500001
Si      3.950845842000000     18.826876225600000     12.828692945100000
O       5.119417853100000     19.202166850200001     13.881108727899999
Si      3.055803763600000     19.132682759600002     17.867647578300001
O       4.520881242000000     18.513305387399999     18.065752436299999
O       6.468916788300000     16.219209014699999     12.234108309800000
O       6.268128101800000     18.850318452500002     16.202899911500001
Si      7.398443765400000     17.526344647799998     12.442416019400000
O       8.919774706000000     21.292921818899998     18.023507811000002
Si     10.338345877900000     16.613556607700001     11.699899681700000
Si      6.527097676000000     19.168554619900000     14.666395380999999
O       7.329269088900000     20.579359828200001     14.588265017700000
O       7.013424836000000     18.886108701600001     11.623041134699999
O       7.423348649300000     17.961664930300000     14.029851465700000
O       8.898457923200001     17.211619695900001     12.001342827800000
Si      7.515417366100000     21.493779502999999     18.840136237399999
O      15.119636717600001     18.074326537000001     16.173006476699999
O      11.906296294000001     18.327794658999998     17.094914531699999
O      12.230219469600000     19.996170186499999     15.119088805800001
O      13.760112987599999     17.784651737600001     11.937755231000001
Si     15.301858031900000     18.169238877500000     12.265536065799999
O      15.161167341300001     19.012329036200001     13.639428701200000
Si     15.989702396600000     18.819578561200000     15.027951647400000
Si     12.241945012200000     19.917909980000001     16.762637226399999
O      13.786358024700000     20.108968260600001     17.382853048000001
O      11.260531106000000     21.047501885799999     17.377497123800001
Si     14.815419451100000     18.856446787300001     17.634883325400001
O      15.918160118499999     16.625819418999999     12.167883057399999
O      11.301628776499999     17.953977247000001     11.512516855800000
O      13.077729525600001     20.259906545000000     11.656559196800000
O      21.349588223000001     18.723621960500001     16.412495065300000
O      18.722386622599998     19.259818652200000     16.847379231100000
O      17.321298966499999     18.017549653400000     14.498328016500000
O      18.513841937700001     18.868214761200001     12.201361005500001
O      19.855010413500001     18.027789074899999     14.498274337500000
O      19.522220899499999     16.759074580400000     16.746948697400001
O      18.773207031799998     20.324262926799999     14.284564351500000
Si     19.793772252299998     18.245629765899999     16.155733112800000
Si     17.334103368400001     20.118075712900001     17.125691197300000
Si     18.585832244900001     18.812043843700000     13.812588252399999
O      16.516411272100001     20.239308713700002     15.682778723300000
Si     10.499387083900000     15.807133928800001     19.762438347900002
O      10.714513364500000     14.500476284699999     18.824058208200000
O       8.941141312099999     16.312542744600002     19.557294551900000
O      10.642286525399999     11.918264646400001     18.748731095600000
O      10.815186317800000     15.391786311800001     21.303943751399999
Si     11.653569588000000     13.180749087300001     19.049692710599999
O      12.904686381399999     13.299613617700000     18.001431591199999
O      12.128207119400001     13.166378499800000     20.601553755699999
Si     11.861080600399999     14.209833260700000     21.855517975700000
O      11.221770470099999     13.321523651700000     23.064612079700002
O      17.538383536400001     12.641432862200000     18.087934068199999
O       3.152014856900000     20.738620547299998     18.317048215900002
O       1.955367907700000     18.300649169800000     18.717616942999999
Si      0.399773721000000     17.976424913199999     19.136463992500001
O       0.260614860600000     17.755426404800001     20.749829587400001
Si      6.125311526100000     18.834655574599999     17.794843650000001
O       7.092628598400000     17.646307779099999     18.331354135200002
Si      8.133684241499999     16.429165302099999     18.122419329800000
O       6.530079073100000     20.234419517500001     18.453630917000002
Si     12.609497767400001     17.159709060800001     17.998358702299999
O      14.053704322200000     17.771412052700001     18.594488767300000
O      11.614966002099999     16.889547400400001     19.250454196200000
Si     21.201339811000000     21.006535422100001     18.585817890200001
O      21.057984826999999     19.452890801900001     18.958429292800002
O      21.431663946699999     16.597382024400002     18.398754896900002
O      16.291542237600002     19.362071559499999     18.168613194300001
O      17.039091900100001      5.370193871800000      2.469168115300000
H      17.735402732200001      5.617681397700000      1.850827709700000
H      16.692510496000001     17.538973893700000      1.798563461700000
O      13.239409533300000     14.912196961799999     22.407825032300000
H      13.637954515300001     15.558988255699999     21.812899606599998
H      11.234493018300000     13.729960145000000     23.937177646900000
O       7.702072918200000      0.076942126600000     20.461130705300000
H       8.125497612700000     20.820779241400000     20.881943284999998
H       0.451150997500000     16.868658699600001     21.077809515999999
O       7.628147946200000      2.024623201100000      4.867713760300000
H       6.674796200900000      1.996597981700000      4.729448956500000
H      12.249256885699999     20.894754195299999     14.767383723400000
O       8.354075040500000     15.347045709000000      1.078182165100000
H       9.153760829900000     14.945154932199999      0.719853832400000
H      19.605451324499999      8.735842170800000      2.214421034500000
