# Supplementary material for: Ground-up generation of periodic slab models of dehydroxylated amorphous silica of varying roughness
Source: Phys Chem Chem Phys. 2025 Jun 26;27(28):15196–203. doi: 10.1039/d5cp01570g (PMC12232287; doi:10.1039/d5cp01570g)
Supplement: CP-027-D5CP01570G-s002 [file CP-027-D5CP01570G-s002.zip › ESI_Structures/Saturated/structure-number_37-alpha_0.03.xyz]

459

O      10.081717847100000      4.518714756000000      6.050039941200000
Si     17.016175922399999      1.844372136800000      6.299650741600000
O      16.700845560099999      3.376812616000000      5.843883731400000
O      17.181221314399998      0.325244376300000      5.494497364600000
O       9.080939164300000      6.154417276700000      4.265250212000000
Si      9.517840363900000      6.083937809100000      5.828741736500000
O      10.576058630200000      7.288827713600000      6.247633739400000
O      16.400047858099999     10.719790834199999      1.567595068200000
O      15.598578804500001      5.785507121700000      6.603576870000000
O      15.809852025900000      8.352131845200001      5.636879481200000
O      17.052984308300001      8.611477698100000      3.249272544200000
Si     17.173901011400002      8.858338066000000      4.879085901100000
Si     17.564206341100000      9.625521997600000      2.057875802100000
O      17.436762252099999     10.496080168500001      5.010254136300000
O      18.437517641700001      8.038689405200000      5.556636861800000
O      18.796156942900001     10.547793993599999      2.751605899500000
O       5.777952133800000      4.484382826400000     10.964759333400000
Si      8.803676615200001      2.085506669900000      9.419866925399999
Si     10.120783044600000      3.822958871000000      7.528825130600000
O       8.043301216300000      0.606697018800000      9.578944325300000
O       9.943851499999999      5.072942288000000      8.591348552099999
O       8.925741232000000      2.685905581300000      7.878127758400000
O       8.016110464200001      3.197609680900000     10.327758718800000
Si      7.407448976300000      4.637875756700000     10.715788952900001
O      10.350721684000000      1.889240541200000      9.930288260799999
O       7.955202735500000      5.205293044700000     12.191318231500000
O      11.784953022800000      4.071901600000000     10.344413966599999
O      11.556345038800000      3.092253866500000      7.890642226800000
Si     11.723895378100000      2.696933392800000      9.494914525700000
O      15.249409389000000      3.333356972300000     10.194949748200001
O      13.066221203800000      1.821342377800000      9.763981553000001
Si     14.296956795400000      2.155381352900000     10.804877406799999
O      15.101887093600000      0.771586903600000     11.158771816300000
Si     11.271691185900000      4.801486181200000     11.698003663300000
O      15.703931036800000      1.139687752800000      7.205176233500000
O      13.718242069500000      2.855917975600000     12.139781179200000
Si     16.841258411399998      4.728385489700000      6.826554707500000
Si     18.298601616599999      1.104297374500000      8.645797000900000
O      18.429226078500001      1.940710956300000      7.215195515500000
O      16.880620091400001      4.228737927300000      8.368783996199999
Si     16.767939538600000      3.273006076900000      9.655956246000001
O      19.498210290500001      1.613242393000000      9.677184638200000
O      16.945195958399999      1.667087799500000      9.366934548000000
O      17.974927133400001      3.569611535500000     10.737740357100000
Si     19.424841061500000      2.801283310100000     10.888317015700000
O      20.533201317200000      4.020419164300000     10.837201995999999
Si      0.171068324900000     10.217555522600000     10.934295647800001
O       3.524923395900000      5.800412245000000     11.165795371300000
O       0.874508573300000      5.934178148300000     10.816927547000001
Si      3.013140419700000      9.493614791800001     10.134353545900000
O       2.579405769900000      7.921722827800000     10.066945361200000
Si      2.218302571800000      6.775967926300000     11.175635526400001
O       3.996524197400000      9.770174620800001     11.433656921300001
O       3.720198316500000     10.003551553399999      8.731309966100000
O       1.662459909900000     10.382422025100000     10.285792324299999
O       7.676956693600000      5.816041865300000      9.593236820500000
O       8.241086807800000      6.201943788700000      6.916624259200000
O       9.502321912099999      7.741605495000000      8.587576592700000
Si      8.796608036100000      6.248672443500000      8.488115014600000
O       8.405290052700000      7.755161727200000     11.828911960799999
Si     10.060955508699999      7.669376432500000     11.651718737200000
Si     10.526015850100000      8.445054655200000      7.445666079400000
O       9.809706443000000      9.777307014400000      6.783523889800000
O      10.566868939900001      8.868155492200000     10.678994523800000
O      10.450571867300001      6.122787881100000     11.259931951400000
Si     15.650044142500001      7.412585979800000      7.004682186300000
O      13.773942454400000      9.453340051500000     10.100298914200000
O      11.954334837899999      8.800877090100000      8.106835735400001
O      14.400430305900001      7.850284985500000      7.906353435400000
Si     13.539304749799999      9.123850613300000      8.531775703399999
Si     15.108663283100000      9.565099511600000     11.185001316899999
O      15.201401757699999      7.722167448600000     11.196256164499999
O      14.139531432700000     10.424000446599999      7.757103021100000
Si     17.044709273399999     11.530333079700000     10.575328949399999
O      18.628356791900000      7.998162731000000     10.172434204500000
Si     18.473141540899999      7.128248162800000      6.941285142100000
O      19.144950240200000      9.778903198600000      8.046863709000000
Si     21.055929509399999      5.358911867400000     11.631920137000000
O      18.255280580400001      5.531993579800000      6.538089347500000
O      19.782090559800000      7.351752278100000      7.907233265000000
O      19.991739261599999      6.527065690500000     11.861065183199999
Si     18.675977818200000      7.532791414700000     11.746634218700001
O      17.421173730700001      6.579645403700000     12.105263945000001
Si     19.633291079599999      8.591954415100000      9.055774675000000
O      17.102230968400001      7.575585424000000      7.780638298400000
O      16.609296885300001      9.746305269300001     10.548437257100000
O      20.865473986300000      9.251603192199999      9.920784963699999
Si      3.703339092300000      3.498266610000000     14.108882265200000
O       4.209305911000000      3.556800573300000     15.732909621699999
O       2.090941010700000      3.514038569800000     14.103236583199999
O       4.285936530100000      2.129180851100000     13.430906539600000
Si      3.797808760400000      4.410133064600000     17.018495388800002
O       1.874519879500000      1.409669811600000     16.651948923300001
O       4.074400397800000      0.699496883600000     15.534268422100000
O       4.415603622200000      4.724786409100000     13.349717277400000
Si      0.532515467100000      3.974979999900000     14.326912432200000
Si      5.039624395100000      0.906887088400000     14.250525642300000
O       0.520583135500000      4.856666266000000     15.770664449300000
Si      2.586932092700000      0.100568345900000     15.948496928699999
O       6.583716525600000      1.379963842100000     14.470624819599999
O       7.957979312000000      1.134219111000000     16.610137154899999
Si      7.842278149500000      2.056372542100000     15.282792584799999
O       9.258740974800000      2.275559036300000     14.502779955299999
O       7.440602367500000      3.599449484000000     15.742801365200000
Si      8.296510019299999      4.507402704000000     16.808700757400000
O      10.344523850100000      3.697742476800000     12.528460985000001
Si     10.651779352500000      3.011250003800000     13.988138493099999
Si     13.954900337000000      4.303953271500000     12.884989706200001
O      14.171879366700001      3.815631584500000     14.414508188399999
O      11.732427136500000      1.775605584200000     13.857828756800000
Si     14.863970757100001      3.303052375100000     15.779031301200000
O      15.651013385500001      4.613984572700000     16.425487800700001
O      13.589962097500001      2.970173621200000     16.855840473499999
O      11.307255608600000      4.239539570300000     14.839387376600000
Si     12.502163218600000      0.421301318100000     13.465718488900000
O      14.128891221500000      0.470567938400000     13.547672906500001
O      12.562866278300000      5.163524755600000     12.642580245100000
O      15.962348113499999      2.149014704000000     15.471223064000000
O      11.573531410699999      4.985818026500000     17.207255194199998
O      15.166571064099999      5.173879165000000     12.285998662800001
O       0.086369671400000      4.928035083800000     13.131961110700001
O      16.656362024800000      0.503519902800000     13.385689597800001
Si     17.042607777699999      1.061746798300000     14.883610037900000
Si     19.957268567400000      1.637515169400000     13.842340360600000
O      18.569041427599998      1.646280227600000     14.718013533600001
O      20.999724816400001      2.757209499400000     14.489022423500000
O      20.721996439900000      0.232346037900000     13.836753867900001
O      19.594204025700002      2.055099851600000     12.310355374900000
Si      1.453259922600000      5.345155741100000     16.955583399300000
Si      4.875272806400000      5.443434096500000     11.946262046099999
O       3.014572681100000      5.790284291300000     16.500400759200001
O       2.659175020900000      9.791713335500001     13.696357967499999
O       0.593402654900000      8.299092237600000     14.704658760799999
O       2.067951322000000      7.404027203700000     12.676937512100000
Si      1.418353498300000      8.740675971200000     13.356304726899999
O       0.360863517900000      9.392426649100001     12.335931905500001
Si      3.826130700200000     10.564514877900001     12.860854953300001
O       0.755427071800000     10.660814689700000     15.626295096000000
Si     21.448682909300000      9.287217161899999     15.856898389300000
O       8.797230835000001      5.942258162200000     16.171368429699999
O       5.830019100900000      6.745361226000000     12.337074945299999
Si      7.448271574300000      6.723820184700000     12.650850604900000
Si      8.003851164300000      7.294517766600000     15.755888747700000
O       8.718779264500000      8.669101208200001     16.199424303000001
O       7.603579839200000      7.136537408800000     14.224095821400001
Si     11.862766034200000      5.550189358900000     15.689427634699999
O      13.466955484800000      5.984079149800000     15.782654143000000
O      13.086526308200000      8.344695587400000     14.400534715499999
Si     11.504160050499999      8.254990806000000     14.432699435600000
Si     14.645623136299999      8.654356690200000     14.092374009200000
O      15.305529339300000      9.254821220300000     15.473487710300001
O      15.466835321500000      7.283407877000000     13.790059638000001
O      10.893046587700001      9.726647512300000     14.844681739900000
O      11.095223377700000      6.952732063100000     15.374370188700000
O      10.842817665400000      7.945396379000000     13.013352001700000
Si     14.648407591200000      5.840809090500000     16.945564434800001
Si     15.788509864700000      6.714070998600000     12.263575911500000
Si     15.904329462900000      8.783056268699999     16.894189464800000
O      14.696212121700000      9.640490889700001     12.819843683100000
O      17.432478832499999      9.387963737600000     17.003837754100001
O      19.847327274500000      9.425229617699999     15.859545463200000
Si     18.494614616300002     10.311805699000001     16.103282028399999
O      18.741864995699999      8.842031812700000     12.685198824400000
Si     18.529017596199999     10.412202897200000     13.144923226400000
O      17.715626027900001     11.361955580500000     12.184273523700000
O      17.782479030699999     10.494010682700001     14.662150057800000
O       0.307103004100000      1.934698163100000     18.706706277900000
O       2.178083641400000      3.837327707100000     17.753790483700001
O       2.968688667600000      1.646685917700000     19.066839449800000
Si      1.787729470100000      2.187958211000000     18.048628009900000
O       2.351582369900000      0.285299322700000     21.336278737000001
O       4.781316405700000      4.568872041200000     18.233617449099999
Si      2.733046160300000      0.135766717900000     19.738684036999999
O       9.481723761300000      3.611465155400000     17.429739965200000
Si     10.020639785900000      2.757643422900000     18.724985521299999
O       9.763430684299999      1.130128599900000     18.463554375699999
Si      7.026960047800000      0.307946626400000     20.766226463799999
O       6.536603822000000      4.444577797100000     20.287371902499999
O       6.876970893200000      1.915971499200000     21.072150411300001
Si      7.652157661600000      3.353006665800000     20.859181789499999
Si      8.396860215100000      0.350035068800000     17.957311461800000
O       9.029985048200000      3.173038392700000     19.966583232100000
O       8.065754792600000      4.002229912800000     22.307891069699998
O       7.277154907700000      0.301566054600000     19.136267037000000
O       7.307614940600000      4.998244212200000     17.953097679799999
Si      6.114128464800000      5.289984062100000     18.967542223100001
O      13.866472660800000      5.137196617400000     18.287928291899998
Si     12.706417931900001      3.964124582300000     17.860412480699999
O      11.650559781400000      3.074497403200000     18.838319181999999
Si     21.460537490099998      0.359429756500000     19.244015852699999
O      21.217257884700000      0.348087879500000     20.871795214100000
O       0.253967491300000      8.717140876800000     17.334459542899999
Si      0.993038888300000      7.968880592100000     18.535081467800001
O       2.416836026800000      8.684268913400000     18.727904942999999
O       0.948230759000000      6.351872016300000     18.053781006600001
O       4.929742601500000      9.375509321799999     19.443548457900000
O       4.603354408700000      8.875808244300000     17.145637503100001
Si      3.690604731200000      9.666700926300001     18.388229933400002
O       0.166467333300000      7.914000075300000     19.941331693999999
Si      8.515298508900001      9.777710162200000     17.436419064599999
Si      5.869394372900000      8.339694357899999     18.203267516699999
O       9.929309640600000      9.906526510400001     18.271685984299999
O       5.853392804700000      6.881484978600000     19.078313857900000
O       7.305245243800000      9.178745367900000     18.324532237400000
O      15.559185473299999      7.174778860200000     17.140018203099999
O      12.414375343600000      9.529110159500000     17.056105715099999
O      12.608505728700001     10.644228968000000     19.213496870099998
Si     11.392371013800000     10.531788237900001     17.983985784200001
O      15.049095042599999      9.520729338900001     18.132402894399998
Si     13.684782360700000     10.331783456600000     17.913733459900001
O       0.494743733400000      0.275025150800000     23.373734105899999
O       0.685443860000000     12.217912528799999      6.090088867300000
O       9.908542792700000     14.398334016600000      5.889438072000000
O       8.722970418799999     12.205922633100000      5.577524009100000
Si      8.366094693899999     13.823878232500000      5.967235354100000
O       7.546533714600000     15.076859638500000      5.222397744600000
O      12.703312929699999     13.665723389400000      3.273169405900000
Si     14.298234722700000     13.532403405800000      3.515104920400000
O      14.944067579600000     13.150242309699999      2.079302749700000
O      14.877297490800000     15.003618339999999      4.536280967100000
Si     15.595604652700001     13.783794174400001      5.859416079200000
O      14.992881100700000     12.625104592600000      4.664396024900000
O      12.538006712500000     15.316741725600000      5.762341111400000
Si     16.394197840499999     12.351091849800000      1.791603576900000
Si     13.984964162900001     15.972065098000000      5.687516367700000
Si     18.687408167499999     13.311121611300001      6.114598772900000
O      17.193610167599999     13.931473198899999      5.773794237800000
O      19.248828734500002     12.484884731899999      4.781674520700000
Si     18.206963929600001     11.513646567800000      3.966144651400000
O      17.242256465000001     12.596115438900000      3.170999467800000
O       8.284968357500000     17.654957040500001      5.618135610200000
Si      6.969301243500000     16.592878163300000      5.520635863400000
Si      9.477768175600000     17.884148403200001      6.725186227700000
O      10.667282051600001     16.796369047500001      6.539343238200000
O      14.151160961800000     17.579083774899999      5.806048409200000
Si      0.716760389400000     12.475315436100001      7.710842166400000
O       2.313073263700000     12.184914695400000      8.044009642900001
O       5.166153818100000     12.071969099300000      7.681758946500000
O       4.159323666200000     12.245896636499999      9.967226035500000
O       1.710896328000000     15.689052255600000     10.208853706699999
Si      3.360458901400000     15.650551796600000     10.218641997400001
Si      3.782481313100000     11.658575382400000      8.494885055299999
Si      3.397804431700000     12.951016251000000     11.182702709699999
O       3.924648632100000     14.494292341400000     11.221247042400000
O       0.289035627100000     14.032836512299999      8.107272491900000
O       1.805354476300000     12.933938936600001     10.909195787700000
O       4.037499426300000     15.619877568400000      8.691589174900001
Si      0.665465693600000     15.953223906300000     11.478875007799999
O       7.377091034100000     13.648342584000000      7.261118379900000
Si      6.738088810800000     12.355270381200000      8.085696482199999
O       7.033324812600000     12.683570973400000      9.624454779700001
O      10.074464623800001     12.171536954900001      7.852841484600000
Si      7.674025206200000     13.105435873099999     11.061237207100000
O       7.363508189600000     14.739733109800000     11.245351478500000
O       9.182802181900000     12.762967312000001     11.328884825699999
O       7.648187679000000     11.042031078100001      7.656760000400000
Si      9.125616488400000     11.249351081900000      6.937854184500000
Si     10.932270081700000     12.694045220700000     11.654858515300001
Si     11.076944793399999     15.243999393299999      6.616885941700000
O      15.119889508700000     12.900147561400001      7.083823454900000
O      11.311778688600000     12.805065180800000     10.068930116200001
O      12.677249358299999     12.382778554400000      7.735312843600000
O      14.097581617499999     12.922889405699999      9.588767838200001
Si     14.381478381699999     12.005064207500000      8.219431213500000
Si     14.352697491000001     12.842307265400001     11.149138818200001
O      14.804579715599999     14.369084190500001     11.637321939600000
Si     11.386201426100000     12.932131002900000      8.458632795800000
O      15.064415535200000     15.342328653199999      6.858947143000000
O      15.288220118800000     11.509468520300000     11.370623599400000
Si     14.126886775499999     15.790629071500000     11.066621444000001
O      11.287324591699999     14.587425706599999      8.067687870400000
Si     15.392037732000000     15.981544055100001      8.427115526100000
O      14.149591322499999     15.630071887500000      9.410008037600001
O      12.665635006500001     15.817850433200000     11.729671730700000
O      19.700396360799999     14.508294151099999      6.511965337600000
O      18.618540468999999     11.499909494800001      9.842914829600000
O      18.601685163300001     12.236758768400000      7.303255906800000
Si     20.355790515999999     14.831692946800000      8.026000378399999
O      17.098885522000000     13.331207641600001     10.508320874100001
O      18.103008788200000     15.713200887399999     11.071024988500000
O      19.226688044900001     14.370560546400000      9.101633756200000
Si     17.817776884000001     14.594206311600001      9.909398463500001
O      21.010979017000000     11.628078755500001      8.450095436500000
O      16.786405314200000     15.414270611499999      8.857895763300000
Si     19.371004733199999     11.374036873900000      8.460426645800000
O      21.165467713599998     11.750774518600000     11.367530807600000
O       4.532050461400000     18.153110163299999      8.708238377700001
O       2.415799918200000     19.058469330499999     10.638953091899999
Si      3.891916166400000     18.452426538800001     10.222757325700000
O       3.945508623400000     16.986911924299999     10.963696333300000
Si      5.265739600600000     16.688121538800001      8.276017835699999
O       5.024715089100000     19.384993834799999     10.986543634800000
Si      7.393130273000000     16.176996315800000     10.568911596800000
O       6.539372308500000     16.256004285300001      9.202370608000001
O       5.891860597800000     16.684097125299999      6.774965370700000
Si      8.417812325700000     20.794265413900000     10.493206128300001
O       9.727889143200001     21.280806468800002     11.332865135800001
Si      9.392717090300000     17.909063634999999      9.504955117900000
O       8.821709128000000     19.414878057100001      9.734541302800000
O       8.978832654800000     16.654757860200000     10.441860963800000
O       8.644656975300000     17.542648633999999      8.076685824900000
O       6.819463423800000     17.444304081100000     11.441012031700000
O       7.311864447400000     20.249747772999999     11.591967098000000
O      10.451990650200001     19.255257670799999      7.106988205100000
Si      6.378019615900000     18.937835769700001     11.728701283600000
O      11.029804650699999     17.854657659899999      9.259330590999999
O      15.499351992299999     19.847837449600000      6.831922345200000
Si     11.138144235200000     20.447663579299999     11.163165095700000
Si     11.567421548900001     19.172447874400000      8.366340601399999
O      13.082308683899999     19.039288957299998      7.762882766500000
O      15.349553936100000     17.603653240200000      8.140707648499999
Si     14.511987759100000     18.583011512399999      7.149953131600000
O      11.583255632300000     20.303912323799999      9.576473838700000
O      14.731524284200001     17.304551535300000     11.258050313600000
O      17.721545429799999     21.060530092800001      8.120425872400000
Si     16.483397104800002     21.137662588400001      6.972349152200000
O      20.646981301899999     16.449074815800000     11.120410552499999
O       1.093047098700000     12.414086506200000     13.575380565600000
Si      1.009753503200000     12.185570148900000     15.179609622399999
O       2.363879406000000     12.654999635499999     16.003462035399998
O       3.565824695100000     12.164820754500001     12.582565542499999
Si      0.648317056400000     12.903345168600000     12.072046171500000
O       0.374459849300000     14.512257768900000     12.233107138599999
O       5.213001803900000     10.783676879000000     13.731448890899999
O       5.784853544600000     15.072596517199999     16.444291365100000
O       5.880310209200000     13.615568617299999     14.204217901200000
O       8.201323065200000     11.294843033099999     16.929769985600000
Si      6.235006027200000     12.080819929100000     13.606730395600000
Si      6.687186656100000     14.667118534600000     15.167650099399999
Si      8.420699780800000     12.237834946000000     15.596967328500000
O       7.480055269700000     11.531091345500000     14.486331812400000
O       9.924299475900000     12.180281330200000     15.073829563200000
O       7.990763544900000     13.826018574700001     15.729180589200000
O       6.669537109800000     12.315581865400000     12.085594488400000
O      10.983156057100000     14.026326772599999     12.629189249400000
O      12.460512985799999     11.943659954299999     14.838686123500000
O      14.668067249800000     15.219012787500001     14.573951342699999
Si     11.033687240300001     11.254305358000000     14.312761897400000
Si     13.352766816500001     15.448829704500000     15.546181089799999
O      12.963461004799999     14.102412243600000     16.375945707700001
O      12.166216727900000     15.672422455300000     14.432240667500000
Si     12.700389508800001     12.511646882499999     16.377086045999999
Si     11.612591991300000     15.468017141800001     12.917146054400000
O      10.830680142100000     11.362449556300000     12.707170091800000
Si     15.977972899199999     16.190909702300001     14.471569621300000
O      13.989086823899999     11.739041110000001     17.075291503300001
Si     18.852603581200000     15.374523935799999     14.724824426000000
O      17.257502399300002     15.263520195400000     14.325891706700000
O      19.588727293200002     15.171689251400000     13.260548085100000
O      19.083855056099999     14.304903030200000     15.897031093700001
O      21.216396420300001     12.985226947099999     15.717747627700000
O      19.012046112400000     11.761787355399999     16.774611236500000
Si     19.916063963100001     13.134339677000000     16.673751576600001
O       4.375141018800000     18.981405428599999     15.387230805800000
O       3.309617650200000     18.814270365999999     13.080148397800000
O       0.855361371200000     19.784028504999998     12.859474256400000
Si      4.528740841700000     19.414561627400001     13.869785392600001
O       4.935054394800000     20.949989347599999     13.493626580700001
Si      1.862557597500000     18.738902730400000     12.250382938700000
O       3.076666297800000     20.461718299800001     17.070061641599999
Si      4.362545937900000     19.492726588099998     16.941758240999999
O       1.356727980800000     17.175512149799999     12.331513568200000
O       1.599993224600000     20.977958014300000     14.889464874300000
O       7.076930398200000     16.160589095999999     14.468258052500000
O       7.481600111700000     18.552996972799999     15.700190685400001
O       8.638305924399999     18.196757935499999     13.449306390800000
Si      7.376296447800000     17.736259972300001     14.342072277800000
O       6.052672218400000     18.622548137999999     13.439037068599999
O      10.396001714100001     16.535571431499999     12.723188795400000
Si     10.249615014900000     18.087569426000002     13.125488962900000
Si      7.258240674900000     19.257639130699999     17.153973520200001
O       5.873075433000000     20.160644176300000     17.140612073500002
O      10.793847118100000     19.020456494200001     11.905151636399999
O      13.689861291300000     16.651453382400000     16.626173109900002
Si     12.606659838000001     19.149328544700001     14.491113402100000
O      13.414550716000001     18.613464198100001     13.177218659699999
Si     14.893692936800001     18.354593552400001     12.530003042000001
Si     14.806928809300000     17.975476586700001     16.371707994200001
O      12.131560255600000     20.714833639999998     14.513366556599999
O      16.043899707000001     17.004313572499999     15.895945170699999
O      13.650374265100000     18.944242592199998     15.717702148300001
O      15.463007465100000     19.862003829500001     12.243942845399999
O      15.883658885599999     17.449938342199999     13.436876904900000
O      11.147944676500000     18.367355239300000     14.477801103099999
Si     15.348700038500001     21.472696878200001     12.570898662399999
O      15.876371046799999     19.157893654199999     16.946954616999999
O      12.201716524000000     21.372886256800001     11.943520178400000
Si     19.276957944199999     16.257290371400000     12.025642019799999
Si     21.494539167500001     20.369763461100000     14.380019071600000
O      17.000896541600000     21.321034343299999     15.927512553800000
O      19.243745229900000     16.892157682499999     15.212846296900000
O      17.734907700899999     19.026372234400000     14.833119831499999
O      20.371211168999999     19.115104643399999     14.130484777500000
Si     17.284830317899999     19.742429760099999     16.240638405900000
Si     19.058436484500000     18.236421681400000     14.236956853700001
O      18.763378946700001     17.650723310000000     12.714071924500001
O      21.018243397900001     20.350924804800002     16.072998375000001
O      18.580640958200000     19.629878476700000     17.221765530999999
O       4.068735285100000     13.684172050600001     17.818930251600001
Si      2.786563706500000     12.709667295399999     17.593132213600001
O       3.165533535900000     11.191361473100001     18.112396444800002
O       1.576193748800000     13.449573733999999     18.398255988900001
Si      0.344216576700000     14.473097345199999     18.720839395700001
O       0.335372024300000     14.687170465199999     20.365700944800000
O       0.498999067200000     16.032289104200000     18.146366568000001
O       5.318037264100000     15.942777622300000     18.865150210700001
Si      5.409120717600000     14.563586866500000     17.960937364700001
O       6.592353534300000     13.709184413699999     18.695830706999999
O      11.365618747499999     12.048758676500000     17.289603748499999
O      20.489293572299999     13.736842463400000     18.107891663000000
Si      0.137340476200000     16.061019091799999     21.270641819700000
O       3.990639083300000     20.634451777500001     19.494527646700000
O       0.920529017100000     19.588839375500001     21.802099140199999
O       3.416546069300000     18.985385854800001     21.434892028600000
O       1.539779063300000     18.264281937600000     19.491447163400000
Si      1.885869195000000     18.448145543399999     21.101764623200001
Si      4.699270546300000     19.690848462000002     20.659636570400000
O       4.298785321800000     18.159482758799999     17.873079084400000
O       1.486984274200000     16.958568774400000     21.728301931099999
Si      0.174491465500000     17.496533309600000     18.881997420099999
Si      0.869683755500000     21.225140147499999     21.889491915899999
O       1.384753120700000     21.031958661400001     19.003846932399998
O       5.513180376300000     18.358203481099999     20.186321951000000
Si      5.533111438800000     17.531496697600002     18.772730528600000
O       7.002466501700000     17.971166365199998     18.142643941599999
O       8.517079421800000     20.235479479999999     17.525179656199999
O       5.804514971700000     20.787626436600000     21.232790462299999
O       8.364675617700000     21.333421563500000     21.599231233899999
O      20.853776949499998     18.503321146400001     17.954992655000002
O      20.809305348799999     17.089472472499999     20.248690466500001
Si     20.196853219000001     19.877380891800001     17.339947152099999
O      20.292956084400000     21.118042205500000     18.455521819000001
O      20.821122978999998     15.587694864600000     22.599648888800001
H      20.788698001099998     16.229685294900001     23.317512582799999
H       8.817226450700000      3.588631843300000     22.747534185100001
O      18.066244991700000      8.687811741899999      0.828640555500000
H      18.276812791600001      9.138554453899999      0.003695775200000
H       8.428375512100001     20.384883835299998     21.762843379600000
O      17.021167463600001     12.997644875100001      0.423797685500000
H      16.923525569300001     13.953315367700000      0.339012000500000
H       1.011927216500000     21.425698129600001     24.106947847299999
O       6.064954599400000     17.080996029000001      4.242793852000000
H       6.526066797200000     17.108250643400002      3.396810040500000
H      10.051264761400001      9.045757681500000      9.883053282900001
O      20.618880649000001     16.434590063000002      8.191113251699999
H      21.492621965200001     16.750730038099999      7.935526539500000
H      12.154084625499999     13.864848435700001      4.042519788300000
O       6.468733732300000      7.359860735800000     16.643775130800002
H       5.726051376600000      7.380203940900000     16.020195012399999
H       8.899704698300001      7.030929126000000      3.908629930500000
O      16.122128127400000     11.566271241700001      8.892727323600001
H      16.395643335300001     10.749597502400000      8.449242826500001
H       0.253989586600000      8.684041998900000     20.514213309599999
O      12.847117904399999     12.478516300800001     11.942263668100001
H      12.995082613799999     12.249410780500000     12.876846611500000
H       6.661268324000000     12.775817008300001     18.463266066999999
O      20.065105170100001     10.938804696100000     13.489422102600001
H      20.089577489700002     11.885625120600000     13.676533923499999
H      -0.189677764900000     12.226102097600000      5.679949711100000
