# Supplementary material for: Ground-up generation of periodic slab models of dehydroxylated amorphous silica of varying roughness
Source: Phys Chem Chem Phys. 2025 Jun 26;27(28):15196–203. doi: 10.1039/d5cp01570g (PMC12232287; doi:10.1039/d5cp01570g)
Supplement: CP-027-D5CP01570G-s002 [file CP-027-D5CP01570G-s002.zip › ESI_Structures/Saturated/structure-number_38-alpha_0.05.xyz]

447

O      15.957131733000001      5.794823919500000      0.005169736800000
O      15.123245581000001      8.093490307200000      1.010696793200000
Si     16.177979894200000      6.838263928400000      1.224857229000000
O      14.915313300799999     10.733401264699999      1.359006953800000
O      17.702684720000001      7.525124127500000      1.275223662100000
O      10.165552623500000      4.320762439100000      3.013152667300000
Si      9.137014845600000      1.786060423600000      7.333276039600000
O       8.766814194600000      4.465677876400000      5.248759495300000
O       8.476777781199999      1.901026241000000      5.853184632400000
Si      8.657357192199999      4.588943122000000      3.623652018900000
O       7.797946407600000      3.139204653100000      3.407794518000000
Si      8.459518197000000      1.829946541400000      4.213990168500000
O      10.030830991300000      1.764858005300000      3.721087654900000
O       7.624519221200000      0.461882340400000      3.847622865500000
O       8.412991275200000      5.174776251200000      7.684796229900000
O       9.353602582600001      0.238059092900000      7.892102571600000
Si     11.078680765800000      3.049546395200000      3.604340428300000
O      10.670355225500000      2.314667302000000      7.247096588800000
Si     11.955647991299999      3.104548699300000      6.625771730000000
O      13.424712500200000      2.368461615200000      6.706309330900000
O      11.689984023099999      3.420972631300000      5.063336623700000
O      12.095468563100001      4.407284789900000      7.568880809700000
O      15.676378928300000      0.936925997400000      7.543506734200000
Si     14.448423611400001      1.921257783000000      7.896225630900000
O      20.382592388500001      1.907858214700000      7.837957878200000
O      16.449876783600001      3.281959541900000      6.028266667200000
O      17.916003662100000      5.162324635500000      6.661504632600000
Si     16.760896434399999      4.009694315700000      7.522692618600000
Si     17.873317763599999      4.049122288200000      5.426524576600000
O      19.170213947699999      3.043596177600000      5.707988930000000
Si     19.510644884700000      3.214900514000000      7.353852657700000
O      20.428474210699999      4.546892427200000      7.508131619200000
O      17.641923675899999      4.813499635500000      4.019081686600000
Si      2.158299900900000      9.788594523100000      6.655475227800000
O       2.404619896400000      8.171773628700000      6.917821512900000
O       2.307757994400000     10.304526923099999      5.103015720100000
O       4.831443528800000     10.365361744399999      3.897475630400000
O       0.412085118400000     10.165653388400001      3.202300655900000
O       0.966231062300000      6.131141780300000      7.995040683400000
O       3.079672911200000     10.597257153599999      7.717362674200000
O       0.575964987900000     10.147471614800001      6.830659635500000
Si      8.778348535399999      5.725830581900000      6.260163292000000
Si      6.468909675300000     10.103117116400000      3.778671454600000
O       7.607207670900000      6.795398815300000      5.762899440000000
Si      7.991562839900000      7.464984612200000      4.295394002400000
O       9.364439802900000      8.311073913000000      4.644493083000000
O       6.874081822800000      8.541289104200001      3.804742529700000
O      10.390955165599999      8.614018661999999      7.289024993300000
O       8.139710540299999      6.125144857700000      3.280143115900000
O      10.285773853300000      6.341242953300000      6.124475095600000
Si     10.533825673100001      7.932699886400000      5.772066748900000
O      15.757066010799999      5.457270123400000      7.986081711000000
O      11.798357120400000     10.419199218799999      3.754531374500000
O      14.727766716200000      7.992553074400000      7.301183459800000
O      13.722426594300000      9.848337707100001      5.585493165300000
O      11.930512208000000      8.110708291900000      4.974425719700000
O      13.921602021800000      8.952021934299999      3.172256240300000
Si     15.116471495600001      9.291536609900000      2.140284544900000
Si     12.853553088100000      9.329321108600000      4.360326330500000
Si     14.334583281600001      9.617358395000000      7.088280454500000
O      15.893685704699999      6.223878520500000      2.737418810800000
Si     15.926592911200000      6.937341329800000      7.044800443400000
O      15.615401476600001     10.500862953800000      7.214856434500000
O      15.995171916400000      6.548588926600000      5.453864866500000
O      13.092655722600000     10.049372916599999      8.095124894000000
O      19.158144919500000      9.042815959600000      7.209671491000000
Si     19.083807331599999     10.378269251100001      6.300156300200000
O      19.896169215600001     10.022659788100000      4.943259895300000
O      17.289490547000000      7.446574937500000      7.685564555300000
O      17.965603884099998      7.461149694400000      3.908874879200000
Si     20.260718201900001     10.304935725400000      3.399292271100000
Si     17.973334596800001      8.479501714300000      2.607969078700000
O      16.623544128799999      9.423267768700001      2.778757564000000
O      19.368755038400000      9.279910742700000      2.482689064800000
Si     16.833816945100001      6.276821389900000      4.078404563900000
Si     18.640923213200001      8.032241043899999      8.332776883499999
Si      3.290914875500000      4.372433946600000     11.389738826400000
O       4.455672695500000      5.123033645000000     10.592075616700001
O       3.544128279100000      4.741311441000000     12.970347738299999
O       1.841585940700000      4.686172470600000     10.702519429700001
O       3.308227290700000      2.771539607500000     11.236165451300000
Si      3.161399821700000      3.985028503300000     14.381139138700000
O       2.051987385800000      2.871486674800000     13.892085707700000
O       2.799111898900000      0.431394031500000     12.397439120800000
Si      0.353520632700000      3.983672156000000     10.714907102900000
Si      0.483412382300000      2.896403023000000     13.493703354999999
Si      3.759773135400000      1.266406371600000     11.370933989899999
O       3.546307777200000      0.539631032800000      9.919901009100000
O      21.492293270400001      3.890249798700000     12.313565174100001
O       0.042825657400000      1.402249878300000     13.019764364900000
O       4.316487871600000      3.180607335100000     15.186600821000001
O       0.144678888700000      2.469335517400000     10.091002701700001
O       5.337911992800000      1.336554386800000     11.787437175699999
O      10.136346533499999      0.634058664600000     13.327832612500000
O       6.155304816400000      1.494494905400000     14.271280994900000
Si      6.472989670000000      1.978592552100000     12.717674125400000
O       8.984842863900001      2.992544141900000     14.074498980200000
O       6.694636619300000      3.638924630000000     12.843966720099999
Si      7.727362828500000      4.080400571600000     14.095634229800000
Si      9.341469564200001      2.011716256100000     12.813493425600001
O       7.933880404200000      1.461120461600000     12.157356892599999
O      10.210433215900000      2.851868332700000     11.761361323599999
O       8.019336474399999      4.864003207400000     10.082832339199999
Si      7.548366206600000      4.186093898400000      8.627987317600001
O       5.927113226800000      4.571418902300000      8.470992068299999
O       8.125933775700000      2.674935314100000      8.331157829200000
O       5.502341783300000     21.495715401999998      8.409310801800000
Si     13.848997451400001      2.720466480300000     11.843125413399999
O      13.423907960199999      1.158211861500000     11.484521875600000
O      14.326031495500001      3.667267285900000     10.662187083399999
O      13.406361576100000      1.254974021300000      8.979550506600001
O      12.587428983300001      3.553742957200000     12.528904362100000
O      15.245633678600001      2.410815976300000     12.726726634200000
O      11.486391764600000      4.466176469100000     10.236580632400001
Si     11.217264053599999      4.159490518200000     11.795069125200000
Si     14.965053160300000      4.768294096400000      9.575678838300000
Si     13.658958567199999      0.170670768700000     10.198076693300001
O      15.367139333200001      3.265967024200000      8.520489029000000
O      17.393363979800000      3.598505069600000     11.709460716800001
O      16.737795787900001      1.367598898500000     10.588024390299999
Si     16.695147353399999      2.196009910100000     12.008099496800000
Si     20.773565114000000      1.323192736400000      9.305777486900000
O      17.730566279900000      1.337471861400000     12.973561607000001
O      19.343835804400001      0.995352703100000     10.069888584799999
Si     17.874046584999999      0.359831874200000      9.985599094099999
O      20.932498498400001      5.090912151700000      9.987868166400000
Si     17.097192469599999      5.194148372200000     11.826799836799999
O      18.082364598700000      3.229910171900000      8.261757179600000
Si     21.156766909100000      0.001698254100000     13.718456584400000
Si      3.404361415800000     10.326193965900000     14.384212438900001
O       2.438050111800000     10.268645761900000     10.352478324600000
O       4.936120493200000      9.728456926600000     13.923699955700000
O       1.586862277000000      8.084596015000001      9.435179229499999
Si      1.041596719200000      9.500415495000000     10.037113421600001
Si      5.055161009600000      5.807043649800000      9.243155137400000
O       0.064795202300000      9.201319692100000     11.317287753600000
O       3.731491985700000      6.494705954100000      8.524703569700000
Si      2.227871574400000      7.187857938800000      8.230819088700001
O      10.529158450600001      5.456222724300000     12.537190827700000
O       8.320691693500001      5.578850280300000     14.007477656500001
O       7.780426524200000      9.530157222400000     13.232568119000000
O       9.714996667399999      7.881865530000000     13.640546740900000
Si      9.414588255200000      9.505585092700001     13.299429942800000
O       8.287862246000000      6.829543678300000     11.717291403100001
O       8.852552949000000      7.468629663000000      9.259509950200000
Si      6.343362450900000     10.407134346599999     13.229038839599999
O       6.279389988300000      6.832260214900000      9.741416894200000
Si     10.374356333500000      7.883260602900000      8.788957329000000
Si      9.268300368500000      6.447811100800000     12.957254939100000
Si      7.858099382400000      6.532337594800000     10.172875597899999
O      10.516102478900001      9.805938212499999     12.117254720000000
Si     12.095336520000000      5.243906785300000      8.942914335499999
O      13.628408623300000      5.684408493100000      9.312330199200000
O      13.297739397899999      9.709322799300001     11.564052650900001
Si     11.698608214100000      9.800211824700000     10.998124563599999
Si     14.781945588199999     10.417915747400000     11.442288550400001
O      11.204491296100000      6.515884137100000      8.628547392400000
O      11.215862261700000      8.655175054200001      9.937897426299999
O       0.032241862300000     10.501054428700000      9.232106517300000
O      16.097557847800001      5.534175452500000     10.598824050199999
O      18.151782451700001      8.740596041100000      9.726318861799999
Si     17.679842509499998      9.783399937300000     10.867534468200001
Si     20.931934683600002      5.753690016500000      8.472722855300001
O      16.165063869800001      9.466376884300001     11.529738279000000
O      16.687774204600000      5.588461709600000     13.458843520100000
O      18.699857645000002      5.774867591500000     12.156691776500001
O      18.919620973600001      9.786672397200000     11.946769212300000
Si     20.506037107000001     10.112849288700000     12.158688922700000
Si     18.369074562200002      5.629003594100000     13.834400338800000
O      20.926055599100000      9.629173307400000     13.652467055700001
O      19.842464798700000      6.952536661000000      8.549915552300000
O      21.297571153000000      8.033752262600000     15.651274316400000
O       5.456887310500000      0.393929447200000     19.191455373699998
O       5.840508419500000      1.706228559800000     16.872582697399999
O       6.875619759100000      3.786753804200000     15.479755808700000
Si      5.770347992100000      2.542356279700000     15.490100943700000
Si      6.550834701200000      0.862996297700000     18.061549417100000
O      21.246087681199999      3.339623825300000     14.851143848500000
O      18.726236655600001      4.205329768000000     14.635168110500000
Si     19.720113817600001      0.614888931100000     16.343423243200000
Si     19.936821270900001      3.769064412300000     15.667198675400000
O      19.607734443100000      2.275282900700000     16.482464768400000
O      20.948644837700002      0.241805815300000     15.317313053900000
O      20.375129427099999      5.248208378200000     16.340774335100001
O       1.955634899800000      9.522750082200000     14.830622587800001
Si      0.304159644500000      9.497572556300000     14.991804982600000
Si     20.124334973100002      6.883480498100000     15.985368062199999
O      19.092271921900000      6.818608563900000     14.677315246099999
O      19.379760862000001      7.401634596400000     17.354305342800000
Si     14.234625908500000     12.146420135100000      1.591391582400000
O      14.686884411799999     13.408716370200001      0.550971840900000
O       2.742081095100000     11.798885980900000      3.086977930400000
O       0.495881853700000     12.460818928800000      4.454073026000000
Si      4.194287089900000     11.914688932700001      3.888309649300000
Si      1.458665510500000     11.185988459300001      3.990283716800000
O       3.815131450100000     12.631960003300000      5.311326756700000
O       4.275114523500000     15.296715278500001      5.596151500000000
Si      4.302847959900000     13.795879156000000      6.328115274800000
O       3.257319679100000     14.073897108700001      7.512518426700000
O       5.441813448200000     12.888266871800001      3.321577151200000
O       5.763512370000000     13.342744604000000      6.834363995200000
O       8.090590820899999     13.536134910900000      3.672645015200000
Si      9.668502277500000     13.563917032799999      4.196798999100000
Si      7.001293660900000     12.349928574500000      3.561508881500000
O       8.206579074100000     12.344760752499999      7.522986529300000
Si      9.785896012600000     12.591270373300000      7.197182054500000
O       9.863695121799999     12.804272728799999      5.593493854500000
O      10.272902229000000     15.069205390500001      4.345012909000000
O       7.097620523800000     11.252480561600001      4.891679636900000
O       7.558796209000000     14.925472928300000      7.797767535800000
Si      6.987538786700000     13.373900536800001      7.909122730800000
O       7.110123056500000     11.007772618400001      2.469094192600000
O      10.195826004300001     13.928051211400000      8.011575274800000
O      10.463659396100001     12.694847484400000      3.061574004200000
Si     14.588904200700000     14.540833862700000      1.803179247300000
O      12.629830463399999     11.979408391300000      1.758218055800000
O      10.848535965200000     11.444229292999999      7.635866326700000
O      14.763663913500000     13.115192324000001      2.957894754200000
O      12.749623726499999     12.791579695599999      4.331788499200000
Si     11.909077464699999     11.966085347400000      3.252890835400000
Si     14.251334789200000     13.310605847500000      4.818103727600000
O      13.642043815999999     13.768207169800000      6.378775163500000
O      15.325126728700001     12.202246892800000      5.340352028000000
O      14.794623082399999     14.863030271700000      4.614631430500000
O      13.090591680999999     15.174852032800001      1.737867856900000
Si     15.788713389200000     15.893903166699999      3.919490671800000
O      15.697321586399999     15.634076997299999      2.226639337600000
O      21.318526826999999     15.201626471899999      7.037890635600000
O      17.662842245200000     10.982689527800000      5.945441694400000
O      17.307778112400001     15.578080379399999      4.319513221100000
Si     20.646319267900001     13.149828375600000      3.711843213200000
Si     20.254180321400000     16.382420562699998      6.637907876800000
O      17.347183144399999     13.489865643400000      6.054592983200000
O      18.828807145100001     15.680572658399999      6.374219006600000
O      19.527221314799998     13.927488275300000      4.564400080200000
Si     18.213174250600002     14.562579203800000      5.329246367000000
O      19.895717407100001     11.848161373500000      2.988722682200000
Si     16.462342322000001     11.981489222300000      6.524646650600000
O      19.846875727299999     11.477853910000000      7.261161740900000
Si     21.361044302600000     11.239362782200001      7.794495537900000
Si      4.400217623300000     16.748110624999999      6.307173477700000
O       3.209461255600000     19.809220092600000      6.055100133400000
O       4.666596040500000     17.797258724399999      5.038047364100000
Si      4.726239175900000     19.371610798599999      5.524526646300000
O       3.112417679800000     17.408330322899999      7.161891099900000
Si      2.780224472500000     18.996665774699999      7.461134047300000
O       5.651779235000000     19.278176501200001      6.890224507100000
O       5.498846001800000     20.371214008399999      4.479626493600000
O       5.643744540700000     16.691271863899999      7.370343118200000
O       7.255292385100000     21.164453650300000      6.357146190600000
Si      7.252302274400000     16.487370619200000      7.519150899200000
Si      9.985652857300000     20.237176535900002      7.849902265800000
O       9.378257884000000     19.377106559500000      6.637184374400000
O      10.052554525800000     17.661692054200000      4.707937866200000
O       7.957346429200000     19.339742986099999      4.498786494500000
Si      6.508460955600000     20.447471435000001      7.625493897300000
O       7.931907650400000     17.172785103100001      6.194180355000000
Si      8.808525697900000     18.364109929300000      5.516664328000000
Si      7.108540873000000     20.717724864400001      4.757577808100000
O      10.576919219800001     16.210412877300001      6.796706538900000
O      11.600006073399999     20.207237083399999      7.670450083300000
Si     13.800175507600001     17.370932128300002      5.429380069000000
O      14.979481186899999     17.343548543400001      4.251083772600000
O      14.141311652200001     20.664894168099998      7.374614885300000
Si     13.023326919700001     19.585802580300001      7.306782649700000
O      12.500878923300000     16.467221703600000      4.972030112200000
O      13.077974414000000     18.795520906099998      5.885452788600000
Si     15.227542149400000     17.788069884900001      8.071855079800001
O      14.634261512400000     16.972265475699999      6.783980764300000
Si     10.880270762300000     16.314351418699999      5.202131269900000
O      16.022290851499999     19.185449194099998      7.887394191700000
Si      3.437271874300000     12.613664328500001     12.586395105999999
O       1.486135767900000     14.840551479700000     14.215457884699999
Si      3.359476185300000     11.114482377400000      9.258176899900000
O       3.737740963200000     15.173534540300000      9.900428028800000
O       1.250575135500000     14.761306254300001      9.196962465800000
Si      2.774076283900000     14.157970581400001      9.049568018500000
O       2.764599892300000     12.620816071700000      9.498272125200000
O       2.054252310100000     13.302911724900000     12.094002108100000
Si      1.420262965400000     14.690601543900000     12.612367500400000
O       3.977303564200000     13.379043027300000     13.938894378400001
O       2.969283509000000     11.100478451000001     13.020593701099999
O       4.451079126200000     12.741656288100000     11.397699861300000
O       2.283975949300000     15.928728357600001     11.984181288000000
O       4.917690548300000     15.280088028200000     12.285291538299999
Si      3.800419093100000     15.944628522400000     11.323616666100000
O       4.912784320600000     11.039053652300000      9.598330460100000
O       0.491605799800000     12.731728457999999      7.778441303700000
Si     21.493520805599999     14.192404933700001      8.294730818400000
O       6.633002768300000     11.687642463200000     14.182808102999999
O       6.475500278100000     12.911802329800000      9.339976849699999
Si      5.827520604600000     12.149392815000001     10.671593699800001
Si      6.448602775600000     14.710406091799999     12.444514872199999
O       6.812781670300000     13.415993020000000     11.646792939999999
O       6.773195876500000     14.434268714800000     14.040801248199999
O       7.389305134300000     16.036290639699999     12.089022616499999
O       6.279663383500000     10.876657108400000     11.698101938400001
O      10.331274338700000     16.039025876299998      9.515613117399999
Si     10.042021256800000     12.340958629999999     14.680396091700000
O       9.816845263199999     10.776002480700001     14.305523405000001
Si     10.920367337100000     15.347051105400000      8.137693051499999
O      13.070079082399999     12.685909105100000      8.641411430500000
O      14.992801267999999     14.566640832199999      8.567518017099999
Si     12.212281776199999     11.334681283300000      8.564046480300000
O      12.515778123400001     15.232764588600000      8.289905815499999
O      13.526068448900000     13.738885163699999     12.627771350800000
Si     15.084147908700000     13.341802589400000     12.351576646800000
Si     12.053617571200000     14.322663948700001     13.022952230200000
O      11.644916110700001     15.099933852500000     11.639385258300001
O      12.241497209400000     15.503049048799999     14.162166830100000
O      11.670529822400001     11.167295287000000     10.128649288000000
O      15.055231330600000     11.697676228200001     12.499924375200001
O      14.899900770300000     11.122810259200000      9.945718791099999
O      15.782466898899999     13.493587217000000     10.706937521300000
O      10.905968001700000     13.254694904600001     13.556128674500000
O      16.036826803600000     14.258150361500000     13.307845733700001
Si     15.958358067000001     15.153183255800000      9.724688969100001
O      15.225613780000000     15.864297140000000     11.033545733000000
Si     13.611518816300000     14.046606949799999      7.906457696900000
O      21.354574633999999     14.460697267200000     12.230225979700000
Si     16.208930980000002     12.089378832700000      9.659192235400001
Si     16.478753354500000     15.640936581000000     14.177073630800001
O      16.468646798399998     12.539703155800000      8.172398086599999
Si     19.110447883199999     14.798274127499999     10.184882362400000
O      20.722048674000000     11.724950854599999     11.878786970800000
O      17.597235326300002     14.930831213999999      9.669594179800001
O      20.103005255700001     14.049912082800001      9.131549140200001
O      20.087042030500001     12.904182428500000     14.033767080400001
Si     20.308125961900000     13.214398877800001     12.422130901299999
O      19.054091292900001     13.869959601400000     11.574663519100000
O      17.520407489800000     11.321470210199999     10.275526511900001
Si      2.078635239900000     20.458745310200001     12.258847626400000
O       4.260849291300000     17.507052171100000     11.116879685700001
Si      0.637520195300000     19.903417943000001      9.453452304800001
O       3.236446370900000     19.366612772600000     12.672016507600000
Si      4.570699934400000     18.910254902399998     11.833080152899999
O       1.624792853000000     20.135765049500002     10.744057462700001
O       0.820537492600000     20.427989901800000     13.323287124000000
O       3.709168556400000     19.557746460499999      8.679669552400000
O       5.071530832100000     20.028186322700002     10.775039327500000
Si      4.436739527800000     20.766541638300001      9.430360292200000
O       1.307079019200000     19.386718861399999      8.035878920800000
O       5.816302985000000     18.771841735500001     12.924533494500000
Si      8.231285817600000     18.674978746899999      9.526797413700001
O       8.038322308000000     18.441105964799998     11.150794908000000
O       9.905257433299999     16.866947492500000     12.097002283400000
O       7.881977803100000     17.274553154100001      8.815081920700001
O      10.313963738300000     19.550395419699999     14.288848109200000
O       8.246321082800000     17.871450353299998     13.926506365800000
O       9.710995523599999     19.349002384599999      9.235086039000000
Si      9.371120508500001     20.907976553699999     14.021868636500001
Si      8.366862560900000     17.247957750200001     12.207534483400000
O       8.040908772100000     20.394597636099999     13.146635644900000
Si      7.043308081700000     19.255135112400001     13.768270505700000
O       7.266930981200000     19.804040693600001      8.891097405600000
Si     10.983740106600001     16.411746551800000     10.945514765600000
O      15.481277283900001     16.816434008700000     13.341104901600000
Si     13.074354929100000     18.734574213799998     10.332412384400000
O      14.201905903500000     18.323308190599999     11.394001319599999
O      13.554206846200000     18.420315852700000      8.677386875800000
Si     15.384947091600001     17.268896836700002     11.815150375400000
O      12.682657391599999     20.322959905000001     10.404931734100000
O      11.846249938300000     17.756130722300000     10.667866790500000
O      15.091382000299999     20.972247476500002      9.814492754500000
Si     15.710304967100001     20.827043316099999      8.225872902500001
O      16.060367991200000     16.818307977300002      8.960936531900000
O       0.002585860200000     21.377544138400001      9.166810826000001
Si     19.988195431299999     17.654505548600000      9.461119756600000
O      17.435780903700000     21.106659749300000      8.681308125199999
O      16.697668248199999     18.166223338300000     11.448704478600000
O      18.656069376400001     18.587930776499999      9.808893360800001
O      17.909477149499999     20.598515762700000     11.332973347499999
O      21.200498344800000     18.661666792999998      9.919353395800000
Si     19.022935159900001     17.690907739499998     13.997672026200000
O      19.692888265899999     21.027484922900001     13.162123423100001
O      19.124940104800000     18.378113763599998     12.487780176899999
O      17.041596708400000     20.453662741700001     13.783444776900000
Si     18.109754253700000     18.825884181199999     11.293481077699999
O      17.898917101599999     16.554585059099999     13.918319711300001
O      19.816973139400002     16.298615573300001     10.358533942299999
Si     18.139333306000001     21.293077760799999     12.891625670100000
O      20.055576129799999     17.411389929999999      7.895087229500000
Si      4.032861675400000     13.027257741000000     15.527615635300000
O       3.645847580900000     11.407922995100000     15.615774719999999
O       2.811952490800000     13.932929611700001     16.259061661299999
Si      1.337035026700000     14.551481170300001     15.781324113300000
O       0.105217270800000     13.485758533700000     16.095470895100000
O       0.875611142500000     16.089963625300001     16.343362268100002
O       5.624629056300000     13.229980437800000     16.006151018200001
Si      6.943976107700000     13.076409886400000     14.907423904200000
O       8.612827921599999     12.981419498999999     15.199095490900000
Si     14.618739013200001     13.458218675299999     16.958834800799998
Si     12.264749954099999     13.293203017300000     16.475738237000002
O      13.717019574100000     13.503058606600000     15.524444607800000
O      11.558722844500000     14.794757548300000     16.602578178200002
O      11.119205099700000     12.291080076700000     15.970348983499999
O      14.777206455300000     14.936873721600000     17.675082104700000
O      13.251996912299999     12.761568014100000     17.770398858800000
O      15.615203017400001     15.980121172300001     15.545488919500000
Si     11.945908452399999     16.078726484200001     15.640707639600000
O      21.204217511700001     10.915049372500000     15.744393265899999
O      16.096391894100002     12.721346471200000     16.720612213999999
O      18.950247776400001     12.373233053100000     16.269188433899998
Si     20.518146808699999     12.386410923100000     15.509729922900000
O      17.667414718700002     14.598448360600001     15.301536938100000
Si     17.628758644099999     13.259480705700000     16.510770168800001
Si     18.345216340600000     15.572704571899999     16.684596078900000
O      17.909306255200001     14.378543790100000     17.764404175100001
O      19.927518997500002     15.711002803200000     16.728998085299999
Si      9.639625923200001     18.288268534000000     15.103309535399999
O       6.636273749600000     19.670331764600000     15.288225260800001
Si      7.841392659900000     20.223582990800001     16.307810784200001
O       7.197904748900000     20.890365193499999     17.597300737800001
O       8.761585862500000     21.333867541299998     15.502652149299999
O       8.831277214900000     18.858290498500001     16.417261159199999
O      10.660310322600001     17.135588124600002     15.477853085700000
Si     14.766982780299999     16.372231035599999     16.824977024500001
O      13.234891156400000     16.799087043600000     16.353865758900000
O      15.492569823300000     17.584993472400001     17.725358826899999
O      20.484523862100001     17.151179251799999     14.593787226800000
O      16.499287362299999     19.487876388000000     16.256140361600000
O      20.358595389100000     19.218222103300000     19.509906241700001
Si     19.797452393200000     19.372474103700000     17.973277672799998
Si     20.945115842400000     16.905910841099999     16.167844484400000
O      18.268155940200000      0.046619544000000     15.798209113900000
O      18.738369213100000     18.945211890300001     15.031695436400000
O      20.640757253000000     18.284375632100001     17.014354769600001
Si     16.940856846799999     18.297739112399999     17.311494441400001
O      18.184973621800001     18.948101950700000     18.165711254100000
O      17.690044043299999     16.999651983900002     16.643903682900000
Si     17.651079228600000     20.128398979200000     15.280302353300000
O      19.981494537200000     20.964512489299999     17.546799282100000
O       7.749338099600000      1.839973255800000     18.610480201000001
H       8.316576316900001      1.462134688700000     19.292394027000000
H      21.281656918700001     19.464026460500001     19.639011294800000
O       2.611340295400000      5.088482328500000     15.459807817000000
H       2.039619258300000      5.772977707200000     15.092680320300000
H      16.509189998299998      5.005249842500000      0.001032129900000
O      12.342072893799999      2.727513755600000      2.631496864100000
H      12.136078090700000      2.523934406800000      1.712362598800000
H      19.382402785200000      8.356936387799999     17.484966770500002
O      20.848419217699998     17.302101160700001      5.426411684900000
H      21.093692008800002     16.831333820099999      4.621519703700000
H       4.921195510200000      1.105372769800000     19.561083735299999
O      21.176293213899999     14.250766360400000      2.607460716200000
H       0.432281042600000     13.951367879799999      2.087355394900000
H      12.956685792400000     16.009685276399999      2.202797243700000
