# Supplementary material for: Ground-up generation of periodic slab models of dehydroxylated amorphous silica of varying roughness
Source: Phys Chem Chem Phys. 2025 Jun 26;27(28):15196–203. doi: 10.1039/d5cp01570g (PMC12232287; doi:10.1039/d5cp01570g)
Supplement: CP-027-D5CP01570G-s002 [file CP-027-D5CP01570G-s002.zip › ESI_Structures/Saturated/structure-number_39-alpha_0.02.xyz]

462

O       9.150050671700001      4.845025482400000      5.164967378700000
Si      4.646548542400000      8.399381556300000      2.101009179700000
O       4.133399239200000      9.420928708900000      0.918689174000000
Si      3.682264883500000      8.653601994800001      5.090400818000000
O       4.021588869200000      8.901301851800000      3.525445209100000
O       6.306981089500000      8.358840143900000      2.158533894100000
O       8.574883845300000      9.506249341200000      3.189777161500000
Si      7.377087479500000      8.361128415900000      3.357941929900000
O       8.093831466199999      6.889006622400000      3.604699526800000
O       6.598375792400000      8.794526861200000      4.728341581700000
Si      8.600974912700000      6.418881410800000      5.105978124700000
Si      8.996027449700000     10.500558941600000      4.408161435000000
O       9.027930616100001      0.775293198000000      8.563510771100001
O       9.154605892299999      3.473079521100000      9.548520409300000
Si      8.810268211400000      5.061944918300000      9.257962751199999
Si      9.773832870700000      2.233299329900000      8.612655335099999
O       8.691355229699999      5.083954036200000      7.627053983600000
O       9.840606912500000      2.821866544300000      7.059705832300000
Si      9.821056248400000      4.417145224200000      6.620954698500000
O      13.052533541200001      3.549565412800000      8.177467750700000
Si     12.497148913400000      3.021593035100000      9.624490246300001
O      11.249702790600001      2.021692291100000      9.283659365400000
O      13.615808674700000      2.141605725900000     10.382715904399999
O      12.127250653899999      4.281733994700000     10.607523273200000
Si     15.226402915000000      2.125518437300000     10.605749524300000
Si     12.873981646500001      4.932106463900000      7.321747725100000
O      15.408652254400000      5.066991095600000      9.829408209800000
O      15.638751429699999      0.598157032700000     10.880397303700001
O      11.351665208400000      5.005132401200000      6.750223015400000
O      15.592629510500000      3.183390006900000     11.829496317000000
O      15.932658755600000      2.608273784100000      9.202679541800000
O      14.012239326100000      5.102516267400000      6.153502089300000
Si     11.586457068400000      4.627768068200000     12.110682251700000
O      16.333881976200001      4.647077950500000      7.370939558700000
Si     16.447784909100001      4.146622135400000      8.908391391900000
O      18.007504273100000      4.151683909400000      9.346215604599999
Si     18.961313369999999      4.084456879100000     10.693531394900001
O      19.520771061900000      2.569870513000000     11.023582311500000
O      20.095287507900000      5.201316504100000     10.439987599400000
O      20.961959804199999      0.267241492100000     11.999469529200001
O       4.622555060200000      7.406296419800000      5.698854993900000
O       1.171942485800000      9.481077981900000      8.885957734400000
Si      2.596800946700000      9.869581281000000      9.642645743599999
O       2.775483177100000      8.824312068899999     10.863757545800000
O       3.830725885300000      9.773820894800000      8.616948903700001
Si      4.888553252500000     10.083406415700001      7.420897666500000
O       4.061789480400000      9.999435580700000      5.999194052200000
O       1.123401827300000      6.915300319800000     11.804728179400000
O       9.924115174300001      7.257826077100000      5.590371300100000
O       7.449503139600000      5.358099653100000     10.119580141800000
O       5.259052866500000      5.853925921500000     11.631606931500000
O       8.756004222200000      9.710296648100000      5.838726285400000
O       9.214987310900000      8.881111178999999      8.441366323500000
Si      6.905996311600000      5.694176437100000     11.588704687900000
Si      6.181507357700000      7.888608679100000      6.032627890800000
O       6.050522943100000      8.891785708500000      7.346458048600000
O       9.712617349300000      8.309772210600000     11.106729221500000
O       7.284399297600000      6.694723504500000      6.112829424000000
Si      9.162556300100000     10.140703949800001      7.380610731500000
Si     10.059180937900001      7.963387173500000      9.513106488300000
O       9.815510221700000      6.344667450900000      9.454073223600000
Si     10.791449980399999      7.727461481000000     12.229080309100000
O      10.906576472399999      6.108401192400000     12.059910586499999
Si     15.606844236900001      5.524799430800000      6.190684000800000
O      13.269148413100000      6.106443451200000      8.400958142600000
Si     14.490825368099999      6.358184559100000      9.449977535700000
O      15.577760339699999      7.447651410900000      8.956894068600000
O      12.169097150400001      8.591279166000000     11.888562772200000
O      11.671384700400001      8.292188228700001      9.318885740800001
O      13.777447025000001      7.149446524900000     10.690232103900000
O      13.859927302099999      9.754030695399999      9.869829223000000
Si     12.899560847100000      8.522969767099999     10.402427745200001
O      15.239203978400001      9.611577655700000      7.533776598900000
Si     16.078518819700001      8.210133246000000      7.643073309700000
Si     14.423533041000001     10.598416877500000      8.552325038999999
Si     21.265972178900000      9.011065638100000      9.650351059800000
O      15.905399582599999      7.147604607100000      6.414752597100000
O      17.572869726099999     10.513557679800000      9.953168330700001
Si     18.333397686600001      9.179895838200000      9.348761116200000
O      19.870752416700000      9.448308538899999      8.860913281100000
O      21.119448255599998      7.505653116200000     10.058745521600001
Si     21.084968217499998      6.247498171400000     11.406298345200000
O      18.225971951100000      8.103878347600000     10.596149339100000
O      17.622817228799999      8.642276901100001      7.987273073400000
O      21.273912347700001     10.157440389500000     10.876356255199999
Si      3.115494699200000      3.619864631200000     14.345567977500000
O       3.680438424500000      4.970044043800000     13.679003742900001
O       2.714258758400000      3.847787714800000     15.905739225300000
O       1.777284708400000      3.217095840500000     13.515722475400000
O       4.267486242100000      2.494807429900000     14.097877991200001
Si      2.870515643900000      3.304534117200000     17.439325868800001
O       1.538476092600000      2.864102518000000     18.132350677900000
Si      0.255754552700000      3.817732928800000     13.457834130600000
Si      4.919270687700000      1.094256071900000     14.578690578500000
O       4.237543047600000      2.249401805300000     17.351409287599999
O       3.754929497200000      4.345201355000000     18.527776400099999
O       3.616418510900000      0.331585606000000     15.282016432200001
O      21.435302709100000      1.016671261200000     18.407400176700001
O       1.163347018400000      0.154125312700000     16.199941809999999
O       0.031929786600000      4.898690453000000     12.350441002100000
Si      5.074868341800000      3.340719127400000     18.337595914100000
O       7.005196339800000      0.601570095700000     18.105735571800000
O       6.432781315300000      1.505591856200000     15.140866692399999
Si      8.016118133899999      1.835854404000000     15.316588283900000
O       6.274134980300000      4.242746828000000     17.668503452100001
O       9.056573865000001      2.013095567500000     14.059703722500000
O       8.177467195600000      3.229623424400000     16.152852316899999
Si      7.873036182300000      3.946329983000000     17.565845886799998
O       7.291970201200000      4.686330276600000     12.940087055999999
O       8.664507052699999      5.397727433800000     17.583722137799999
O       8.751821620999999      0.616862949600000     16.160475143100001
O       8.270010755400000      2.915425277200000     18.806433956199999
Si     10.651694741100000      2.277452274300000     13.813199609900000
O      10.674700686300000      3.329751167800000     12.533199057499999
O      14.010327357800000      2.927609958300000     14.641205227900000
Si     12.801322311100000      4.007728765700000     14.756540884100000
O      11.501260684900000      0.912214879900000     13.724185846999999
Si     14.691344130999999      1.576296183600000     15.185579827200000
O      11.393541341900001      3.207139128500000     15.024254810700000
Si     15.556431138800001      2.984913371600000     17.682786916100000
O      14.297985087600001      3.943871536800000     18.108699815300000
O      12.730220754799999      4.758541969300000     13.304594997800001
O      13.169324595400001      5.055660139300000     15.957072302300000
O      15.015473815900000      1.730657879300000     16.782028255600000
O      15.891888598800000      1.204217730200000     14.259920545300000
O      21.411361192000001      4.493951565100000     14.937187370200000
O      16.764482678400000      3.756570190700000     14.134315675800000
Si     16.474001137999998      4.285910620200000     12.597603793199999
O      17.958044469600001      1.341131121200000     15.516926711800000
Si     17.358595780200002      4.365198150000000     15.484455532000000
O      20.789806936300000      2.514812181000000     13.298709484400000
O      18.492365037199999      1.244468536200000     17.922604406200001
O      20.601502533500000      4.562449880200000     17.453587504700000
O      18.573418009099999      1.083394140200000     12.975156938200000
O      16.559884851700001      3.908306831800000     16.779909250900001
Si     17.434202841400001      0.482439481100000     14.006955869500000
O      18.904184371800000      4.118515039800000     15.588058664700000
Si     18.439723801800000      0.154097910600000     16.569249887700000
O      20.856193951300000      2.236624930100000     16.142291884900001
Si     20.463516020899998      3.786777962300000     16.041756284700000
Si     21.293004854100001      0.794420039100000     16.790536227499999
Si     19.950440120100001      1.570026318500000     12.297940347700001
O      17.895617517800002      4.557427959100000     11.898971685299999
O       1.491095683600000      9.059812113700000     13.231740141000000
Si      4.502595121700000      6.197730684500000     13.087068599200000
O       3.505967848100000      7.443906456900000     12.904919205300001
Si      2.194989769200000      8.010198398300000     12.144844733599999
O       8.688557825400000     10.854060860200001     17.711573804200000
O       8.000084391200000     10.485504160400000     15.418001235000000
O      10.391508570599999      9.392425788600001     16.072266247799998
Si      8.835816045100000      9.574297197000000     16.602413558500000
O       8.134509651000000      6.239265343200000     15.123950083400000
Si      8.873240000799999      6.598757595500000     16.512419640099999
Si      7.245319772400000      6.161223363800000     13.817528400600001
O      10.406572848800000      8.076199025499999     13.766613742700001
O       8.323023201900000      8.080447017099999     17.033566059399998
O      10.476281423100000      6.774032548700000     16.139792494600002
O       5.688813260000000      6.559351632200000     14.191345409200000
O       7.622052871100000      7.038277066600000     12.392440963100000
O       6.953830292400000     10.805793610300000     12.542730071599999
Si     13.797266152700001      5.353484311700000     17.423844722300000
O      12.730804487400000      6.144336613200000     18.375113265300001
O      12.614142325000000      8.109711904499999     15.266682811200001
Si     13.868386927900000      9.117598789500001     15.008549222099999
O      15.062304864300000      8.046100493799999     14.450824090299999
O      15.122330030900001      6.335213507300000     17.395143551400000
O      13.585326473000000     10.182890445100000     13.827783427600000
O      13.955684706000000     10.059399439000000     16.373515176200002
Si     10.992619790699999      8.090657243900001     15.277061223500001
O      15.664600331700001      5.730568132400000     12.996334499000000
Si     16.151654695500000      6.981468035000000     13.911408976900001
O      21.144713345300001     10.359478651700000     17.256056078699999
O      19.893912372300001      6.981731729000000     12.365026836300000
O      17.398043897000001      7.639882760600000     13.153494533300000
O      20.057755842399999      7.915987367500000     17.440697740600001
O      16.322394068700000      8.521880148199999     16.612110826199999
O      16.921490764200001      6.186004928900000     15.423354447800000
Si     16.944411413000001     10.002773648800000     16.366685989000000
O      19.120513120199998      9.475028809699999     12.668699767900000
Si     19.758394341300001     10.293774119100000     13.877796140399999
O      18.519926705400000      9.941146743099999     16.705059488000000
O      20.290704521399999      9.270635295900000     15.016409989300000
Si     16.519135433500001      6.976744912100000     16.987805911700001
O      17.704828692800000      6.858539469800000     18.073369928599998
Si     20.015698444600002      9.340109804100001     16.653311660300002
Si     19.164375537800002      7.341604815100000     18.715404001800000
Si     18.658509164300000      7.975012925900000     12.158278523000000
O      16.531913335300001     10.525287162200000     14.866484189900000
O       1.830829145600000      1.728330869700000     20.382382247399999
Si      0.545285623300000      2.172069361200000     19.415031442000000
Si      2.275951611600000      1.027984407500000     21.746379428200001
O       3.785193143400000      1.522176561800000     22.311991996300002
O       1.046236427500000      1.217051056600000     22.862042686700001
O      21.311927730499999      3.673174854600000     19.795116186000001
O       5.780253032900000      2.473758767200000     19.557490953599999
Si      7.218247387800000      1.712987928200000     19.287485960900000
O       7.712803196800000      0.870986825800000     20.606581079900000
Si     21.028528505400001      1.640935494500000     22.515698915400002
O      18.746334828199998      3.588549244900000     19.189399991199998
O      20.625525621800001      3.086637387300000     23.128104713199999
O      16.357370239800002      2.469446989600000     18.988355337000002
O      20.880386281200000      1.412140882500000     20.760875891400001
O      18.184242949300000      1.299136105400000     20.524445682100001
Si     17.982842036200001      2.139055203800000     19.087347211000001
Si     19.417747417000001      0.423911308100000     21.050075264899998
Si     20.120680593800000      4.438018876000000     18.998742994000001
O      19.729939769700000      0.592672778900000     22.710413496699999
Si     19.433646052400000     10.162929498800001     20.134636093400001
O      21.070487756300000     10.378531627699999     20.598108281700000
O      19.821379622300000      6.040495447000000     19.415769028300002
O      19.044751465299999      8.623103993399999     19.761472264100000
O      18.977272950900002     10.958029457900000     21.616819150700000
O      10.542823496200000     11.207910745700000      4.424193282500000
O       8.264959567500000     12.038780618100001      4.260096369100000
Si      9.792954387300000     12.748374082700000      4.520265884800000
O      10.423596437900001     13.719907462700000      3.381740161100000
Si     11.160128861800001     15.174376520299999      3.414451466100000
O      12.617243478900001     15.131634924400000      4.221822786300000
O      11.468022093100000     15.779811902900001      1.938383859700000
O      10.183460223699999     16.207030923200001      4.278388061900000
Si     10.763357980900000     16.835664808000001      5.688897980600000
O      13.480305648900000     16.318864350999998      0.364706344800000
Si     12.588813684100000     16.958475477600000      1.575548767000000
Si     13.327563639099999     16.628799444100000      4.450561266200000
O      13.469096727900000     17.273506818100000      2.949905121900000
O      12.231845666800000     17.518893133199999      5.348573048200000
O      14.744173668600000     16.511553498400001      5.196081014400000
O       2.625174783500000     11.392020948300001     10.306702813199999
Si      3.097420100900000     12.132881562100000     11.668670244099999
O       2.873514698900000     13.731526233100000     11.678718417700001
O       0.841114606300000     15.164804934199999     12.282587332400000
O       4.647356303700000     11.885771433700000     12.008619912500000
O      10.663434189800000     10.737926376600001      7.209803598100000
O       9.736623624200000     13.480913080500001      5.958403691700000
O       5.590087898700000     11.543202044899999      7.672341367000000
Si      6.932565375000000     12.177142320600000      8.376715145100000
O       6.984533468000000     11.678655816699999      9.922672628999999
O       6.986461306500000     13.820140853200000      8.253005666000000
O       8.217014657000000     11.394770418000000      7.744744959600000
Si      7.721210491600000     11.749325393299999     11.358912791900000
O       9.285581346900001     11.465128670700000     11.302958820400001
O       9.427970651500001     14.532727179500000      8.461234769700001
Si      7.926143698500000     15.123178406199999      8.744356648200000
O       7.625891026000000     15.387932107599999     10.328084772700000
Si     10.441876790200000     14.225669340500000      7.225309479000000
O      11.095198106000000     15.615496518100001      6.733925058200000
Si     10.847355864600001     11.835798533400000     11.082985945400001
O      11.016164242200000     13.422881125500000     11.221828512800000
O      15.246556930300001     11.980943580800000      8.842768651300000
Si     15.908861413300000     13.437812734200000      9.164254358599999
O      14.747398601500000     14.558459392100000      9.491245088800000
O      11.603932669200001     13.224962225800001      7.773596695600000
Si     11.680308996999999     11.634542799700000      8.084170758500001
Si     11.449486703400000     14.812027518700001     11.897563617499999
O      13.147034055700001     11.096375307200001      7.685601128800000
O      11.349995549100001     11.348919040900000      9.641346252600000
O      11.771776242100000     11.084911261700000     12.182153091400000
O      10.815294280400000     15.964085835700001     10.972750663199999
O      13.080522622300000     14.918829141600000     12.063106232799999
O       0.140497321500000     12.855368598800000     11.139175064300000
O      16.960493083799999     13.054441642800001     10.387374344600000
O      16.885028912700001     14.108022937399999      8.050012413299999
Si     17.918996043600000     15.244324921000000      7.476180409000000
Si     17.649681349300000     11.736654039299999     11.017981934600000
O      20.434433153800001     15.152432953500000     10.340355484300000
O      19.247247078299999     11.914501193700000     11.348111604600000
Si     20.786413459399999     11.518976613700000     11.476077913199999
O      17.784770471000002     15.582435856800000     10.880020274700000
Si     21.120373775499999     14.376087047500000     11.589901169799999
O       3.260808790400000     20.374891981200001      9.114916074000000
O       3.200777303700000     18.138656089000001     10.444528222600001
Si      3.952166035300000     16.765493336999999     10.856459922299999
Si      3.056118818800000     19.757161043600000     10.620419955299999
O       1.646255681300000     20.313722767100000     11.213124129900001
O       4.292638279600000     20.129865673000001     11.603336206000000
O       5.518055136600000     16.770707709000000     11.260583137399999
O       7.877173920000000     16.633675557000000      8.005099643799999
O      10.200610477900000     17.406676267100000      8.852258043899999
O       7.856956158400000     20.604952232199999     10.301973135300001
O       8.687961849300001     19.454537032899999      8.114022515100000
O      10.472853519999999     20.506783578400000      9.852750350499999
Si      9.015975629100000     17.860469465700000      7.862894983300000
O       9.643035451599999     17.819645373299998      6.329779129200000
O       7.750941066500000     17.958939417700002     10.713105567700000
Si      7.944704291700000     19.416476553199999     11.442589048400000
Si      7.118435178800000     16.587033836700002     11.335190028900000
Si      9.024471179800001     20.727917810600001      9.136763520400001
O       9.473026493300001     19.389700469400001     12.032175103600000
O      14.524633999500001     17.088465405099999     10.450489345199999
Si     14.191900628000001     16.098436775500002      9.232378953100000
Si     15.610464675999999     17.008165571199999      6.495806165800000
O      11.823082640899999     20.522322958600000     12.198350256099999
O      15.832451581899999     18.617692175799998      6.304445128000000
Si     10.898428500800000     19.699848209900001     11.237508482799999
O      12.572632388300001     16.265668950900000      9.085653701000000
O      14.846265444000000     16.658278805599998      7.871727986800000
Si     14.838575228300000     17.938384950900002     11.780616447400000
Si     11.362135403400000     17.033847360799999      9.878616089399999
O      11.738955231000000     18.375740271500000     10.721068210200000
O      15.111238936700000     19.471182760800001     11.364575439099999
O      19.576261594900000     17.570238301200000     10.926415479299999
O      17.041173782000001     16.213481936400001      6.500872506200000
Si     19.131296829000000     16.158051240300001     10.171240974700000
O      18.722572080700001     16.164730062200000      8.598517003800000
O       2.643980353900000     14.649441978500001     14.263519871700000
Si      3.294401785400000     15.251983103400001     15.653702915100000
O       4.709099483700000     14.480242511300000     15.998110523299999
O       2.315957838200000     14.930513139300000     16.951178071000001
Si      1.112369248900000     14.099594131800000     17.643332505600000
O       2.246371307200000     11.576139832499999     12.947318768100001
O       1.337095030800000     12.480666098800000     17.344487131099999
Si      0.451123703100000     11.514774592300000     16.389545443500001
O       1.365700659200000     10.745841874500000     15.280064135000000
Si      2.417228521000000     14.942180575100000     12.671019240300000
Si      1.298078259000000     10.554632858100000     13.681538813800000
O       5.678147818100000     12.746605147300000     14.301423173400000
Si      6.001113659200000     12.192012047000000     12.833422121700000
O       9.667764270299999     12.616087812300000     15.899340152300001
O       7.054132645000000     14.988382395400000     14.957216266600000
Si      6.105811982500000     13.809556936700000     15.464539374999999
Si      8.296481031300001     11.880484671900000     16.369255034500000
O       7.029022138200000     12.891616004699999     16.508057334800000
Si     10.903870850400001     15.743694944300000     14.776269817599999
O      10.817569213100001     14.957222555200000     13.361008344100000
O       9.369166074500001     16.259016964299999     14.993637058199999
O       7.113766590700000     13.207876661900000     12.046236413800001
Si     15.692060954900001     12.432790661800000     17.904796215200001
O      14.232936042800000     11.894097349500001     18.418533612200001
Si     14.277868632100001     14.120774771700001     12.805128170400000
O      14.379415049900000     14.410923018400000     14.429260208900001
O      12.111515206200000     12.135097645300000     16.940112546500000
Si     15.713612767000001     14.293908810900000     15.374923644200001
O      15.400244610900000     13.560125730499999     16.785363083600000
Si     13.152125229699999     11.010956043200000     17.492785694900000
O      11.943929809400000     12.333996234900001     14.419882501100000
Si     12.827948592000000     11.541049603999999     13.326085339200000
Si     11.267791336200000     12.910949567699999     15.784862558800000
O      13.992763954799999     12.508014287500000     12.692054194200001
O      11.384870862300000     14.557450814299999     15.834561700800000
O      16.151570631500000     15.822979312699999     15.692620623700000
O      15.688323026000001     14.589550018100001     12.149515311600000
O      16.346863221500001     11.050196315199999     17.387758942000001
O      20.878697415400001     12.448397086300000     15.572442850900000
O      16.776466293700000     13.260988148099999     14.606945397000000
O      21.179603573600001     14.574211580100000     17.010089311000002
Si     17.189511882000001     11.803906884300000     14.046722493200001
Si     19.397657812399999     15.376005529800000     13.690049356899999
O      17.809244544900000     15.586654626900000     13.478837250800000
O      19.962728288299999     14.169655704900000     12.730992370299999
O      18.806265829899999     13.070096759600000     17.041103148099999
Si     20.045595020200000     13.727296223400000     16.206872512800000
O      19.473562355500000     14.812317665100000     15.191746990200000
O      16.900776237500001     11.538927077800000     12.469668629299999
O      18.815405539299999     11.542681930200001     14.279869978300001
O      21.155478076900000     11.106403835400000     13.225166267800001
Si     16.834987065000000     15.747636114500001     12.186674516000000
Si     18.493562537999999     12.739320589500000     18.615079468200001
Si      2.215081544100000     20.988741208800000     15.159501414499999
O       3.424234054500000     16.846216594400001     15.397773948399999
O       2.632264501100000     19.427865742100000     15.568211366200000
Si      3.892036962600000     18.420000348799999     15.323211802399999
O       4.625431606100000     18.877754399299999     13.930240955100000
O       1.400103787500000     20.904041401400001     13.730290249999999
O       5.005452130600000     18.509848405600000     16.526316704700001
O       5.322806278900000      0.016948924600000     13.440877862200001
Si      5.236274689000000     19.992671430200001     12.899137929400000
Si      0.527247209500000     20.578889538999999     12.383559310800001
O       3.212227049200000     16.273094552300002     12.249346124400001
Si      7.821062386400000     16.347209583400002     14.495211444800001
O       7.620852635200000     16.419772060500001     12.882485621800001
O       7.229049663100000     18.164051048499999     17.991760204300000
O       7.188165479000000     17.608908214700001     15.305035479400001
O       6.777658412800000     19.598464378799999     12.539986350700000
Si      6.635880846900000     18.552449280000001     16.505100396400000
O       7.045061063100000     20.118869638300001     16.246548873199998
O       8.938261428800001     20.218539617200001     18.083663267399999
Si      7.930611918800000     21.140579410499999     17.166065888999999
Si     13.103256784299999     18.088179287100001     14.425883935000000
O      14.276260160900000     17.802483425799998     15.569693010400000
O      13.718644720600000     17.771339907700000     12.943704860000000
Si     15.841836664200001     17.437406158799998     15.818581835600000
Si     12.602289296000000     21.113138195499999     13.580702778899999
O      12.557218719300000     19.616963573700001     14.439074717200000
O      11.914849943300000     17.002275634600000     14.767126616500001
Si     15.370102868300000     20.946815653500000     12.034218175500000
O      14.038113159200000     21.394935650299999     12.829256322299999
O      16.228303896500002     17.234892606100001     12.313427349099999
O      16.493814777099999     17.964766270100000     17.254985077200001
O      21.221853923899999     19.132599995300001     12.461528557699999
O      18.780418502100002     18.759854979800000     13.248064776900000
O      16.662228715700000     18.251967754500001     14.651478580799999
O      17.617997455400001     20.429497736100000     17.438089814300000
O      18.073917252200001     20.618164427499998     14.971763149599999
Si     18.124371506900001     18.975206406500000     14.693555434600000
Si     20.016321040800001     18.059399870000000     12.443233644999999
O      20.289687542199999     16.710743152500001     13.372153588100000
O      18.833037889400000     18.454944225500000     16.108752190299999
Si     17.900444557899998     18.837054983100000     17.458247056800001
O      16.709054083800002     20.847488944199998     12.912958737000000
O      20.071565647200000     21.262964402500000     16.515247094900001
O       0.777252035600000     14.245675835700000     19.244850554799999
O       0.959909726400000     14.228815507800000     23.505412037199999
Si     21.393491292400000     15.471664961800000     24.043717999500000
Si     -0.047414313200000     13.034556439799999     24.220832993300000
O      21.030865828400000     11.706474158100001     23.334531445300001
O      20.906761223299998     16.630745645899999     23.007641072900000
O      16.882669473699998     12.993032578999999     18.918079656400000
O      20.270729699400000     14.244289404300000     24.495882128700000
Si     20.567356801999999     11.556950724100000     21.768413222900001
O      19.437893311500002     13.796027539800001     19.381526394500000
Si     20.861196590599999     14.157370423200000     20.085333494000000
O      20.591598514000001     15.603248859900001     20.704558153099999
O      18.892753486600000     11.188889605600000     18.983747843400000
O      21.035873488600000     12.992438672400000     21.191677526799999
O       0.481133400200000     16.346084621300001     25.295302786699999
Si      4.318163146000000     21.392988036799998     22.173367672000001
O       2.766067582100000     20.896562449200001     21.692014880999999
O       4.909378315800000     20.803208874100001     23.566264649699999
O       7.078928812400000     21.344680158900001     25.188278538100001
Si      8.283191836300000     18.985450125500002     18.969945469900001
O       5.412506843800000     21.112010553800001     21.008136218800001
O       9.524772885300001     18.047199867000000     19.454468643500000
Si      7.051599576300000     20.942096535800001     21.113614665899998
O       7.488419200000000     19.665142680399999     20.225427852399999
Si      6.468031733400000     20.405928498700000     24.000550255800000
O       7.412829893800000     20.687038836300001     22.681045004500000
O      18.850681088999998     17.704522684699999     21.438094061400001
O      21.012413256399999     18.223576498600000     20.512697522500002
Si     20.388669371900001     16.968156045499999     21.507445283500001
O      18.710992892000000     18.483654318799999     18.840809843900001
Si     19.427229816299999     18.803916795300001     20.245502210400002
O      19.382857036000001     20.399973895199999     20.587519230300000
O      12.261833424400001     10.046746632900000     18.468412265200001
H      12.675420765300000      9.222279698299999     18.747223691799999
H       2.975264045000000     21.288780127199999      9.003994995599999
O       4.228812676600000      6.867060440700000      1.702012855100000
H       3.283302126700000      6.701014646300000      1.620923028900000
H       9.835079738099999      8.224417046599999      5.585246761800000
O       6.481405452500000     18.844192683799999     24.516563305700000
H       5.951642503100000     18.240230365700000     23.981941095600000
H       6.739491634800000     21.169502930099998     26.072687150200000
O      11.902592284200001     18.356392093000000      1.052511777700000
H      11.521638935100000     18.905858995999999      1.748857517200000
H      14.127238052099999     16.907510496699999     -0.038796445200000
O      16.154374067999999      5.108150376000000      4.707940160600000
H      17.029224034199999      5.436523004500000      4.473854537500000
H      21.348414099599999      3.705104696700000     23.291699497700002
O       3.820629516300000     15.703370242100000      9.612624668800001
H       3.016605913900000     15.785446147400000      9.087074300699999
H       9.300301263400000     17.243704730600001     19.935523078599999
O       0.577576987600000     12.454854906400000     25.621501402400000
H       0.632715520900000     11.493006510200001     25.672197632400000
H       0.836407784800000     15.818254338299999     26.020635030499999
O      13.467415306900000      0.310438721000000     15.168018796600000
H      12.824394820700000      0.440750218800000     15.880228111799999
H      11.819859424800001      5.826860657000000     18.341443428600002
O       2.089778841500000      8.283848513900001      5.169609710700000
H       1.744253427100000      8.139602878700000      6.058871429100000
H       4.131942691700000     10.353644566600000      1.164118771700000
O      19.115733911700001     14.517533912799999      6.619398278900000
H      18.800411471299999     13.934719490299999      5.915266196100000
H      15.843317317300000     19.155024212299999      7.106826617100000
