# Supplementary material for: Ground-up generation of periodic slab models of dehydroxylated amorphous silica of varying roughness
Source: Phys Chem Chem Phys. 2025 Jun 26;27(28):15196–203. doi: 10.1039/d5cp01570g (PMC12232287; doi:10.1039/d5cp01570g)
Supplement: CP-027-D5CP01570G-s002 [file CP-027-D5CP01570G-s002.zip › ESI_Structures/Saturated/structure-number_4-alpha_0.03.xyz]

459

O      12.210019674400000      3.025094462500000      7.051324081300000
Si     11.605615191900000      1.962835517600000      8.130673719600001
O      15.689410342200000      9.673949104500000      4.533897529600000
O      15.965003126199999      9.010626881300000      7.458460273300000
Si     15.980910264000000     10.006866884600001      6.120645624900000
Si     15.860042059800000      9.575458753700000      8.976844491700000
O      17.435503368999999     10.727478361299999      5.864390319900000
O       0.836504726600000      0.897962705700000     12.423962719100000
O      10.400753827599999      2.607520510600000      9.044857060300000
Si      9.035830692899999      1.330745817700000     12.833447161800001
Si      9.924669803300000      3.003227237800000     10.519490312400000
O       8.946090021800000      4.304624907000000     10.395400174200001
O       9.213363529900001      1.683285225700000     11.239769460200000
O       6.205161852900000      4.447246732100000     13.348442336800000
Si      7.744636664200000      3.914876389300000     13.685445395700000
O       7.879796016300000      2.322483574600000     13.357495149500000
O       8.791797146200000      4.851359298300000     12.829300567900001
O      10.593854631499999      1.631362823000000     13.533183296300001
O      12.891950975300000      1.622610177600000      9.092745464100000
O      12.444342617600000      0.805957501700000     11.596386279400001
O      14.887679424100000      1.083602838900000     10.771888818100001
Si     11.880331547600001      2.035326010800000     12.455499498500000
O      12.797869288199999      2.399148951600000     13.832166368099999
O      15.363628218300001      2.256456811300000     13.160581218800001
Si     13.435172477100000      0.639578848400000     10.240289262499999
O      14.319125243300000      4.493743997000000     13.994711353100000
O      11.296964125000001      3.223307689700000     11.504957512500001
Si     15.885069143999999      1.166296187400000     12.057254078100000
Si     14.416275318500000      2.915840074800000     14.266354128300000
O      21.232648696399998      3.281994811800000     12.868430291399999
O      18.390741058700002      3.911027597200000     12.511699244000001
Si     18.566384141699999      2.663247444700000     11.358462258599999
O      17.265821474399999      1.703792032600000     11.405924364900001
Si     19.009091819999998      5.079473087400000     11.379853428600001
O      19.847572465799999      1.625983687600000     11.433234919800000
Si     20.952987768600000      1.707464513900000     12.645362775200001
O      18.954337799200001      3.843305924700000     10.178899637800001
O      20.139086140100002      1.242122472000000     13.975225766800000
Si     20.974820752799999      4.753002915900000     13.463719684000001
O       4.572191567500000      6.623945987400000     13.097960157699999
O       3.668891442400000      9.069319683600000     12.852689183700001
O       1.809713727200000      7.219140442400000     13.728564502599999
Si      3.460243604700000      7.666188379700000     13.676324001199999
Si      0.400042220700000     10.583326566000000     13.755800611300000
Si      3.364337697800000     10.637975901900001     13.221219410800000
O       8.539432103799999      8.718669330199999     14.155768075399999
Si      8.571447895700000      5.612113137900000     11.375036287900000
O       9.103517195400000      9.391719621800000     10.644205237100000
Si     10.283928611200000      8.254911271999999     10.905755762300000
Si      9.977840584200001      9.261966830700000     13.623471602600000
Si      6.112740321100000      6.072374015900000     13.036947276899999
O       7.020177151700000      6.239208423800000     11.623445313900000
O       9.552251016900000      6.776178633600000     10.797202132600001
O       9.520246139599999     10.687990661400001     12.948688449000000
O       6.846401550100000      6.795104752700000     14.313609408200000
O      10.672733557000001      8.328666808300000     12.495139994400001
O      13.265271492000000      9.991687663600000     11.755757424700001
O      14.249488498300000      9.448514958700001      9.420637181500000
Si     12.879154792600000      9.789247156500000     10.170132719300000
O      11.657519712399999      8.628255805800000     10.101077523500001
O      15.703579363899999     10.372133147200000     13.006462934600000
O      12.182444766400000      6.213742918300000     14.272707376500000
O      14.702597477599999      7.005848801800000     14.250878295100000
O      19.841396788000001      5.369938527700000     14.486108256300000
O      18.087214612899999      6.308867188100000     10.907945274299999
O      19.306843890500001      8.035977102200000     14.064487944500000
O      20.837636974799999      9.808200121900001     12.796638207000001
Si     19.295501594899999      9.269525004200000     12.981665653700000
O      20.479788446400001      5.550436202200000     12.026830240600001
Si     16.219285107899999      7.389193836600000     13.876425520100000
O      17.334460831000001      6.197809089900000     14.148056212600000
Si     17.457102078500000      7.820601481400000     11.112369260299999
O      18.356699536400001     10.557058810499999     13.350359122600000
O      16.338052445599999      7.762550226400000     12.307837404000001
O      16.726139220600000      8.481832158900000      9.862282220499999
O      18.756400481899998      8.721918909299999     11.553520993199999
Si      3.591186488600000      2.345768010600000     16.883244425000001
O       3.903726531700000      3.222088014500000     18.223375441900000
O       2.614324841900000      3.111390122300000     15.809943038200000
O       5.065332827100000      1.902953779700000     16.305685809700002
Si      3.905686756200000      4.603131319800000     19.085455430300001
O       0.840094852500000      1.129652675300000     18.568206714700001
O       2.934564089000000      0.899629656000000     17.168486522300000
O       1.007601667300000      4.673754588300000     17.099301362100000
Si      1.073852462100000      3.715146430300000     15.783353892199999
Si      0.891566505300000      4.894589919200000     18.692189964499999
O       2.322427873600000      4.817996259800000     19.501100624100001
O      21.450505344100002      2.519064189200000     15.906910723599999
O       0.810503036400000      4.722051727200000     14.508450768700000
Si      6.283955298200000      1.079760438300000     17.010844462800002
O       7.614585612500000      1.649919366400000     16.276053269999998
Si      8.558615915800001      2.986242835900000     16.391012983900001
O       9.983970592600000      2.361662534000000     16.116697830000000
O       8.439770724600001      3.943515648100000     17.733199867800000
Si      8.718028496500001      4.971418341500000     18.928124814899999
O       6.563676767700000      1.562771461300000     18.564498345099999
O       8.041084512099999      4.071112772800000     15.261797455800000
O       9.239121871700000      1.750563726400000     19.434714034900001
Si      7.725784760500000      1.123633756500000     19.603718057900000
O      10.804467550500000      3.970799234500000     14.374741510100000
Si     12.442431662500001      4.619144730200000     16.979862512699999
O      12.556628830999999      4.392049924500000     18.585534487200000
O      11.908589492500001      0.803913769000000     15.616292284000000
O      12.379069091100000      3.189938414900000     16.259541794299999
O      13.808751162900000      2.016451068000000     18.296013080800002
Si     15.164885112100000      2.379719594700000     17.388563587200000
O      15.759967839100000      3.726415932100000     18.147601195600000
O      14.814024888300001      2.595361779300000     15.794830298799999
Si     11.370522086899999      2.385377060400000     15.146700263600000
Si     13.038453855100000      3.044036677100000     19.391005039900001
Si     15.699820616400000      4.111689272900000     19.759468944599998
O      21.402664033899999      3.647265195600000     19.183135667199998
Si      0.020696734600000      2.056392214200000     19.624883205500002
O      16.393698634800000      1.288121342700000     17.410804354800000
Si     17.608599920300001      0.658845608100000     16.506656580000001
Si     20.318295177900001      1.382030195400000     15.580809314600000
O      18.847800616699999      1.724775116200000     16.254197074099999
O      16.971914023499998      0.154598315600000     15.103528329300000
O       0.822422859800000      7.505118816100000     16.489603579600001
O       3.332621154500000      8.111227484900001     15.352619915400000
Si      1.616098822900000      8.107618694399999     15.211561937000001
O       0.416686835000000      6.483195837000000     18.863513044800001
O       0.695942092400000      9.326093770500000     18.410589494500002
O       0.905244620700000      9.543720237200001     14.925139489599999
Si      0.147944527300000      7.835909411600000     17.960154387300001
O       9.242079168200000      6.504371128000000     18.520616160900001
Si      8.247677129900000      7.308274051600000     14.912330355600000
Si      9.201494932499999      7.852179915000000     17.673096018999999
O       8.683704151800001      9.207961999900000     18.771272371300000
O       8.089997298400000      7.728960176800000     16.522330957400001
O      10.607406228900000      8.481451440200001     17.259482684300000
O       9.506163303899999      6.362622345400000     14.714066916200000
Si     10.842820814200000      5.456397194300000     14.935894041699999
O      11.065004209000000      9.248262366100001     14.785737693800000
O      11.071911745500000      5.471324025900000     16.596105404199999
O      13.705671406200000      5.503575015000000     16.347061097600001
O      13.036747918000000      8.269454946300000     16.338485636700000
Si     11.686977690100001      9.193586366900000     16.254834490299999
O      15.251399439300000      9.685623433300000     16.871945790400002
Si     14.221850066800000      8.562780292099999     17.429875800700000
O      15.072252578900001      7.240774062900000     17.881251539800001
O      13.491556994300000      9.134133247299999     18.785904394999999
Si     13.708507150699999      5.836623437000000     14.729907813200001
Si     16.035973409299999      7.171463371900000     19.219264478700001
Si     18.822076368800001      6.613671940400000     14.721534791500000
O      16.608605958399998      8.604659492900000     14.860278364899999
O      20.052780949100001      8.074995252000001     18.029133913399999
O      17.594111052999999      7.337637027900000     18.773362222799999
Si     16.663086889799999      9.669843471500000     16.061052406600002
Si     18.530337717100000      7.863941800600000     17.539544086599999
O      17.919616524100000      9.296939892199999     17.035895640300001
O      18.617338794900000      6.792693805200000     16.332252498900001
O       4.878284191200000      4.640328944400000     20.435493105199999
O       2.483728223500000      0.791927384700000     22.326417354200000
Si      0.869289913400000      1.069486103200000     22.279076512100001
O       0.709993477400000      2.195086663400000     21.100683241199999
O       0.432519710100000      1.606935036900000     23.755610288400000
O       2.647137121600000      0.807471608700000     24.969277375800001
Si      3.367694048300000      0.260382800500000     23.612083936400001
O       4.919983149400000      0.734316788800000     23.580616446699999
Si      1.157678647400000      1.458217172000000     25.238736696099998
O       9.885759147100000      4.332240610500000     19.869811324400001
O       7.366100056400000      5.212167811600000     19.802180352600001
Si      6.341495452200000      5.049851634400000     21.052890075400001
O       6.932439974400000      3.974849894300000     22.133070260699998
Si     10.103268696100001      2.779653858900000     20.389416673300001
O       7.105830536100000      1.627143049500000     21.016831985000000
O       7.407868665400000      1.625595393200000     23.557346736200000
Si      7.727569600900000      2.505923310700000     22.227080623900001
O       9.357400283300001      2.692150149200000     21.885001554900001
O      11.721411509099999      2.487411196700000     20.224961511099998
O      14.262280644400001      3.554739881400000     20.375064914199999
O      16.847464505100000      3.364412511800000     20.653778181100002
O      20.174286856799998      1.071544753500000     19.876807615699999
O       5.875434396100000      8.436640340500000     20.066107894100000
O       6.275475209000000      6.572213372000000     21.818273583200000
Si      6.684614475000000      8.094907725600001     21.464345071899999
O       8.394449432800000      7.995011255800000     21.217449651700001
Si      9.178380573500000      9.162985563700000     20.484435915500001
O       8.117874257200000     10.606895507200001     20.610540769800000
O      10.687469908900001      9.431045276400001     20.676031937899999
O       6.590358162000000      9.488593952200000     22.400458009699999
O      15.828905914200000      5.731802170000000     19.911390652000001
O      15.565259186300000      8.404421511400001     20.241542370900000
Si     14.361063828300001      9.506653286500001     20.136891559199999
O      13.282661877300001      9.451168924499999     21.413487765399999
Si     11.943166158600000     10.412854043199999     21.350725572399998
O       1.411954790400000      2.894006741400000     25.981514082699999
O      16.137951696700000     11.283666675999999      2.419777761400000
O      18.325815503200001     11.222565541000000      3.417536918300000
O      18.121306729099999     10.239609469199999      0.754960033000000
Si     17.673398427300000     11.413944837500001      1.819146764000000
O      12.624253212399999     15.642462791500000      7.362789181300000
Si     13.031832256300000     14.005984882300000      7.349794465600000
O      11.653228837000000     13.015671717300000      7.496595443500000
O      14.084439230299999     13.742531412900000      6.204149755900000
O      14.804936600500000     11.173894686100001      6.585589134500000
Si     15.376071577499999     12.653892489100000      6.173942318100000
O      13.541429340800001     13.538673936000000      8.942561019999999
O      16.063384803000002     12.621743235800000      4.727006378400000
O      16.360623981300002     13.130219341300000      7.428325666500000
Si     17.295038946999998     12.383381095300001      8.520991767000000
O      18.708854835400000     11.830223430700000      7.932445725400000
Si     16.784929511700000     11.120026511300001      4.118323977500000
Si     13.025090156499999     16.594351131200000      8.595263108299999
O      13.055812340199999     18.220148657100001      8.332694536100000
O       4.578359835500000     15.390158517700000     13.367460946700000
O       2.140600192500000     15.540219293600000     12.274319976099999
O       1.783169343500000     11.016786337599999     12.938043498600001
O       4.458977893700000     11.491392219800000     12.329823848200000
O      10.370470817499999     13.874719896200000     12.578425683000001
O       6.495513051200000     12.330547117500000     13.756117879800000
Si      6.016815109600000     11.944511186900000     12.258793245500000
O       6.191418024000000     13.300663945600000     11.320680162600000
Si      6.985367374400000     14.627589415999999     10.927576844700001
O       8.569729523900000     14.506667622300000     10.677869006100000
Si      6.080791097000000     15.881926300700000     13.677177951399999
O       9.196573878700001     12.056135168999999     10.829283697999999
Si      9.846010322800000     13.514019398100000     11.088202305399999
Si     10.411295675300000     13.641028505900000     14.199618349200000
O       6.158512552300000     15.620233833800000      9.888400514400001
O       6.907361735000000     15.944182431100000     12.177860612600000
O       7.042591195100000     10.798074888400000     11.695958465300000
O       6.892849577000000     14.817767532400000     14.576216438099999
Si      8.679837426400001     10.702461019299999     11.522166747600000
Si     12.096620679400001     12.705059813400000      9.123039972200001
O      14.269129655000000     12.408157010100000     12.225573800199999
Si     15.414402279400001     13.530471429000000     12.576454025800000
O      14.671147618599999     14.718887531400000     13.418338739699999
O      12.212034129699999     11.176108059300001      9.594305559100000
O      11.093122613500000     13.593792904300001     10.079701738000001
O      15.995575006099999     14.195258037200000     11.244259216700000
Si     14.149723429400000     10.873594577500000     12.778679340100000
O      13.419024020500000     10.830008345500000     14.237724965000000
O      11.482913450000000     12.520488667500000     14.614215590900001
O      16.432407428000001     11.089667325600001      9.186006900700001
O      16.664729950500000     12.793924785100000     13.366429099699999
Si     16.925810451800000     11.224807151700000     13.729808206600000
O      20.960113862600000     15.425068258000000     11.914576195700000
O      19.616907402900001     13.963873910000000     13.503791149400000
O      18.377582631300001     15.301949440900000     11.709207331900000
O      17.795678553900000     13.590359332300000      9.579243491400000
Si     17.351169781399999     14.785664796900001     10.549107997200000
Si     19.571260140500002     15.436005196600000     12.777348211700000
O      19.569116190500001     16.753089029100000     13.791411591499999
Si      3.104653961600000     16.149166697500000     13.473355673100000
Si      0.765336805100000     16.324629288800001     11.777793279999999
O       0.543024905500000     20.032578736900000     11.444521136600001
Si      1.171549539300000     18.534533325000002     11.201056140900000
O       0.736333977200000     17.170713503700000     10.279433740500000
O       2.775867324700000     18.679466282400000     10.912468101200000
O       2.914091985600000     20.446933284200000     12.634966239000001
Si      3.795634604500000     18.922590287300000     12.239338222800001
O       0.739235261800000     17.742869265600000     12.674931707900001
O       3.322636934500000     17.735079302199999     13.345992886099999
Si      1.354841085900000     20.844352146500000     12.685312253999999
O       5.038117800700000     17.879557550299999     11.244437452300000
O       5.174532371800000     19.540206749999999     13.042365520500001
O       0.871275228300000     20.468856231699998     14.202484213700000
O       8.757787293500000     21.337370047200000     13.233898689100000
O      10.124486289300000     17.323300240100000     11.096913852600000
O       8.507907161500000     18.921026584200000     12.423779209899999
Si      6.259638004600000     17.075378775400001     10.804355184400000
O       9.541584253600000     19.634456838700000      9.985417140799999
O       6.188204361400000     17.337448948199999     14.278718711200000
Si      8.641985026700000     19.792870607600001     13.767750757300000
Si      8.968005505400001     18.441775209100001     10.950896856700000
O       7.585054084900000     17.821430186699999     10.291008560000000
Si     11.767193287800000     17.349584763900001     11.528616066900000
O      14.408259021299999     16.130483323000000      9.270935372100000
O      11.465431117700000     18.186621999800000     12.973663972900001
O      12.674076286500000     16.134733740400002     12.278144074500000
O      13.509919952700001     20.647458050499999      9.630434677900000
Si     15.503594154700000     16.940527050899998     10.194673259600000
O      15.916028827300000     21.217371135899999     12.819325242300000
O      12.726587505800000     18.540247568800002     10.902391421200001
Si     14.174449624199999     16.200021433300002     12.907414619500001
Si     13.655906686400000     19.043748290400000      9.692912772700000
O      15.230745133699999     18.553864718400000      9.850968796500000
O      15.195725901399999     16.768731351600000     11.773466089399999
O      14.276883163999999     17.181041955000001     14.185428140799999
O      16.929543881299999     16.243272902000001      9.826327264700000
Si      5.850987293900000     18.946598887400000     14.362306844500001
Si      3.259445280100000     11.718183221000000     16.145116125400001
O       1.264603501700000     14.634955378600001     17.134600949300001
Si      1.760689918000000     14.454396086999999     15.594320101399999
O       2.721393979100000     13.133767792800001     15.618232944400001
O       0.464080190200000     14.212914961399999     14.658538130700000
O       4.646369786900000     11.930083844800000     16.976425917099998
Si      0.332045042900000     13.800641526500000     18.189475403900001
O       2.530162661100000     15.738249124499999     14.965166124800000
O       3.619867030500000     10.846249717799999     14.821979125500000
O       2.322647497100000     10.946824687299999     17.222433841600001
O       0.149808690500000     12.173504928100000     17.851035031300000
Si      1.114140750400000     10.897005652800001     18.330857969600000
O       1.127579691100000     13.902319633899999     19.622464815600001
O       1.423827136500000     11.295129598000001     19.914081724100001
O       5.866337738800000     13.817286477800000     18.345980350700000
Si      6.035198832600000     12.502976921700000     17.441787768200001
Si      6.733400283400000     14.644304075000001     19.479637230200002
O       6.795931341500000     11.230210271500001     18.293622631000002
O       7.052960544200000     12.788476068500000     16.254973989000000
O       9.423510899300000     11.977782528900001     18.648481953299999
Si      7.352741678200000     13.275174765499999     14.744688101200000
O       8.925553390799999     13.090417470700000     14.558884414600000
Si      8.222671880600000     10.952995523800000     18.879814606600000
O      10.695721637500000     14.962326391800000     15.081685577400000
O      13.773238181500000     12.753774626600000     16.008142956600000
O      15.372644910500000     14.562316399200000     17.180128434200000
Si     12.697117778499999     11.745226969699999     15.356173760100001
Si     13.880417561200000     13.943885675800001     17.129324277900000
O      12.874558873000000     15.118737664499999     16.632078426000000
O      13.572427825200000     13.210906549300001     18.555413439999999
Si     13.750923302600000     12.367515131799999     19.922980811999999
O      12.071670821600000     10.762766283600000     16.557551033700001
Si     11.522412444700000     15.888097929400001     16.146309118000001
Si     20.583729241099999     13.344399049600000     14.655849095400001
Si     16.402721608600000     15.818253373499999     17.276095633099999
Si     19.464139633300000     14.948565206200000     16.944892979900001
O      17.908273365199999     15.189374814500001     17.294759381599999
O      19.700083115700000     13.610751509500000     16.006057539000000
O      20.374825170200001     14.551217507900001     18.276441170300000
O      16.844894383900002     11.145700629500000     15.385143445400001
Si      0.212669269600000     20.155257259199999     15.622963979400000
O       2.649696922400000     20.796834327999999     19.216994324900000
O       4.429473839700000     19.138093011900001     18.306596962000000
O       1.279184216900000     20.383113760200001     16.910204513200000
O       4.899564908100000     19.119464934900002     15.692218763400000
Si      1.854292236000000     21.504745834000001     17.967530269299999
O       7.182731912900000     16.071137286799999     18.901070517899999
Si      5.557580601400000     19.427275840499998     17.159948786600001
O       6.098422969000000     20.968720492900001     17.073672619400000
O       9.151908169400000     17.943148882100001     18.449733478500001
Si      7.566348364000000     17.657174318700001     18.616444289499999
O       6.776588369600000     18.323125885600000     17.348664351000000
O       9.834217978300000     19.256938225100001     14.709055935700000
O       7.266215834900000     19.708661785000000     14.623944386700000
O      21.391258029500001     13.875773118400000     25.649520854100000
O      14.350918014399999     21.454943445300000     14.993227116300000
O      10.739268766500000     16.152999815800001     17.570865074600000
Si     10.713388540200000     17.439622760700001     18.585325106900001
Si     11.351980270000000     18.610427686200001     14.478207925600000
O      12.370410017799999     19.798065340499999     14.855475907300001
O      11.663872077600001     17.329616698399999     15.452689755000000
Si     13.396265721200001     19.019806994100001     17.790232876899999
O      14.533049308000001     18.853651764700000     18.991358543400001
O      14.001911578400000     18.173216352600001     16.540031474700001
Si     15.097690875000000     17.887279552999999     15.382502770100000
O      13.180348031199999     20.552090532699999     17.254928098299999
O      11.922812107400000     18.461841080700001     18.252077398499999
O      15.797881608899999     19.241196829300002     14.771844451700000
Si     12.901120560300001     21.081792865800001     15.691821218499999
O      16.197181085600000     16.822006895500000     15.997690275000000
Si     15.737229183100000     20.835936798100001     14.434925780600000
Si     16.082169367100001     18.269343953700002     18.980802736499999
O      16.108504551100001     16.641312688700001     18.675863767300001
O      21.163658344800002     19.995271727999999     19.600140154000002
O      20.659832515100000     21.343284303200001     16.026229955800002
O      20.077077294199999     16.308006508500000     16.286967215499999
O      16.821803320499999     18.899786080999998     17.678406223100001
Si     20.881690038199999     18.532249048200001     18.895826207599999
O      18.532609408599999     18.448309873600000     15.685276234000000
O      21.071411071499998     18.641903345500001     15.447750585700000
Si     18.315108959300002     19.224864182899999     17.132045168200001
O      19.469388270800000     18.688714446399999     18.117162289800000
O      18.323452497000002     20.850975650300001     17.156414383900000
Si     19.848487260199999     17.540920152100000     15.225397235899999
Si      1.184642126200000     12.698985669400001     20.738577420999999
O       2.328940659300000     13.617266201200000     24.379829909600002
Si      3.003098820100000     13.923391576100000     22.867226328800001
Si      1.029885875300000     14.560979650100000     24.749757822199999
O       2.419639356000000     12.846562857700000     21.776785800199999
O       4.602601716800000     13.741267875700000     23.015309558599998
O       2.602288498700000     15.416409909200000     22.378232980100002
O       1.435556272400000     16.158403112199998     24.845149795499999
O       0.359307168300000     14.861700830100000     23.182384679700000
O       7.935068353100000     13.642848534600001     19.906041184599999
Si      9.481291342000000     13.190234473700000     19.981048856600001
O       8.722063632299999     10.980244330200000     23.167149126900000
O      10.280169478400000     14.587756711700001     19.906281841100000
Si     10.223358588300000     15.844270542500000     21.023625142800000
O      10.026966331300001     12.257877044000001     21.138681407600000
O       9.202904288899999     15.771712190700001     24.183965786500000
O       5.798313968500000     14.598477641300001     20.823175587100000
Si     10.042911319700000     12.088872811900000     22.852889930400000
Si     10.048624910499999     14.510016844300001     23.464005758900001
O       6.600702160500000     12.342304035500000     22.204862654500001
Si      6.045757163300000     13.960746854900000     22.318745050699999
O       8.881732173600000     13.550493307700000     22.824392269499999
O       6.853624107000000     15.122881796800000     23.107278895299999
Si      7.385560140200000     10.957175270400000     22.274485574900002
Si      8.031938990500000     16.298027233100001     23.106965396900002
O      10.913201002299999     13.133056177800000     23.985146971799999
O       8.735027758899999     16.315434921100000     21.588671699599999
O      12.317174767699999     11.612271577300000     20.304814173200000
O      14.828491778500000     11.082462733700000     19.943765154200001
O      11.033650689700000     15.324697192000000     22.352184914199999
O      11.345507681100001     10.894777049700000     22.759569931800002
O      21.238043541100001     12.840466077900000     21.541680195300000
O      19.940779561999999     15.300247464900000     21.534093850600001
O      19.667718548300002     13.507800770899999     23.583721951400001
Si     20.607882666300000     14.092440487699999     22.387334341599999
Si     19.812527412600001     13.501529635700001     25.224919804700001
Si      3.917101761500000     19.894017575500001     19.685084997000001
O       3.246094086400000     20.155938592300000     23.504479192200002
O       3.440890060800000     19.013910693200000     20.969956065900000
O       2.496876196700000     17.770993182500000     23.086359733300000
Si      1.458153736600000     16.474531211700000     23.080719618500002
Si      3.563497006800000     18.842082182799999     22.604164661700000
O       5.135451344700000     18.521504926599999     22.990533203300000
O       0.136738125200000     17.192126500400001     22.386305930999999
O      21.373403746099999     21.321357797699999     21.865522416699999
O       5.308270625000000     20.630732282699999     20.197231418800001
Si      6.387671351200000      0.533682380100000     24.287745629700002
O       7.878451138700000     20.989398192100001     19.629092442400001
O       6.974134521400000     18.463638869800000     19.891563411100002
O       6.700158200200000     20.395885359499999     24.305972532500000
Si      6.616628810400000     19.123994352699999     23.243172597000001
O       7.224194324800000     19.890256772800001     21.943178434600000
O       7.515419974900000     17.766894918700000     23.557660624499999
Si      6.814000053300000     20.001810010200000     20.382853181700000
O      10.927923355800001     17.033935727799999     20.170233753400002
Si     20.323484273700000     16.921133878199999     21.446938147699999
O      16.932377653900001     18.646915408000002     20.308211559400000
O      18.943544046000000     20.377100879699999     20.933621984700000
O      20.710170624600000     17.285998412300000     19.930978522099998
O      19.034357125900002     17.832423182100001     21.837307020400001
Si     20.379193097700000     21.059766542799998     20.568730745800000
Si     18.055890538700002     19.079575739799999     21.423058367100001
O      17.288693538600000     19.446230251900001     22.828969410399999
O      19.589064627700001     12.017901664900000     25.876467962800000
O      21.071124659300001     11.811394142399999     14.428159724600000
O      10.909513778399999      0.627304147500000      7.480779201700000
H      11.454934975900001      0.126005503000000      6.862607081300000
H       8.896148982900000     20.297867175600000      9.712435944599999
O       4.434977784000000      5.762085848500000     18.046541375000000
H       4.661459429400000      6.610018757100000     18.444568280199999
H      18.587190642300001     11.297241960999999      7.110877051400000
O       0.217704208300000      0.536217405000000     26.225674718499999
H      -0.069873890500000     21.200828621900001     25.836917875800001
H       0.625574639400000      3.310767182700000     26.350029972700000
O      18.753581010000001     14.640768385699999     25.737375099899999
H      18.716682407099999     14.787696114599999     26.689627186399999
H      11.612796676600000      3.332429148800000      6.359803569100000
O      11.884876782099999     16.309122719299999      9.895221870400000
H      10.989221089600001     16.177903435699999      9.553280004599999
H      18.711215320200001     11.637481390100000     25.755692759500000
O      18.108606273500001     12.848949512100001      1.112004000200000
H      17.863455044399998     13.608087133400000      1.655736473900000
H      18.668660189600001     10.578196551600000      0.037707778600000
O      14.201695678100000     13.480318160800000     21.033632722499998
H      14.372797915300000     13.142542150300001     21.920454676199999
H      17.761398752900000      3.592263216300000     20.448461823300001
O       6.440431037200000      1.021823604500000     25.853740130599999
H       6.049163668800000      0.406011453000000     26.484181883800002
H      16.636178864100000     20.153013695500000     22.766103722600000
O       0.655738290600000     18.024895954500000     18.020818790300002
H       1.078139479800000     18.669358223300001     17.434466096800001
H       5.724360303700000      9.375929635600000     19.902804454000002
