# Supplementary material for: Ground-up generation of periodic slab models of dehydroxylated amorphous silica of varying roughness
Source: Phys Chem Chem Phys. 2025 Jun 26;27(28):15196–203. doi: 10.1039/d5cp01570g (PMC12232287; doi:10.1039/d5cp01570g)
Supplement: CP-027-D5CP01570G-s002 [file CP-027-D5CP01570G-s002.zip › ESI_Structures/Saturated/structure-number_40-alpha_0.01.xyz]

450

O      14.777080933500001      0.322520824500000      4.105461229500000
O      15.780231498499999      3.007987995000000      4.670558603600000
O      13.762358681600000      3.239013489100000      8.594824840399999
O      14.058550954699999      1.862464913900000      6.203276912600000
O      12.863781380900001      0.698306744900000      8.165451366199999
Si     14.028087501500000      1.805971037300000      7.841759534100000
Si     14.762541967700001      4.549894027900000      8.420542799700000
O      15.014509438299999      4.619883894700000      6.794852879400000
O      15.571401410400000      1.390654890800000      8.314304163699999
Si     15.255199005500000      1.496052279600000      5.133844200700000
O      16.303246279400000      4.385207372200000      9.008595104099999
Si     16.266256027499999      4.037238315300000      5.894294675400000
O      16.524610294700000      0.783110019500000      5.937656825300000
Si     16.909261271700000      1.519079562500000      7.365274706200000
O      17.233173549899998      3.076234034100000      6.912637800900000
O      18.056282067200002      0.541542178500000      8.097701601300001
O       7.213693632800000      8.669864124400000      9.360444489700001
Si      8.269533898600001      9.982632562499999      9.602761874900001
O       9.369208502599999     10.207170831699999      8.487322123000000
O       7.136388670900000      6.040028025300000      9.851787912100001
Si      6.669194564900000      7.587995816700000     10.412299839499999
Si     12.795460422700000     10.548302721100001      5.797608506000000
O      14.061348722700000      5.814817261300000      9.185353355300000
O      15.067424373900000      8.276958418800000      9.161222535600000
O      13.892715419100000      9.314367720800000      5.642683401500000
O      11.571978258600000     10.023640694499999      6.772205355400000
Si     15.526717018199999      9.493408387000001      5.640767890400000
O      16.148008868400002      9.600703202100000      7.181601053200000
Si     16.416707606100001      8.366436203299999      8.216990748400001
O      16.674671649000000      7.031738833100000      7.283944510800000
O      16.932836673800001      5.374201456700000      5.252581034100000
O      16.222053447499999      8.161869264000000      4.966485401300000
O      17.782180393800001      8.510132680800000      9.119862244700000
Si     17.119023165700000      6.952873303000000      5.694236517000000
O      18.704141719799999      7.218829459500000      5.386076384500000
O      18.575265137399999      5.973595594200000      9.752785900999999
O       8.734679005000000      4.643671421000000     11.795758100900001
Si     10.404933747399999      5.326557592900000     11.828057209400001
O      11.609217862900000      4.272474959300000     11.597598001800000
Si     13.005914175599999      4.142161943100000     12.495475141100000
O      14.440512128800000      3.920416994000000     11.701226871699999
O      12.892187472900000      2.932598320700000     13.565808780599999
Si     15.890932446700001      4.278270227000000     12.463960933899999
Si     12.933181406799999      3.004757107700000     15.209212401800000
Si     17.146227099699999      5.225152186700000     10.119874029100000
O      16.243459965400000      3.075049216000000     13.485203116699999
O      21.091895386400001      1.400311600000000     14.526414988999999
O      18.747524753099999      2.892620851700000     14.325296119400001
O      17.566709526400000      0.695565783000000     13.481679900800000
Si     17.299908973499999      2.132808199400000     14.249843660800000
O      17.200412243199999      4.273544086900000     11.461772393200000
Si     20.157908962200001      2.612188964500000     15.111930757200000
O      21.109918152199999      3.924281555300000     15.088877887000001
O       2.144547072700000      9.473047575800001     14.023297256799999
Si      4.662187196700000      7.232005950300000     12.637389633900000
Si      2.128411556600000      8.708747312200000     12.560349146200000
O       3.035457872900000      7.352602740700000     12.538306067100001
O       0.649413079600000      8.265267298500000     12.052358797400000
O       2.772077616600000      9.760736070200000     11.481996457299999
O       0.899262163900000      6.381623299800000     14.905385788900000
O       5.123966824900000      8.164580720200000     14.008389187500001
O       0.191161620400000     10.438131920100000     10.666054408200001
Si      5.238964445900000      6.702676534400000     14.898704835800000
O       5.232535937200000      5.829328630000000     13.364644683400000
O       5.219088434600000      7.565824264600000     11.116594192499999
Si      8.448259138199999      5.951259072000000     10.848641035300000
O       7.814195401400000      7.483577495600000     11.740539559100000
Si      8.198408874400000      9.209852645000000     12.374186378099999
O       6.605816690100000      9.722194183499999     12.033178526900000
Si     10.275098984200000      7.198374367300000     14.478718733899999
Si      9.409928521299999      9.944785923800000     14.831152454400000
O       9.066062387400001      9.678498677400000     11.038871881000000
O       8.814299288799999      6.230906759000000     15.128927630500000
O       9.111312266300001      8.549173123999999     13.728836208600001
O      10.008610095300000      6.239619282900000     10.368544405500000
O      10.408811489300000      6.318219916300000     13.025068243000000
O      11.349447835199999      6.174741394400000     15.310645039900001
O      13.079447555500000      5.583463192100000     13.260758566900000
Si     14.738523878300001      6.995995170700000     10.143828134700000
O      15.661546924600000      5.761663933600000     13.155697200000001
O      14.176515264000001      7.768751448300000     14.296440429800001
Si     14.277913337099999      6.690768057400000     13.098260717300001
Si     12.953221277600001      8.836962110000000     14.723763762999999
O      14.046810251500000      7.351645763900000     11.573662291100000
O      13.617200259900001     10.291723079000000     14.344035509299999
O      11.640793284900001      8.353736972800000     13.962124174500000
O      16.201941631299999      6.462759490900000     10.571529432600000
O      20.248393937700001      8.134963003099999     10.137158645600000
O      19.879635995200001      9.657082122100000     12.269517406000000
Si     18.419832700600001      9.031741767500000     12.674862021699999
Si     20.999480136599999      9.104053107100000     11.243182091200000
O      18.134552617400001      7.784976392600000     11.676796776300000
O      18.661851887000001      8.526227950599999     14.238055362800001
Si     18.692265153299999      7.598211985700000     10.128854357400000
O      20.047271645799999     10.772500804200000     14.813013078999999
O      17.312624558200000     10.226730425000000     12.434923356700001
O      17.310394596700000     10.420078269899999     15.117684490900000
O       4.256160755300000      1.979232853000000     19.180570367400001
Si      4.729266084700000      0.573275255800000     19.843689673299998
Si      4.088241941000000      3.485318063400000     19.820440349100000
O       2.637454139200000      4.099751802100000     19.339023724899999
Si      1.254705543300000      4.509911009400000     20.086438615199999
O       1.175554651300000      0.566792860000000     20.430928920900001
Si      0.302511739100000      0.117712047600000     19.144922039499999
O       1.648556125500000      5.063349659200000     16.776315249600000
Si      0.172567431600000      5.209315736600000     15.889609461199999
O       0.148431434900000      5.150462380500000     19.114094397199999
O       5.352544806400000      4.361137439700000     19.257552904499999
Si      6.905072038900000      4.096692499300000     18.690821705499999
O       7.270086803000000      4.650477946400000     17.202480605200002
O       8.868945728100000      0.708208910500000     19.569959396600002
Si      9.538079422199999      4.378158683400000     20.222022049600000
O       7.110807364700000      2.471591596200000     18.783993066899999
O       7.983271284900000      4.656450404700000     19.789565134800000
O       6.267233683300000      0.534549982000000     20.351442991100001
O      10.222749090100001      3.051147618300000     19.462144550700000
Si      7.509580842100000      1.511819134800000     20.045050956400001
Si     10.301678987800001      1.457451231700000     19.909899581200001
O      15.021922861900000      1.777282392400000     18.088601569500000
Si     15.248887896799999      1.368247754000000     16.446356738999999
O      11.331007427299999      3.252537650400000     15.694648675500000
Si     11.745037235500000      4.881731997000000     16.128173905600001
O      11.418947729399999      0.509753112100000     19.230748102400000
O      13.404823481899999      4.489950058600000     15.881817394600001
O      13.887025607700000      1.773129735300000     15.662723973700000
O      11.195412383900001      5.129614784000000     17.636747579800002
Si     19.532262055899999      2.073210562000000     18.125092322400000
O      19.667893904400000      2.038506126900000     16.532739935199999
O      18.081858571500000      1.450543015400000     18.561991843400001
O      19.582268363899999      3.627762807900000     18.504715334800000
Si     17.492497347299999      0.893936769300000     19.984116205399999
O      20.773832311100001      1.300077873000000     18.800860975599999
O      16.598067548900001      1.863522799800000     15.708607346699999
Si     20.175446194199999      5.108955820400000     18.431984788499999
Si      2.271260389100000      6.424397361100000     15.977603112200001
O       2.181450429100000      7.842140213400000     16.733600546400002
Si      2.248450240100000      9.001625143600000     17.827863456300001
O       3.753297823000000      9.657246736699999     17.910339381899998
O       1.629256414100000      8.425577934000000     19.219885414800000
O       1.334558835500000     10.301410450900001     17.420714184400001
O       3.810733142300000      6.245616331100000     15.557949826700000
O      10.418713221499999     10.176693548799999     17.850832376500001
O      10.283169824800000      5.800709169200000     19.899827558799998
O       6.431597681300000      6.678541372700000     15.945425161899999
O      10.042433934300000      8.502799771399999     15.858018219900000
Si      7.917879333100000      6.021235359600000     16.432834646800000
O       8.842656045200000      6.590722853700000     17.697622548399998
Si     10.325839660900000      6.322792469600000     18.337296014400000
Si     11.137631653100000      8.887384908500000     17.123365776000000
O      11.160159146700000      7.725128304200000     18.254283247499998
O      12.579823360900001      8.968425261100000     16.373357668699999
Si      0.196070365100000      8.821995692400000     19.925753672799999
O      20.458591331000001      5.661586903200000     16.903451558499999
O      18.507062275999999     10.381239221100000     19.661778606399999
O      18.998724835299999      5.954147361200000     19.189084484100000
Si     18.889984606300001      7.541294024900000     19.475921455900000
O      17.750642203700000      8.211804978400000     18.467817851700001
O      20.444862172800001      8.034474645300000     19.285802251100002
O      19.086810806399999      9.618076366100000     16.903423030999999
Si     18.024888401900000      9.840770468800001     18.178458533099999
O      21.369961231700000     10.413852053299999     19.598975451299999
Si     18.801725905000001      9.781835993700000     15.310393464600001
O       0.556443713000000      3.236134138400000     20.907198879700001
O       3.811463737000000      0.246983863400000     21.126194523399999
O       4.131106786000000      2.638051753400000     24.020906380400000
Si      3.098937107300000      2.941946061900000     22.795920885200001
O       3.951242381700000      3.335938816000000     21.458179226399999
O       2.211119472300000      1.549570524200000     22.615492802100000
O       2.259795263900000      4.260328460200000     23.325183403400001
Si      2.261032453800000      0.241413056300000     21.587554971599999
Si      5.506676484500000      2.489803134400000     24.783984453700000
O      10.414791497500000      1.517295416400000     21.582003205400000
O       7.847950653200000      2.212183731200000     21.490477644199999
O       9.140092558899999      2.342202697800000     23.867415159600000
Si      7.785776186000000      2.354339534200000     24.752624713700001
O       6.568662354200000      1.233297092100000     24.299105649099999
Si      9.273013926300001      2.521802817500000     22.252431341299999
O       6.717200775300000      3.674110288300000     24.507424749199998
O       9.652626258800000      4.081544481600000     21.846907520399999
O      18.940725315700000      0.456823361100000     20.841455541300000
O      21.217968911900002      4.699425704800000     22.930456145600001
O      17.190096679900002      2.059486042000000     21.202412532099999
O      19.371001379500001      3.559186288700000     21.073983133999999
Si     18.887155290300001      1.995463154800000     21.580236425199999
Si     20.804004113900000      3.440486790100000     21.972057028500000
O      20.167281868300002      2.024891128900000     22.729808762000001
O       0.413169996700000      8.467274870800001     21.475373084099999
O       2.474762933700000      9.289284656100000     23.055750692299998
Si      0.986706539900000      8.477008676000001     22.983180463699998
O       1.574968786900000      5.666694868600000     21.222239755299999
O       1.223934885400000      6.919454742100000     23.483940178000001
Si      1.230103494900000      5.428596914100000     22.809040656099999
O      21.347590948899999      9.285619786300000     23.844107288600000
O      18.407569360099998      8.039740667300000     20.971661017999999
O      19.362462850699998     10.179391769900000     22.231025214500001
Si     20.093030247800002     10.347770448500000     23.652849829600001
Si     18.256294010300000      9.694238906800001     21.166208607400002
O      19.004796259199999     10.134921699100000     24.844943872300000
O       5.344017877200000      2.357641759200000     26.432294007700001
O       8.010539411300000      1.937117907100000     30.707861331899998
Si      6.698352918000000      2.193666029400000     27.381968136000001
O       6.776970464700000      3.303704770100000     28.652425090000001
O       6.626535120000000      0.884399421600000     28.442843057299999
O       8.030419428900000      2.201562216300000     26.378679503600001
Si      6.683958951600000      1.998019836100000     29.765513528800000
O       9.023864645000000     14.933606700700000      0.174040919800000
O       9.077230759300001     14.776409772499999      2.889470722700000
O       9.709970484999999     11.389418464000000      3.542491976900000
Si      9.620085352500000     15.542290732700000      1.569123246200000
Si      9.702297664800000     14.578486656000001      4.447693969600000
Si     11.213459903900000     12.088097012900000      3.602500197700000
O      11.049579700300001     13.504737374399999      4.375249222600000
O      13.367348383400000     15.124598021300001      3.435680871800000
O      11.320161172600001     15.370553101000000      1.598727297500000
O      12.214724344600000     11.041037450099999      4.393704113300000
Si     12.084807420700001     16.002063750300000      2.891650671000000
O       8.938265051800000     17.933205894699999      4.131767649800000
Si      9.150149581299999     18.408754048799999      2.576048623600000
O       9.233902262000001     17.123647305300000      1.577320425800000
O      10.586529607599999     19.270450020100000      2.537215337600000
O      10.978794735499999     15.993389160800000      4.127301018400000
O      13.053625259000000     19.961214472900000      3.494069319600000
Si     11.886368183500000     18.799942387500000      3.416749710200000
O      12.601183439700000     17.523974498099999      2.631844056700000
Si     14.143279947500000     20.363154291699999      4.599854224100000
Si      8.591459367300001     11.786791989899999      4.689188536600000
O       8.573848517800000     13.366842897800000      4.968668611200000
O       9.109781776200000     11.007849008499999      6.079456680300000
O       9.274961410300000     15.730830163600000      5.616381181800000
O       7.148694388900000     11.174878320600000      9.880157636500000
O       7.157350061500000     11.149868981999999      4.220838964400000
Si     10.207352044000000     10.862428051600000      7.205583853100000
O      14.912288839600000     13.699627475000000      4.882427091400000
Si     14.188772896000000     15.159524852200001      4.826863711500000
O      11.554411452300000     14.784368828500000      7.913606670200000
Si     14.341829101200000     14.170092326800001      9.490384359900000
O      13.889924449600001     15.600717098500001      8.818933878399999
Si     11.702608671900000     13.288082848800000      8.531242291700000
O      13.312766262800000     13.040303946000000      8.866642919100000
O      13.331051432200001     15.509926307500001      6.158928035000000
O      13.736433227499999     11.822549536600000      6.393975168200000
Si     15.151427292299999     12.334725721500000      5.741168559400000
O      10.886277313200001     12.286031895300001      7.603688760100000
O      15.803116336500000     11.000541772800000      4.973535184600000
Si     12.758203222000001     15.869591615099999      7.632252293700000
O      15.914313135400000     13.944066271200001      9.086350579199999
O      16.312714536700000     12.787368799599999      6.802535501500000
O      18.357247103900001     13.025213702500000      8.394172752899999
O      17.463308723000001     15.211205717800000      7.280259403500000
Si     16.984027918799999     13.725237822500000      7.898268637400000
Si     19.254114733800002     12.856691227400001      9.733395618699999
O      20.801331521600002     12.386354226400000      9.354061192900000
O       9.823312031900000     17.946978745700001      6.754223565500000
Si     10.033486826500001     17.244083609899999      5.178515252500000
O      10.183090061700000     18.343864478099999      9.353026828899999
O      11.419043502699999     18.338361663800001      4.891406510800000
O      15.263529206399999     16.433888562200000      4.756023478100000
O      15.308699564299999     19.170806088199999      4.769381258300000
Si     10.886180363499999     18.370119652100001      7.852762739800000
O      12.176059830100000     17.358922794900000      7.829292850100000
O      13.960153506299999     19.885138057799999      8.480040315600000
Si     15.234858217199999     18.986557303900000      8.166918652200000
O      11.443123779500000     19.919645542600001      7.702024743100000
Si     12.856368691200000     20.668718016700002      7.538206943200000
O      13.402798485800000     20.604336156300000      6.023386863000000
O      14.915888579300001     17.859649508299999      7.028156999200000
Si     15.639309465400000     17.781974191700002      5.538571038500000
O      15.569107729700001     18.257078616899999      9.636464566200001
Si     17.973729783900001     16.690835371799999      7.131147130800000
O      19.656910402600001     17.034289105799999      7.227079735900000
O      17.273994074600001     17.565958325499999      5.990132421000000
O      16.563733933500000     19.852693684100000      7.658976216900000
Si     19.595768812199999     18.074147934300001      8.550691288099999
Si     17.899514268000001     20.457583172100001      8.410890512700000
O      19.342867428800002     19.623484298600001      8.091954497400000
O      17.916212071000000     17.474479781300001      8.791504054100001
O      20.373573099300000     17.806187985600001      9.912093568000000
O      17.641732478500000     19.947742800800000      9.986130308200000
Si     17.125512464600000     18.370827438500001     10.060806971300000
O       4.680989684000000     11.486842495900000     11.056380980200000
Si      3.125614918500000     11.353253656000000     11.547622355000000
O       2.070952395100000     12.164366338400001     10.566761580300000
O       2.957763694800000     11.803375458800000     13.131523872100001
O       1.021079835600000     11.699064242900000     15.002804687399999
Si      0.398759963700000     12.042813747600000     10.582587515700000
Si      2.437345254600000     11.025756543000000     14.488889550700000
O       6.857193414000000     12.389076326500000     12.215854202099999
Si      6.249540255900000     11.181736101300000     11.284119195900001
O       9.056022677800000     14.839501080200000     10.823973487700000
Si     10.255235431299999     13.767690032799999     11.227840416399999
Si      8.270114266500000     12.364097030900000     13.036231291400000
O       9.551626700300000     12.558957888900000     12.057824854800000
O       8.260448454400001     13.451441518199999     14.211056223600000
O       8.407621856500000     10.730482425900000     13.498277280300000
Si      7.773324173200000     15.090478944499999     14.298745817600000
O       6.302254060500000     14.740353334600000     14.983433013399999
O      10.709049222699999     10.957397623800000     14.668697624500000
O       9.361560234100001     15.620041276500000     13.342686912000000
O       7.086214728500000     15.617541825300000     12.760641428700000
Si      8.409845322800001     15.930072013200000     11.840991148000001
O      10.956104167099999     13.161402360100000      9.964323707900000
O      10.824653171500000     13.724537081399999     14.559816856499999
Si     10.920339130700000     15.030062937200000     13.641264408900000
O      15.276271837800000     15.042102932100001     13.384666484200000
O      14.070099869600000     12.728556914800000     13.453008025500001
Si     14.985466878000000     13.680695439799999     12.510560850099999
O      14.266330280800000     14.145746766800000     11.119149805799999
Si     13.967971987100000     11.802167548700000     14.798712883800000
O      11.400829457200000     14.547339459100000     12.148190914100001
O      16.263415497400000     12.778392977499999     12.063017575800000
O      21.448432624599999     13.093393716400000     11.760096811900000
O      19.410299295600002     14.309095035200000     10.475899985000000
Si     17.580263891500000     11.835554646400000     12.173431524800000
O      18.459291348299999     11.900976495700000     10.797534599500000
Si     20.387222901900000     14.369921373800000     11.821636376800001
O      18.341573488600002     12.373001621500000     13.495542962000000
O      19.557365199700001     14.424356805700000     13.140313640500001
Si     18.746267701200001     13.556701181499999     14.541541109000001
O      21.211219130900002     15.787265485400001     11.526976767900001
O      20.466261741600000     13.434747261600000     15.247986980500000
O      20.925542852400000     16.009054307800000     14.553992967499999
O      18.153728043699999     14.991366733800000     15.039065797599999
O       0.720615357200000     18.178278747899999     11.757708014300000
Si      1.238300213100000     18.868010241800000     13.173566815599999
O       2.522780433600000     18.140321105999998     13.878837193500001
O      21.473995904700001     18.654803953900000     14.179905580100000
O       8.399196730600000     16.143386339500001     15.501110618600000
O       9.203418379300000     18.339102717999999     14.212470484200001
O       8.317882595400000     17.356142557599998     11.059289471000000
Si      9.762887605600000     18.197131493299999     10.854574205600001
O       9.791987733599999     19.570103446800001     11.884434279200001
Si     10.387107091100001     18.563825067300002     13.125990626800000
O      10.753526050400000     17.341582748299999     11.958734092800000
O      11.750660377699999     16.145247107199999     14.415896057599999
Si     15.383684479999999     16.486866732900001     14.094670169600001
O      11.815391080099999     18.784577055000000     13.898591670500000
O      14.017774991600000     17.306548088100001     14.321497615700000
Si     12.499525014200000     17.548634581400002     14.763923741099999
Si     18.561988260900002     20.920572532200001     13.693513076400000
O      17.821276719699998     19.607026357599999     13.145886782800000
Si     17.888707446600002     17.982877521900001     12.970473602900000
Si     20.717807809600000     21.303805595200000     14.700932751800000
O      20.176839028200000     20.933173181200001     13.097263788399999
Si     20.323959136199999     17.557813632599998     14.547035998500000
O      18.456639150699999     17.522295431000000     14.659969134400001
Si     20.868354802999999     17.342454062500000     11.436364753599999
O      19.156377806700000     20.959445767199998     15.295751143800000
O      16.354724027200000     17.444933459500000     13.249173417600000
O      19.737194990500001     17.632437074500000     12.719354263600000
O      17.713620257199999     17.660192099500001     11.319332084599999
O       4.032407704900000     14.549295552700000     16.160005140700001
Si      4.084640078100000     11.130373758499999     17.231450401099998
O       1.006889650900000     12.655785082100000     18.856650101000000
O       2.396675551100000     14.840051505100000     18.155386811300001
Si      2.469009980100000     13.365913942400001     18.884232061900001
O       3.470376387400000     12.368240593700000     18.093499364400000
O       1.340346213100000     14.564960478000000     15.759681079300000
Si      2.627964698900000     15.238417420999999     16.580692238400001
O       3.520856998900000     11.154553828199999     15.688065470100000
O       2.863632096100000     13.625778739399999     20.424756390700001
Si      0.369803559500000     11.269877770600001     18.315472518499998
O       5.708585282100000     11.261856064000000     17.333515248400001
Si      5.638347546200000     14.798570818400000     16.437512545299999
Si      6.573126433800000     12.353961150200000     18.214881442100001
O       6.356389278200000     13.789295840599999     17.482112054600002
O       8.488534682999999     10.537426482300001     16.069892680999999
Si      9.293141740199999     11.268603225300000     17.324114833500001
O       8.144084280100000     11.860991846299999     18.283265298100002
O      10.212756647599999     12.516038502500001     16.760383230399999
O      15.286921252000001     11.962914397700001     15.731148002599999
O      12.714835417200000     12.350791606200000     15.714485930700000
Si     11.122776931000001     12.381180432200001     15.402522559299999
O      16.905043959699999     10.904242105100000     17.636955524600001
Si     16.823276284300000     11.631425241800001     16.125863762500000
O      20.682700158199999     15.454751735200000     17.132509707499999
O      20.780843652100000     11.729006283600000     17.164568016699999
Si     21.271202423100000     14.921020353699999     15.707683212999999
Si     21.027309800400001     11.801959920900000     15.563268809500000
O      17.929426553199999     12.784383370500001     15.933797590899999
O       2.657031080200000     19.516280863399999     16.167386360799998
O       2.596437124200000     16.828227961800000     16.271099735000000
Si      1.279438001000000     20.074608228399999     16.833102698299999
O       0.746586958000000     18.809884530600002     17.724237767700000
O       4.616211013100000     20.847303750100000     18.779726297800000
Si      4.690681607600000     19.271404203100001     19.218405365599999
O       3.235578662100000     18.900710068199999     19.837813262200001
O       0.792278374300000     18.250387634300001     20.416420659100002
O       0.327435839800000     20.629105570000000     15.630311181800000
O       5.136502436700000     18.569426016300000     17.855447681099999
O       1.360801486300000     21.322959405100001     17.904194064999999
O       4.736392816500000     18.075605155100000     15.328036395500000
O       4.730091490600000     16.364080687500000     20.462209599700000
Si      3.108119342000000     18.129335205000000     15.408661125000000
O       5.870990365700000     16.291110414700000     17.040367876800001
O       5.820140853800000     18.859991343200001     20.362209147800002
Si      5.781153082800000     17.842396754100001     16.580767884200000
O       9.788725260900000     18.247280617800001     16.772857926099999
O       7.245340821900000     18.397383006399998     16.117435375800000
Si      8.677065114400000     17.743457741000000     15.650725997600000
O       7.507319181800000     16.854751925700000     21.040403013199999
O      11.619110987899999     20.533650979600001     16.879227305099999
Si     11.242847629100000     18.867220412999998     17.140513826399999
O      11.566783964800001     19.110856579200000     18.801976973300000
Si     12.094850423800001     20.734440402600001     18.510629110200000
O      13.684576734300000     20.876694458599999     18.878641380200001
O      12.348382072900000     17.935914181299999     16.341764422400001
O      15.411572922100000     21.214620964600002     16.860368161200000
Si     15.065538296700000      0.119159279000000     18.479552772800002
O      16.224770532099999     21.420607371599999     19.640008543000000
O      16.084167137700000     16.425488316900001     15.616238867600000
Si     21.411350914900002     18.714448100399999     19.136866488300001
Si     17.695158466799999     16.335941718299999     15.715295594000001
O      20.917450187699998     20.254089160700001     19.428513707099999
O      18.267869999199998     16.601458907400001     17.214517025100001
O      20.338408784900000     17.897725987000001     16.213444824900002
O      20.228626108699999     17.596359038399999     18.846105523100000
Si     19.893770777499999     16.906473621800000     17.412140144700000
O       1.067804026900000     11.226478657299999     21.919892306200001
Si      2.834449151700000     13.608972562600000     22.036571151200000
O       3.611389948900000     14.955068125700000     22.548532291200001
O       3.516644261000000     12.117975291400001     22.483205445700001
O       1.704911371500000     11.604584507800000     24.327957658799999
O       1.281389296200000     13.723650724000001     22.687877767500002
Si      0.616900786200000     12.285163058000000     23.185765701000001
Si      2.415908602900000     10.933665527300001     22.935831498700001
O      20.605563579900000     11.972445612700000     23.657529529100000
O       2.705506917500000     17.473933433999999     22.025362742199999
Si      3.975284429600000     16.438921469200000     21.986612659500000
O       2.029522291900000     20.128199087999999     21.969459859699999
Si      2.213114288600000     18.735967739199999     21.096522873200001
Si      5.976868315800000     17.393643543900001     21.087534501600000
O       5.337447405600000     17.214385638500001     22.658343972899999
O       1.637690277800000     20.427958161300001     12.939859718199999
H       0.996737184700000     20.967099307500000     12.457465095500000
H       7.878758429800000      1.564845113100000     31.587332393000001
O       5.365120129900000      1.924043374000000     30.733008373499999
H       4.523840845800000      1.864949228700000     30.262280759599999
H       9.032679408100000     13.973496922500001      0.101283320500000
O       7.916757782000000     19.331759681099999      2.027022141900000
H       7.783179997200000     20.156897201900001      2.506275658800000
H      18.983268223400000      8.141467640200000      5.385622416300000
O       5.995825077100000     12.397576175999999     19.743722078600001
H       6.074491630300000     13.235156352700001     20.214888122200001
H      19.351896364800002     10.036657372600001     25.739099252700001
O      16.805636857200000     10.099796113200000     21.793127070400001
H      16.030654053199999      9.848058149900000     21.277365738699999
H       6.379000364400000     11.567141167400001      4.604335434700000
O      11.884143970200000     12.212532336000001      2.109816667100000
H      11.569543474000000     12.963245358500000      1.591863293100000
H       8.072039476400001     17.206585366900001     20.343016159200001
