# Supplementary material for: Ground-up generation of periodic slab models of dehydroxylated amorphous silica of varying roughness
Source: Phys Chem Chem Phys. 2025 Jun 26;27(28):15196–203. doi: 10.1039/d5cp01570g (PMC12232287; doi:10.1039/d5cp01570g)
Supplement: CP-027-D5CP01570G-s002 [file CP-027-D5CP01570G-s002.zip › ESI_Structures/Saturated/structure-number_41-alpha_0.1.xyz]

444

O      10.176329744400000      7.520691695900000      2.577061460800000
O       9.377795277700001      9.773161074400001      3.037730545200000
Si      9.125285429800000      8.236091878900000      3.790058760500000
Si     10.818470014700001      9.083198183300000      2.407684728100000
O      12.223486096600000      9.233192013000000      3.391328344500000
Si     12.930484422899999     10.243242404500000      2.245271581900000
O      14.440285380800001      9.796730683300000      1.790078567400000
O      11.618454567400001      9.887645421700000      1.149373585100000
O      15.480567564199999     11.145698499100000      3.752676061500000
Si     15.885773501199999     10.370719760800000      2.359162077300000
O      17.003064223300001      9.213179522000001      2.632435803300000
Si     17.744166495799998      8.600401741000001      3.998422543100000
Si      3.397971849600000      3.345364150500000      7.325572427000000
O       3.833680862300000      4.685269617300000      6.506249355200000
O       3.718868195600000      3.367965411500000      8.927751420000000
O       1.807359971600000      3.005961624500000      7.266087912000000
O       4.106170424400000      2.065188213600000      6.603057404200000
Si      3.163822200800000      4.004063500400000     10.334804269599999
O       1.662065613700000      4.665348268500000      9.965542511200001
Si      0.419999681400000      3.785453111600000      6.983998587900000
Si      4.370063114400000      0.597103268800000      7.274402215900000
O       3.321767542900000      0.366006491700000      8.501736904200000
O       0.884739933200000      5.210023727000000      6.420505759300000
Si      0.165241145700000      3.963382211900000      9.858483335800001
O       0.153669158800000      2.345226715100000     10.060893930600001
O       0.935438518400000     21.425041090600001      9.738284228600000
O       0.377227097400000      0.092032055200000      5.781752601500000
O       5.890800108300000      0.680758817500000      7.782209836500000
O       7.491270953000000      0.988301089700000      9.806239263700000
Si      7.406530959600000      1.007185026400000      8.192323157500001
O       9.737049593100000      3.393418836700000      9.518530564100001
O       7.838485766900000      2.595226051200000      7.899460165200000
Si      8.290191578100000      3.880056557300000      8.901012043900000
O       7.068989278000000      4.371649525300000      9.874813109200000
O       8.650849711099999      5.263853257700000      8.070546310899999
O      14.707439717300000      3.889770897200000      8.309765297600000
O      15.793829870400000      1.546558971600000      8.449924111300000
Si     16.187955905500001      3.224494739800000      8.516279854700000
Si     14.291602861900000      5.268451152400000      9.143120615000001
O      13.649889071000000      4.748966527300000     10.550166779000000
Si     17.570411536000002      4.215342516500000      5.812512112400000
O      17.613752693300000      2.729940734200000      5.082891221400000
Si     17.881470571800001      1.224777334200000      5.655168951200000
Si     17.013604308500000      0.517220262300000      8.282691889700001
Si     20.751918879600002      1.146124089100000      6.315715509000000
O      19.424592423600000      0.766911153500000      5.351883442300000
O      20.676516028500000      0.952821978100000      7.924089671100000
O      18.031076111499999      1.311667951600000      7.313170545000000
O      17.174143655200002      3.853972254200000      7.374144653700000
Si     21.121880225599998      0.899534126400000      9.511985356600000
O      16.895733086200000      3.316528030100000      9.996772183799999
O      19.827438584900001      0.433024815300000     10.320380923600000
O      21.066498271400000      2.740264674900000      6.032564790500000
O      21.080620441099999      4.170533884200000      8.335235793200001
O      16.612605208400002      0.180364979500000      5.266000709300000
O      18.953109234999999      5.093545692700000      5.624884997900000
Si      3.979575569200000      5.426303261600000      5.049396906700000
O       0.580260981000000      9.943748900799999      7.624396300200000
O       2.541348478900000      6.178594490400000      4.680094145300000
O       1.558485819000000      7.902493704500000      6.269224101900000
Si      1.107259328300000      9.460377106499999      6.155276841600000
Si      1.158524725400000      6.504082412300000      5.522861561800000
O       2.326408928500000     10.471407363200001      5.694396441200000
O       5.261983202800000      6.487711856700000      5.028059056600000
O       7.640749789300000      7.637314103300000      3.985018176000000
Si      8.082914883999999      9.165740658600001      9.762079009300001
Si      6.901125300700000      6.525782118400000      5.034356518100000
Si      8.483646007100001      6.843666137800000      7.762780801100000
O       7.861670946000000      7.767688938600000      8.952720229300001
O       7.562539246900000     10.447542932799999      8.887234953700000
O       9.940849800300001      7.565698389500000      7.552102464800000
O       9.977085536100001      8.301722445499999      5.150733870300000
O       7.474647848600000      6.962698048900000      6.485645376700000
O       9.610980991700000      9.251111008700001     10.342082055800001
Si     10.793574600900000      8.498666528299999      6.531732560200000
O      13.401102561500000      6.362279500500000      8.319496032900000
O      13.626467492800000     10.650487645000000      9.802217522599999
O      12.289209110800000      7.890382624900000      6.509339261900000
O      11.057321444199999     10.085703221599999      6.875020308300000
O      14.608677896100000      8.776911215300000      7.640729331500000
Si     13.700873805200001      7.493761489400000      7.150423628900000
O      15.729535289399999      5.958859796100000      9.352822656600001
O      14.439072988100000      6.723446958400000      5.894917562500000
O      13.190636252099999     10.671214610100000      5.272984483300000
Si     14.665694371900001     11.280752063000000      5.123040018300000
Si     15.803258259300000      9.916144732799999      7.645943169600000
O      15.618675779700000     10.832669032300000      6.305772719800000
Si     16.029068099400000      6.618058013200000      5.625291645400000
O      14.913917432800000      8.295799790000000     10.182669708000001
O      18.642344492500001      9.870859326900000      4.516569176500000
O      21.319071231300001      9.461908777200000      5.112990366500000
O      16.404790915100001      5.117395739300000      5.042097053100000
O      16.457068111300000      7.965928067000000      4.791747371500000
Si     16.249945113700001      7.316789506000000     10.083108353600000
O      19.581306164400001     10.426570653900001      6.873131851200000
Si     19.547290719599999      6.625989810400000      5.362779856400000
O      20.113369181500001      9.965090129200000      9.425013641200000
O      18.796193760400001      7.330295886300000      4.049609240700000
O      17.670241134499999      7.670448518500000      9.269015884600000
Si     19.975087606199999     10.399349899100001      5.286911342000000
Si     17.853326315000000      7.763002432700000      7.643493515300000
O      17.272645298899999      9.267219593500000      7.351947409000000
O      19.235722534299999      7.467982981700000      6.778993219600000
O      21.117158911299999      6.684208429700000      4.910496287800000
Si     20.673584832700001     10.642796429600001      8.077006952300000
O      16.795499480400000      6.661786106700000      7.059838856400000
O       4.069390933400000      2.134271293700000     15.803154801200000
O       2.892067690400000      3.716807986400000     14.020545752600000
Si      1.767490759300000      3.246360472700000     12.943028205299999
O       0.601731109100000      4.376263491800000     12.965098626000000
O       2.621119505400000      3.009575336500000     11.547797224200000
O       1.601508183800000      1.655021523800000     16.269447815600000
O       1.224511330400000      1.811480965700000     13.534138596700000
Si      4.229610182000000      2.832953699100000     14.353474382500000
O       4.496732165900000      1.455256882400000     13.463298116000001
Si      1.002527902100000      0.914332301200000     14.871932876000001
O       4.483130785400000      4.858580625200000     10.805127221899999
Si      4.756021861400000     21.451306987300001     14.013913933200000
Si      3.068927507900000      1.991524608900000     17.013756943699999
O       5.371013077300000      3.881292254600000     14.433527899000000
O       9.943352227200000      2.100284583800000     14.062482522200000
Si      8.493561651600000      1.337277188900000     13.862262234899999
O       6.537902459000000      4.109992452700000     12.360315032800001
Si      7.008470806300000      3.978019471000000     13.992263638100001
O       8.044570363000000      1.154688548900000     12.293203000200000
O       7.364716762400000      2.349321617500000     14.455908830600000
Si      9.982044301500000      3.652865364800000     13.490539264400001
O       8.608732218300000      4.410370216100000     13.572949216100000
Si      8.533016619200000      0.470455430200000     10.931810030799999
Si      6.116553251800000      4.970378687700000     11.110576467300000
Si      7.598898376400000      5.224579242300000     16.670832870500000
O       8.677339739700001      3.968839083500000     16.771441474200000
O       7.093860434500000      5.307337938700000     15.177364032500000
O      10.407036421500001      3.550504041400000     11.942092709500001
O      10.072523424000000      1.052820856800000     10.672176818900001
O       8.964559946700000      1.089671628100000     16.686879996799998
Si     10.634515546399999      2.607854207700000     10.663243255299999
O      13.497515830599999      3.782329402400000     13.015792531900001
Si     13.769567699400000      4.324212971800000     14.495625930999999
O      14.916840584199999      2.413294117000000     11.375615588600001
O      15.223293256300000      4.620181256500000     15.095598438600000
Si     13.573932589600000      3.344692900000000     11.407848412900000
O      13.043214782000000      3.366206837700000     15.617494653200000
O      11.044571725400001      4.528091566000000     14.328329558700000
O      11.698402095000001      5.236399191600000     16.802691514599999
O      12.310527489100000      2.537538173800000     10.721265698700000
O      17.294918906100001      1.023420749500000     11.439216568799999
O      17.106823410400001      3.170357495400000     12.775909349000001
Si     18.262810850499999      3.064053845200000     13.946839117400000
O      17.759223268400000      3.879610423600000     15.310265177400000
O      19.574312615499998      3.782508281800000     13.303066897600001
O      18.522707278799999      1.567811735400000     14.520158514700000
Si     20.570618633599999      4.802019055600000     12.530184874500000
Si     16.571926625000000      2.455780385700000     11.407501453700000
O      20.908271307000000      0.608750637400000     14.942401789000000
Si     19.469554386199999      0.244410323200000     14.230871319400000
Si     16.772136332100001      5.176174180800000     15.198896711700000
O      20.591215159600001      4.630675805800000     10.895381468900000
O       4.760942664100000      8.576111988299999     12.195521093900000
Si      4.024080138800000      9.602687230100001     13.198389979200000
O       4.115630657200000      9.034944278599999     14.805523859099999
O       0.566445198500000     10.289247830000001     11.245777347000001
O       2.559461426300000      9.997573068700000     12.713727003300001
Si      4.983247825200000     10.443399472099999     15.166696495500000
Si      9.450614036799999      7.751175209500000     16.288760096699999
O      10.491255922200001      7.000258607700000     15.231509771400001
O       7.122093401600000      8.505403463900000     13.418444913200000
O       7.007821745000000      9.099434121400000     10.962522312799999
O       6.562122142000000     10.243169457300001     15.444239773800000
Si      6.332703288100000      8.085623959099999     12.028678865500000
Si      7.721024484900000      9.651058149300001     14.401496483100001
O       8.740847572600000      8.890723140500000     15.389047583700000
O       6.380699691200000      6.573561174100000     11.489036356200000
O       8.441077435300000      6.659686901400000     16.971553150199998
O      10.637012020900000     10.705695082000000     12.434002072300000
Si     11.464887302599999      5.749329987700000     15.257942509099999
O      13.014813810300000      5.987957222600000     14.522177635300000
O      14.433237405400000     10.215878187400000     15.923307561100000
O      13.191053746200000      8.833492664900000     14.051314913100001
Si     14.130101698100001      7.526331157300000     14.487017147600000
O      11.839529698700000     10.399795475700000     15.763395488800001
O      14.803522115100000      6.965883032200000     13.064603572199999
O      15.945057378100000      8.144932088899999     14.697712139700000
Si     13.883040201900000      9.376913571399999     10.818426277600000
O      14.708508244500001      9.915338515100000     12.142621561600000
O      12.246842860399999      9.054087065599999     11.049990509500001
Si     13.189344545200001     10.297662719100000     14.817544408000000
Si     10.929924204600001     10.031632597400000     10.932300873000001
O      13.936376516299999      7.542409553200000     16.167257140699999
O      19.981621304899999      8.726652817200000     11.633026510700001
O      18.218277487000002      8.890901396600000     16.033055833300001
Si     16.857213677299999      8.009038092200001     16.160729282700000
Si     19.286744201299999      9.713979422600000     15.077819963300000
O      20.162041214599999      8.610004526499999     14.247379596100000
Si     20.463783428100001     10.116736174700000     11.006008790499999
O      20.133121255100001      6.336217635300000     12.843591042600000
O      17.109875749899999      5.798165479100000     13.765271759699999
O      20.526178272199999     10.517854296499999     15.813856144500001
Si     19.527123202300000      7.840072003400000     12.920822053200000
O      17.025609664699999      6.367727772200000     16.332956215300001
O      16.724729178200000      6.885381884600000     11.510379318400000
O      17.963040516200000      8.114864024899999     13.146886373299999
Si     16.519745890799999      7.213497914000000     13.131984745200000
O       3.759244649400000      3.286835248500000     17.956483879499999
O       3.456546530700000      0.612233863200000     17.878896436200002
Si      5.409514375800000      3.518373508800000     18.033309378100000
O       8.622888553399999      2.467064615800000     18.863532316299999
Si      7.061136456800000      1.895658605300000     18.703836232600000
O       6.246781448700000      4.895405843400000     17.680281707999999
O       6.293805443800000      2.300216657100000     17.234964180300000
O       5.988947078500000      2.807723242900000     19.597252799100001
Si      9.329586636000000      2.616454005100000     17.358100593100001
O       7.280761348100000      0.233934160500000     18.571696577400001
Si     12.233292562800001      3.676222442000000     17.033843929700001
O      13.167785879900000      3.505194355800000     18.354487057800000
O      10.942376208000001      2.717368670300000     17.299421612600000
O      10.447911186100001      8.562428924700001     17.310855659700000
Si     14.333001981900001      8.927621647300001     16.970756911500001
Si     11.552607884000000      9.774600088500000     17.286646371900002
O      15.926637502800000      8.633968583400000     17.397260040900001
O      13.026170349699999      9.256808476800000     17.919145448199998
O       6.933266536100000     12.799170598800000      2.468136742300000
Si      7.308669441000000     13.723568137599999      3.757802432400000
O       7.436728269200000     15.240515883600001      3.141294831800000
O      13.227966391400001     14.465047762499999      3.627552105500000
O      12.979076336900000     11.784688239499999      2.753264127600000
Si     12.522578384599999     13.340752445100000      2.590266445000000
Si     14.600798373800000     14.485447916900000      1.232881055800000
O      13.091480588900000     13.783747481400001      1.100654345800000
O      10.916409105800000     13.415263371800000      2.856428400500000
O      15.662182243900000     13.768088758199999      2.390421778700000
Si     13.443280752500000     16.070209436799999      3.231016443900000
O      14.284026830300000     16.022608047799999      1.775559109900000
O      15.582055892300000     13.948005916400000     -0.025832768000000
Si     16.573567712799999     13.092656391700000      1.122103679500000
O      16.483728866900002     11.468258232600000      1.302630400400000
O      18.090113510100000     13.594476718599999      0.851736487600000
Si     10.523929041000001     17.297125635600000      3.476408633000000
Si      8.163423146600000     16.628711618499999      3.531843989300000
O       9.229286718799999     17.394476921999999      2.379799519100000
O      11.945382016900000     16.678276500199999      2.992746275500000
Si      2.461556738400000     12.125766212700000      5.703645638400000
O       1.190067494100000     12.703311341699999      6.701930374500000
O       3.995752756100000     12.549019684699999      6.005586097500000
O       1.556747087000000     12.811857881500000      4.366150416300000
O       0.366402871800000     13.813188543400001     10.093604769200001
Si      0.137684098400000     12.974043725100000      5.356417515800000
O       5.125165252900000     14.968341897400000     10.066684971000001
Si      3.779529024500000     15.894304422299999      9.959763780899999
O       2.624936644500000     14.949837490600000     10.569424025800000
O       8.744557685000000     13.341152860799999      4.420729074700000
O       5.467435628100000     14.323175389599999      7.413209536400000
Si      5.534828482700000     13.105809206500000      6.323236757500000
Si      6.185976962600000     14.607648333400000      8.881474131799999
O       6.168413025800000     13.614116286100000      4.922791339500000
Si      7.503808243200000     11.984033970100000      8.387469390600000
Si      9.930736403899999     12.575211153100000      9.906749142100001
O       6.619749367100000     12.022500125500001      6.987901935100000
O       9.100981369699999     12.456758356000000      8.486275132799999
O       6.809151298500000     13.158832419800000      9.325735559700000
O       7.156432815100000     15.907319433200000      8.758172914599999
Si     10.349452691900000     13.332818130000000      4.426369587100000
O      10.536562189400000     15.026440370900000      7.693448223300000
O      10.570958254800001     14.068823375999999     10.056120092200000
Si     10.671717290600000     15.490732342499999      9.255237648000000
O      12.588793914600000     12.407281444700001      7.101720288700000
O      15.563330918200000     14.257870449900000      7.141590611500000
Si     11.904021909600001     11.307329590200000      6.162406596300000
Si     13.925704668200000     13.563722183799999      7.203944565800000
O      13.075115165900000     14.950217905200001      6.898432941800000
O      14.224491166700000     13.096594223700000      8.808124555799999
Si     14.725314444600000     11.862188966100000      9.700472744200001
Si     11.548609445100000     15.413965870400000      6.481613546600000
O      10.843327886699999     11.949893731200000      5.108064950900000
O      11.075184056199999     11.388038099999999      9.967071194000001
O      15.914307532800001     10.980073251300000      8.890024308999999
O      11.037295595200000     14.561164729300000      5.214504730000000
Si     16.676583431699999     15.378328039700000      7.251114862200000
Si     19.776104753700000     15.128158177600000      6.644777307400000
O      20.874489849700002     12.220438099200001      8.283284541700001
O      18.172619347400001     14.842605956200000      6.786140877000000
Si     20.616961057099999     13.581374144300000      9.095579259499999
O      20.462633051699999     14.845452361700000      8.098869774600001
O      19.159637009200001     13.367565140400000      9.868135342200000
O      20.505157769400000     11.886446705999999      4.849876624400000
O      20.690302567800000     14.281564736100000      5.566802845000000
O      16.699847578100002     16.005317194800000      8.781204942900001
O       3.670044966500000     16.264727563800001      8.334014018100000
O       4.773640835400000     18.934661115600001      4.617353255500000
Si      3.590236733700000     19.522740340500000      5.612861640200000
Si      2.217342356000000     20.761128127300001      8.993144355200000
O       2.061024473300000     19.757916479399999      5.041014297600000
Si      0.905574048300000     20.104758892100001      6.189687066800000
O       5.082216306600000     18.476798959900002      8.683321726000001
O       1.582204268700000     20.055226517099999      7.665511957100000
O       3.334445421300000     18.345201346400000      6.730037799300000
O       3.060618892900000     19.736248745699999      9.962400819499999
Si      4.444068529000000     17.475456534500001      7.545221754300000
Si      4.399178999000000     18.816143548100001     10.145288190800001
O       4.175169364700000     20.920659869900000      6.186383334600000
O       7.018427075800000     17.600860903400001      4.119756995800000
O       8.239075088300000     21.183753788200001      7.593033337900000
O       5.621086780800000     17.140474154400000      6.426873817500000
Si      8.177751031800000     19.601172683500000      7.163389259800000
O       9.574809252000000     19.139894780100001      6.482385394200000
Si      6.125836855000000     18.253411002400000      5.296046551300000
O       9.494611650600000     16.401869238100002      4.542556996900000
O       6.985903850700000     19.410413318600000      6.058674624900000
O       7.963698571300000     18.472324366399999      8.316275745900001
O       9.531419514100000     16.598497084200002      9.513266932200001
Si      8.025468044100000     17.180910610700000      9.296691199700000
O      12.131785068699999     16.227736630599999      9.424290432899999
O      10.926467241099999     18.671512973700001      4.296364619100000
O      11.432918932000000     17.025575150800002      6.292280453800000
Si     13.034166318300000     17.445769690399999      9.985087088000000
O      14.597329378800000     17.057412711600001     10.035263171300000
O      14.118463740999999     17.827655889300001      6.784627474600000
Si     15.163860919899999     17.523614865900001      5.568141244700000
Si     13.442369202700000     19.180298975600000      7.414521039300000
O      12.080243583300000     19.539793982500001      6.610946884700000
O      13.044077562400000     18.791281879900001      8.980874277100000
O      14.346589418500001     16.888221000000001      4.306937025000000
O      14.432856234899999     20.438109814400001      6.894585121200000
Si     10.958574130200001     18.548090041700000      5.954067186000000
Si     15.865901889600000     20.411653474800001      6.051933982900000
O      15.880283320700000     19.021393284599998      5.218829364800000
O      21.194812103600000     19.017092187199999      6.199322426000000
O      19.370230290500000     19.583930492800000      9.425787418100001
Si     20.275686296500002     18.332442587399999      9.935957393300001
O      16.748968748100001     18.560898329299999      9.081678769100000
O      16.315820973800001     16.563268353700000      6.132737444300000
Si     16.211256025000001     17.186986125400001      9.798171502500001
Si     17.964301704499999     19.489232244899998      8.543448930000000
Si     20.177188564700000     18.068870695400001      7.031931943200000
O      18.701266658700000     18.776977174999999      7.203166661900000
O      20.773622256399999     17.651989739400001      8.535117708700000
O      19.998242317799999     16.680711469799999      6.209734138900000
O      16.853678645300000     20.497260886300001      7.430455599000000
O      17.606958577600000     21.114059492599999      9.506928016100000
O       1.032300591900000     14.471554044199999     12.638332081400000
O       0.540215228100000     11.492190730800001     13.687933158400000
O       2.089390754500000     12.405103565299999     11.611821038400000
Si      1.557927765000000     13.902996495800000     11.185254910199999
Si      2.869220647700000     12.086200087000000     16.628791456399998
O       1.496259125200000     11.461257459300001     16.102318621100000
O       3.085831124200000     13.732358936200001     16.156455783900000
O       4.213574959200000     11.252463469700000     16.356475128000000
Si      1.429839978100000     11.099898074200000     12.359301215100000
O       4.829059396700000     11.060074657199999     13.595035938500001
O       8.371372084800001     10.972818400200000     13.643446869100000
Si      9.433355746800000     11.802910238200001     12.726358194800000
O       9.922060880600000     13.268584597300000     13.414017933700000
O       8.938256248400000     12.297940135599999     11.231220075100000
O       9.446492294600001     15.683876266700000     14.621364860600000
Si     10.274049452700000     14.832241674100000     13.402636782500000
O      10.075396228300001     15.903457458900000     12.038224721500001
O      14.969930499700000     12.323087143000000     11.293650987500000
O      13.506451221000001     11.516376787300000     13.750847785700000
Si     14.846335503600001     11.460398528200001     12.720569226000000
O      11.918067603500001     15.357137466399999     13.480050416099999
O      16.082451636700000     11.849536857700000     13.723447080500000
Si      0.095493149800000     11.627512363599999     15.254052297099999
Si     17.690533755800001     12.204622118300000     13.807993554599999
O      17.886053580999999     12.844255181199999     12.308657859800000
O      20.028233085299998     14.333768160600000     12.011095402400001
O      19.336249309500001     15.156252128900000     16.568067384399999
Si     19.689963971600001     14.136406666299999     15.322697746099999
Si     21.090707173399998     15.221937937800000     12.845696670600001
O      20.445685766499999     15.197869092600000     14.329610587600000
Si     19.273489815700000     13.008953665900000     11.468911294800000
O      18.324707156999999     13.370939475800000     14.824278870200001
O      20.868307536000000     13.041712849000000     15.621115151600000
O      19.889770648999999     11.511930889300000     11.615180447500000
O      18.452135196000000     10.816486370100000     14.192328882400000
O       3.804441278100000     20.477936308600000     13.058603741900001
Si      2.823953947100000     18.285366889799999     16.275536641700000
O       1.701850750600000     20.936755563700000     14.611606120199999
O       3.148636488700000     18.612086412499998     14.765175564400000
Si      2.505264021300000     19.806013055600001     13.774865525399999
O       1.662839228800000     18.923928947200000     12.737734044100000
O       1.576297444700000     17.269939567100000     16.418483325600000
O       4.335603467000000     21.113059714599999     15.592519804300000
O       3.916964494400000     17.333050459700001     10.743216185600000
Si      0.175490729100000     18.339488105800001     12.449030055200000
O      21.426526629000001     16.744207039199999     12.444453644899999
O       2.657182868900000     19.668858633700001     17.123585230100002
O       7.548047036300000     17.758906532699999     10.743017568999999
O       6.277915853400000     21.053791003099999     13.960170503400001
O       5.604823724200000     19.511921631800000     11.000904355199999
O       8.315394459000000     20.341412857100000     10.872303417299999
O       7.330586166800000     20.247268422299999     16.184911492600001
O       9.652962927400001     17.475944543699999     16.637991018000001
Si      8.385602225300000     18.742783959299999     16.765378787600000
O       7.401052823500000     19.156971925800001     12.955254015300000
Si      9.707250879900000     17.272421486799999     14.976943594000000
O       8.407345016300001     18.549379135799999     15.010231978100000
Si      7.198819869200000     19.233897713200001     11.360759260100000
Si      7.603956606200000     20.110845938499999     14.305438366400001
O       8.791761737500000     21.257004670699999     14.295492624200000
O      10.832422190799999     17.782828923400000     13.877324925100000
Si     11.433782875700000     16.797525146700000     12.620302427900000
O      12.369859114600001     17.584760989999999     11.559000723700001
O      21.485993067999999     18.850257784499998     10.893608678300000
O      18.966468007400000     20.302341610300001     14.940101608799999
Si     19.349210343199999     18.768023831400001     14.487662663200000
Si     18.069220452000000     18.239636200600000     11.843253505000000
O      20.733996607400002     18.929835602000001     13.625833699199999
O      19.283816840600000     17.513975555500000     10.964320647299999
O      18.264904918199999     18.052552013900002     13.471768863799999
O      16.786761335700000     17.310038577400000     11.333932517099999
O      17.962487219700002     19.820477509900002     11.564307467200001
O      19.540834126400000     17.765350575300001     15.765710497100001
Si     18.503294795799999     21.389011892199999     11.192667274100000
O      19.412931305299999      0.037990543900000     12.657578088599999
O       3.848007414600000     15.124397864100001     18.491419390899999
Si      2.721157503800000     14.147253959500000     17.742157411299999
O       2.701446731100000     12.572823875599999     18.287528530800000
O       1.280358444800000     14.932020984399999     17.795405976600001
Si      3.911512777800000     20.772974876999999     17.079483063500000
O       4.212529319300000     17.463522597000001     17.001956969399998
O       4.968969919000000     17.543319320100000     19.320059480699999
O       5.127367990400000     19.928539504900002     17.883112417600000
O       2.151224712900000     17.128439758199999     18.933551811600001
Si      0.999398857500000     16.540545274599999     17.781987270500000
Si      3.699776440800000     16.724495578700001     18.642343325199999
Si      5.541139293500000     18.390174430900000     17.944294727799999
Si      8.218136454100000     21.281947904199999     17.289300682600000
O       7.033030646000000     18.024950380500002     17.535954662200002
O       9.154354140400001     19.919043806299999     17.696188058099999
Si     19.525910513900001     16.726615734900001     17.011560416100000
O      20.948246809899999     16.849521059499999     17.896605877300001
O      18.396724467599999     17.132521294400000     18.119608416799998
O       7.352715464800000      5.020976503600000      4.563664747100000
H       8.302579852799999      4.874018139900000      4.478107643800000
H       6.916980838900000     11.845265315500001      2.606708933200000
O       4.247943061500000      4.231523723000000      3.959195418300000
H       4.500306719400000      4.515005964800000      3.073160422300000
H      17.484275311600001     17.170373708100001     17.811252881800002
O      14.408883506900001     13.006496995699999      5.437485854900000
H      15.198155385600000     13.509339200399999      5.179653759400000
H      14.000968965100000      3.990463401300000     18.358289115800002
O      10.887407370600000     10.933936593500000     18.234690963999999
H      11.338134636700000     11.785345173800000     18.229679777499999
H      18.794514549599999     13.254359164700000      1.415024091500000
