# Supplementary material for: Ground-up generation of periodic slab models of dehydroxylated amorphous silica of varying roughness
Source: Phys Chem Chem Phys. 2025 Jun 26;27(28):15196–203. doi: 10.1039/d5cp01570g (PMC12232287; doi:10.1039/d5cp01570g)
Supplement: CP-027-D5CP01570G-s002 [file CP-027-D5CP01570G-s002.zip › ESI_Structures/Saturated/structure-number_42-alpha_0.03.xyz]

456

Si      9.580836141400001      4.585257377400000      3.279262940300000
O      10.323402176400000      3.117547112000000      2.684448088200000
O       8.095221718499999      4.912423717800000      3.817235493800000
O      10.669576800100000      4.539535082800000      4.615700002400000
Si     11.699965943400001      3.693543328400000      3.546126798900000
O      15.143813867300000      4.664188825500000      3.835655076600000
O      12.934035053000001      2.791059690100000      4.131064083600000
Si     14.182836740000001      3.661722666200000      4.819353272200000
O      12.451580301600000      4.910521534300000      2.679513212500000
O      13.505087184500001      5.032185742600000      5.583456203900000
O       4.278825615100000      8.186017169699999      2.984737305700000
O       1.917096293300000      8.192231551600001      5.102061333700000
O       1.810024300000000      9.397665684700000      2.836002003400000
Si      1.259258401600000      9.517731704499999      4.400275928000000
O       3.391050825700000      6.167473575700000      4.479241915100000
Si      4.635745161000000      7.267192633400000      4.273056486100000
Si      3.472886327200000      9.559093178400000      2.647332966900000
Si      2.289166736400000      6.700428596400000      5.623049096200000
O       3.829474872700000      9.935414435100000      1.104188878700000
O       4.038596812100000     10.658259761900000      3.752220897700000
O       4.768461933400000      8.149606938200000      5.669611132200000
O      10.026607561600001      5.735004286100000      2.109718918700000
O      10.257723028699999      9.576640227700000      3.552828354000000
O       6.052067296900000      6.534766421100000      3.955511356100000
Si      7.568075906400000      6.352140034000000      4.491211910900000
O       8.560077818000000      7.543843241200000      3.971527889600000
Si     10.056523939900000      8.136284572099999      4.308661408700000
O      11.071826443000001     10.405380872000000      1.098257797700000
O      12.514846329599999      7.311737710200000      1.628613442500000
Si     11.559447312200000      6.289763428900000      2.497236611900000
O      12.834013605499999      9.598424440500001      3.002195390300000
Si     13.589314769500000      8.216227458600001      2.573187406700000
O      14.083269989500000      7.280221986700000      3.848232023100000
Si     14.603368241300000      6.040898901100000      4.734597029200000
O      11.255371399100000      7.124993364200000      3.883474427600000
Si     11.406309546399999     10.381244777799999      2.703339828700000
O      21.205484611199999      9.520700365100000      4.983239474100000
O       2.535054994200000      4.756505299300000     10.670043666100000
Si      1.091811466000000      4.592337997300000      9.912888474600001
O       0.639089268400000      3.080672748300000      9.377746744000000
O       0.344063278800000      1.143811778300000      7.748649058700000
O       1.743780036300000      0.014696425100000     12.323637517500000
O       0.529890294900000      2.418760605200000     12.071350615600000
O       6.565611816600000      0.835578263100000      9.760122736100000
Si      7.937711271300000      1.450151159400000     10.568497617500000
O       9.532868778099999      1.550040261800000     10.028287790200000
O       7.482811166300000      2.996130930700000     10.807656873699999
Si      7.943033515200000      4.219208131100000     11.802609067300001
O       7.990245599900000      0.548870016300000     11.907313519800001
O      15.094690849299999      2.648348503900000      5.694434993500000
O      10.808037578700000      3.806734305400000      9.340354319999999
Si     14.433974156300000      4.763301240600000      9.088456575000000
O      14.426118568800000      4.071575037300000     10.618475141799999
Si     13.117082993900000      3.624873566000000     11.591993910999999
O      14.586987469300000      3.497318651600000      8.102241630300000
O      11.766797055700000      1.497879917700000      8.509441758299999
O      12.181085426199999      2.347617106100000     11.022570064200000
Si     15.279475122399999      2.314030780400000      7.289744893300000
O      14.378249918900000      0.997341585200000      7.632666008900000
Si     12.943218558500000      0.428123273200000      8.139479890500001
O      12.097863898900000      4.919973703700000     11.390857680100000
Si     11.019605230400000      2.243710630300000      9.781573795200000
O      15.757949228099999      1.734781682700000     11.621447600500000
Si     11.602215368300000      5.172059370900000      9.814831673000000
O      21.426499061499999      4.849438827100000     11.066167874600000
O      21.265960694800000      3.753020965700000      7.020195044500000
O      17.628620587800000      3.072250391500000     10.098445720499999
Si     18.018597674900001      2.117598917300000      8.822511588899999
Si     21.172757433000001      2.573416184700000      8.163202425200000
O      19.554990145100000      2.372633335100000      8.403724141200000
O      16.878415660800002      2.206440833700000      7.652660852500000
O      17.891213394299999      0.613217121700000      9.433189888399999
Si     17.123965632800001      2.636940966000000     11.608940582000001
Si      0.069768489900000      5.359605476000000      7.219300672800000
O       0.944693559800000      5.561460815000000      8.609685638300000
O       3.179872240800000      6.609873763900000      7.022541035400000
O       1.085148203700000      9.012173313900000      7.286615757400000
O       0.944775385300000      5.833333417400000      5.923764441800000
O       3.650398038000000      8.776295076300000      8.279148515499999
Si      2.500448174400000      9.801692474199999      7.679519962400000
Si      4.396404132200000      7.712906861300000      7.236694684800000
O       3.413150383700000     10.441492223299999      6.496079261800000
O       8.579245436600001      5.475237353400000     11.056119410399999
O      10.223431901800000      8.274715914000000      5.909908115100000
O       5.796987051100000      7.245455337600000      7.895050340100000
Si      9.039216551100001      6.658861902700000     10.051296457199999
Si      7.387820279100000      7.150558433300000      7.504441630700000
Si      9.342066933900000      9.458937165100000     11.564869741300001
O       7.577947515800000      6.306259466300000      6.115504610800000
O       8.931952747000000      8.112422882100001     10.642382485100001
O       8.142155937700000      6.404281293400000      8.710552916399999
O       8.052504267000000      8.646332473399999      7.378284276800000
Si      9.545663253100001      9.210720281200000      7.055964118300000
O      10.588235420400000      9.384957392600001      8.231442478100000
O      10.623315715000000      6.420265058500000      9.658544845800000
O       9.389580661200000     10.725250878500001      6.409440716900000
O      12.959899742599999      5.447902998000000      8.921766217200000
O      10.978987130600000      9.550676151699999     10.730356728800000
O      13.058893481500000      9.204891633800001      8.903521157700000
Si     11.647625117900001      9.900585095400000      9.366903837600001
O      15.482389593200001     10.413557450800001      8.987817111800000
Si     14.638889212900001      9.025320660300000      8.940463162700000
O      14.956880888900001      8.124900072999999     10.247630292000000
O      15.218784544000000      8.212484981299999      7.644294013300000
O      15.605984477900000      5.790184965700000      8.565505074400001
O      15.710239143200001      6.470897213000000      5.834617564700000
Si     15.893275442300000      8.072285505600000     11.551338862100000
O      15.900141568400000      6.496485696100000     11.942301719700000
O      20.177626615200001      6.173625446500000      7.387616199400000
O      19.842927584100000      8.752651516600000      7.054589677400000
Si     16.063023060399999      6.851873053500000      7.382416878100000
O      19.867976045300001      9.394971569699999     11.296895358500000
O      19.188292581500001      7.750793929800000      9.371446417700000
O      17.408773518299999      8.532043745499999     11.210190833300000
O      17.677783763299999      7.079450678800000      7.366228918800000
Si     21.159664583800001      9.602746358899999      6.657570484400000
O      18.174022402900000     10.224708970600000      9.300102717600000
Si     18.643436254099999      8.999260973100000     10.286008573000000
Si     19.208126215699998      7.422841400200000      7.771986892900000
O       1.569522279000000      4.601269750000000     13.117099007600000
Si      0.530341382000000      0.971449469900000     12.781310498600000
O       0.595211771200000      1.147487378400000     14.386279426300000
O       0.625087647600000      1.459779432100000     16.901490535699999
Si      0.777762705900000      0.404874037400000     18.119335033300001
O       2.374850071400000      0.477142683000000     18.497737739300000
O       3.648165005000000      3.024264180400000     12.263482205000001
Si      3.019746488900000      4.540836681100000     12.267276461000000
Si      0.173785406500000      3.987375044800000     12.448922614600001
O      10.611918300699999      4.938321498100000     16.919516581900002
O       9.124046478600000      3.511309238600000     12.718808699600000
O       7.607897707400000      0.989571203700000     17.051543605500001
Si      7.941293624500000      1.631428127100000     15.578715704900000
Si      7.129359753700000      4.465555358800000     15.670302116800000
O       7.761939712500000      4.793766053700000     17.142809492400001
O       6.818164426400000      2.844967175000000     15.470647705299999
Si      9.234633809300000      5.210999307200000     17.801914483299999
O       8.401551254399999      4.896726838900000     14.724007102900000
Si      9.519934038100001      3.790937271700000     14.276849706300000
O       9.367210463099999      2.444104483700000     15.246402003700000
O       7.938667244200000      0.412694699200000     14.510924983300001
O       6.618925392500000      4.738608258300000     12.588576589000001
O       5.807522577800000      5.234950458000000     15.072474842700000
O      10.976666767599999      4.509715553000000     14.391913152800001
Si     14.346291115400000      3.964705524200000     14.538065774600000
O      13.185586726600000      4.273157624600000     15.636065146500000
Si     11.731898009400000      5.114575765400000     15.726539767200000
O      15.484621632900000      3.029151657100000     15.302579001900000
O      13.661405417899999      3.400455033300000     13.122344878400000
O      15.269824563600000      5.251692837000000     14.097802003800000
Si     21.138767895000001      1.571995356700000     15.625982970300001
Si     18.449376039800001      0.279744745700000     16.472725109399999
O      19.843361819999998      0.577889815900000     15.650540433000000
Si     16.985226945200001      2.928375336500000     15.930287524200001
O      19.739806540099998      3.044152376800000     18.028718245600000
O      17.125078941700000      3.501127023700000     17.475297499100002
O      18.123053221999999      3.617360457700000     14.964213767400000
O      17.312813305199999      1.335358354800000     16.023224246900000
Si     19.680344753800000      4.075260544600000     14.761947052300000
O      18.860190006400000      0.340823631600000     18.040781422700000
O      20.254571385900000      4.001280338800000     13.223104888800000
O      20.676749361599999      3.124761540500000     15.605447868900001
O      16.972063577800000      4.020479921700000     12.410896890000000
Si     18.989264952100001      0.156510464800000     12.485895350700000
O      20.570671272500000      0.278730492000000     12.470575397899999
O      18.224418689499998      1.517805781700000     12.189799442300000
O       4.131970277400000      5.567657447000000     12.911974356600000
O       0.511646419300000     10.466038180000000     18.274392379999998
O       0.330651033100000      9.619237994000001     13.053243889599999
O       0.570743706000000     10.283589528600000     15.615870377100000
Si      0.362269855600000     10.853553449300000     14.096514989499999
Si      7.254466536200000      8.513446943000000     13.761563119800000
O       8.649479812299999      8.324675127200001     14.794242381300000
O       9.061013670399999      6.773284400000000     18.216655925600001
Si      8.114788001999999      9.647707917900000     15.716157378000000
O       7.780519572500000      9.225190778200000     12.456741319300001
O      10.291279055900000      9.398679828900001     12.977656749699999
O       8.351663463100000      9.224752094599999     17.290549236400000
O       6.235671683700000      7.259177302800000     13.456505048800000
Si      9.501050576700001      8.317047928899999     18.022000851000001
Si      5.682822202800000      5.738373387200000     13.478386824799999
O       6.588655176300000      9.576388123299999     14.976160207100000
O      10.858429872200000      8.334613753899999     17.168325428100001
Si     11.523606466500000     10.061371774900000     13.764748583999999
O      13.492799624700000      8.556356739500000     17.202711781100000
O      12.240232365000001      6.643896281300000     15.722135578400000
O      15.283255277300000      9.073878608399999     12.680137405700000
O      12.962538807900000     10.339404601900000     13.012420735299999
O      11.999936283200000      9.144960739600000     15.015324183000001
Si     12.174354328900000      8.185515244499999     16.275642592699999
Si     14.547138802399999     10.516873297000000     12.908101235500000
Si     13.873595172500000      9.345773502500000     18.591751995399999
Si     16.496286262000002      5.459189686600000     13.033772575300000
O      18.507707422599999      7.854765417000000     15.492124283300001
Si     21.098307144100001     10.120325012200000     16.898086237099999
Si     18.899811315400001      8.189882842999999     17.026946591100000
O      20.490320645400001      8.619036183500000     17.079797911899998
Si     19.070510096900001      6.852997326200000     14.350186980500000
O      17.917863559699999      9.426362405900001     17.456958365500000
O      19.862236184499999      5.646972188700000     15.163557512800001
Si     20.875246431699999      8.542644792999999     12.281909220599999
O      17.787188052200001      6.178176506600000     13.650390465699999
O      20.014200255599999      7.625855809400000     13.312400772000000
O       5.180739601500000      0.454330456500000     18.558185799299999
O       9.394039147100001      4.394808760400000     19.219879890100000
Si     18.228639447500001      3.538412179200000     18.698464315399999
O      21.140507121300001      0.952203707100000     19.237704271700000
Si     19.649017396700000      1.550655319100000     18.853939380500002
O      18.383375576199999      2.215369777700000     19.817310964299999
O      18.050910756600000      4.923279447000000     19.488156650899999
O       9.901041286200000      8.985894006200001     19.475320864200000
O      12.671069132000000      9.048057111900000     19.683627639400001
O      15.332302035100000      8.948143809299999     19.175849692400000
Si     11.238349733800000      9.853640169400000     19.858099100299999
Si     18.434657567399999      6.520968423600000     19.559659670100000
O      17.292107851600001      7.517943755000000     20.129918733200000
O      17.415503300899999     10.223615540200001     20.484276446700001
O      19.769647665400001      6.567677139800000     20.504433598199999
O      18.701501988099999      6.934936187300000     18.006234937999999
Si     16.447781711899999      8.897497948600000     20.370901442000001
Si      3.332394527700000     11.268188416299999      5.096439454900000
O       1.711724414300000     11.079449612900000      4.789418323200000
O       3.979576292400000     12.706942093500000      5.396965642100000
O      10.009104424400000     12.905633632100001      5.231092484900000
O       8.209600190900000     15.466528627300001      4.614793725900000
O      10.469751955700000     14.649067190600000      3.761029212900000
Si      9.419515176000001     14.679056763900000      5.379809678300000
O      12.733217927900000     13.517135869100001      4.790446132400000
O      11.421497257600000     11.974759843499999      3.089768687300000
Si     11.294708093400001     13.294352951300000      3.997963304500000
Si      5.043952557800000     16.552247433000002      5.507731331400000
O       3.450160380700000     17.051910312800000      5.468005392200000
O       6.008311244100000     16.864606809500000      4.215520118100000
O       8.582354350599999     18.070992148300000      4.561940316100000
Si      7.656257238500000     16.848307756499999      3.947448995900000
O       5.018155741300000     14.990774490200000      5.846214981400000
O       2.100374540900000     14.643257044200000      9.912259023900001
Si      3.139900561100000     14.919073142500000     11.164741498900000
Si      2.316360723900000     14.393134608600000      8.307112031000001
O       1.098309871300000     13.390935746800000      7.823103430400000
O       4.443158704600000     14.152484513999999     10.590484104600000
O       3.733248169200000     13.705855049400000      7.862719187600000
O       2.338170059600000     15.849022310000001      7.620530449700000
Si      4.728915572400000     13.572744514600000      6.569791196900000
Si      0.587208207200000     11.920029252699999      8.320263632000000
O       1.921779247100000     10.993931581100000      8.659702985499999
O       0.459667557700000     13.324065891000000     11.839475426400000
Si     10.536176836899999     11.849255717300000      6.445847119300000
Si      7.444194508300000     13.607438631899999      7.852202216300000
O       8.438001467099999     14.249065522900001      6.784535138800000
O       6.257974948400000     15.439240947600000     11.541357130200000
O       6.681828470100000     14.600201832600000      8.989522557200001
Si      6.073757811500000     14.230952194500000     10.470715931100001
Si      8.284909490600000     12.332100718600000     10.455841611800000
O       8.202720301699999     12.495668029500001      8.815816028800000
O       9.295357646399999     13.462202132000000     11.137690997400000
O       6.759879551700000     12.819734876200000     10.957864896100000
O       6.142851020200000     12.931658196600001      7.045122616500000
O      10.597546017999999     15.550152525700000      6.158036079100000
O      10.535658062700000     12.753807965100000      7.789573078600000
O       8.775706871400001     10.887679474500001     10.887808570200001
O      15.453561986800000     14.227165848300000      7.549204532800000
Si     11.911571185000000     12.913342724900000      8.699880447000000
Si     14.927638144099999     14.731720291200000      8.989223282799999
O      13.689491954699999     15.783081599100001      8.891277248900000
O      14.515757208800000     13.512454904700000      9.991595774500000
Si     15.553619299099999     12.795436923500001     11.045005189799999
Si     12.204676267700000     15.733798883000000      9.592647566900000
O      14.918138843800000     12.415599030099999      5.843940685400000
O      11.786021488299999     14.151747621700000      9.735357449100000
O      13.084558047300000     13.254498836100000      7.564348975200000
Si     13.287562418800000     12.623070224899999      6.060727749900000
O      14.793229843200001     11.522518241600000     11.648932925200000
O      12.082639179399999     11.501374452400000      9.414828543400001
O      12.096271317299999     11.392130227599999      6.074916965800000
O      16.016359317799999     13.909627688900001     12.119174039000001
O      16.268805149399999     15.450253292599999      9.621613425900000
Si     16.206685243500001     13.106846826600000      6.664793790300000
O      16.871135977700000     12.301902972900001     10.202937076700000
Si     18.362850005399999     15.095414762100001      6.608082304000000
O      16.994611534899999     11.979736298400001      7.542571534600000
Si     19.775085330400000     15.307808054800001      9.023502791100000
Si     20.742451426700001     13.063108260800000     10.847626548399999
O      20.276547681400000     14.518616429000000     10.304003511800000
O      17.412101454100000     13.973362438000001      5.842634027000000
Si     16.897767312399999     11.198304505299999      8.988376070799999
O      19.013264438600000     14.323221460699999      7.928145920300000
O      21.170388252500000     12.069954229900000      9.654431520299999
O      19.503685723800000     12.453014638499999     11.710676278199999
O      21.146137490800001     11.157087623400001      7.202423263100000
O      19.677032442100000     15.918037686800000      5.936060218900000
O      21.077370484900001     15.923539922600000      8.217471198600000
O       4.417102505900000     20.609148400799999      8.872953475199999
O       2.834769262900000     18.441920882900000      7.643702468900000
O       4.865661784300000     19.778559540800000      6.596328295000000
Si      2.362147606200000     17.170856652700000      6.705020278900000
Si      3.590848076000000     19.924453755199998      7.639172358600000
Si      2.615567737400000     20.926294212500000     11.066741549100000
O       2.309459810100000     20.915642096500001      7.279194393500000
O       2.736218610700000     19.287450177899998     11.133861421100001
Si      3.774982370600000     18.029639566699998     11.437299372100000
O       4.862922559200000     17.861589428399999     10.227929662599999
O       0.772041027400000     17.178488026600000      6.147941281300000
O       3.131680017600000     16.528524262500000     11.520433705700000
Si      1.069265531900000     21.296909161900000      8.298006136300000
O       1.742892164300000     21.387868867300000      9.766544167499999
O       4.109410650700000      0.159368974800000     11.106648045000000
Si      5.362280466600000     21.237507896200000     10.070194728200001
O       6.215281307800000     20.021737254000001     10.764774115800000
O      10.082666107600000     19.848885860199999      6.309007228600000
Si      6.369488720000000     18.515542274900000     10.130292774000001
O       9.222080351900001     17.563345368200000      7.111492015700000
Si      8.859991237499999     18.757046580200001      6.019925930100000
O       7.471241983700000     17.617147389199999     10.909990949699999
O       6.702794878800000     18.749639241499999      8.580117594100001
O       5.798273941100000     17.329462683500001      6.724816479000000
Si      6.175331384200000     18.870240725900000      7.053023484400000
O       7.453693937600000     19.538907024499998      6.300635340700000
Si      7.293441952700000     16.510237458399999     12.131001995900000
Si     10.714180869700000     16.840051151499999      7.115355260500000
O      12.283878352600000     16.455550099700002     11.040828189499999
O      11.113011564900001     16.450537498900001      8.638304670600000
O      15.780447807700000     17.956949522500000     11.659473337400000
O      11.834982239400000     17.983409835300002      6.601381865100000
Si     11.479978110899999     19.524231747700000      7.147863027800000
Si     12.566568560400000     19.700713991600001      9.988045606600000
O      13.936409510400001     18.779226017999999     10.047920428799999
O      11.497565108400000     19.284086041300000      8.806816552600001
Si     15.529056577500000     18.685122000900002     10.222553612900001
O      12.440760127800001     20.842475832200002      6.985817376500000
O      11.761883128799999     19.734962745699999     11.398611219199999
O      13.191644898400000     21.155165917500000      9.567952617000000
O      17.342272571199999     16.265469242599998      7.210936507800000
O      18.649739271300000     19.762814240699999      8.687018339100000
Si     19.630808850299999     18.720760468700000     11.599452569300000
Si     17.839903481499999     20.591941376200001      9.811578478300000
Si     20.178322419600001     19.143201407100001      8.627035616700001
O      16.309282038799999     17.927554911300000      9.008595657200001
O      20.128754295699999     18.146824889900000      7.370073404900000
O      20.349381836399999     18.492724573400000     10.174193528300000
O      16.341577238799999     20.144496819000000     10.185759166700000
O      21.372800870900001     20.181949711400001      8.391749526700000
Si     20.831232968900000     16.764557267699999      6.809675818400000
O      18.826944973400000     20.370332643800001     11.249816686599999
Si     17.163750470800000     16.558352268699998      8.818811129500000
O      18.375220519799999     17.806266290500002     11.993300389000000
O      18.681970307800000     16.475362546200000      9.466893680700000
O       0.662325991100000     14.345979022700000     14.306243252700000
O       1.565400238600000     11.919988882300000     13.746237100300000
Si      1.386669051100000     13.444486240300000     13.144421258100000
O       2.724299848300000     14.166203425899999     12.576022660500000
O       0.718706142000000     15.317423496600000     18.247114235100000
O      21.316282135900000     12.818824589700000     17.855086593399999
Si      9.428032786099999     14.271312005300000     12.532893164600001
Si      9.712413375800001     12.279785167000000     14.887476571100001
O       9.062961311900001     13.279986718200000     13.768033970999999
O       8.538408398200000     15.633252966800001     12.602016831600000
O       8.706808548800000     11.162036681900000     15.490203132800000
O      10.281950206699999     13.304945145400000     16.068432102799999
O      10.913375622400000     14.961417224900000     12.656125128399999
O      10.990982958500000     11.530734593700000     14.233365297700001
Si     12.542534204000001     11.830741881400000     17.983702271599999
O      15.298705009600001     11.251213445799999     14.179939216399999
O      12.535670867200000     11.930438412299999     16.293940940100001
Si     11.865470351900001     13.506524774800001     16.429933417699999
O      12.501731438000000     14.707633642699999     15.591663255100000
O      14.398845446099999     15.151572670300000     13.843893036700001
O      12.263117189000001     13.526845962399999     18.094184107600000
Si     15.906894314100001     14.737081454600000     13.498411171600001
Si     13.307110841900000     15.878126873899999     14.803835055200000
O      11.319958107300000     11.131089061400001     18.809764244000000
O      13.901862045600000     10.993777474800000     18.367860334100001
O      16.384677994099999     13.732605745300001     14.706145784200000
O      19.759277676300002     11.101657610900000     16.699676762199999
Si     16.607458199400000     12.097296697199999     14.610696567400000
Si     18.169851620900001     11.018275452299999     17.117561571700001
O      17.136976902200001     11.560875973400000     16.026445188099999
O      17.832762179400000     11.923767984800000     13.542947606300000
O      19.537923279299999     14.045273798000000     13.944851091700000
Si     20.690946464700001     14.893350574299999     14.741225828999999
O      20.432995146300001     14.793564875600000     16.345636035900000
Si     19.317967882300000     12.523480350400000     13.335570791900000
Si     20.921540035600000     14.400639141599999     17.841754292299999
O      20.415023180399999     11.583084118900000     14.054935343500000
O      16.798506696699999     16.116230754800000     13.336469210600001
O       4.072214240300000     20.568467719299999     16.710873037700001
Si      3.769440263500000     21.143942250900000     18.258105938200000
O       2.254120801600000     18.722774789199999     16.962538341799998
Si      0.649122332700000     18.955855137400000     16.986188319600000
Si      3.243944150400000     18.371805263900001     18.245044935799999
O       4.714442700400000     18.075620016700000     17.551562205100002
O       4.538059389100000     18.512099515500001     12.796331874100000
O       0.323894588200000     20.436278629299998     17.587604409299999
O       0.060868635100000     17.865562793399999     18.063978693700001
O       0.142892408000000     18.725893837899999     15.444339954900000
Si      5.261681271500000     19.383493191800000     16.652050478400000
O       5.533060959500000     18.869418774100001     15.179179309700000
Si      8.076040549300000     21.020851529600002     13.154790749800000
O       6.773854304000000     17.319608029600001     13.449917269000000
O       9.490877612500000     20.189058637900001     12.996552791099999
Si      5.925074997200000     18.700852873399999     13.625130684100000
O       6.832130099200000     19.973965649200000     13.202605449600000
O       6.584925466600000     20.065035919600000     17.333708235100001
O      10.410942545299999     17.722394626800000     12.412108196900000
Si     10.229619729100000     19.252999481600000     11.862454468599999
Si      6.749235841200000      0.041142302500000     18.067070000099999
O      13.938770842100000     16.958547863100002     15.855381270500001
Si     11.476872793400000     16.478219551399999     12.471582035000001
O      12.401839261899999     16.761994939699999     13.778969291799999
O      20.653614260000001     16.474421479099998     14.315344756100000
O      17.751403881700000     20.311141600700001     16.142821442599999
Si     17.968008312599999     19.596880744100002     14.691297030099999
Si     16.916138530000001     17.614752367700000     12.764200417200000
Si     20.592775098600001     18.071370120600001     14.400655739399999
O      16.771128528999999     18.732519610400001     13.977708913600001
O      19.130921942699999     18.502478435099999     14.931907578500001
O      20.684187775300000     18.722074626600001     12.833433823600000
O      18.380305326999999     20.839326125700001     13.715205066399999
O      17.779203293900000     11.893768798400000     18.455592179800000
Si     21.179881734900000     11.683097284900001     19.060878157299999
O      19.855907196099999     10.803091535500000     19.545207177999998
O      21.334601185800000     12.684991215700000     20.401767215700001
O      20.261115778800001     14.806640997900001     21.670367101699998
Si     18.361516759899999     11.399901894299999     19.915862929500001
O      19.808066985200000     14.509701616999999     19.064723332400000
Si     19.993160849599999     13.714903588800000     20.519864555400002
O      18.662785942100001     12.762353675600000     20.820326717099999
O       3.497118799200000     19.748482687199999     19.153921151399999
O       2.479546718100000     17.184564316399999     19.059564069699999
Si      0.871610867700000     16.764256958000001     18.991536637900001
O       0.244693064100000     16.709129417800000     20.463293939200000
O      20.465000247999999     17.347442867900000     22.622454849400000
Si     21.255282076299999     16.114894100099999     21.899183494599999
O       9.269323784099999     19.404641376600001     10.540288794500000
H       9.614786062600000     18.991364960999999      9.736666784000001
H       4.217962258400000      2.803599396400000     13.009446844099999
O       1.009155420000000     15.648427525100001     22.854512436000000
H       1.412727378200000     14.804903629700000     22.615356298599998
H      20.164118734199999     17.180625361800001     23.522462507400000
O       7.684737724600000     21.485298543100001     19.410790436199999
H       7.269752152900000     21.074514111799999     20.178364773399998
H       3.310976292200000     10.644812008500001      0.708855273600000
O       0.328004531700000      7.506041176000000     11.453381564400001
H       0.982899861900000      7.908747932500000     10.871285888199999
H       9.628849181800000      3.463786865500000     19.135832158800000
O      11.155128067800000     10.293020246099999     21.432080504399998
H      10.289020828400000     10.597329946600000     21.726796980100001
H      14.328577208700001     16.588885023300001     16.655875092500001
O      15.723557879700000      8.866561432199999     21.843731006700001
H      15.025524190500001      8.209467287600001     21.947209806899998
H      20.068541680799999      7.444268265500000     20.772339400900002
O       7.894259327600000     16.977024955899999      2.335610621900000
H       7.340490257400000     16.413549813900001      1.784641208800000
H      14.931569720600001      2.201909926600000     11.421119960800000
O      14.874209100200000      8.663417390899999      1.670461472500000
H      15.444256966799999      7.948789529500000      1.362155976000000
H      11.077401113900001      9.547162554100000      0.658172433000000
