# Supplementary material for: Ground-up generation of periodic slab models of dehydroxylated amorphous silica of varying roughness
Source: Phys Chem Chem Phys. 2025 Jun 26;27(28):15196–203. doi: 10.1039/d5cp01570g (PMC12232287; doi:10.1039/d5cp01570g)
Supplement: CP-027-D5CP01570G-s002 [file CP-027-D5CP01570G-s002.zip › ESI_Structures/Saturated/structure-number_43-alpha_0.02.xyz]

462

O      10.177825501599999      4.414222263200000      4.311822739700000
Si      8.575041586999999      4.639093854500000      4.589689405600000
O       7.725579183500000      4.587863772200000      3.097932943300000
O      14.255100555200000      3.780323099700000      3.562791957200000
Si     14.504861798000000      5.004856423800000      2.485163418600000
O      13.692710581700000      4.949620283600000      1.012355083900000
Si     14.276723427700000      4.377436101100000      5.163520557500000
O      16.152927377099999      5.306911498500000      2.585840607700000
O       3.799734339900000      8.021112932499999      3.906423399400000
Si      2.954554478100000      9.392087931100001      4.211985265500000
O       4.258390489200000     10.626143969899999      4.762100913300000
Si      5.465044382000000      8.198380310499999      3.624618958100000
O       2.897604651300000     10.292567586700001      2.765045254900000
O       5.556243327800000      9.570079157900000      2.628334092200000
Si     10.222286565599999      7.743831355800000      2.015308807700000
O       8.289763791100000      6.337539351300000      4.725892549500000
O       6.260777735700000      6.986957089200000      2.975448465400000
O       8.840725728000001      6.868867839400000      2.103495369000000
Si      7.752363347500000      6.278462931800000      3.135795405900000
O       8.550173626599999     10.032019332699999      3.915608884700000
Si      9.874975584400000      9.938788834900000      2.920774097900000
O       9.679849502300000      9.270415813100000      1.379593465100000
O       6.029783334400000      8.620633909100000      5.104799493000000
O      10.711664592000000      8.530302659600000      3.438951041900000
O      15.434029801199999      5.522909243000000      5.110967000300000
O      13.550375510700000      7.623242964300000      0.205992621400000
O      13.706764857700000      6.521438705000000      2.839683512400000
O      11.393780817300000      6.852444427300000      1.366435943800000
Si     13.012611978000001      6.560266826700000      1.317994374600000
Si     16.632645501399999      5.969288608800000      4.030557444000000
O      17.068545606299999      7.590245001500000      3.758666003200000
O      18.046413835199999      5.755820807300000      4.998985011200000
O       4.663240908700000      1.756170785400000      9.212041114200000
Si      4.126492826200000      0.432308642000000      9.995134455800001
O       7.916970133400000      3.787732526700000      5.773784201600000
Si      5.537394646700000      3.131768213000000      9.158862019900001
Si      8.031012676900000      3.633686345600000      7.423637259200000
O       6.720128135700000      2.910516679900000      8.014896553100000
O       9.381724086900000      2.730883060400000      7.740874668900000
O       8.235909035600001      5.128842249100000      8.023607076699999
O      10.734073549400000      4.926069820400000      6.896665304000000
O      12.770920992100001      5.075036143700000      5.161631750900000
Si     11.355967948900000      4.376299655900000      5.451310572000000
Si     10.897868725800000      3.297617082800000      7.445800968400000
O      14.394415573500000      3.355499005900000      6.397319185000000
O      11.923683723800000      3.333032320700000      8.719883135600000
Si     14.914414878700001      2.116932858000000      7.392027724000000
O      14.498329544000001      1.970750891900000      8.983011477500000
O      11.562048898300000      2.744850366500000      6.014683729300000
Si     11.204385422000000      4.080688173000000     10.032524122400000
O      19.180925236800000      1.662940541200000      7.091076294700000
O      16.522388849900000      2.300380802100000      7.316222154700000
Si     17.951708815200000      2.367000048800000      8.083470039200000
O      18.091982514000001      3.881319971400000      8.648392059300001
O      18.032157773500000      0.880366818300000      9.034124984200000
Si     18.863016852200001      0.095365785700000      7.760393919600000
Si     17.346170129600001      5.309353401200000      9.142571378900000
O      16.395000165399999      4.935526553600000     10.443242266300000
O       1.763289238400000      9.410139088099999      5.192246696200000
Si      3.836936857900000     10.523016466200000      8.319990039200000
Si      1.125115298100000      9.521778515899999      6.781245440000000
O       3.724103636200000     10.080183496000000      9.864496486800000
O       0.490527078900000      7.997531032000000      7.077022865300000
O       4.893102094500000      9.737765786200001      7.237950819500000
O       2.351873027700000     10.250593888699999      7.607572904100000
O      10.475310597900000      5.442974301800000      9.595150413500001
Si      5.562888553200000     10.038030067399999      5.816724360500000
O       8.907418617199999     10.302848449400001      6.611145514600000
O       9.591006159699999      9.984439945600000      9.129773921100000
Si     10.319455203200000      8.550083287700000      9.457457737800000
Si      8.962264838099999      5.931691097500000      9.241287116200001
O       9.299120599200000      7.457661463200000      8.719023037700000
O       6.709647355800000     11.137549006900000      5.550964861400000
O      11.919517867700000      8.540570981100000      9.115029278400000
O      14.375873877300000      7.870238295100000      7.906317576100000
Si     13.571160227300000      8.833711525300000      9.014412230500000
O      13.813450132100000     10.349692777600000      8.443798879699999
Si     15.971404979600001      7.534602082200000      7.690072672700000
Si     18.122932169799999      8.174887149700000      9.565938472299999
O      18.770571415300001      9.584991742800000     10.120027877700000
O      18.397948878499999      6.471077402700000      9.557642028900000
Si     17.931224182200001      7.459870719000000      5.291886533000000
O      16.296549437900001      5.953770970700000      8.051759836000000
O      16.650496837100000      7.811763458400000      6.222917946600000
O      19.354313436000002      8.157428805700000      5.664476877700000
O      21.097267364899999     10.197172009399999      6.738654499100000
O      19.494836426700001      8.278658507999999      8.268824981800000
O      16.865100777399999      8.566151897199999      8.565497031500000
Si     20.289404701199999      8.583217815099999      6.994267364700000
O       4.866277692300000      4.895865591100000     14.673037585599999
O       2.453256932900000      3.674162638900000     15.188040972100000
O       4.598906950300000      2.177890608000000     14.860828330100000
Si      0.821902980600000      3.772275305100000     15.224469580799999
O       3.699506389200000      0.994184462100000     11.475561475799999
Si      4.086234423200000      3.648025750900000     15.360255300700000
Si      4.923559663600000      0.720984881900000     15.585631818500000
O       0.438203770900000      5.191994836300000     14.550580672500001
O       0.099091355400000      2.421496863000000     14.574570152000000
O       0.185605640300000      0.392125320800000     12.783235904200000
Si      9.550334065400000      2.505927816500000     11.859589989100000
O       9.053536278999999      0.990477250100000     11.633126591900000
O       8.314934748400001      3.550121314400000     12.240855932400001
Si      7.230703042600000      4.544009133000000     11.471605312499999
O       8.522484989600001     21.419005886800001     13.826410225900000
O      10.048565120999999      2.992774325200000     10.389755831300000
O       6.268138560200000      3.611190218300000     10.534126426900000
O      10.971090599700000      2.590052921900000     12.767565448199999
Si     12.474957995500001      3.153401674800000     12.352958148200001
O      13.414470213100000      2.223782261000000     11.411899979299999
O      13.357208304900000      3.567824202300000     13.656967250799999
Si     14.805668780300000      4.214166921600000     14.091055374100000
O      12.169766764600000      4.420248025800000     11.300167714000001
O      15.959414797799999      4.017244704700000     12.982364362900000
O      14.831934866899999      0.181432696600000     11.183708963600001
Si     14.723677016500000      1.732035304700000     10.581855548700000
O      15.325603979600000      3.557930180700000     15.549759999000001
O      16.159253924200002      2.405174548100000     10.995833945299999
O      20.640567993700000      2.848964616900000     12.230664964700001
O      18.351559024600000      3.950632983600000     11.788420720400000
Si     19.735133397700000      4.216854568600000     12.585426431100000
Si     20.828963988000002      1.649440895800000     13.323180613400000
O      19.244222367399999      4.276303725000000     14.162389356100000
O      19.285391039600000      1.010071538200000     13.534230920100001
Si     16.740664512100000      3.823357250600000     11.584566102200000
O      17.106009193500000      2.095359629400000     14.507077917800000
Si     17.759530703599999      0.740687913500000     13.919985115099999
O       0.390757706500000     10.170117893200000     14.012513400800000
O       3.041076950800000      9.055486346000000     12.093656713100000
O       1.670268902100000      6.928277850600000     12.958502038400001
O       4.257787501500000      7.101208594200000     13.417493995099999
O       2.589085448000000      8.937834450800000     14.646077844400001
Si      2.888187290300000      7.985652374400000     13.313407823300000
Si      1.773835348800000     10.382822319900001     14.861878482300000
Si      0.204119616800000      6.329272041300000     13.397020604800000
Si      3.123177665900000     10.499913890100000     11.366957224400000
O       6.279149482500000      5.364943889200000     12.527585269499999
Si      5.510609716900000      6.102381207000000     13.758852928900000
O      10.036919079100000      8.154739818600000     11.025711763500000
O       9.320015724499999      7.250155814900000     13.683958615200000
O       6.646292347800000      7.089077900400000     14.486070856400000
Si      7.913533507900000      8.084301780700001     14.241415596500000
O       7.887755550700000      8.980996127399999     12.760773990300001
Si      9.493862954000001      8.464398556200001     12.496884927900000
O       8.306704217500000      9.108799292900001     15.451059781700000
O       8.014019068700000      5.669912250500000     10.560179654800001
O      12.772843172100000     10.795052695200001     11.808063997800000
O      10.515337652500000      9.577117600699999     13.055351996100001
O      12.921922155000001      9.299887752700000     14.045999410200000
Si     11.948843565000001     10.242801338400000     13.202072659000001
Si     15.362101050100000      7.234094030900000     14.261373917800000
Si     15.626272265400001      8.731038238200000     11.453475326900000
O      15.179606859500000      8.015223468400000     12.869062565400000
O      14.592789982699999      5.784392989000000     14.245513575900000
O      15.013138286100000     10.405977241800000     15.242016040799999
O      15.836759425700000     10.355570593099999     11.658151724700000
O      14.304530034400001      8.626201116100001     10.435830013000000
O      20.741431288299999      5.515490857400000     12.301240963900000
O      16.974244405600000      8.035451893799999     10.985239822700001
O      20.898173960600001      7.620497486700000     13.955178217700000
O      20.179217664500001      9.511693239000000     12.225286486500000
Si     20.587313325600000      9.217221568899999     13.747616956400000
O      19.280433561799999      9.539969365299999     14.639289580600000
Si     19.433489880400000     10.529107853699999     11.209838176800000
O       4.505567172200000      3.712347595900000     16.974105184900001
O       0.817957578300000      1.530725905500000     17.417011479799999
Si      3.755630875300000      3.041929699600000     18.232479452700002
O       2.274372121200000      3.760766463000000     18.315997645500001
Si      0.831840455700000      3.048897213800000     18.035106580800001
O       0.210106765400000      3.918712855300000     16.774398472800002
O       4.527688907100000      2.849152584100000     19.737648032100001
O       0.376983313300000      0.255113869200000     20.189970476500001
O       3.340726025200000      1.385280708600000     18.206553619699999
Si      3.587840284000000      1.388015228400000     19.897837087100001
O       0.139949070500000      2.883929781600000     19.530237859800000
Si      7.450595682000000      0.740339883200000     17.423014217500000
O       8.686055154000000      0.755055820000000     16.332391400100001
O       5.932359764100000      1.021710302900000     16.820058779699998
O      15.062184328100001      0.971562295900000     16.129250791299999
Si     16.132035502299999      2.169755882200000     15.845314824200001
Si     21.419326605799998      0.317361868000000     16.861444738799999
Si     18.319298645300002      0.502521460400000     16.946858611700002
O      17.310351329000000      1.775326300100000     17.025739506899999
O      19.860758355800002      0.867539282900000     16.617047904400000
O       1.205374103000000     10.693841267300000     16.378713553299999
Si      8.691976727000000     10.552010809200000     16.162649632000001
O       7.947655991600000     10.446596670100000     17.625667276200002
O      14.557612982800000      7.909792920600000     15.549147861800000
Si     13.820740950299999      9.348648455399999     15.406446724500000
O      12.754786469200001      9.634609061400001     16.614616981699999
Si     18.661353284899999     10.126047353800001     16.018970760999999
O      19.260390058799999      9.754072823600000     20.012085784899998
Si     20.473017249900000     10.890498622999999     19.923042684399999
O      19.949887958100000     10.792021624200000     16.738028773000000
O       2.308752956900000      1.842657686100000     20.824009706199998
Si      0.682178667100000      1.774054486700000     20.644133408900000
O      21.381116097500001      1.991017731800000     22.041056034899999
Si     20.341104081499999      1.119220261300000     22.938449572500001
O      19.058634100599999      0.365563950200000     22.079253158000000
O      19.906794854099999      2.148219637300000     24.128706990500000
Si     18.049241204800001      9.933744633100000     21.141496750200002
Si      9.375502720900000     21.218975431600001     15.220621437100000
Si      4.502567796100000     10.771295427800000      2.918685834200000
O       4.995261311100000     12.157925072099999      2.306445727000000
Si     10.510659048000001     12.631590899900001      4.025217867100000
O       9.141519436099999     12.370802371600000      4.918871755100000
O      10.438259861400001     14.158241594000000      3.431978503500000
O      10.541921324800001     11.422828405000001      2.890960422900000
Si     10.750279393200000     15.652860826000000      4.013652247100000
O       9.188177630200000     16.403417508800000      4.203676281200000
O      12.181909289600000     16.198217634399999      3.358753250800000
Si     13.451576848700000     16.185085721200000      4.464569926700000
O      15.070736699699999     16.584821148300001      4.025723499700000
O       4.689342756600000     11.935639609700001      8.449123738700001
O       4.765560229900000     16.173132259399999      9.650073774399999
Si      8.351561441399999     10.967307430100000      5.242083349500000
Si      8.919992646800001     11.038990303400000      8.105708421999999
O       8.880669508400000     15.303332884300000      7.090527130800000
Si      6.159537085200000     12.447687356499999      9.018624132099999
O       6.152602884700000     14.053767144100000      8.640210896199999
O       9.893367954400000     12.304778176399999      7.955395756400000
O       7.401861292300000     11.570892753500001      8.412821275500001
Si      6.211615533100000     15.409862040500000      9.573014802099999
O      10.570530842100000     14.385164266200000      9.354274965700000
O      11.913464789800001     12.521712114300000      4.815557353700000
O      13.490492004200000     14.699658426999999      5.145005188100000
O      11.040756088300000     15.972621425800000      5.658162762700000
O      12.398455569599999     12.464945219200001      8.930334495400000
O      13.784065944100000     12.421954789799999      6.654751133200000
O      15.078217266699999     12.696644646999999      8.888172854000000
Si     13.798095274900000     11.944652405599999      8.250141066199999
Si     11.128690819699999     13.281697016100001      8.304107337800000
Si     15.831960102200000     13.779336187000000      9.834397342500001
Si     12.773487379500001     13.439780752300001      5.882362754300000
O      11.699062198200000     14.010113736599999      6.970951825100000
O      14.808974676800000     15.011987290100000     10.176022704299999
O      17.173956338899998     14.357813597000000      9.047937632000000
Si     18.058218337600000     15.716974618400000      8.886091798900001
O      19.136397328299999     15.860064491999999     10.093846240900000
O      18.882399820800000     15.947341258500000      7.478069435300000
O       2.896343903600000     20.995299413500000      9.383854421300001
Si      2.097309332800000     19.646251807900001      9.867072271600000
O       0.950898092700000     19.401141354500002      8.713638206600001
O       5.363244808200000     20.861708883599999      9.968321479600000
O       3.033157661000000     18.312579741200000     10.118948494000000
Si      9.421102975000000     16.411386998400001      5.902037035600000
O       7.293660566200000     16.467810905899999      8.931634275400000
O       8.916384215900001     17.716755156700000      6.816351416700000
Si      8.707246613900001     16.603121208400001      8.186928422499999
O       9.874869199000001     16.956041710400001      9.238279200299999
O      12.415172146400000     16.312938024299999      9.959477536600000
Si     15.130120086200000     17.650929243600000      5.373232092800000
O      13.408564041100000     17.566078226999998      5.463536293400000
O      14.522037882299999     17.489587719999999      9.091986417999999
O      15.658379093700001     16.887453661999999      6.737707746900000
Si     15.843813480500000     17.621838737400001      8.204354580100000
O      15.964470212500000     19.070385583800000      5.290429174800000
Si     11.424743413000000     17.510386331799999      9.391971287400001
Si     14.027851783899999     16.430992774100002     10.246636796100001
O      11.473133944700001     18.741420218199998     10.467757316100000
O      17.871085373900002     20.828119877399999      6.664214478600000
O      20.031547156900000     20.551942118100001      8.213873173700000
O      16.269717068999999     19.187606847100000      7.901943777500000
O      20.079980063200001     16.571137730800000      5.183778125200000
O      20.324237963900000     18.289785729599998      9.710286053999999
Si     17.131280003299999     19.390851362199999      6.505683670800000
O      20.655468491600001     18.123124234999999      7.174022661200000
O      18.221900259900000     18.228042463000001      6.263845457800000
Si     20.865214374699999     19.140021700599998      8.435310083799999
O      17.056791809500002     16.975941410200001      9.049275494500000
Si     19.444515065299999     17.195240270500001      6.558191577200000
O       1.577896041100000     15.447058831000000     12.958964995500001
Si      3.166648147700000     15.617714876100001     13.257322570600000
O       3.704360888800000     14.052517329200001     13.397514496900000
Si      3.955962454900000     12.442235222600001     13.656041295900000
O       1.665437898100000     11.154861968900001     11.152895003999999
Si      0.544248853900000     12.171600929100000     10.542505651200001
O       4.028449008000000     11.584365054799999     12.222599708400001
O       2.725794128100000     11.650981397800001     14.447534426300001
O       0.556067538700000     13.565152375700000     11.386139497700000
Si      0.294105529700000     14.976221079200000     12.100177088300001
O       5.344315637100000     12.342525349700001     14.537109147800001
Si      7.290713423800000     13.452137534500000     11.532560350300001
O       6.714661074300000     14.934016603100000     11.066803545699999
O       8.847387836699999     13.325668121400000     11.069340819700001
O       7.263955871100000     13.214465442400000     13.107889596700000
Si     10.275802111699999     14.061893489999999     10.933133111400000
Si      6.931451870300000     12.858143352000001     14.671458796500000
O      10.324710136600000     15.437438882800000     11.771552430500000
O       7.965244017800000     11.716780734300000     15.243154224300000
O       6.375119930400000     12.372048126399999     10.657694743800000
O       7.121271502800000     14.181068357999999     15.580005601400000
O      13.810560139500000     13.190317879000000     12.834880173500000
O      15.456617853299999     14.995004701199999     13.739823920799999
Si     12.484140212400000     12.355321824700001     12.394667883100000
Si     13.880587638400000     14.613292871100001     13.663447499400000
O      12.820694128700000     15.558164456000000     12.868606474400000
O      11.496488955100000     13.135063205200000     11.421964425200001
O      11.657903581599999     11.809257484900000     13.764018105600000
O      13.376095563100000     14.543255355800000     15.232069399300000
Si     16.061772215000001     11.621498248200000     15.131461722699999
Si     11.263369193400001     16.040499038200000     12.956011785799999
O      16.273430430000001     12.985584943999999     11.167361491099999
O      16.364013267000001     12.041306160700000     13.605584196800001
Si     19.651333660599999     15.499370695100000     14.290525435399999
O      18.049139909299999     15.526665478900000     13.985732968000001
O      20.483673725599999     14.827845673800001     13.068247405299999
Si     16.674953298700000     11.667976615000001     12.055043337300001
O      18.284144147700001     11.443949458900001     11.907372606499999
Si     16.559682398000000     16.067946537299999     14.271398721300001
O      20.567942657500002     11.532708529800001     10.603982190800000
O       3.825780509500000     16.528681764800002     12.052232308900001
Si      4.253112641400000     17.360448739100001     10.702319013700000
O       1.319705795800000     20.003566138899998     11.257249050300000
Si      0.845839790600000     20.389705272000000     12.742670598600000
O       2.170208524800000     20.387493379599999     13.697576647200000
O       4.773578352900000     18.629904709200002     14.642377362700000
O       3.305069144600000     16.465783012700001     14.650401175900001
O       5.036332657700000     20.093763983999999     12.515557102900001
Si      2.299402530100000     20.443061385699998     15.356395684000001
O       5.758845417100000     21.216674782900000     14.640743635000000
O      10.712159700200001     15.501141199999999     14.393331149300000
Si      5.723746270800000     19.735995252900000     13.971088314499999
Si      8.647888937599999     21.024222404200000     12.261729532500000
Si      5.900839117600000     19.888185659400001     11.148262302499999
O       9.725556980300000     19.847787250000000     12.042401460800001
O       7.395633472500000     20.405603991500001     11.437433970400001
O       7.224737599900000     19.086868836000001     13.843338077200000
Si      7.925609979300000     18.492687762100001     15.265675300600000
O       5.596250046300000     18.304572328399999     10.804942448800000
O       7.124984336200000     16.878472301999999     15.374362897699999
O      20.872984835899999     21.071275993000000     23.465965879100001
O      11.115904264199999     17.641514612800002     12.822646327599999
Si     11.104892423000001     19.039190619399999     12.025262761000000
O      14.956857024100000     19.516968251000002     12.631988374800001
Si     15.002521177100000     21.119830018900000     12.710577494200001
O      13.706481282000000     17.653896441400001     14.167078059300000
Si     14.768829127700000     17.957938641999998     12.969397569500000
Si     12.361294672000000     20.752334230300001     14.240307199500000
O      12.148942314499999     20.019589073500001     12.804810342300000
O      14.306642524500001     17.183849756099999     11.640665333199999
O      12.724837935600000     19.679183455600000     15.427592574900000
O      13.824967441400000      0.086861060500000     13.806961507100000
O      11.012332195100001     21.499198218400000     14.813067366800000
O       0.026783246700000     16.183136477300000     11.002499213800000
O      16.603767320100001      0.003649274800000     13.097190349200000
O      16.272510878100000     17.409353065099999     13.370580326900001
Si     20.151605934599999     16.996207739300001     10.654502173899999
O      20.218603569199999     17.055391518400000     14.464664456500000
O      18.693892695799999     19.178614498599998     13.881489325800001
O      19.524745872499999     17.642470821100002     12.012008567800001
Si     20.007137274900000     18.288964092200001     13.402300960800000
O      21.268070030699999     19.280672535899999     13.275466313400001
Si     17.977290007299999     19.485346111700000     15.259379558699999
O      17.904600949199999     21.213866141499999     15.384545204300000
O       2.516291570500000     14.321749667500001     17.675063920600000
Si      1.426805447200000     15.427306827500001     18.177534042100000
O       0.817824186800000     14.884000867999999     19.620370272199999
O      10.316908452900000     10.823707580800001     16.516694872599999
Si      7.514146478800000     15.625837923600001     16.285072840500000
O       9.184568806600000     15.736903771100000     16.574140712700000
O       6.551286347200000     15.699486559600000     17.665430608200001
Si     11.896272788099999     11.008680276400000     16.919963263800000
O      14.568526595500000     12.563153376700001     20.272163461200002
O      15.287916308400000     12.856896478399999     15.864713467700000
O      12.561374372500000     12.207228207200000     16.028504409400000
Si     13.878082223400000     12.231633170500000     18.759475625899999
Si     13.760241792400000     13.307008915999999     16.228801932800000
O      13.760994448900000     13.629140843900000     17.853361090800000
O      15.369270028400001     11.433325537300000     18.305770840299999
O      12.467853637099999     11.404092922500000     18.489328340200000
Si     16.133453277200001     12.006724222700001     19.709744324199999
O       0.085173444700000     10.701663677599999     18.747732798700000
Si     21.412922761699999     11.272744725100001     17.195077385499999
O       0.100110936100000     15.529736906200000     17.220075935699999
O      19.835435176400001     14.604734993599999     15.613026552699999
O      17.489525182300000     11.239895061500000     15.828917333900000
O      17.225006078500002     13.205148265900000     19.484624152599999
O      19.699290989200001     12.267173417900000     19.615761617699999
Si     18.822405430500002     13.597501232999999     19.549233797900001
O      19.318612722099999     14.377047423700001     18.192566542300000
Si     20.502887763299999     14.310137569500000     17.061255293399999
O      21.322249754800001     12.904376815999999     17.111293278400002
O      16.807873328599999     10.838704671900000     20.586103339000001
O      19.152777395800001     14.466105462000000     20.893122121800001
O       4.081225296800000     21.377116897000001     20.280886094800000
O       2.085041822800000     16.923046972400002     18.429477661600000
Si      3.767533743200000     17.774651267199999     15.547346739400000
O       4.460060073800000     16.363575259000001     19.407064786199999
O       0.817088992200000     21.056901346800000     15.746080763700000
Si      3.044267034100000     17.161128319700001     19.779437777599998
Si      3.689438649200000     20.105647898600001     19.243114995199999
Si      0.674503511900000     20.504545907400001     19.221730868400002
O       2.554340038000000     18.892008002299999     15.863665061700001
O       4.463010452100000     17.233980032000002     16.903636981199998
O       3.488750678200000     18.706182202800001     20.063207028299999
O       4.753248240400000     20.048194225500001     18.040235598799999
O       2.184077962100000     20.425118808899999     18.665368071500001
O       3.473284423700000     21.456531343999998     15.830150258300000
O       9.366247191499999     17.671753254700000     14.825263692800000
Si      5.467782886300000     16.829332388699999     18.154061038900000
O       9.070184301199999     19.777453904800002     15.791136611400001
Si      6.340115395000000     19.541948658900001     17.823001398999999
O       6.740260287000000     19.123139970600000     16.350107107600000
O       6.332644438700000     18.130961974600002     18.708327062599999
O       7.313104076300000     20.796576684700000     18.254444578699999
Si     10.236976840000001     16.561987381200002     15.570027250900001
Si     13.029557844799999     18.078743484600000     15.605172431400000
O      14.292604492900001     17.969840780900000     16.715540672100001
O      11.722232934299999     17.236042462699999     16.066750639999999
Si     15.902473522399999     17.911770326199999     16.546795857999999
O      16.426852571200001     19.063254783900000     15.433127581600001
O       0.220177687900000     19.150020062199999     19.972803111400001
Si     18.204912113199999     19.152061399000001     18.035949427799999
O      18.877842673699998     18.948384385800001     16.516223599100002
O      21.133733682300001     20.646246459000000     17.968121782299999
O      18.047551818100001     20.837706120800000     18.053104050900000
O      19.146427217599999     18.597119702499999     19.201049143500001
Si     20.321638508800000     18.439222032299998     20.355923674000000
O      16.363107175500001     16.484404834700001     15.870849318699999
O      16.758808471999998     18.340790873600000     17.922363687099999
O      20.794597657600001     16.914019649200000     20.587332204199999
O      21.170042113699999     10.960039845800001     21.408966992700002
O      18.739365846500000     10.658433800999999     22.445315427400001
Si     19.975226564200000     14.412115616199999     22.316689740400001
O      20.982017270800000     10.646141389300000     24.016657237200000
Si     20.230387012800001     11.310315996300000     22.728916150200000
O      20.063132611299999     12.913192553100000     22.910719423400000
O      21.521065975399999     14.999501965900000     22.123759262800000
Si      0.575200362700000     15.899487610900000     20.876740394999999
O       2.059506019100000     16.655014049300000     21.032655794299998
O      19.722451195600001     19.148544511600001     21.692484193599999
Si     19.505445429400002     20.352181366000000     22.750730040200001
O      18.067137591300000      8.831630029199999     16.846175550000002
H      17.436979479300000      9.057733661100000     17.541760359500000
H      19.890846753600002      4.653420814100000     14.774388725300000
O      14.350342861800000      0.723465763700000      6.748302146900000
H      14.310198666800000      0.688832204100000      5.785452919300000
H      14.493014372899999      7.572521177700000      0.003950106300000
O       0.993410271200000     12.441599472600000      8.981888029500000
H       0.300976787600000     12.820178916100000      8.426598809900000
H       3.340285542500000      0.332000576900000     12.081002617499999
O       4.540768552100000      4.368424634400000      8.734404116900000
H       3.860140462400000      4.139448169100000      8.090198793400001
H      19.551748895100001     15.878662869799999      4.770249449400000
O      17.378463473400000      8.486809607600000     21.503008175800002
H      17.991486527799999      7.824495291400000     21.842732811699999
H       8.260790682100000     11.062494499700000     18.297817875500002
O       7.693550181600000      1.972623382500000     18.476323968900001
H       8.609206300200000      2.118776482500000     18.736406683900000
H       3.124259022100000     14.596249247699999     16.979926782500002
O      18.483735680700001     19.825558141799998     23.922858799000000
H      17.905132917300001     19.098573875900001     23.667556093000002
H      19.302706137200001      1.782133015300000     24.785323520199999
O      19.171652601800002     15.277797203300000     23.458814688600000
H      19.055520367800000     16.211006941299999     23.250901649500001
H      20.713380005400001     10.974943081999999     24.881326197600000
O      12.006326902500000     17.991507800800001      7.952341205100000
H      11.405829011600000     18.434577527900000      7.342339035600000
H      14.210180546900000      1.032864307000000     15.673790892600000
O      16.965880465600002      7.124663422300000     14.570665477800000
H      17.205896755500000      6.939180208400000     15.485679209500001
H       4.420140788400000     12.933385396200000      2.310339476000000
