# Supplementary material for: Ground-up generation of periodic slab models of dehydroxylated amorphous silica of varying roughness
Source: Phys Chem Chem Phys. 2025 Jun 26;27(28):15196–203. doi: 10.1039/d5cp01570g (PMC12232287; doi:10.1039/d5cp01570g)
Supplement: CP-027-D5CP01570G-s002 [file CP-027-D5CP01570G-s002.zip › ESI_Structures/Saturated/structure-number_44-alpha_0.1.xyz]

450

Si     19.164783421500001      3.485738330000000      3.925420965700000
O      17.803310028100000      2.907230183100000      4.705570433300000
O      18.554013049500000      4.830592295800000      3.165800813500000
O      19.773340559899999      2.561817335200000      2.735823718000000
O      10.785270828700000      6.817576049800000      3.326810334800000
O      15.442166921400000      8.443385076900000      1.780654893600000
Si     16.263022190099999      9.859972396800000      1.895573714400000
O      14.824376463400000      8.311772603000000      4.350093556900000
O      13.282577318000000      7.137306160600000      2.826450310600000
Si     14.901246240000001      7.469994415800000      3.002098483100000
O      11.672226136999999      9.309285688799999      3.854537844900000
Si     12.081135563500000      7.666980943800000      3.858012426700000
Si     12.120044684300000     10.538640210800001      4.838738302400000
O      15.329791987400000     10.685578472700000      4.968664500300000
O      16.008143474000001      6.225689572100000      3.056838559900000
O      12.483249603699999      7.377449698400000      5.416089868200000
Si     17.486077612599999      5.962211504100000      3.741878128200000
Si     18.001480605699999      8.828158148800000      4.267959286200000
O      18.364498321100001      7.337200937100000      3.712690929800000
O      17.451238243100001      9.720477423500000      3.035471170600000
O      19.282536188700000      9.494367920900000      5.068326439800000
O       4.434736587200000      4.845525326600000     10.794488108900000
O       2.199300958600000      3.337120867900000     10.857386105200000
Si      0.576963303100000      3.544704057200000     10.936434705400000
O       0.249017340100000      4.878415186700000     10.039321000999999
Si      4.105033471600000      0.514326306700000     11.266819561100000
O       4.484133566900000      2.086485866300000     11.153923889200000
Si      9.567471536399999      1.975153172500000      8.398080092300001
O       8.345413879300001      3.022311069700000      8.412286645200000
Si      7.520305749700000      3.749530720900000      9.677687799599999
O       6.165283272600000      4.387178351800000      9.018776663300001
O       8.429345543300000      5.006068234000000     10.222323345100000
O       7.362793526200000      2.649864864100000     10.901646084699999
O       9.040684232000000      0.526665765500000      8.805081426799999
O      10.617973935100000      2.055155631300000      7.133849394800000
O      10.657806579300001      2.722929839100000      9.693386386900000
Si     12.279185751700000      2.268871397000000      7.344372830800000
O      13.409577969300001      2.199039098400000      6.167106514200000
O      12.508438274900000      3.731355815700000      8.068969213999999
Si     11.592739244100001      4.229509795600000      9.313315621099999
Si     15.572290432300001      3.023961073600000      9.679225429300001
O      14.460056122399999      3.044675720900000     10.876762089600000
O      15.046640707400000      2.277674271600000      8.316937532600001
Si     15.017455980399999      2.169597954200000      6.686943951700000
O      12.371333879600000      4.611350836300000     10.665985056700000
O      12.713549237700001      1.178083372300000      8.430945545500000
O      15.722947587300000      0.860155249000000      5.980355997000000
O      11.524435760899999      0.231178961500000     10.562017981900000
Si     11.020274937800000      1.670397325400000     11.090291706400000
O      15.786261278200000      3.504565014800000      6.231119664800000
O      15.968312955400000      4.563600767800000      9.398087447000000
O      20.251616920000000      3.584155961100000      5.194747738300000
O      16.731866571499999      2.039244647100000     10.261025920400000
Si     17.298875416500000      3.963871484200000      5.876969396000000
O      18.439335900500001      3.925842181700000      7.073925958500000
Si     20.059985825799998      3.611257291100000      6.840667352000000
Si     17.405910817199999      0.606266328000000      9.839894686599999
Si     20.449025335999998      1.440399018200000      9.082086983800000
O      20.412967128799998      2.222372670700000      7.644627302500000
O      21.084724892000001      4.724368925300000      7.425143827300000
O      18.909760416899999      1.000750944700000      9.432212141700001
O      21.201475879099998      2.328410815200000     10.234012705500000
O       3.609447739300000     10.627873708399999      8.555371736500000
Si      1.501904622000000      9.611949209800001     10.329460764400000
Si      3.100213967700000     10.076578804900000      7.135679886900000
O       3.089143529500000      8.428698350299999      7.253061838100000
O       1.540816108300000      6.363462098100000      8.206456258499999
O       4.166729486100000      6.520850074400000      8.820736002700000
O       0.656462079900000     10.428852058500000      9.195087930900000
O       2.312398638700000      8.301655480399999      9.775488999500000
Si      2.785624172000000      7.383074604900000      8.516743057699999
Si      5.271202626100000      5.673880577200000      9.675145340800000
Si      0.105677563300000      5.687124557200000      8.636956952200000
O       2.613190632300000     10.695816818899999     10.926522776200001
Si      8.145172189500000      6.637939294600000     10.262917160300001
O       6.501814024100000      6.736014794100000     10.078962485000000
O       9.138830435899999      7.372547419100000      9.125161445400000
O      10.697871915500000      5.403453719400000      8.746097637200000
Si     10.742706754000000      7.072088532400000      8.872512918800000
O      11.361990206700000      7.793095266200000      7.571959388100000
O      15.648644070900000     10.072899062199999      7.283605777900000
O      14.580132381100000      8.003960670600000      6.821553623400000
Si     15.412080387400000      9.164151372499999      5.630414753900000
O      12.179295061600000      9.809526969300000     10.742927860300000
O      15.505333702000000      9.679169545300001      9.793312784099999
O      13.320688536400001      9.120553301899999      8.462746677300000
Si     15.050736300100001      8.794522386200001      8.477160218900000
O      15.433309817800000      7.283641015700000      8.996302915899999
O      12.877087007100000      9.830366894100001      6.108332058700000
Si     12.762917837300000      8.323993252199999      6.784998839400000
O      11.808811786600000      7.312779264100000     10.071634610800000
Si     12.559894783300001     10.430824149499999      9.282072421300001
O      11.294215253100001     10.735542084400000      8.326596286699999
O      15.939118719400000      6.338193055700000     11.351992651200000
Si     12.346120291100000      8.248163990700000     11.303452783199999
O      18.725236302900001      8.381656553799999      7.539414112500000
Si     19.112406026700000      9.735716463599999      6.701043611200000
O      17.180845046700000      5.481309646000000      5.292850478000000
O      17.821097259599998      6.324509782100000      9.158363778000000
O      18.900686297400000      8.403254179899999     10.158833355600001
O      20.448824614799999      6.809745705200000      8.807821536300001
O      16.977612870200002      8.663086603400000      5.538092526200000
O      20.574058905000001     10.195641798800001      7.151971570100000
Si     16.306853177499999      6.132726763400000      9.746327994500000
Si     18.972858173799999      7.462246066400000      8.865827005400000
O       1.625113973100000     10.688309343500000      6.781778291500000
O       3.809155156200000      3.725112220500000     13.020641618000001
O       1.904721453500000      4.826612385700000     14.339193349700000
O       0.891057544400000      2.420773858300000     14.856855375800000
Si      0.588833256800000      3.881500333300000     14.125494077800001
O       0.218967248300000      3.715343715100000     12.517054660900000
Si      3.533667452900000      4.497198304500000     14.435506270299999
O       2.909378307500000      0.246822047400000     12.350603991700000
Si      0.100913089100000      0.986543021400000     14.966399955000000
Si      3.710277338400000      3.525274805300000     11.444730985200000
O      21.461237309200001      0.246758426000000     16.428743901299999
O       5.867119303600000      4.815938827300000     16.556795155600000
O       7.776601061200000      0.859832416200000     15.943061168500000
O       7.769250369200000      1.130472948900000     13.356968611099999
Si      8.207696610699999      2.328903602700000     12.306239835000000
Si      8.671695700000001      0.510494577700000     14.649730364300000
O       9.624828788600000      4.005827291000000     15.210161959300001
O       8.346803448599999      3.763160840300000     12.998951128600000
O      10.047649439400001      1.396848098400000     14.698143406200000
Si      8.695182903199999      4.881156736600000     14.170651545100000
O       9.633140343899999      1.657887100300000     11.816999084300001
O      10.654002264200001      2.385205596700000     17.068391409299998
Si     10.578971592900000      2.724780722200000     15.502391340100001
O      13.936009621400000      4.724842168900000     15.785305931800000
O      13.510459118300000      4.266467776500000     13.127647539000000
O      14.747440295900001      2.445621597800000     14.607477927000000
O      12.105326555300000      2.984466080700000     14.982870197100000
Si     13.544046234100000      3.590443418100000     14.662794037199999
Si     13.211614096100000      3.602509234300000     11.696350259900001
O      12.166420351399999      2.358707004800000     11.958564048600000
O      16.352941640499999      4.510332631500000     14.872481491200000
Si     16.311236854499999      2.819737037000000     15.004646747000001
O      20.795017366700002      4.553085973000000     14.868634454400000
O      16.594690223099999      2.587642580100000     16.606110321700001
O      18.848843739500001      1.350181285300000     16.539748034399999
O      18.512333630000001      4.650924782900000     16.410451590200001
Si     20.161444388200000      4.761227912800000     16.366313157699999
O      20.136948801500001      1.389444979000000     14.303664879199999
O      17.449881364500001      1.872219336500000     14.288533372100000
Si     18.694099143500001      0.993265035900000     14.959677353800000
O       4.557020107100000      5.761454095900000     14.583359507400001
Si      0.485102181300000      9.827237309899999     15.288116239400001
O       2.080055229800000     10.220922010700001     15.269269816000000
O       0.338955764200000      8.247692852000000     15.711053860500000
O       0.417853488800000      9.120265678499999     11.429527027400001
Si      9.726682246899999      7.474224764700000     12.864665718199999
O       9.179351776000001      8.624807128700001     13.826481131700000
O       7.525230778600000      9.284768322500000     15.735476367700000
Si      6.699049246000000      8.873044202799999     17.152639955100000
Si      5.946130800600000      6.060422230200000     15.477696355000001
Si      8.486660201699999      9.842164644400000     14.630436244400000
O       7.350475519100000      5.600825701800000     14.640083896100000
O       5.955983064400000      7.481492888200000     16.130987833700001
O       9.736964711700001      6.016487949900000     13.590631130600000
O       8.659268497399999      7.316586637900000     11.631058310200000
Si     15.471124360299999      5.312745509000000     16.076236242600000
O      13.911818778100001      8.026920512000000     11.681070644200000
O      11.267680030599999      7.912809063800000     12.476824897300000
O      15.405516347900001      6.908563256400000     16.116629081100001
O      14.225845592300001      9.283533102200000     15.653038822299999
O      15.433478467300001      7.798660890600000     13.772074994800001
Si     15.546030315299999      8.326502923300000     15.318465248600001
Si     15.475597510000000      7.728372185500000     12.161457121100000
O      21.422134610800001     10.106537712200000     13.787665399000000
O      19.214166535099999      8.230368320100000     15.917882582700001
O      19.337789538300001      9.260515079899999     12.497660899400000
Si     20.598923092000000      7.822438556000000     16.752893392299999
O      16.816100968299999      9.147602797799999     15.807920976600000
O      16.763194550300000      8.674498166299999     11.856001797499999
Si     18.380841277700000      9.628261829500000     16.133263699200000
Si     20.823233287600001      9.965696433500000     12.331317145000000
O      20.622087230199998      6.185793245800000     16.965879110900001
Si     18.194482683400000      9.222279404500000     11.345118792899999
O      21.127396689000001     10.767534909800000     16.291243332800001
Si      7.341591143700000      1.241000735600000     17.477997541699999
O       6.227451858300000      0.103130935500000     17.844891236100000
O       6.634178190700000      2.677094940200000     17.740745625199999
O       9.897325010699999      3.552061743000000     19.276206088799999
O       8.676824116400001      1.207457288600000     18.411161033599999
Si      6.858162131700000      4.303998589200000     17.719345224200001
Si     10.058567716600001      2.080366775500000     18.569155854800002
O       8.436310300700001      4.609672911400000     17.388421676899998
O       6.501539894300000      5.213836772300000     19.044416136599999
Si      9.579472295700000      5.002441484100000     18.525216023300001
O      16.153646559300000      4.906306544700000     17.555028428100002
O      20.591222582600000      3.408854796300000     17.251644388999999
Si     17.420532184700001      3.843830743500000     17.344074108000001
Si     19.542732100300000      2.237644220300000     17.738189969200000
O      18.287533320500000      3.051279367600000     18.519801596000001
O      20.356327117599999      1.168746531800000     18.668135369200002
O       0.709719865600000     10.646312381800000     18.635453862900000
O      10.926242805099999      5.671732318800000     17.885189295000000
O       5.261922625100000      9.599816658500000     17.587618189099999
Si      7.319852036600000      6.629203558100000     19.395346190700000
O       8.912724946000001      6.126233441500000     19.499159554700000
O       7.241103757800000      7.812765922500000     18.296691604500001
O       6.739649000700000      7.105049148100000     20.845703710799999
O      20.688104531899999      8.743553672299999     18.072660004199999
Si     20.600271342900001     10.575407102900000     17.881720321400000
O      18.800555799700000     10.312298388900000     17.534480176199999
O      13.076727387100000     11.537307170900000      3.970032639200000
O      15.266136252100001     13.103359785200000      3.996577463500000
Si     14.708630636500001     11.576529471200001      3.785098484200000
O      15.225807752500000     11.056095403500001      2.337411676800000
Si     15.836074611700001     13.938521918099999      5.261490456900000
O      17.091013626199999     14.865361232900000      4.714454127100000
O      15.226201652600000     20.132277047199999      4.324501720700000
Si     15.994109709800000     18.610780553800002      4.813119111000000
O      14.702419792000001     17.606259513900000      4.758424241300000
Si     17.803690787200001     16.283502787700002      5.125820854600000
O      17.187658038300000     17.590120386799999      4.331688574400000
O      19.480741460499999     16.542130547199999      5.092565035500000
Si      3.409132447500000     11.634636782099999      9.810663167400000
O       0.602683940200000     14.717866955500000      9.053185409699999
O       2.806721419600000     14.850946190700000      7.638720573300000
Si      2.208960600700000     14.460392991200001      9.126141353800000
O       2.464180109200000     12.899430995900000      9.449226031400000
O       4.859593523200000     12.129898471500001     10.252697135300000
Si      4.932800875500000     12.209570958800001      6.231052970700000
O       2.863974416800000     15.396576378300001     10.269327733400001
O       4.766409364800000     13.071909884200000      7.717871355500000
Si      4.198313564500000     14.446266002600000      6.908051488500000
O       4.247743190700000     13.561503637700000      5.427739043800000
Si      0.320801855800000     11.011318205500000      7.732106226700000
O       5.077921776700000     15.798352516900000      6.819827385800000
O       4.154079161700000     10.786642152800001      6.057065554000000
Si     19.527144544799999     16.362338445799999      6.804788813200000
O       6.543342242800000     11.952296138099999      6.070607158300000
Si      7.702981425100000     12.451850109600000      7.138407399100000
O       8.296846726800000     13.884216096499999      6.668775779400000
O       8.937250874500000     11.371830723000000      7.165910076800000
O       6.515482390000000     14.202381308000000     10.504890225200000
Si      6.397902028200000     12.603739351500000     10.067943053900001
O       7.091203157400000     12.479490821500001      8.622110600399999
Si     10.539563257099999     11.685464360199999      7.219882328000000
O       7.171515618100000     11.636875871799999     11.134463022400000
Si      8.514928076800000     15.278787132300000      5.886686000100000
O      10.029700340200000     14.905666174100000      9.900373835700000
O      11.688967860900000     15.600198477599999      7.957876048500000
O      10.711322403900001     13.194413818099999      7.826018258700000
O       7.614861901700000     16.412111488099999      6.629554084500000
Si     10.286391698199999     15.739334152500000     11.295200605400000
Si     11.168427466800001     14.356890928700000      8.836296945000001
O      14.653991169999999     14.993425551300000      5.690642418700000
O      13.583956509000000     11.682910890500001      9.452448380100000
O      15.077334162000000     13.963941436900001     10.136923566800000
Si     13.679048498300000     13.136642784299999     10.267358234000000
O      12.454854202800000     13.986988894500000      9.718845111100000
O      11.041198470699999     11.482169309600000      5.678644039200000
Si     16.101988170999999     15.187356122600001     10.497472648600001
O      16.212280677399999     12.849498956600000      6.451014779800000
Si     16.296553534299999     11.024259258800001     10.274316865999999
O      16.436673698100002     11.980795238800001      8.925641701100000
Si     19.211742419099998     14.891970391199999     10.397399898300000
O      17.627798753400000     14.702785501099999     10.722048252300000
Si     20.905821890199999     14.036108293300000      8.178139674200001
O      19.525279208200001     13.994256491100000      9.053042683099999
Si     16.604037570399999     11.551680669300000      7.359314837600000
O      20.512695994900000     15.085452595700000      6.974237092800000
O      21.398937729099998     12.584156174900000      7.683593013000000
O      18.065034376900002     10.977225551900000      6.977955233100000
O      17.842930486800000     10.708654661400001     10.716937894100001
O       3.526729306300000      0.034875579000000      9.804863097600000
O       1.713126555100000     19.778526259100001      9.064034916400001
Si      0.310200165700000     20.263988858899999      9.788678184800000
O       4.340567362000000     19.556932871099999      8.339944188800001
Si      3.269610815600000     19.938314149000000      9.502016986399999
O       3.585819888400000     19.025631046899999     10.805496811599999
O       6.967777926400000     20.239276091600001      8.481319768000001
O       5.912608270600000     18.501675755299999      6.468457139600000
Si      5.861326842200000     19.107658284199999      8.061253987600001
O       6.195262304700000     17.554381884200001      8.692532425200000
O       7.909366370900000     20.841230704200001     10.927433921700000
O      10.016305900200001     15.918053399600000      5.943982683100000
O       9.367706184699999     19.433528801100000      9.169923502600000
Si      8.298256773200000     20.632007178700000      9.350472141499999
Si      6.182539178200000     16.935824849300001      7.102333080000000
O      10.853594526500000     17.981120093299999      7.510293250900000
Si     10.882959972700000     18.989224167300002      8.766862494500000
O      12.515200636499999     16.670130677500001      5.760904167400000
Si     14.134848503000001     16.524095763599998      5.847044319900000
Si     11.235614065800000     16.575540126100002      6.761735306200000
O      11.668031483500000     18.576117988299998     10.131872399600001
O      14.478571493900001     20.451133111299999      7.155687783900000
Si     15.500363852800000     20.747371681499999      5.877997951000000
O      15.577430714800000     18.837842435700001      9.006838915700000
Si     15.156051425299999     20.369636010400001      8.668626855899999
O      13.660592191999999     16.995934931000001      9.571936488700000
Si     15.037446704500001     17.317257489700001      8.770238937000000
Si     12.482048848300000     21.338397841900001      9.273754793800000
O      11.683368932300001     20.340049842199999      8.269802304500001
O      14.707399914100000     17.081706927300001      7.234556321700000
O      13.942021430800001     20.780259509899999      9.725869166100001
Si     12.736240185500000     17.524087151300002     10.785737759900000
O      11.785611754500000     16.350152792799999     11.358952726000000
O      21.219393286900001      0.003497084100000      8.903305810699999
O      16.160816067999999     16.246913820700001      9.248278872200000
O      16.436306339100000     21.378614421999998      8.701672760999999
O      18.275984327100002     18.656690129899999      9.921783316799999
O      16.656434392700000     19.469460040500000      6.122673023600000
O      20.865162268799999     18.939896694100000      9.841765768700000
O      17.341626826999999     20.982213033200001     11.014545120299999
O      17.824000683800001     16.206703504299998      6.833028750800000
O      19.675845564799999     16.454883866999999     10.253159439799999
O      19.825336009699999     17.558074799200000      7.872583019300000
Si     19.668969200199999     17.896222625200000      9.477151584000000
O      15.580684862100000     11.571591143899999     11.608541457699999
Si      2.705149277500000     11.687650282800000     15.627497095800001
O       1.829189529400000     12.359781272899999     16.830035978900000
O       4.233869679500000     11.544000564799999     16.190894665799998
Si      3.161161518600000     15.467595001599999     11.875923910799999
O       4.621279673100000     14.903875715600000     12.238965300000000
O       2.065225732200000     14.619448187500000     12.663952338200000
O       2.649411994100000     12.642530859600001     14.298743280900000
Si      1.468191719700000     13.638386793400000     13.791042706900001
O       0.873641276500000     14.451511323600000     15.054726318000000
O       0.196058807300000     12.879077885999999     13.157476129000001
O       7.464074795100000     12.559758230000000     16.213417296599999
Si      8.505113206400001     13.519424468300000     15.523146026199999
O       8.337229487000000     15.112688232800000     15.530615366899999
O       8.755132733600000     13.079841676199999     13.978177629899999
Si      6.199455931800000     14.641212930800000     12.069060068000001
Si      7.770245974900000     12.103056230600000     12.617020016200000
Si     10.161242413000000     13.167261338799999     12.977117343600000
O       9.468701661900001     12.194804027500000     11.898409169600001
O       6.646108328200000     13.341830697700001     12.938770123999999
O      10.119925181099999     13.144788573900000     16.312363319300001
O      10.373001470600000     14.680137877300000     12.549524863000000
O       9.776377426800000     10.702083593899999     15.275954713799999
O       7.680212113400000     10.787688017700001     13.575442837400001
O       6.945991863900000     16.030564745500001     12.505697543000000
Si     10.941013972000000     11.766014777300001     15.381360271200000
O      15.286780872000000     13.217899159400000     13.696365112200001
Si     15.725111389500000     13.167323897799999     15.297842915900000
O      14.886571904600000     11.895489450900000     15.950965153100000
O      11.303587600000000     12.572759978500001     13.986421352900001
Si     14.561128715600001     12.140337413999999     12.739977028100000
O      12.323478740300001     11.180679180600000     15.935236940799999
O      13.863861421799999     11.000633874800000     13.684953367000000
O      13.371237105100001     12.871083274600000     11.857021958200001
O      15.578236463400000     16.023034152000001     11.802648117800000
Si     13.848238664500000     10.823211255600000     15.324236691999999
O      20.624404827500001     20.022547557300001     18.629505903100000
O      17.312362607200001     12.980697491100001     15.329315096800000
O      19.911161714999999     13.233999566400000     15.458863347099999
Si     20.886183960699999     14.486043547700000     15.738461270500000
Si     18.718632908000000     12.373775273700000     14.780447640400000
O      20.540694917200000     11.379845464100001     11.513864057799999
O      18.930774538500000     12.645231770000001     13.176858876300001
Si     20.318868483199999     12.795315551900000     12.334044161500000
O      18.700352431300001     10.775997624700000     14.976833656300000
O      21.168236260499999     14.454355646500000     17.312896336100000
O      20.245472108500000     15.890437776100001     15.125306449100000
O      20.140059788599999     14.189862119800001     11.517261211099999
Si      1.520361084000000     20.901398736099999     12.603560865800000
O       3.038454714200000     16.999724995200001     12.366967451900001
O       1.860329030200000     19.312608137300000     12.853549558199999
Si      3.221490628700000     18.580045391700001     12.330195521200000
O       0.573374185300000     17.560665116999999     15.980367737900000
O       5.073998837800000     20.548307456600000     15.598554271699999
O       4.353473397800000     19.067471388100000     13.370378173100001
Si      5.149032641100000     20.563480959200000     17.246625202800001
O       0.798375094700000     21.452078057500000     13.921703609000000
O       0.568732425100000     20.886258587699999     11.274289424199999
O       5.409363389400000     21.052784892500000     11.523010436000000
Si      5.465837287000000     19.464937625499999     14.437962817200001
O       5.793777433700000     18.036196991800001     15.243850866400001
Si      8.768321603900000     16.310660431799999     16.613043772400001
Si      7.816561051600000     17.372106117700000     12.314393140200000
O       9.567972002599999     17.542379056000001     15.890515796900001
O       8.340516523200000     18.034808181300001     13.716390146600000
O       7.761570486600000     19.289415124900000     16.242998173499998
Si      8.774075080599999     18.885406888199999     15.022594657200001
Si      6.707907168000000     20.163985142900000     11.877918291400000
Si      6.575935118300000     18.218840038900002     16.700499768499999
O       6.702043379000000     20.159935516800001     13.547333923700000
O       9.212247412100000     20.423628764600000     14.564831965100000
O       6.926901622100000     18.537958252399999     11.555165158299999
O       7.338333818200000     16.875080027599999     17.237560812300000
O       9.156121301000001     16.879357588300000     11.488338181300000
O      15.363449791500001     17.346897652799999     14.048468478500000
O      13.761002485000001     18.002588872499999     11.976283232100000
Si     15.288688535300000     17.515490663900000     12.397935048600001
O      17.521220350499998     16.071752469000000     15.473874521799999
Si     20.498816621300001     17.461535221199998     15.480608290599999
O      17.541084889600000     18.596358370400001     14.423024597100000
Si     18.000585982699999     16.937843669399999     16.933867027300000
O      19.311861310899999     17.859576398200002     16.569920745800001
Si     16.621325239899999     17.466399139600000     15.089985672299999
O      16.354905726799998     18.596751758400000     11.815468791700001
O      18.848596297200000     19.458232669400001     12.370853120200000
O      18.578057550200000     20.897083430599999     14.670989632600000
O      16.544630818200002     17.849363667900001     16.782964367400002
O      20.232167449900000     18.631880583600001     14.349915533200001
Si     18.842714293299998     19.441786931900001     14.003759038600000
Si     17.667738416900001     19.394356536000000     11.253909813600000
Si      1.754734579400000     11.851539377300000     18.407487971900000
O       1.087434201400000     13.192029861700000     19.191082320300001
O       3.328183194400000     11.351048051299999     18.709880406200000
Si      4.628225342500000     11.110193194800001     17.736205494000000
O       7.715950244800000     10.326422148300001     17.878818498899999
O       9.567045039600000     15.381855759200000     17.736350980899999
O       8.560133798300001     12.878373951900000     18.511437218499999
Si      9.795725887000000     13.781350754700000     18.013168057000001
Si      7.400603590900000     11.864175499100000     17.785003836200001
O       5.856530780600000     12.126233679500000     18.263958566900001
O      11.129372339900000     13.661058707000000     18.913020201399998
O      20.333087809100000     14.856073740799999     19.638551567099999
Si     21.034993218200000     13.594517990500000     18.709969912300000
O      20.213408751300001     12.215674560100000     18.503098613799999
O      18.444471913699999     16.127416110100000     18.256182939500000
O       1.288389996100000      0.053548075800000     18.730223960099998
O       3.680942044400000     20.922430144700002     17.791287469800000
Si      2.345799365600000     20.313492345499998     18.469103327199999
O       2.049714668200000     17.145624064900002     18.728835084699998
Si      0.934789652100000     17.729651270400002     17.595174576500000
O       1.486924598800000     19.288853154200002     17.504921090700002
Si      1.999339644300000     18.058821561199998     20.136292377200000
O       2.817836997700000     19.482630922900000     19.796868044699998
O       0.498509886400000     18.570352379999999     20.496687993900000
O       5.611524502700000     19.017761173499999     17.742240893799998
Si     20.520287195300000     19.086360168300001     20.029409643099999
O      21.116087284599999     16.976126886399999     18.187994217499998
Si     21.277917718099999     21.437256194500002     18.057548505100002
O      19.619060407100001     17.677604050500001     20.031050291400000
Si     19.914143189699999     16.345429326900000     19.087744691000001
O      19.782229491999999     19.990737060600001     21.177992723999999
O      15.244585791100000     14.485590586700001     16.121530734099998
H      15.854177746400000     15.243740710100001     16.069986114199999
H      20.337798383900001      1.831086564700000      3.012145679100000
O       3.751147513500000      3.396992659000000     15.629731259000000
H       4.272596901600000      3.703177431300000     16.385774466800001
H       6.804941567800000      8.046710230000000     21.036781993999998
O       8.088403753100000     15.005638243300000      4.333231360200000
H       8.245870542500001     15.731379644700000      3.718034984000000
H       9.945015021300000      7.059685665600000      3.731240071500000
O      16.856795506600001     10.321999281600000      0.448744106400000
H      17.438821250400000      9.694432282099999      0.006655498600000
H      11.298538346599999     12.830723748400001     19.373760312600002
O      11.035783134000001      1.121781845800000     19.458411637099999
H      11.829330680400000      1.538601460000000     19.812075107300000
H      11.478974408399999      5.086615015100000     17.355543044400001
O       2.614977073700000     17.268145866299999     21.410356785600001
H       3.419380862800000     16.759130614600000     21.260865489600000
H      19.955262799600000     20.937757548200000     21.138805168400001
