# Supplementary material for: Ground-up generation of periodic slab models of dehydroxylated amorphous silica of varying roughness
Source: Phys Chem Chem Phys. 2025 Jun 26;27(28):15196–203. doi: 10.1039/d5cp01570g (PMC12232287; doi:10.1039/d5cp01570g)
Supplement: CP-027-D5CP01570G-s002 [file CP-027-D5CP01570G-s002.zip › ESI_Structures/Saturated/structure-number_45-alpha_0.01.xyz]

453

O      13.977834614800001      8.105504309700001      3.081989436900000
O      11.535474400100000      9.450736185700000      2.764010904200000
Si     13.164136754199999      9.168307899300000      2.207343347600000
O      13.304866716199999      8.732660670200000      0.655581068700000
O      13.525310272100000     10.832282028300000      2.576232540400000
O       4.993343911100000      4.601149648100000      7.554352312000000
O       7.492331862600000      3.923770644900000      8.288605455000001
Si      6.610419453100000      5.081349181200000      7.482451007800000
O      12.376144139499999      3.583734164300000      8.280120837500000
Si     13.275459097000001      4.930049112900000      8.016105559100000
O      14.322003578200000      4.750457513300000      6.677601883400000
O      11.148073246499999      1.113401649000000      9.097907848600000
Si      4.792568764600000      5.827883846100000      8.802976639800001
O       3.402394954200000      6.607220976300000      8.726722734000001
O       2.059770974900000      8.990019725000000      8.968332267399999
O       7.657667532400000      5.603727871900000      6.295517759200000
O       9.298966559400000      5.775620488000000      8.452213896300000
O       6.224809558900000      6.566327689800000      8.284791032199999
Si      8.582213253300001      9.172331854999999      8.363347085299999
O       8.435807582800001      7.994535735700000      7.243301862900000
Si      8.906486837499999      6.459916464500000      7.006379783600000
O      10.176611834099999      6.444593027300000      5.973447239200000
O      10.082704289400001      8.952008839199999      9.024219006999999
O       8.548500043800001     10.601364860100000      7.578193451900000
Si     14.238541682099999      5.778409430900000      5.411736175500000
O      12.615652393700000      5.781355491800000      4.961208113000000
O      12.112191518700000      8.261127718699999      5.680745059900000
O      12.292937910199999      6.189119451700000      7.553982963600000
O      14.547655517999999      7.433216277700000      5.835897682000000
O      14.242161614600001     10.078653644999999      5.955351383500000
Si     12.693736327500000      9.703446253999999      6.072632368900000
Si     15.863064642399999     10.152944430700000      5.586045744100000
O      11.949382139500001     10.111713932400001      7.414321161900000
Si     11.769644523000000      6.685247057300000      6.071456263900000
O      15.280746264899999      5.980494024700000      4.077931528800000
Si     15.063382321700001      7.741344834200000      4.259271115600000
Si     11.474436196799999      9.781596381600000      8.956224527600000
O      15.445596073100001      8.897461614499999      9.100038335200001
O      16.051309038500001      9.049939922100000      4.311043329500000
O      16.661586234400001      9.493054471800001      6.782133430300000
Si     16.890175231499999      9.192767008900001      8.372531561800001
O      17.741087017800002      7.811483203700000      8.377892417400000
O      19.604194334900001      5.909549383200000      8.853942543700001
O       1.503282361800000      0.202876214300000     10.926335158000001
O       5.196581203400000      5.313539739000000     10.307012520100001
Si      8.701547813099999      4.471485736900000      9.292035964300000
O       9.941989401600001      3.429772283200000      9.477366430900000
O       7.905850352000000      4.812949419400000     10.684922403300000
O       8.871624269100000      1.824887473100000     13.321030110800001
O       6.660128264700000      3.190311434100000     14.066325696600000
Si      6.088763614200000      4.686544437400000     14.246737257700000
O       6.654453107100000      0.595062591200000     13.803763807699999
Si      9.933526497800001      0.619124566800000     13.127039083100000
Si      7.545154832200000      1.872786815000000     14.287188954199999
O       6.017147292000000      5.234796631200000     12.711899015500000
Si     11.421340094600000      2.739166903200000      9.367143497700001
O      11.161083220600000      1.357019732800000     12.363482683799999
Si     11.985685005600001      2.763298778500000     12.324210903599999
O      13.255832839600000      2.607891280000000     13.364444067499999
O      12.308864540300000      2.910186017700000     10.721708210599999
O      11.209841928800000      4.149524358500000     12.754361558899999
Si     11.025872308700000      4.834892334900000     14.242218123300001
O      15.285947683700000      4.591256289400000     11.522425538400000
Si     16.270653352800000      4.560160469200000     12.866743611500000
O      15.601927498500000      4.891932757200000     14.312480276100001
Si     18.103334174299999      2.313335562400000     13.520953876800000
O      17.010228406100001      3.122519531800000     12.618091727199999
O      18.489254666800001      0.643445076600000     13.467211808600000
O      19.691709730400000      2.709201478800000     13.070885277400000
Si     20.143277138500000      1.108155082400000     13.610100742100000
O      21.167462008800001      0.138914437500000     12.875073162800000
O       0.840173560900000      6.632993276800000      9.443294347000000
O       2.829858269500000      7.634152116800000     11.094731637300001
Si      2.252551298400000      7.451631243600000      9.561190133600000
O       3.769374572000000      8.793899814800000     13.329617284999999
Si      3.667532066900000      8.938625748400000     11.705187958500000
O       0.364222260900000      9.710387588600000     10.906512266700000
O       2.886856919700000     10.297547640299999     11.112774158300001
Si      1.650778784800000     10.233664857200001     10.017591007000000
O       2.088522915400000     10.509922363199999     13.891569775900001
O       5.136695650700000      8.998056163299999     11.005089362700000
Si      6.541612381300000      5.595498677000000     11.236278932599999
O       7.388822913700000      9.089647717300000      9.441765097199999
O       7.441087295800000      9.654173423500000     12.003434759399999
O       6.983407404500000      7.158257771800000     11.208651158900000
O       9.740903547400000     10.243504994900000     13.143052381400000
Si      6.723091017100000      8.716806955599999     10.894361964100000
O      14.180282042200000      5.400765713000000      9.269761505500000
Si     15.472233016400001      5.610464227900000     10.245777688900001
O      12.765736477600001      8.989765473900000      9.569958811999999
Si     14.208890852600000      9.815236110100001      9.619037107400001
O      15.682996588600000      7.070421537300000     11.045387610000001
O      14.321001040000001     10.330441564299999     11.145480031700000
O      16.935080532600001     10.602442613399999     11.266781886200000
O      17.597478961000000     10.519933090000000      8.927619173100000
Si     18.139181224600001      6.523572817500000      9.308655367900000
O      20.346313135300001      8.343564589900000      9.219319359500000
O      18.339147976600000      7.118900438000000     10.816442813300000
O      19.310053667300000      9.482230720200000     11.450789653899999
O      17.267074727800001      8.508760311100000     12.825643311100000
O      16.870211533900001      5.450750221300000      9.345068135800000
Si     18.006794775900001      9.883782794900000     12.311754253700000
Si     17.113446854799999      7.174838326200000     11.910564327900000
Si     20.915047676200000      6.930450280000000      8.657038607300001
O      17.328682545800000      5.815342203400000     12.771020006300001
Si     20.366420126300000      9.574701501500000     10.253936845700000
Si      1.009821660500000      4.471765946700000     17.333941167999999
O       4.700004114200000      4.673354288000000     15.100141257100001
Si      4.001618655200000      3.893302001900000     16.371730793600001
O       2.478715172100000      4.342846645500000     16.652775921200000
O       3.979483027500000      2.293187220900000     15.972979277900000
Si      3.393306325100000      1.192560893600000     17.096928775999999
O       4.811780251300000      4.140681302300000     17.829123930800002
O       0.917444170700000      4.176642216600000     18.937994185000001
O       0.687322232400000      1.499395240600000     19.208935872000001
O       3.958227478300000      1.805345123200000     18.534168402900001
O       1.810167225200000      1.159229208500000     16.989154460700000
Si      0.843448984600000      0.189318606800000     18.118860956100001
Si      5.287485127200000      2.736400719900000     18.615430571099999
Si      8.076799076900000      2.703637397900000     17.186209994900000
O       8.176964888800001      1.875883972100000     15.780733078300001
O       6.609720653600000      2.366929907400000     17.712990844499998
O       9.280173964899999      2.252641031700000     18.172678687700000
O       8.280706646900001      4.324338677300000     17.018197272399998
Si      9.584252825000000      1.427544804000000     19.531289734400001
Si      8.544869163700000      5.325973427600000     15.780108801100001
O       9.499245589199999      4.519238746100000     14.710176709600001
O      10.330519211300000      0.038170499600000     19.193042353999999
O      14.048340340499999      1.628972485500000     18.384635178800000
Si     14.964316685700000      1.694200268000000     17.026443963700000
O      14.330295051800000      2.756607021400000     15.928487695899999
O      12.108156194599999      4.079988641600000     15.220057496800001
O      12.205832904699999      1.393183594000000     15.516098706099999
Si     12.997330025800000      2.714544386800000     15.015735838700000
Si     13.866855548000000      0.479533901900000     19.548644596599999
O      15.066029707600000      0.247199684000000     16.259196952500002
O       0.018441513700000      3.329785566000000     16.680127273800000
O      17.796087291599999      0.129343282200000     18.457366309699999
O      16.454587647400000      2.235999109800000     17.427682539999999
O      19.015641945799999      2.869906739900000     17.027992579999999
Si     20.413568704599999      2.148120065400000     16.592810814300002
O      20.564056425899999      0.735447461200000     17.553412479199999
Si     17.485573207400002      3.111114771800000     16.520311274699999
O      16.875650162100001      4.635174793900000     16.564878512800000
O      20.571247755600002      1.426753871500000     15.144410288800000
O      17.523429700400001      2.589947094500000     14.998462602200000
O       2.044296707800000      8.094041638000000     15.352867470300000
Si      1.490166289900000      7.499048523400000     16.834554086899999
O       3.771935066000000     10.024846325600000     15.916688120000000
O       0.674835643400000      6.067418319000000     16.935886156599999
Si      0.527669174700000     10.279866484999999     17.320018616700001
O       0.449579550300000      8.647459080100001     17.433989013600002
Si      2.914201097200000      9.301889376300000     14.675510737000000
O       2.014012019900000     10.760301297100000     17.872472707200000
O       7.131644041100000      5.666535745800000     15.043328820899999
O      10.356609784400000      8.982573596600000     15.346419413900000
O       9.302325190099999      6.713264425900000     16.209785943600000
Si     10.323470581400001     10.466697849000001     14.663335882600000
Si     10.667239296100000      7.413520343700000     15.625539981399999
Si     15.777659412200000      5.589723917900000     15.813176772900000
O      14.406307929400000      7.609501431900000     18.083687137700000
O      11.878993886400000      7.236145899300000     16.731798457899998
Si     13.486900539800001      7.169694727800000     16.717767151099999
O      14.155292960000001      8.462253106900000     15.795865895900000
O      14.168574853899999      5.718461982100000     16.253713705999999
Si     15.454190942700000      8.327426789300000     16.910816759100001
O      16.134862871199999      9.646608644300001     17.511851062500000
O      16.380480393300001      7.124018301300000     16.185344400999998
Si      0.746522997900000      2.866827250500000     19.966314755599999
O       2.864421313500000      0.347049279500000     21.535998185099999
O       0.691935954300000      1.406320921900000     22.743778573200000
Si      4.326097727400000      2.426833890100000     24.322253165599999
Si      2.190076312100000      1.696138548700000     22.140787509199999
O       2.066338576900000      2.862900557900000     20.986951981000001
O       3.064679860300000      2.330618022200000     23.371217302100000
O       4.454670526400000      3.913336235600000     25.052366507700000
O       5.769509600400000      1.991786949500000     23.565068277599998
O       5.842844490200000      2.329023444700000     20.136621830500001
O       8.187542818400001      1.078052485300000     20.256838836800000
O       8.654767267200000      1.635816040100000     23.292287770400002
Si      6.587128153600000      0.824851284100000     20.146684026599999
Si      5.953774175800000      0.756367665000000     24.729577263700001
O       9.780216760300000      0.082887192900000     24.782801642100001
O      10.624100871200000      2.238016741200000     20.508374553199999
Si      8.756004661200000      1.407085925700000     24.982355758800001
O       7.212024341100000      4.426828113900000     24.668872738600001
Si      9.411232692100000      0.121715181300000     23.067416512699999
O      10.763530095400000      0.213190955200000     22.174978220100002
O      13.051099939100000      1.045073864400000     20.837605132099998
Si     11.664185702099999      1.494885182300000     21.565131082800001
O      15.355509042800000     21.435030613199999     19.879760695700000
Si     20.728395872000000      2.101700945100000     22.413254791800000
O      19.611503400899998      0.855403400200000     22.493670913599999
O      20.934325679099999      2.934341444600000     21.002104179200000
O      19.646230893199998      0.585845729600000     19.989495800200000
O       4.496966709500000      1.147240620300000     25.477740634900002
Si      5.847251922800000      4.437258358600000     25.709985828499999
O       7.311537790700000      0.947792566800000     25.615769423100001
O       9.204236531599999      2.777747830900000     25.798130054900000
Si      8.058807356200001      3.924260996200000     26.067648962600000
O       6.613801744900000      3.352454972000000     26.801886864899998
O       8.485248755800001      5.281491738000000     26.890717864700001
O       7.833952344400000      7.825740186600000     26.627911868000002
O       5.838971738500000      5.901998582800000     26.467441740400002
Si      7.272408221000000      6.413897030700000     27.217401918899998
O      11.161321284000000      6.484628711100000     14.328603948100000
Si     10.518080350000000     13.698061875000000      3.407911917400000
O       8.914760696400000     13.593879112600000      3.622423321600000
O      13.888237473400000     14.954482113499999      3.051664221100000
Si     12.608583428399999     15.788118418300000      2.452002640100000
Si     12.006312668600000     10.973958222400000      3.274244134900000
O      11.189577213900000     14.896328761500000      2.583334611700000
O      11.118396488600000     12.267169146400001      2.916009380500000
O      12.724248287300000     16.104840411000001      0.865478143600000
O      12.524224619500000     17.186821421800001      3.356589370800000
Si      9.152122469700000     12.079967011600001      7.296900787900000
O       8.082521619600000     12.792241362900000      6.233118513400000
Si      7.996479184300000     13.852690402400000      5.019698351400000
O       8.693404408599999     15.247883924500000      5.649401365100000
Si     10.280965010199999     15.319899504200000      5.904478776700000
O       6.492020013300000     14.064114506399999      4.467229018000000
O       9.381375622500000     12.850390809300000      8.734276629200000
O      10.544635507700001     12.070368696399999      6.511175133300000
O      10.788809508800000     15.117984358799999      7.424511967400000
O      11.003199697900000     13.990812952000001      5.062625822300000
Si     14.187347378800000     12.633261867700000      8.131980431900001
O      15.528520960300000     12.974194926099999      7.294237732700000
O      12.789387348000000     12.798397528600001      7.276313192700000
Si     12.005424199800000     12.625402314200000      5.896369846600000
Si     14.137461023500000     14.574960527500000      4.661450173800000
O      13.284213465000001     13.222296508499999      4.906823500900000
O      15.700552690000000     14.262233447000000      5.021089060100000
O      14.191260688200000     11.105760481100001      8.622605154500000
O      13.535388550700000     15.947333696799999      5.446089380900000
O      12.071117183500000     10.978901857100000      4.966053171300000
O      16.406777326400000     11.653534135799999      5.260839284500000
Si     16.493737573600001     13.163689577200000      6.010958159100000
O      20.415311333300000     13.080467169800000      7.976067462000000
Si     18.897665780899999     13.803655611100000      7.892919902800000
O      17.996191451600001     13.699906456300001      6.413357123900000
O      19.175551722400002     15.338352480799999      8.465387809399999
O      17.857832121700000     13.026024908200000      8.793449654800000
Si     11.527106729600000     16.220571576899999      8.372130867099999
O      10.888458940900000     16.648934075900002      5.264826129800000
O      13.200111380799999     16.237238466699999      8.344166271800001
O      13.501385578600001     18.855749595199999      8.257970748300000
O      12.530912861399999     18.546777271100002      5.820130582100000
Si     12.081581200700001     18.936920863899999      7.372374901700000
O      11.080721742300000     17.729910509800000      7.911657133300000
O      11.347614730400000     20.343183539200002      7.721687618200000
Si     12.463576995400000     17.116304761199999      5.008202922300000
Si     13.863822549700000     17.530351364900000      9.126155232600000
Si      0.808237433000000     11.378155915000001     14.381331307100000
O       1.158117447200000     11.591543803000000      9.203550765899999
O       3.331197375500000     16.010284652199999     12.838459477600001
Si     10.119994559800000     12.285318265200001     10.115749610500000
O       7.702632192500000     11.994807439300001     13.290994056700001
O       8.954829858200000     11.565048646099999     10.970739533200000
O       9.791504091100000     13.557195678899999     13.279196858400001
Si      8.699630263200000     12.893578823900000     14.274791064200000
Si      8.449225635099999     10.856386371899999     12.344451410700000
O      14.028368273500000     13.740871978600000      9.278907296300000
Si     14.807997353199999     13.983372320100001     10.728678354099999
O      14.429207127100000     12.961626049700000     11.988118707600000
Si     15.336731588199999     11.489498960400001     11.734610181400001
O      13.630976516400001     15.243650156699999     11.147495774999999
O      12.340891764900000     13.289550058600000     13.393225803000000
O      15.664640813200000     11.129017410900000     13.300460160900000
O      11.260506041699999     11.207532792000000      9.680530242200000
Si     11.132498821800000     13.922518194000000     12.534836542100001
O      11.383877443499999     15.594014654300000     12.429498700500000
O      10.927890517800000     13.386127613299999     10.990502809700001
O      16.081950162199998     15.058366476000000     10.722366993200000
O      11.163310758500000     15.848493826300000      9.901917726600001
O      15.938910002700000     12.476534560599999     10.322537760299999
Si     12.279785636700000     15.981024587900000     11.125424366700001
O      20.447737858899998     17.746909836899999     12.698730573900001
O      20.117831490000000     10.918978072300000      9.345533305100000
Si     21.094096313000001     12.231313037200000      9.242761296899999
O      21.029236436700000     13.068606431199999     10.649740083299999
Si     19.672826379000000     13.487066533400000     11.517438465800000
Si     17.497717864599998     11.862327804900000      9.937066922800000
O      18.564331468100001     12.420774704599999     11.058143581000000
O      20.997346596400000     11.128995021400000     13.439319511700001
O      19.661062705999999     13.305052099199999     13.158081082800001
Si     19.608723463000000     11.865349404000000     13.975499749400001
O      19.399730582299998     15.041726229900000     11.138451240000000
O      18.396468261700001     10.860373093500000     13.533164249500000
Si      0.862063286200000     20.766022438200000     12.115254638700000
Si      4.440099998000000     16.985489534300001     13.543971404400001
O       1.199056123300000     17.005814340899999     11.460944530300001
Si      1.695160634400000     15.963166145600001     12.643824518600001
O       3.761080755700000     18.435111652100002     13.427682054300000
O       0.796082089100000     16.385825345800001     13.971019002500000
O       1.994709254200000     20.392125617700000     13.218931529200001
Si      3.154319487100000     19.741994015600000     14.170403895200000
O       0.249987282900000     19.490835063199999     11.283565099400001
O       4.465898990500000     20.716193446999998     14.349701662499999
O       7.986617609500000     16.989343460600001     14.324744838699999
O       9.597420371400000     20.315645983200000      9.842464068400000
O       8.102617791800000     18.568687071900001     11.928643974400000
O       6.790704129600000     19.382625215299999     14.037736284699999
O       5.911747328800000     17.162989397400001     12.789575379600000
Si      7.232525885000000     18.023873390300000     13.279494301600000
O       9.191889244800000     20.945975399000002     12.273131873000001
Si      9.266680767800000     19.603683405799998     11.406942891700000
Si     10.982520906600000     20.991526727200000      9.244268762900001
O      10.643405954700000     18.713820424200001     11.616358578200000
Si     13.282867758800000     19.018286187800001     14.145396063100000
O      12.868585701600001     17.681287809400001     10.643912422300000
O      15.369176751600000     17.368544823800001      9.513240164200001
O      12.191927379999999     20.375323961700001     10.228912504100000
O      13.004442258899999     19.459114382100001     12.575811520700000
Si     12.170586203999999     19.140984009899999     11.278659847200000
O      14.854432579999999     18.626018621600000     14.168082199300001
Si     15.922455136600000     17.498025248899999     13.661771068600000
O      15.994520317799999     17.425863027999998     12.032663557199999
Si     19.274532511299999     16.124700855499999      9.925129132600000
O      20.442109867799999     17.272625483700001     10.078860474300001
O      17.854448664000000     16.915566528799999     10.154092453700001
Si     21.335654403300001     17.905293375700001     11.328784425600000
Si     21.054954433799999     17.446985524300000     14.197912206900000
Si     16.354205180600001     16.645137410800000     10.671095639800001
O      15.435936658399999     16.051588948199999     14.244391249900000
O       2.577409999500000     15.105013203200000     15.571736184500001
Si      3.988330229200000     15.616816218700000     16.266456306300000
O       2.923191186800000     12.475880956699999     16.047547264999999
Si      1.835690791800000     13.657058120700000     15.791862821000000
O       4.656045672800000     14.184973435800000     16.784135004199999
O       1.469299743500000     15.966241185399999     18.831333534300001
O       4.468827671300000     11.885747406700000     18.034087396600000
Si      4.259619555100000     13.538291473599999     18.271414548900001
Si      1.299537009600000     14.350244731000000     18.628417691300001
O       2.742803524400000     13.659065270699999     18.907148190800001
O       0.881627371000000     13.879280923800000     17.090905260700001
Si      3.330463997000000     11.213751213100000     16.986007472899999
O       5.127882974300000     14.582600619200001     19.262955115299999
O       1.015764771500000     13.022984523400000     14.507042423300000
O      21.435889637799999     13.970339289700000     19.514491454600002
Si      5.063769917900000     16.224013719799999     18.953318291399999
O       0.440877013700000     10.685664801200000     15.775879504700001
O       8.059002290100000     14.271549596100000     14.863109799900000
O       9.380832973700000     11.734966903700000     15.262152479099999
Si      8.714324080700001     15.784429479900000     15.166880659200000
O       8.497675130299999     14.281321923100000     19.056262854900002
Si      9.448954635200000     15.253021752500000     18.168049377700001
O       8.674498738800001     15.767422296700000     16.796667376700000
O      10.318750460300000     15.976691196199999     14.794693108000001
O      10.865060516300000     14.451583611500000     18.019187934400001
O      12.036022569200000     13.283106312199999     16.074664860900000
O      13.585756737700001     14.123713797400001     18.141747465900000
Si     12.272634902900000     14.430416493099999     17.206321399099998
Si     15.230164827999999     13.964010763299999     17.948960025100000
O      15.658829561299999     12.363624893200001     18.022507672000000
O      14.159657681400001     12.284294193399999     15.057335153900000
O      15.439392754500000     14.556898822300001     16.459491683600000
Si     12.597743336400001     12.478130685700000     14.796985962000001
O      12.453347033300000     15.869244517400000     16.415953900300000
Si     15.687885635100001     12.121819096699999     14.567384610600000
O      11.845056396000000     11.026792919400000     14.688580168100000
O      20.178777028399999     19.882002815600000     21.402153462400001
O      16.153773887800000     14.834209834699999     18.954414955800001
O      16.565445055800001     11.413149948099999     15.712282680600000
Si     16.246119765600000     14.929399862200000     15.122835691500001
O      19.546665353800002     12.015735012100000     15.574869435700000
O      18.143261001599999     11.358848720999999     17.777003924199999
Si     19.544391714200000     11.989816882000000     17.212552657400000
Si     17.362592306100002     15.630345359500000     19.737838505199999
O      19.652524465599999     13.543374473100000     17.627866486300000
Si     16.593996220099999     11.221029816300000     17.315900035300000
Si     20.049229526200001     14.599639118000001     18.806951787999999
O      17.687317270699999     15.551030708900001     15.541546711900001
O      20.721985073599999     11.072065771600000     17.921433823299999
O      16.373989991100000     13.570433182000000     14.222310084000000
O      20.435617304699999     16.078854806900001     18.195730197900001
O      18.749086105400000     14.723495254400000     19.774927011700001
O       3.998549981100000     16.483874629100001     17.680940758999999
O       4.729468362400000     16.440406165599999     15.069082474000000
O       0.786760460400000     17.888672603600000     17.253437414000000
O       2.556874562100000     19.227031661600002     15.580157758800000
Si      1.021426629800000     19.127105553200000     16.212578088899999
O       0.694058937900000     20.496430784699999     16.862334010100000
Si      0.248120900700000     17.052344456800000     18.510162375800000
O       2.278988665300000     21.024355151500000     18.986657569100000
O       4.145759876600000     21.230485841499998     17.039761007700001
O      21.363330410900002     17.965707204099999     19.799981366000001
O       5.754761518400000     19.123273650500000     17.481929880399999
Si      5.647924780300000     20.770928172200001     17.444964157000001
O       8.419497969700000     18.598756840299998     17.850327391000000
Si      9.947487553000000     18.051765435099998     18.059887380199999
O       6.548606360300000     21.070899148399999     16.095254924199999
O       6.539136827900000     16.716787915899999     18.369778806900001
Si      6.901399798200000     18.328769861200001     18.337268087799998
O       9.864426838600000     16.669216852600002     18.923037245300002
O       6.219990850500000     21.462589371300002     18.793685925700000
Si      6.080541330300000     20.762635550500001     14.558695532700000
O      10.653996843600000     17.857376365499999     16.597571931000001
O      10.463600689700000     21.330524656100000     14.442162446899999
O      10.912393959099999     19.064751606700000     18.874948889799999
Si     11.744502549000000     21.354891054700001     15.463221028200000
O      11.259295190400000     20.824257391100002     16.889431750699998
Si     11.454920198700000     16.869405030799999     15.598250203699999
O      12.930574540100000     20.764755606300000     18.959437823500000
Si     11.391285097000001     20.576270941299999     18.486090889200000
O      12.951460683200001     20.361036265900001     14.977052755300001
O      12.346445127599999     17.774646651600001     14.571552907899999
O       0.071335482600000     18.809347479300001     14.896977282300000
O      21.249577509500000     20.532375389300000     19.105500188400001
Si     18.249395692499998     17.095486436300000     15.445313715899999
O      19.182603574800002     19.518951174300000     18.341077841499999
O      17.890844152100001     17.967405652200000     16.746410333899998
O      17.845742423000001     17.062568854500000     19.134394681500002
Si     17.918245722000002     18.466702406800000     18.303276921300000
O      19.813021976200002     16.910206306900001     15.104633726199999
O      16.661457202499999     19.340544864200002     18.928002874800001
Si     19.526087449599999     21.165461498700001     18.589422264400000
Si     16.853822307600002     20.870324329999999     19.590337767800001
O      17.411818818800000     17.828358325200000     14.215690516800001
O       4.765156380400000     17.124636287700000     20.290983099900000
O       4.020117040200000     19.667391994300001     20.500993815800001
Si      2.659134065700000     20.603939928999999     20.473163557500001
O       1.381664886000000     19.711830002599999     21.074870635100002
Si      5.256312739300000     18.670795583400000     20.718320158400001
O       6.638942501800000     18.913374877500001     19.846272206799998
O       5.940147809200000     18.944409473600000     22.222731629199998
O       6.019906720800000     20.789049768400002     24.026064901100000
Si      6.649731180600000     20.392258924699998     22.571378015899999
O       8.316848459999999     20.478474759699999     22.630201283500000
O       6.162853574500000     21.491627665300001     21.462504980500000
Si     19.238346441499999     21.266118411800001     21.335996481100000
Si     21.425190625599999     19.490740190400000     20.399329312399999
O      17.651723184500000     20.844620631200002     21.060321558500000
O       2.880474704400000      7.404023162000000     17.699975846699999
H       2.824885698800000      6.925008700600000     18.536115791899999
H      12.845668409900000      9.274046975999999      0.002514069900000
O      21.318506105899999      6.948384842700000      7.068653306400000
H      20.572145318099999      6.918038907300000      6.458515322700000
H      13.476356958700000     16.635531823299999      0.578619634800000
O      16.760333237099999     15.797898599900000     21.251102860700001
H      17.299300308799999     16.319428274000000     21.857397473700001
H       1.934972341100000      1.009488692900000     11.231433557200001
O       6.984732062700000      6.577321148500000     28.824724378999999
H       6.505959418000000      5.840066109300000     29.224402369800000
H       7.289637606300000      8.601467153800000     26.803443066300002
O      20.254894389699999      3.219080977300000     23.516512591200001
H      19.862017315599999      2.854271440800000     24.317622404100000
H       7.572321395900000     14.543579143900001     19.143586485099998
O       1.341813979000000     14.452599343499999     12.128910602300000
H       1.935721834100000     13.753837964400001     12.425953484100001
H       5.769910275400000     14.025058357800001      5.105197299400000
O      12.134304617700000      2.527555591200000     22.736078943999999
H      11.423174471999999      2.926715533500000     23.252738218499999
H      15.665911683099999     21.107336541599999     16.664619095599999
