# Supplementary material for: Ground-up generation of periodic slab models of dehydroxylated amorphous silica of varying roughness
Source: Phys Chem Chem Phys. 2025 Jun 26;27(28):15196–203. doi: 10.1039/d5cp01570g (PMC12232287; doi:10.1039/d5cp01570g)
Supplement: CP-027-D5CP01570G-s002 [file CP-027-D5CP01570G-s002.zip › ESI_Structures/Saturated/structure-number_46-alpha_0.05.xyz]

456

O       9.162176237300001      0.396186508000000      0.931479088900000
Si      9.562223373700000      2.671167150600000      4.494404141100000
O       9.316718329000000      4.317810190000000      4.506042046500000
O       8.720280811800000      2.060494166400000      5.764757278800000
O       9.109095764099999      1.904368122300000      3.171927527800000
Si      9.154117680100001      1.956093455400000      7.345902281600000
O       8.907685030700000      0.389454522600000      7.767694123300000
Si      8.296235270100000      0.793338507800000      2.263285084200000
O      10.774652134800000      2.333401127800000      7.433540496600000
O       8.612071784699999      5.281920001200000      6.915488635700000
Si      9.784619116700000      5.284062890000000      5.772625068000000
Si     11.732914584600000      3.073498966400000      6.284073909800000
O      13.349854354200000      2.862966849800000      6.382152396400000
Si     14.927214883700000      2.671959315100000      6.832386951400000
O      15.235251443699999      1.131907408500000      7.229855891600000
O      11.232268251900001      4.666850766100000      6.311128076300000
O      11.186161796200000      2.471865074800000      4.831094946100000
O      16.119670942799999      3.182803343300000      5.790506466400000
O      18.269784853699999      4.952887966600000      5.098229202300000
Si     17.715258881299999      3.467908947100000      5.580018537100000
Si     19.923347977700001      2.741732122200000      3.976854160500000
O      18.340215786400002      2.435256989300000      4.423160177300000
O      19.983569907000000      4.204604980800000      3.195187450500000
O      18.607036025300001      3.209902723200000      6.962609857200000
Si     20.261218369000002      3.369683418200000      6.886333229900000
O      20.734243063600001      4.859518077900000      7.340286169900000
O      20.545047489300000      1.634866212800000      2.970061076000000
O      20.758976417300001      2.984377289700000      5.372233141900000
Si     19.312555201799999      5.504114924000000      3.922816871800000
O      20.950520951100000      2.249579800200000      7.802281068400000
O       2.623754472000000     10.419766515599999      3.631867912700000
Si      1.167810437700000     10.229103888299999      2.897712606200000
Si      2.860342998200000     10.265044363399999      7.229106497200000
O       2.702579820500000      8.665583544100000      7.497436444200000
O       0.110778453700000      9.163840022600001      3.587228591400000
O       9.473215441900001      9.479558780100000      5.021440710600000
Si     10.525213693600000      8.330666584499999      5.524261653300000
O       9.999644345000000      6.814079614900000      5.240949872400000
O      10.757225402300000      8.368502940899999      7.173468615600000
O      15.728302375900000     10.780230490899999      6.937119311700000
O      14.157700356299999      8.975777698200000      3.176334600500000
O      13.709764786499999     10.006737552600001      5.576237230500000
O      11.823720015299999      8.628716562799999      4.563422586700000
Si     13.027597479100001      9.660121174100000      4.167239803000000
Si     14.518981885700001      9.634385381500000      6.920802794200000
O      15.301821385300000      8.210908841200000      6.869344932700000
Si     15.695063437800000      9.516880255500000      2.993269504800000
O      13.403029896100000      9.601119992199999      8.075352739000000
O      16.010143723100001     10.584585378200000      1.819317479600000
O      16.959262269400000      7.269276223400000      5.034948804000000
O      17.886468158000000      7.450569643100000      7.466505109300000
O      16.047970663299999      5.750268987100000      7.166773067400000
Si     16.852560590700001     10.787776565900000      5.726071693600000
Si     20.439287343899998      8.308680836800001      4.330616216400000
Si     19.619456158700000      9.810209796800001      6.808822819600000
O      16.561111638700002      8.192655183499999      2.569319024000000
O      16.224748426400001     10.124435202000001      4.396743083900000
O      18.139750039799999      9.941094800100000      6.199490322700000
Si     16.548906165199998      7.212028638700000      6.596583918100000
O      20.465095274399999      6.637929592600000      4.305312258200000
O      18.267195361300001      6.261946277200000      2.885182759000000
O      20.479063761900001      8.768659242000000      5.897596557900000
Si     17.662053192300000      7.613683988100000      3.602105663200000
O      18.935997294000000      8.665648309300000      3.737136294700000
Si      3.910190542700000      3.651363177600000     10.845080978900000
O       4.799341163900000      4.933837785500000     10.390989474600000
O       3.957921411700000      3.482952903200000     12.468236644699999
O       2.394457645700000      3.836435873600000     10.305804768800000
O       4.504646217300000      2.296335106300000     10.092053528999999
Si      3.750852828700000      3.470255217700000     14.084786481500000
O       2.150727133200000      3.709358712600000     14.381665555200000
O       0.621605781900000      3.900081256200000     12.225182107400000
Si      0.812278458000000      3.679307617100000     10.646406822399999
Si      0.625735115500000      3.441793460900000     13.775690296400001
O       3.613084543400000      0.504968952500000     11.723797799600000
O       0.287335913500000      2.184744109300000     10.256563496900000
Si      4.994750617500000      1.012775343700000     11.017292141100000
O       0.280246810600000      1.862099200700000     13.913738058600000
O      21.491432692899998      4.838539403400000      9.872780102300000
O       0.410836049800000      0.017712954700000      8.674116438900001
O       6.781845110300000      2.096147748900000     14.357406903399999
O       6.167602297400000      1.737203065700000     11.895708812900001
O       8.668363705499999      1.511666895600000     12.742259224200000
Si      7.284274160300000      2.370141081800000     12.852127438400000
Si      9.260438170400001      0.484755468300000     13.862763662300001
O      10.162924559300000      3.831042458800000     14.204259662800000
O       7.838714355900000      3.927095079000000     12.718082990699999
Si      8.735379445000000      4.659105336600000     13.940474937299999
O       8.198585827900001      3.027260237800000      8.180362610400000
Si      7.772515884900000      4.623247195300000      8.165907653300000
O       6.138056867500000      5.015217983000000      8.102515767300000
O      10.771788408999999      1.203347632200000     14.066932724799999
Si     12.842809085500001      3.173900872400000     11.129557373300001
O      13.294119583300001      1.696866411100000     10.654288951000000
O      14.165452141599999      3.947768959700000     11.720601040600000
O      12.250510360600000      4.129603010800000      9.935761853000001
O      11.637697716700000      2.986756412300000     12.207845497099999
O      15.535074568100001      2.455212703100000     13.127129741099999
Si     11.398312921500001      2.759831648800000     13.804022454900000
Si     15.225265477800001      5.144375489300000      8.415314316800000
O      15.192502942300001      0.216075613500000     11.957324497800000
O      12.968511322199999      2.973579196800000     14.392221619700001
Si     13.957953211600000      0.237667188100000     10.902629869700000
O      15.786312799999999      5.354351384700000      9.956631335899999
Si     14.657572689600000      2.947432669000000     14.444718410700000
O      15.148729089600000      3.525446003600000      8.201787440700000
Si     21.194398438299999      0.611017602800000     13.027868908800000
Si     16.371142967600001      1.277386598000000     12.408472075500001
O      18.072715315800000      4.489480726900000     14.092502355200001
O      17.233640304700000      1.635276629100000     11.001197179500000
Si     18.066500791599999      0.565872203000000     10.096261432700000
Si     21.041354463800001      1.313706233000000      9.103858089999999
O      19.505989095499999      0.960669872200000      9.531759097100000
O      19.863540929100001      0.976214875700000     12.133028760100000
O      17.510615252800001      0.670211013700000     13.379712267800000
O      20.909265878199999      4.308768676400000     14.430037835800000
O      17.130861195200001      0.074371777900000      8.862238637300001
O       2.227381421500000     10.655300406900000     10.935808461200001
O       1.687493565800000      8.358489438299999      9.890567602799999
Si      0.980312819800000      9.800645061000001     10.255198346100000
O       3.761692685300000      6.676363557400000      8.776126516600000
Si      2.343672385200000      7.523970174200000      8.617020679299999
Si      5.190646077900000      5.941805716500000      9.164987140599999
O       1.079535948200000      6.561246501200000      8.183257181000000
O       0.411504092000000     10.647874147600000      9.005699589100001
O       8.254915707200000      5.330277731100000      9.597240245000000
O      10.487081552399999      8.027717235600001     12.373872284699999
O       8.234503282700000      8.886747057199999     13.795524822200001
O       8.943178378100001      7.761165536800000      9.035943874499999
Si      7.897343254400000      6.903868135300000      9.990158743500000
O       8.087993841099999      7.390038335100000     11.519730673700000
O       9.037422981700001      6.235198013200000     13.629517554300000
Si      7.673622082900000     10.349967073500000     14.383167332999999
Si      8.963079084500000      7.692152952100000     12.877500204400000
O       6.287093589800000      7.089038891300000      9.651439522900001
Si     10.532822777300000      7.819649201900000      8.694160150700000
Si     14.905425393000000      5.377123426100000     11.361341403600001
O      13.697052676400000      5.749567626200000      8.336474756599999
Si     12.644982548500000      5.696274112800000      9.597941679100000
O      13.527146971900001      6.279832840100000     10.906688308800000
O      13.088655936700000      8.418318758400000     12.875446884000000
Si     11.783317874600000      8.761046873300000     11.670885083900000
O      11.268366874900000      8.830962563100000      9.825108951500001
Si     14.320939199600000      9.327048481700000     12.123837543400001
O      11.292466264100000      6.421974483800000      9.071596394100000
O      15.881273253900000      8.928446595600001     11.783677960000000
O      11.430481790500000     10.358838170700000     11.748392797799999
O      13.377790024999999      9.082597311000001     10.670846618800001
Si     12.551454064200000     10.162882405400000      9.359164175300000
O      15.938734770600000      5.726404156700000     12.577454957200001
Si     16.648300356800000      5.367072257900000     14.050280404500000
Si     18.757022832699999      7.875126116300000      8.758397396299999
O      18.378787784299998     10.199134223900000     11.415515428699999
O      21.135606533099999      9.695684025200000     11.180981889500000
O      20.047203183499999     10.222786547800000     13.398107059299999
O      19.918205498799999      6.758440753400000      9.042426155799999
Si     17.039941318600000      9.554995904200000     10.752783349900000
O      17.663666155800001      8.281482566999999      9.915173697200000
Si     21.180289854500000      5.801345382400000      8.603484233800000
Si     19.910858981099999     10.572370887300000     11.843151230900000
O      19.556092901500001      9.246859183900000      8.344859478600000
O      17.175824972899999      6.813076924700000     14.703756862400001
O       4.803244608600000      4.596028882700000     14.703319076400000
O       4.227321739900000      2.042569383700000     14.848428889099999
Si      5.726433071900000      1.870325141500000     15.549366196399999
O       5.953327966000000      3.144130578700000     16.570889729099999
Si      6.105256314900000      4.611448985300000     15.746169744900000
O       7.634838475000000      4.669644583600000     15.165517396200000
O       6.164831933000000      0.447024549600000     16.287600873599999
O       8.683877960400000      0.302466550200000     15.409035318400001
O      15.428396365499999      4.412873152200000     14.748978710799999
O      14.983215441700001      1.761616952200000     15.536338820699999
Si     18.961376175000002      1.875480972900000     16.723513565299999
O      17.508177893700001      1.553032398300000     16.093174369200000
Si     19.428266026900001      4.530940905600000     15.078636491199999
Si     16.100772279000001      0.771236652800000     16.216042440900001
O      19.319562446500001      3.383795165200000     16.227821451299999
O      20.033088421399999      0.711734041500000     16.286787828700000
Si     18.971209912399999      0.459475758700000     19.301220063199999
O      18.870706652900001      1.815016213900000     18.364301225999998
O      15.642136948599999      0.553400131200000     17.777934132599999
O       0.464070164400000     10.232496910900000     15.232891630899999
O      19.459113753800001      6.059633988500000     15.688934272799999
O       6.099466678100000     10.419737551600001     14.979594146400000
O      17.840628464400002      7.814235646000000     17.074482397699999
Si     20.302147859300000     10.112962730000000     14.978681755500000
Si     18.502563183800000      7.398751106400000     15.629713400900000
O      19.501554165999998      8.711542814200000     15.362250657000001
O      16.607429072399999     12.533072753100001      0.187536052200000
O       2.574367880300000     12.695135674799999      4.854743798600000
Si      3.513282689800000     11.399004773200000      4.599567879200000
O       2.487053481500000     14.692834888500000      6.479950882000000
Si      1.774772484900000     14.060880930300000      5.178074688100000
O       2.113603730300000     13.781308210200001      1.912650937300000
Si      3.007478902500000     14.854922328000001      2.753854870500000
Si      3.574110784700000     15.593665678200001      7.254268211600000
Si      0.553821535800000     13.210349160100000      2.062060904100000
O       0.505405987800000     11.741007969100000      2.787409374900000
O       1.994605161600000     15.222655994300000      4.010090737600000
O       0.143239997800000     13.788579007699999      5.302818764800000
O       4.506380277000000     14.521294868200000      3.550399989200000
O       5.077042732800000     15.407841949300000      6.684651267400000
O       4.997759392200000     11.853985791800000      4.072412994200000
Si      0.277143065400000     11.507153671299999      7.648066572100000
O       0.456747884500000     13.077850030100000      7.894653241300000
O       1.444424882700000     10.904268421599999      6.683059930300000
O       3.777077686400000     16.091512289099999      1.885564529200000
Si      5.188096816900000     15.948041202600001      2.915078431400000
O       0.232421476100000     15.660182376100000      7.293187572800000
O       3.861226886300000     10.555066022200000      5.973557792500000
Si      6.537010248900000     12.182957948300000      4.481444523800000
O       6.789134889200000     12.309962773400001      6.076336032300000
O       9.287148159399999     12.132349092200000      5.455008509100000
O       7.128979819900000     13.548577601000000      3.815465999600000
Si      7.444904459000000     12.738490506700000      7.495471372000000
O       7.403685915000000     14.374984289300000      7.582967105600000
Si     10.393780177900000     12.987296693699999      2.740541028800000
O       9.142380267500000     13.877552564400000      2.144527651000000
O       9.901034610900000     11.426650702300000      3.031515249300000
Si      7.932355968200000     14.685865607700000      2.992754362300000
O      10.025873407000001     14.784447171500000      6.234811892500000
Si      6.639734285700000     15.688531410100000      7.040827328500000
O       6.667582748400000     15.566810357700000      2.303598050400000
O       8.835348848900001     15.821620669300000      3.748965453600000
Si     10.409104660500001     13.310325558100001      5.676604386000000
O       7.470157676500000     10.896839397200001      4.000741520800000
O       8.924266028500000     12.253645990400001      8.006913034600000
Si      9.075487473500001     10.917337311300001      4.373752858300000
O       7.261076230100000     16.221425877200002      5.641354992800000
O      10.952325390700000     13.591914515999999      4.178214226900000
Si     14.400974782500001     14.218729042100000      8.090816359300000
Si     14.539730508500000     14.411451015800001      4.935942029100000
O      14.436938153600000     12.590312280199999      1.775470938700000
O      13.677643785700001     13.347215073499999      4.073357656600000
Si     13.170812281500000     12.486542506799999      2.793019613400000
O      14.155452647300001     14.122778223999999      6.490924133000000
O      11.358323059300000     12.675789387100000      6.867734850500000
O      11.834688644700000     13.002328126400000      1.917342604100000
O      12.675474278899999     11.043420831100001      3.388517159300000
O      14.072031758200000     15.882859244100000      4.428308540900000
Si     16.033007357199999     12.212320409700000      1.686978070400000
O      16.164243032200002     14.423874711900000      4.703216915200000
O      17.020028052299999     12.897393810300001      2.800569178300000
Si     17.415698208100000     13.456778461600001      4.289903897100000
O      17.393924341200002     12.272187285399999      5.395709978500000
O      18.911629193300001     14.125794822500000      4.383755165600000
Si     20.486604443299999     14.582391026200000      4.380953393700000
O      21.060348041200001     14.268050780399999      2.866741983500000
O      20.339939437999998     11.270010257099999      6.907448476400000
O      20.561574303000000     16.139765561600001      4.977872619100000
O       3.487144783300000     18.873270213600001      5.327049054500000
O       1.005699425900000     17.811508481000001      5.884295698800000
O       3.138446441800000     17.161960865800001      7.284761773300000
Si      2.419326928800000     18.397179406700001      6.513733246800000
Si      5.050471751300000     18.560984866199998      4.863721636100000
O       2.046807949900000     19.585722628999999      7.598155455800000
O       5.173577837400000     17.272596363500000      3.862755193800000
Si     10.717108673800000     16.208763892400000      6.643205447300000
Si      8.975377926300000     20.394219781899999      7.058255273200000
O       5.887508799600000     18.303434369900000      6.211644170100000
O       8.128614417900000     18.361472093700002      4.116947542500000
Si      8.473171848200000     16.974638629400001      4.878732087600000
Si      7.611256880600000     19.916403524100001      4.243332198700000
O       8.367662402000001     20.541382479300001      5.549575940600000
O       8.062941471100000     20.873958478500001      3.028061163300000
O       7.985181712800000     19.293373309500002      7.747068049500000
Si      6.595095504600000     18.466132942800002      7.640872396200000
O       9.653827376600001     17.282377220899999      5.981536745500000
O       5.938505070400000     19.826579476999999      4.225262708400000
O      10.500139191100001     19.801862634100001      7.162580981900000
O       6.837802400800000     16.907666111600001      8.146696942900000
O      15.531867010499999     20.069739407400000      7.318899091800000
O      13.183580409799999     18.947198782200001      7.789837931300000
Si     13.375407066499999     17.171826387999999      5.140037002600000
Si     14.750421374300000     18.625186497600001      7.427623621900000
O      12.161238482100000     16.597951319100002      6.044530437500000
O      14.597820147400000     17.876989362400000      5.985549524700000
Si     11.871196564600000     19.892061712800000      8.068254540400000
O      12.265214325500001     -0.021417434900000      7.904666306100000
O      20.187696874499999     17.734213003600001      7.247879241300000
Si     21.244228182400001     16.847839920900000      6.310935282300000
Si      3.305536565700000     11.576880148100001     10.103421027200000
O       3.129069483800000     15.745855513700000     11.111494140800000
O       1.060251600700000     14.927053163700000      9.663808128900000
Si      2.640019032500000     14.677198106800001      9.993198077700001
O       2.838666753900000     13.109208137300000     10.333356975499999
O       5.269267956300000     15.074815709299999     12.687562211600000
O       2.772923829000000     14.763852191500000     13.377375405600000
O       1.689461282000000     12.278969874900000     13.874912794000000
Si      1.432017405300000     13.890540169699999     13.633828436800000
O       4.858224998900000     11.457390252400000     10.637052713699999
O       3.612476140600000     15.023489597999999      8.756209738700001
Si      3.791585349200000     15.755730427500000     12.595896794900000
O       3.333288088500000     11.075557146300000      8.551184997800000
O       0.212738370100000     14.076367047000000     12.565607138800001
O       5.932155814600000     13.921477474200000     10.408192042100000
O       7.684760655700000     11.433427987500000     13.204460745000000
Si      6.144392458200000     12.322030991200000     10.097268212900000
Si      6.496710311100000     14.826925354700000     11.648217479600000
Si      8.272781035500000     12.461581833200000     12.105715642300000
O       7.578726060600000     11.881317206700000     10.736322082299999
O       9.885348112200001     12.436394616499999     12.018105766800000
O       7.715519695600000     13.985619594299999     12.347399697300000
O       6.313541232000000     12.107278459800000      8.501612941199999
O      10.026713003899999     13.533114974900000     14.389826698300000
Si     10.541349809800000     12.403626716900000      8.304754654800000
O      10.909141193100000     16.172991317699999      8.275117420699999
O      10.742918538400000     13.694376801600001      9.296106328600001
O      12.537162756800001     12.648149372800001     12.415597493700000
Si     14.148046061900001     12.394178562300000     12.618500286400000
Si     11.556648322199999     15.112383756100000      9.356697342600000
Si     15.035034088200000     11.877841305900001      9.933637931100000
O      13.102113944499999     14.749028208500000      8.918822630499999
O      15.090456139700001     12.782447719300000     11.325517598699999
Si     11.220182130100000     11.693925107100000     12.604011676100001
O      14.657000080600000     13.305395105900001     13.837213131100000
O      11.376868218700000     15.774257085100000     10.854644932499999
O      11.035275859600000     11.173263523699999     14.162797609000000
O      13.491496548300001     11.394911480699999      9.928208795200000
O      14.359267207900000     10.774561905700001     12.847165284100001
O      15.085569379600001     12.829969171700000      8.619707212900000
O      11.235535607399999     11.083750591699999      8.893982010200000
O      15.642803264499999     15.236871632700000      8.302150402200001
O      14.851488832199999     15.881821553800000     14.478103270600000
Si      0.046829929300000     14.535848747599999      8.441914252000000
Si     19.276695369700001     15.517165343200000      9.979306991400000
O      20.107293169300000     12.178195008299999     11.593049795200001
O      19.973964799299999     14.468411836300000      8.905544891800000
O      19.401633591800000     13.472816635799999     13.785067594699999
Si     20.141643175399999     13.633612583500000     12.349076198200001
O      19.385621704700000     14.774051827799999     11.430342541300000
O      17.807128177500001     16.015580964200002      9.495106579600000
O      16.219915653899999     10.734121431500000      9.930340537899999
Si      2.393630764000000     20.898252075399999     11.724020768899999
O       4.008741622300000     17.327443042799999     13.047709075900000
Si      1.183937351500000     20.096834531999999      8.904803764200000
O       2.965487276500000     19.708870187399999     12.721251292500000
Si      4.326893773900000     18.824605601900000     12.491471705700000
O       4.546585908500000     18.777314806500002     10.854878362099999
O       2.132342707000000     20.300369137200001     10.215234838400001
O       1.017247384600000     21.462960227600000     12.318788816900000
O       5.477605082000000     19.291014354500000      8.506898347500000
O       6.981257190400000     16.270730570100000     11.085201607100000
O       5.678763679000000     19.670799819300001     12.975414089499999
O      10.102613881200000     16.473907037499998     13.262267997000000
Si      7.287744311300000     19.588098662299998     13.355202203999999
Si      5.722238754700000     19.608690937100000     10.083861048799999
Si      7.779821445100000     17.654751988499999     11.284724519499999
O       5.671344755600000     21.226379208800001     10.287671802000000
O       9.335372060399999     17.417496905000000     10.891780235700001
O       8.588775601600000     20.580713180800000     13.136294259800000
O       7.166381613400000     18.930964308400000     10.476649975799999
O       7.743247123400000     18.100654199899999     12.884922763700001
Si     10.623419442599999     16.913889361199999     11.779792724400000
O      11.467066389799999     19.422911748299999      9.598338379599999
O      14.950267902000000     17.971791009299999     12.878187622600000
Si     12.396999537099999     19.204616024600000     10.917034833000001
O      13.828920024100000     18.502154846800000     10.555015437900000
Si     15.183028442700000     18.001396940999999     11.282233752100000
O      12.817050585700001     20.703303743100001     11.460342743900000
O      15.757281018000000     17.758503309799998      8.380086333200000
O      11.597783908300000     18.238245592900000     11.956569941400000
Si     15.632321567200000     17.267242772800000     14.207598301000001
O      15.541346618900000     16.505964354800000     10.688932348700000
O      14.563300449400000     21.288959713600001      9.449786224500000
Si     15.624555568900000     21.410048326900000      8.228847136700001
O      21.508633455700000     19.007679402000001      9.196075149400000
Si     16.248118519300000     16.407377505100001      9.198042883799999
O      18.779134136800000     18.879270541200000      9.261659738100001
O      18.371590672200000     20.687599326899999     11.186504494599999
O      18.773088323200000     18.048839979899999     11.801968164300000
O      16.454839932300001     18.951710134799999     10.793536181800000
O      20.263493306200001     16.836636921600000      9.864257011199999
Si     18.421778439899999     18.178348840599998     13.435529655600000
O      17.216581718899999     17.131361187700001     13.802990802900000
Si     20.207075074500001     18.118419339999999      8.849398709300001
Si     18.064419011300000     19.042559925199999     10.717708835300000
O      18.059856243700001     19.746541105599999     13.586658913400001
Si     18.805301078799999     21.162240973199999     12.987260126400001
O      19.683704702200000     17.808073815899998     14.418898794900000
O      20.270450847599999     20.955854695300001     13.887697890400000
O       4.700842148200000     12.907048908100000     14.635993816199999
Si      1.600965759700000     14.017981943200001     16.508904783300000
O       1.462613226800000     12.359436342100000     16.512208282400000
O       3.220341306300000     14.316970099400001     16.624936339200001
O       4.972276965500000     12.154364735400000     16.903941132700002
Si      4.663030621200000     13.677026503700001     16.171911989800002
O       0.961099292000000     14.502880007400000     15.079800556100000
Si      1.710059959100000     11.328478648800001     15.232909156200000
O       0.642823949200000     14.884765632100001     17.532957159399999
Si      4.793396760800000     11.353577767699999     15.385436128600000
Si     10.062549597100000     12.004196816200000     15.212226099100000
O       8.052354500100000     15.527789207700000     14.944002149999999
O       5.821532955400000     14.791286123600001     16.340304884999998
O       8.753403173300001     11.042029824000000     15.478846460900000
Si      6.859763413300000     15.986587836100000     16.031292763800000
O      10.563513867899999     15.713198070400001     15.763913807800000
Si     14.319876997000000     14.422834627200000     14.974760871999999
O      15.126279336500000     14.006910303600000     16.307683520400001
O      12.718449776600000     14.374427004199999     15.258842251800001
Si     11.130376276100000     14.203764312700001     15.504285568300000
O      10.855831509000000     12.765945940700000     16.503739981500001
Si     16.652950981299998     13.825535512000000     16.874749097199999
O      17.607862607700000     13.138107111300000     15.730603349400001
O      19.956119860000001     14.124146242300000     16.275488557500001
O      19.671944399000001     11.492442568900000     15.620599710500001
Si     19.185001608099999     13.038168862199999     15.346369634400000
Si     20.519564620699999     15.254276765800000     17.283557744399999
O      16.678314215200000     12.783142346900000     18.147005953499999
O       0.838316156800000     21.060897362900000     17.082922584799999
Si      9.431927052200001     16.444908594200001     14.765731990100001
O       9.054702685700001     17.932429119300000     15.371226902400000
Si      7.451578804700000     20.953449718800002     16.108111181999998
O       7.600124808800000     16.867007538799999     17.308061251100000
O       7.759697084700000     19.764291780899999     17.236301319700001
Si      7.613807897100000     18.275826934700000     16.219878924400000
O       6.237767150300000     17.432326758399999     15.430216121699999
O       7.112745528900000     19.688816635199998     15.015044051000000
O      15.556628799200000     18.234702562300001     15.516995930900000
O      15.079088677400000     20.669255090800000     20.067183167100001
Si     16.097549002800001     20.833397261799998     18.800082367300000
Si     19.603380302100000     18.126747425600001     16.047865499800000
O      18.043302262699999     18.545913050700001     16.361455802799998
O      16.130973432299999     19.457075231800001     17.888991621700001
O      16.353130604600000     20.743292350200001     15.627458787400000
O      20.202004515999999     16.779579036700000     16.766821038800000
O      20.036642827400001     20.937893574299999     18.574793534400001
Si     20.705122488200001     20.914103671199999     17.067773351500001
Si     16.574984702399998     19.253640526900000     16.316256244200002
O      20.472797322400002     19.433778036200000     16.431507809300001
O      17.545402882499999     21.188272372400000     19.439435950200000
O       3.267260492900000     10.684022495800001     15.290895550800000
O       1.559820939500000      9.627601327500001      1.418708292800000
H       0.837718766600000      9.207517297300001      0.938650514000000
H      16.171359569500002     13.077698409400000     18.912839367800000
O      17.128782270300000     15.354002406499999     17.260866608000001
H      18.012708261899999     15.408939481399999     17.656898571799999
H       1.169457636200000      0.441475126600000     17.291343560100000
O       6.874866599700000      1.476257802100000      1.788846290200000
H       6.373093460600000      1.908868672400000      2.489967687300000
H       9.361690888800000      1.129879041000000      0.339428284400000
O       5.996446646600000      5.891220749900000     16.752532675299999
H       5.115491118100000      6.081824174900000     17.094835449600001
H      20.542299559600000      0.718061545100000      3.264857648800000
O      19.494817110200000      0.973159601900000     20.764989177099999
H      19.442461692900000      0.322786035500000     21.473766343000001
H      17.087430832500001      7.274924810600000     17.343531548200001
O       0.062736245500000     13.119194239300001      0.497744753600000
H      20.653561365600002     12.827692278500001      0.368752899500000
H      14.188050802799999     20.373973007800000     19.847886734599999
O      12.727855223100001     18.205462396600002      4.050772741200000
H      13.357490362100000     18.735822999700002      3.549537238600000
H      16.750191104500001     13.463278912700000     -0.017314884200000
O      19.747250462699999     15.038756194299999     18.730220965200001
H      20.184827027000001     15.460282578499999     19.481388199900000
H      13.101067123400000      0.237416739100000      8.319937634500000
