# Supplementary material for: Ground-up generation of periodic slab models of dehydroxylated amorphous silica of varying roughness
Source: Phys Chem Chem Phys. 2025 Jun 26;27(28):15196–203. doi: 10.1039/d5cp01570g (PMC12232287; doi:10.1039/d5cp01570g)
Supplement: CP-027-D5CP01570G-s002 [file CP-027-D5CP01570G-s002.zip › ESI_Structures/Saturated/structure-number_47-alpha_0.03.xyz]

462

O       0.948595548500000      8.549917861300001      1.490147476500000
O      16.795769016700000      5.244959331400000      6.452135026400000
Si     -0.001047762700000      9.862949402200000      1.734613979300000
O      21.345915313999999     10.433905903599999      3.340734787400000
O       7.217656449800000     10.674035764999999      6.538584270100000
O      14.686788887500001      6.895757943700000      6.945717480100000
O      19.804123794300001      9.520996055700000      1.695979862100000
Si     16.373131006099999      6.854814063000000      6.615294175400000
Si     17.946520312099999      9.204493943499999      5.509033504400000
O      17.046995622499999      7.814965442000000      5.486256882900000
O      19.136227037099999      9.076614131199999      4.383115751200000
Si     19.676479378300002     10.146199866700000      3.260692748300000
O      17.080510809600000     10.545539782200001      5.091028661800000
Si      9.758820430900000      3.016309388900000     10.500481526200000
O       9.058494269400001      4.243555617800000      9.624690443300000
O       8.483581770800001      2.021401654200000     10.999258072600000
O       7.667581062800000      4.867010020500000     11.734418975100001
O      10.707292468600000      3.593987002100000     11.732452940100000
O      10.957239831500001      1.770976977700000     10.192604786500000
Si     11.411960871200000      1.874404266200000     11.873486993800000
O      15.664713130100001      2.091289536900000     11.698387399500000
O      15.750418975000001      3.008713013000000      8.107682785700000
O      12.980320750800001      2.184379082900000     12.277825691400000
O      18.028548108199999      2.726112342500000      7.410892202300000
O      16.639995973000001      0.226960916600000      8.351186215200000
Si     17.027971377299998      4.108796203000000      7.623318234700000
Si     16.947591199200001      1.822859312600000      8.466514196800000
O      16.525290068299999      4.455149375000000     11.193773189100000
Si     17.018718290999999      2.915669499600000     11.317108065299999
O      17.523979214000001      2.131903642200000      9.973782185799999
O      17.517449556399999      5.018907112600000      8.895853341900001
O      20.691185419000000      2.941216857300000     11.122757920600000
O       3.688918510400000     10.056240449400001     10.877554646800000
Si      8.545415892599999      5.555752430200000     10.547441260599999
Si      7.700508868800000      8.398012093200000     10.005167176500001
O       7.144452838900000      9.166883942000000      8.685696034099999
O       9.955192642700000      6.298667450800000     10.919039659699999
O       7.571584924500000      6.753078773400000      9.915431264200000
O       6.970656651700000      9.124719448700001     11.331108255900000
O       9.305075521199999      8.699549453600000     10.152674449999999
Si     10.443488779100001      7.869883175800000     10.982320417400000
Si      6.601788217300000     10.603638577400000      8.080131375700001
O       9.492967962400000     11.144325695299999      7.917368984500000
O      11.844166487600001      8.270953539300001     10.313896900500000
O      14.145988866200000      8.571375245000000      9.129382037199999
Si     15.026504337600000      7.370846045800000      8.562231815900001
Si     13.269462976700000      9.068757088400000     10.458976086800000
O      15.159755875200000      6.155628698500000      9.675205318900000
O      13.908180218400000      8.656501841900001     11.844759028000000
O      13.109943961999999     10.698272238500000     10.377082561700000
O      16.256255657099999      9.241656965100001     11.561284487900000
O      18.587553089800000      9.456641772499999      6.999527969000000
O      18.096157034099999      9.181813407000000      9.632317972299999
Si     16.681793900799999      5.692009285900000     10.148840340900000
Si     18.019296137000001     10.155196875600000      8.370117646800001
O      17.462738397999999      6.920695241200000     10.831709723399999
Si     17.587672802400000      8.546515274500001     11.043270730100000
O      16.680976374099998      7.604924015700000      8.103834899400001
Si      3.794503097100000      3.666168180800000     16.426434865000001
O       4.487110614600000      4.910457943500000     15.648990596799999
O       2.226763611600000      3.614250595100000     16.127558948099999
O       4.499726068600000      2.298090696000000     15.802305888099999
Si      0.643848804900000      3.855363749400000     16.165716593700001
Si      5.160060924800000      1.090337689100000     16.710222086800002
O       0.326882534600000      4.828324620300000     14.965545297700000
Si      4.683527119500000      5.448611920200000     14.079239332400000
O       5.465407020600000      4.278001558500000     13.213578900700000
O       7.626333301100000      2.646675972700000     13.348956961100001
Si      7.133271122000000      4.167498916800000     13.093404981400001
O       9.322244150100000      2.018258583800000     16.746641531000002
O       7.731691528600000      5.087813858200000     14.330805334400001
Si      8.559841640400000      1.529635373900000     12.571495304700001
O      10.151191409400001      1.480300898500000     12.991497348999999
O       6.569042808700000      1.767255529100000     17.137943827099999
Si     10.861680264200000      2.375986019700000     16.296497114499999
O      10.806865386300000      3.489570358900000     15.081485059000000
O      12.883281765200000      4.943303166200000     14.100104583300000
Si     11.460095369699999      5.016053002600000     14.915797721600001
Si     14.333354327300000      4.452380018600000     14.718789035000000
O      14.075729454899999      3.961255763000000     16.266997843599999
O      14.838215450100000      3.167155807000000     13.891785626100001
O      14.749958005200000      0.530251268500000     13.466198009999999
O      11.527528308400001      0.901870968600000     16.015107894700002
Si     12.823476531800001      4.376161171600000     17.229841173600001
O      11.877478015800000      3.020845161100000     17.428933920300000
Si     14.488674104699999      2.018433269000000     12.817650961500000
O      14.178009199500000      0.354565674800000     16.001002308400000
O      11.877920907400000      5.486116862300000     16.466578564999999
O      21.487293189100001      2.396884057400000     15.987270166300000
Si     19.875591072900001      3.250398467000000     12.506966021900000
Si     17.714273848200001      1.223319336700000     16.507676841500000
Si     20.533341388400000      1.499161860000000     15.032446735500001
O      20.461106495100001      2.136922127200000     13.559233390299999
O      20.164661886400001      4.804064148100000     12.979939434900000
O      19.070226334200001      1.633783901900000     15.720106957700001
O      16.608129460400001      0.865759795700000     15.377791388000000
O      21.227625377700001      0.003308533500000     14.987837247100000
O      18.273433185500000      2.949128778300000     12.364681898700001
Si      0.633984239100000     10.792089953200000     13.666646593199999
O       2.811521331500000      8.356192820000000     12.655340730200001
O       0.687360880800000      6.709503817700000     13.249815390700000
O       3.217187953300000      5.908812295500000     13.552608240200000
O       1.047304409900000     10.232909539600000     15.159202217200001
O       2.207906311500000      7.829381609500000     15.157763119900000
Si      2.208795886400000      7.204599478100000     13.633334034500001
Si      2.197272709700000      9.303001901100000     15.852267698100000
O       3.630946638600000     10.046461901300001     15.812020478499999
Si      3.293834778400000      9.907228439200001     12.451283398899999
O       4.528623482900000     10.398778302300000     13.442146052400000
O       1.981380927900000     10.854987918200001     12.752173954300000
O       5.690326743100000      6.759912250100000     13.940766554800000
Si     10.034524608300000      7.675032442300000     14.016566146800001
Si      7.224220526800000      6.628521195900000     14.553475785400000
O       8.381682817400000      7.656199687600000     14.049574166299999
O       6.914659467600000      6.869669461300000     16.133756437700001
O       8.102633068299999      9.199725830200000     16.350120749199998
Si      7.826005467100000      7.768485868100000     17.114367381099999
O      10.481939240299999      8.236889138200000     12.571577668800000
O      10.506501288700001      6.130861692300000     14.269458251900000
O      10.608905533200000     10.007872214100001     17.272387814999998
O      10.722221598999999      8.670038769900000     15.092451988000001
O      15.470488295499999      5.581625515600000     14.737884232300001
O      12.968652215800001      9.006510831100000     16.498461173500001
Si     11.600647218700001      9.696088265200000     15.987246512500001
O      15.366968836000000     10.334911664800000     16.549013145899998
Si     14.516369013500000      9.023615897899999     16.980750502300001
Si     15.876791324899999      7.136445360100000     15.033900490900001
Si     15.145043161300000      9.356178307900000     12.885352162200000
O      15.297049211499999      7.985678081600000     13.824274285700000
O      15.201569225200000      7.655577647000000     16.438376296600001
O      13.945052392199999     10.561180340600000     13.378229506900000
O      16.295367855799999     10.232593259800000     13.816889701199999
O      21.019661587300000      9.843057362800000     12.964867084600000
Si     19.400820676700000      9.749294031100000     13.230677184199999
O      20.027638707500000      6.669344876200000     14.893813298500000
Si     21.005257419900001      5.797188113900000     13.968235439400001
O      17.487962709900000      7.169168340900000     15.278688415400000
O      19.181109806199999      9.124386049700000     14.718720539800000
Si     18.974477506600000      7.745135568300000     15.515307793300000
Si     16.727233927200000     11.164167911600000     16.966408626700002
O      19.311255035399999      8.105227032100000     17.092461474099998
O      18.819309602400001      8.769118010200000     12.100550874100000
O       3.775231410900000      0.705694114300000     17.574934832099999
O       3.294306964500000      1.973570951100000     20.089194094900002
O       1.085770419100000      1.006134588700000     20.714978763100000
O       3.803436539200000      3.692746097900000     18.096528522500002
Si      3.064178125600000      3.534549019100000     19.534876436200001
O       1.496599887600000      4.016583569100000     19.629596355699999
O       3.774362593300000      4.542984790800000     20.600650935699999
O       1.113841889800000      1.237685631500000     18.038130638799998
Si      2.911881513200000      0.409394461200000     20.388025797000001
Si      0.821293306800000      0.494902268100000     22.329510590100000
O       0.059135556800000      4.545863668400000     17.543113339700000
Si      2.303642773800000      0.072458094500000     17.728476600200000
Si      7.971975489300000      2.505272942000000     17.514490989599999
O       7.914815186000000      4.141085300800000     17.321840787799999
Si      7.516442831700000      4.828130495800000     21.252244342600001
O       8.096039588500000      2.140381546800000     19.080040404500000
Si      8.475144420700000      2.087062463100000     20.631848053300001
O      10.190614924200000      4.420375281300000     18.691018845799999
O       7.578305183500000      3.192914708900000     21.484945229200001
O      10.023712243600000      2.648779512900000     20.753587183200001
O       8.159012632800000      0.544093264900000     21.080252438399999
O       7.872430390700000      5.163813466900000     19.698420357800000
Si      8.764010142400000      5.161069332700000     18.323849414900000
Si     10.851889579400000      3.937060238100000     20.136078575900001
O      13.484346206700000      4.994253677100000     18.585302312200000
O      15.248312309099999      3.148314440100000     19.322717098100000
O      12.405417877300000      3.412518164700000     20.195691338500001
Si     13.924581963800000      4.030373876400000     19.848143913299999
Si     21.450770995500001      4.175275113800000     19.105746545799999
Si      0.091797345500000      1.269219044200000     19.268333447800000
O      20.431470709900001      0.147703280200000     19.412492970199999
O      17.161928541300000      2.407383302500000     17.520412119100001
O      20.812401051599998      2.650539962300000     19.315667480199998
Si     18.812063188200000      4.675135816400000     20.558126772600001
Si     16.730710882099999      3.531074755300000     18.675602310399999
O      18.008600514400001      3.483385950100000     19.735285921599999
O      20.304338619199999      5.048774979300000     19.874216153199999
O      16.605963541300000      5.193086576600000     18.378409977299999
O       1.986611769200000      9.120482193999999     17.460017127699999
O       4.033501727600000      7.253634141000000     21.634510574200000
Si      2.211845649400000      9.972071834999999     18.821678034600001
O       0.743617032600000      9.902421698800000     19.501616860199999
O       3.398918401900000      9.251805722700000     19.726438873399999
Si      4.510671161300000      8.240098829000001     20.301280321499998
O       4.804187959700000      6.799623876700000     19.393397211700002
Si      4.655232032700000      5.879313666100000     20.811905611699999
O       6.014142162700000      5.371263820100000     21.540793624599999
O      10.669555929300000      5.379740347200000     20.923475573899999
O       8.978575880099999      6.645237391200000     17.652084510400002
Si      9.634921455100001     10.225172938900000     18.544429496100001
O       8.567281805700000      5.664835838700000     22.258587340500000
Si      9.635264543000000      6.604465976900000     21.311838112800000
O       8.448917470500000      7.488332699300000     20.568326022299999
O       5.997792455900000      8.922717551300000     20.616690833400000
O       8.403472781300000      9.842340276400000     19.584496014999999
Si      7.443916583900000      8.555436080600000     19.895090145400001
O       6.932321886600000      8.036252774599999     18.439183403700000
O      10.748729183600000      7.816803024500000     21.571499398699999
O      15.258597589400001      6.979138477000000     19.992120326199998
O      10.866517312999999      9.805850389400000     19.714214160299999
O      14.523356071000000      9.026537837299999     18.615694625500002
O      13.261803184100000      8.951377552000000     21.021075883400002
O      12.425072044500000      7.439985661500000     19.365278112700000
Si     11.681269030899999      8.588083156300000     20.427924092900000
Si     13.998612703299999      8.013022684699999     19.759103446899999
O      17.766099677900002      5.928692026300000     20.604284750600002
Si     16.747236203100002      6.502094093100000     19.415781638900000
Si     18.587375665800000      8.928907325599999     18.319987973600000
O      17.775165207299999     10.188999346899999     17.744778179600001
O      19.664472242500000      9.513883921200000     19.462890135500000
O      17.510906194899999      7.833477370400000     18.908306693499998
Si     20.821814563499998     10.663069738000001     19.766575089300002
O       0.742360307300000      1.868731068500000     23.185318205500000
O       9.043270935800001     12.443669186999999      5.527642266900000
Si      9.859159664300000     13.850689392300000      5.588129181700000
O       9.244364305100000     15.070118976100000      4.671387319000000
O       9.870484886900000     14.273927475600001      7.161197305500000
Si      8.844245006200000     11.052668636700000      6.377830012200000
Si      9.895710913200000     16.508841469299998      4.188784157700000
Si     15.508327576099999     13.578719525600000      5.195416722800000
O      13.958597439700000     13.505237872400000      4.624239896400000
Si     12.849311472200000     13.502936262300000      5.880703695400000
O      11.423988701600001     13.731052994800001      5.131036228300000
O      15.522484910199999     12.435394842199999      6.350029245600000
O      13.397895399999999     14.629753502100000      6.980886970600000
O      15.699022180600000     15.105608538100000      5.847069869300000
O      11.528816634800000     16.565520823600000      4.483072278900000
Si     14.542294053599999     15.822561937200000      6.807806328200000
Si     17.803123980100001     11.965932498800001      4.584640227000000
O      18.789808842700001     12.603069217000000      5.724989107100000
O      16.661606187400000     13.090549748400001      4.139384984400000
O      18.770814927899998     11.511339190499999      3.340086400000000
O       9.257414020900001     17.771791563200001      5.044428551900000
Si      9.910564905199999     19.022835468200000      5.905245098500000
O       9.277107317900001     19.031591672800001      7.430659809200000
O       9.704066314800000     16.697403300900000      2.575003009300000
O      13.738664050700001     17.053954684600001      6.018123401700000
Si     12.122637563300000     17.224429673700001      5.873022902500000
O      11.559700538500000     18.786138175300000      5.930883100400000
O      11.412620372599999     16.496589230900000      7.136816672400000
O       3.504193161000000     12.431436596499999      9.591787073400001
Si      4.458696496100000     11.153051623700000      9.918518597400000
O       4.993517488900000     10.646660006899999      8.425694883100000
O       5.797672624500000     11.513305814700001     10.793479833099999
O       9.728523017800001     13.105169795600000      9.650808139900001
O       7.233722986900000     12.022997360500000      8.714574502400000
Si     10.246571370100000     15.686499009300000      7.877060242100000
O       8.514626763300001     11.137362637300001     10.703985322399999
Si      8.801522614200000     11.865376578799999      9.251771092100000
O      10.851282470399999     14.390823124300001     11.749054841700000
Si      7.087352254700000     10.780383908099999     11.452397861900000
O      10.856542316400001     15.386043307500000      9.357674258599999
O      12.383546556400001     13.205993287300000      9.986367430000000
O      14.449973689100000     12.220267652800000      8.739736435799999
O      14.688321453600000     12.774796710900000     11.294810375300001
Si     13.653724210500000     12.203784585699999     10.146405959799999
Si     10.987120756400000     13.978974890500000     10.174955068499999
Si     15.801199651899999     12.107295587199999      7.890545181100000
Si     16.229633348699998     13.119891792500001     11.702887671599999
O      17.274982834799999     12.222170583100000     10.793018764899999
O      18.807017777599999     14.205423453400000      9.858613332199999
Si     18.055825868900001     12.791035519099999      9.458497851100001
Si     17.973217477100000     15.376300057500000     10.692516781700000
O      16.897214388599998     13.245296924700000      8.374496958000000
O      16.680927895000000     14.687052902900000     11.423158443000000
O      18.886969414999999     11.547724149100000      8.782675737600000
O      18.991504757500000     15.983167430000000     11.813223592400000
O      16.476754117900001     10.633942769000001      8.069506879100000
O       2.230799711500000     16.622042074700001      9.974217222600000
O       4.178230102600000     17.509392520500001     11.391336611500000
O       3.932998316900000     18.580061287400000      8.790129518700001
Si      3.746226642900000     17.192139698100000      9.808766674299999
Si      1.598587093600000     16.821571009199999     11.526901432700001
Si      5.077834536000000     18.827350708899999     11.813069083100000
O       5.208153733200000     16.544040462100000      9.251481868999999
O       1.718476116300000     18.355809378699998     12.090628841499999
Si      5.591218604900000     18.249035522900002      9.021605925799999
O       7.639203085300000     16.357545783799999     11.992854119800000
O       8.816905783299999     16.484460419200001      7.841786051700000
Si      8.603274485800000     17.560770844800000     11.431493537800000
Si      8.368844870900000     17.983342404100000      8.272118554300000
O       6.774413013500000     18.369323529599999      7.940164003100000
O       5.950302405900000     19.107746950500001     10.438822477200000
O       8.451923110599999     17.970875349800000      9.879245922400001
O      10.153207384700000     17.084613779000001     11.602396236400001
O       8.405273837699999     18.994038070700000     12.164518118400000
O      15.189794161000000     16.446221179799998      8.167653412700000
O      15.121967965000000     16.930734685099999     10.814901375800000
O      15.007826182800001     20.870323682100000     10.237981126099999
O      12.760254399600001     16.620680316100000     11.744284911399999
Si     15.662453055100000     20.402855158800001      8.789007136300000
Si     11.504480963500001     17.384432003400001     12.414368864500000
Si     15.926811107900001     17.232979162199999      9.410325730800000
O      16.115257617600001     18.829642900400000      9.081723263700001
O      17.409409793300000     16.557808761200000      9.701039270600001
O      11.897348122600000     18.979725492800000     12.387866246800000
O       0.003985484500000     16.592326429600000     11.418998392200001
O       2.983215445000000     13.680134581100001     17.004296891700001
O       1.514154462800000     13.831163019300000     14.843042240600001
O       3.629125146500000     15.213434723800001     14.895999265700000
Si      3.045953687300000     13.769298840399999     15.378686628900001
O       4.020281278200000     12.531371112400000     14.928991938199999
O       5.204517755200000     15.762716257499999     12.984832250800000
Si      4.651040534000000     11.005864788700000     14.993076515000000
O       2.452350560500000     15.821130744100000     12.531799857399999
Si      3.713369021800000     16.170625279399999     13.561606460700000
Si      7.914018887800000     12.609411688800000     13.723936401300000
O       9.361052769500001     12.668770429000000     13.022897031699999
O       8.182825959400001     11.998391542700000     15.228254291600001
O       7.245088953700000     14.122754390800001     13.617004354800001
O       7.109170717800000     11.417543834000000     12.959061475600000
Si      6.819440732000000     15.657531496300001     13.253581960900000
Si      7.677862629700000     10.845600410999999     16.289243954400000
O       6.055900447600000     10.862064819100000     15.834020658800000
Si     10.772889336400000     13.452550787700000     13.077843831399999
O      10.720745968799999     14.411380487000001     14.404580798200000
O      13.920448208700000     13.003588988500001     14.541543272300000
O      15.508434609600000     14.833971373400001     15.539271672500000
Si     13.056297766900000     11.670988698200000     14.038803424099999
Si     14.219733881200000     14.586570215200000     14.550223987300001
O      12.973997824900000     15.394297873999999     15.279122355400000
O      11.959957423600001     12.365661581900000     13.015477324100001
O      14.546922188400000     15.267632685700001     13.079633239900000
O      12.081474979599999     11.052848857700001     15.240141948300000
Si     21.500281470899999     13.756063510000001     14.279861065500000
O      21.403039094400000     12.239987852000001     13.744926497800000
O      16.541197145600002     12.822087372600000     13.270478637300000
O      17.366634168600001     11.792297190699999     15.609061873700000
Si     19.597569568699999     15.143828263000000     16.324667744900001
O      18.024388551800001     15.332481686100000     15.983828986900001
O      20.352719312400001     14.067732631700000     15.386362445800000
Si     17.205258669599999     11.500563448399999     13.995982731000000
O      21.088130498799998     14.824566973200000     13.129874884600000
O      18.695566510500001     11.226453414500000     13.310949786700000
Si     16.542005437499999     15.982206175400000     16.012674146999998
Si     20.397374374599998     16.181586878600001     12.569704458800000
Si      2.728931952700000     19.028631877199999     13.189695897800000
O       1.880040569600000     20.080678616499998     14.079691475100001
Si      0.784936486400000     20.305559379300000     15.263294443700000
O       1.716589522100000     20.634659027800001     16.589202574400002
O       3.419626339200000     17.747800019700001     14.014938201000000
O       3.906078769500000     19.885715631299998     12.376845722800001
O       5.620992498900000     21.076004040200001     16.272983731299998
O       5.637137031700000     18.496766067799999     15.867869810200000
O       5.946981259300000     18.523448526799999     13.117517856999999
Si      5.898633053700000     19.640673231899999     17.019131398300001
Si      6.617549307600000     18.253670947300002     14.561952334800001
O       7.113322530300000     16.683553746099999     14.548176845700000
O      10.066337134499999     20.370569461700001     13.723009053500000
O       7.804622058100000     19.399159378899999     14.648498446300000
Si      8.509014932900000     20.099469346900001     13.332679220199999
O      10.047586678600000     19.143197071100001     16.941964671800001
Si     10.582194011600000     17.541221506799999     17.349595743599998
O      10.575548810600001     16.289845475100002     16.323981933199999
O       7.906869424900000      0.041611896700000     12.885335297399999
O       7.431575363700000     19.438108776800000     17.487598491100002
Si     11.408993320700000     15.744700276100000     15.007254378200001
Si     11.563482032400000     20.325707242299998     13.186556796400000
O      15.625166521800001     19.901999575100000     14.712412439400000
O      13.938361696299999     18.173465669599999     15.822343115800001
Si     15.140278833600000     18.343128814899998     14.715182868499999
Si     12.651961077499999     21.264951790200001     15.929122903300000
O      12.520747460500001     20.553572769700001     14.449400751000001
O      14.620915617000000     17.910124017099999     13.232285570200000
O      11.304314570400001     16.982576749900002     13.966960472400000
O      12.659763797700000     20.119790344599998     17.107113662700002
Si     15.332875563300000     21.496999746699998     14.885709399700000
O       0.030130060700000     18.885596543199998     15.489383865800001
O      16.381493885000001     17.315809121000001     15.065902787800001
O      20.255738382000001     16.653890391899999     16.240109283399999
O      18.956881455700000     18.975613791200001     15.590008454099999
O      20.185202127499998     17.346533068300001     13.716056590299999
Si     20.214418344999999     17.949325067699998     15.230479642000001
Si     18.275857064400000     19.643378614500001     16.923905605000002
O      18.149290365199999     21.249537480899999     17.135550968299999
O       0.764676229800000     13.575683522800000     18.433087658500000
O       1.000797923800000     15.058578911400000     20.615858215100001
O       2.578704753400000     11.542642996800000     18.568933645900000
O       3.155920811500000     13.963472482300000     19.574714118700001
Si      2.335612775300000     13.145168220200000     18.375072009699998
Si      2.462048301800000     14.490020543100000     20.954599895499999
Si      0.657878862400000     12.330344753800000     22.206799068100000
O       3.260203050500000     15.942695465300000     21.472175221600001
O       2.134245175600000     13.109339152100000     21.836742821200001
O      21.243370577200000     11.400243526400001     21.213614189699999
O       8.502008210300000     11.324168453600000     17.661114191500001
Si     21.077876280300000     14.796508934000000     21.402348318300000
O      20.170726696300001     14.151444256000000     20.215460630300001
O      20.351843534400000     11.907060375900000     18.800362085000000
Si     20.667326191899999     13.523567576900000     18.775345858400001
O      19.788903102799999     14.436066363100000     17.775856281399999
O       2.490665250400000     21.338642700699999     22.125399513400001
O       4.977336601400000     19.478377498400000     18.369519634800000
O       1.264612489000000     17.546661586599999     20.932637823099999
O       3.991403091400000     18.408342940499999     20.546624471000001
O       2.303148005500000     20.853227768200000     19.228690016700000
Si      2.827511896100000     17.525912331200001     21.287672280300001
O       4.397887841200000     21.132389070500000     20.483253623300001
Si      4.967361696900000     19.669462149400001     19.997353669599999
O       2.749823001500000     18.554898073200000     22.781228580000001
O       8.928090016000001     20.015713655799999     19.487452224100000
O       8.615563208599999     19.764671179800001     22.166774574400002
O       9.329292979100000     17.464880614900000     18.504380112500002
O       6.506008075500000     19.776477206500001     20.550221282599999
Si      8.853937429900000     19.089650744699998     18.141896899500001
Si      8.009903108700000     20.434363018100001     20.788448472199999
Si     13.342513850100000     18.638422025299999     17.271684902800001
O      12.140092012200000     17.681019363499999     17.839196466299999
O      14.559572033900000     18.495003494199999     18.385911401800001
Si     16.105348401000001     18.005492376300001     18.164425530300001
O      16.754511122099998     19.058320901399998     17.096097551900002
O      16.189545071400001     16.492966093700002     17.552377844300000
O      20.765948579900002     16.247540241500001     22.025499134699999
O      21.311738849699999     19.381538621099999     20.418620747700000
O      17.038011874599999     18.065937871900001     19.546567282600002
O      19.125737049500000     19.035553887500001     18.201785635099998
O      19.662509690899999     17.531578625800002     20.309910051900001
O      20.651892841399999     21.282665760699999     22.166018160299998
Si     21.084745758899999     17.734147589700001     21.222393186800002
Si     18.586194261599999     18.560293441799999     19.663677963400001
O      18.698575809000001     19.972316166399999     20.646450815100000
Si     20.224563216500002     20.514660566700002     20.538914389199999
O      21.222353624800000     13.665811716800000     22.585762358499998
O       3.477946943500000     20.452841963200001     24.529521430799999
O       0.922816595000000     20.654635876299999     23.712978490400001
Si      2.561834343600000     20.015801082399999     23.271469671700000
Si     20.859352084800001     19.972995545500002     23.432354449500000
O      19.969274088100001     20.280611838999999     24.735373904300001
O      20.818646645899999     18.580097540299999     22.782618862800000
Si     14.343896469000001     16.655471618200000     12.205069956799999
O      19.094758034600002      4.210538289000000     22.111074759899999
H      20.012736568499999      3.991414983900000     22.300552503700001
H       8.646430925000001     18.800477587300001     22.155221687899999
O      14.472651236600001      4.745379223300000     21.212005323500001
H      13.809175385200000      5.232685722600000     21.716132310999999
H      18.365149357500002     13.086932382500001      6.444608272000000
O       0.504570401300000     11.043892851900001      0.728414441400000
H       1.051638283000000     10.753543734100001     -0.009743028100000
H      19.171735849499999     19.757976842200001     24.890806931299998
O      14.627906280400000     20.223585957699999      7.526481779800000
H      14.396292706800001     21.037891384800002      7.063207958900000
H       0.696409275100000      7.774706545900000      2.007725285900000
O      11.812027547100000     21.494021487000001     11.928604568200001
H      12.529055578700000     21.249347394200001     11.326007492600001
H      20.535248760700000      3.546567520400000     10.388492228700001
O      16.401494266499999     12.357800915500000     18.048134650900000
H      15.844921503700000     13.067156742500000     17.705889495899999
H       2.950865468800000     12.754160307699999     10.311436535600000
O      12.741940783000000     12.102711001499999      6.728489650800000
H      12.188423037700000     11.425159885899999      6.322326540400000
H      15.086669049899999      0.318542589600000     10.412751156000001
O       0.961797364200000     11.371672002400000     23.499958362099999
H       1.633984087800000     11.712265843999999     24.101168205099999
H       0.631041863400000      1.808380910400000     24.142062816999999
O       9.550151224600000     20.497100963099999      5.305038140200000
H       9.912325087699999     20.693286320599999      4.433714039800000
H       4.220339459500000     19.887109237099999     24.775883811500002
O       9.627377179000000      9.907791548300001      5.505195921500000
H       9.524465292100000      9.005837083999999      5.832974580600000
H       8.837147585500000     16.457835299199999      2.225801643600000
