# Supplementary material for: Ground-up generation of periodic slab models of dehydroxylated amorphous silica of varying roughness
Source: Phys Chem Chem Phys. 2025 Jun 26;27(28):15196–203. doi: 10.1039/d5cp01570g (PMC12232287; doi:10.1039/d5cp01570g)
Supplement: CP-027-D5CP01570G-s002 [file CP-027-D5CP01570G-s002.zip › ESI_Structures/Saturated/structure-number_48-alpha_0.01.xyz]

459

O      12.741687940000000     11.220213913800000      5.218947845300000
O      14.792887738299999     12.965902175000000      5.529509611200000
O      20.539092537199998     14.880702695600000      2.978025108400000
O      21.077183662200000     13.087735657000000      4.829986768200000
O      16.297994822900002     15.293294237900000      5.352489219300000
O      18.768080309999998     14.426098911600000      5.036526861700000
Si     20.348886062700000     14.527894084700000      4.567645448800000
Si     17.861917002799998     15.643624227900000      5.697253175800000
O      20.924703974500002     15.833669309099999      5.409509415700000
O       0.815392789700000     17.056448845599999      2.894340493400000
O       0.188576311600000     19.845842645800001      2.792231419500000
Si     21.235473327600001     18.342466740500001      3.206240847100000
Si     21.040450545999999     16.182155690500000      2.137822601600000
Si     20.110187166100001     17.259432858400000      5.644839982000000
O      20.813899147299999     18.455852333999999      4.797834071700000
O      20.031391931700000     17.563012831900000      2.270746291200000
O      18.536629824399999     17.040649737399999      5.106947155700000
O       2.304098751500000      4.621293034600000      8.387181133500000
Si      3.587917208100000      5.190860184300000      7.476289252000000
O       4.278428293000000      4.128719166400000      6.461741009900000
O       5.281340913600000      5.412913034600000     11.242563566199999
O       1.062100533600000      5.565585439000000     10.533817172499999
O       4.621763930700000      5.684982373600000      8.651067267300000
Si      1.314267601500000      5.843867948000000      8.935296191200001
O       2.064527420600000      7.417257368200000      8.772905457800000
Si      4.688023182400000      6.433216982800000     10.094945165800000
O       1.346120413000000      9.361183421600000     10.989034529100000
O       3.553925710400000      9.645391892099999      9.761252124100000
Si      1.712425302200000      7.302955892800000      7.130688989600000
Si      2.075237527500000     10.289598941200000      9.887016697700000
O       1.260432687700000     10.202985458200001      8.502616860500000
Si      0.936458623400000     10.174594127100001      6.907559619600000
O       1.463921094900000      8.700032372300001      6.364706371200000
O       2.961850644200000      6.405679602800000      6.501537497200000
O       3.299268032300000      6.952624144100000     10.806590096800001
O       0.362923408500000      6.219321383800000      7.558437267500000
Si      5.114424479600000      9.369257461100000      9.982055942100001
O       5.507020677200000      7.817919711400000      9.727387547199999
O       5.827758037200000     10.750321716800000      9.211530708500000
O       5.880721408200000      9.765156184400000     11.444305158300001
O      20.881260780100000     10.452612990400000      6.330465195600000
O       2.141685138400000     11.805953500499999     10.488262234000000
Si      1.433952857100000     13.284671599799999     10.455646858400000
O       2.562190461300000     14.421541963899999     10.146109000799999
O       1.456917980200000     11.685044137000000      6.300681349300000
O       0.208946174100000     13.133999946599999      9.418400981600000
O       7.882220011000000     11.679006569400000     10.576138784299999
Si      6.324954317400000     11.257315566000001     10.738527013000001
Si     13.339343290800000     14.570899817400001      8.315717244700000
Si     15.544743033800000     14.167809184099999      6.314081569400000
O      13.737946704500001     13.097575516099999      8.859733048000001
O      14.208376204100000     11.019467118900000      7.362610848700000
Si     14.488300487200000     11.662486199900000      8.825562890500001
O      14.480488238500000     15.006995209799999      7.224506307400000
O      13.324994186000000     15.577222766700000      9.625929233999999
O      13.822823329100000     10.809714315400001     10.077070047899999
Si     14.275793750800000     11.408133683699999      5.767041643800000
O      16.126328263000001     11.767585544799999      9.038906059000000
Si     21.298836425499999     12.155849612600001      6.164196764500000
O      16.565102252500001     14.252926240000001      9.671803312900000
O      16.754951976000001     13.488876026800000      7.177073167000000
Si     17.122816910600001     13.047664424300001      8.694260683400000
O      18.696780859200000     12.854582116200000      8.950387271300000
Si     20.226933615899998     13.597231232700000      8.838820330500001
O      20.532561623500001     12.859641667200000      7.331553386800000
O      20.360388422800000     15.142606381900000      8.263844205900000
O      19.864888792799999     14.327979184800000     10.605884726099999
Si     19.090005216800002     15.840931578599999     11.128100780600001
O      17.998602875600000     15.848888203100000      7.346804216900000
Si     16.446164880700000     14.340751244200000     11.282563857400000
Si     19.314935964299998     16.363757597700001      8.182525542900001
O      18.976352229000000     16.728684682899999      9.766660462300001
O      20.027740986400001     17.561842409800001      7.280420880800000
O       2.978236955600000      5.112781842800000     12.585483058199999
Si      4.620797373000000      4.859353839900000     12.672817118299999
O       5.000798764200000      3.276487332200000     12.938508519699999
O       5.319697173000000      5.664486777200000     13.940875436200001
O       6.613604433600000      2.330257409600000     15.117814660500001
Si      6.496782694000000      2.763226370800000     13.523117186700000
O       7.421037276200000      4.167412303500000     13.378964395400001
Si      7.606132088500000      3.168045550100000     16.195250575999999
O       7.104694078000000      4.743581889800000     15.932304556700000
O       9.142564511200000      2.987370607900000     15.656213582700000
Si     10.205916227399999      1.731854445300000     15.669058483800001
O       9.464105552600000      0.442310385700000     14.952712236500000
Si      6.894106220900000      5.354678953800000     14.410978758200001
O      13.443250767700000      4.369270797400000     14.557513517300000
Si     12.783228909200000      3.165633830700000     15.529427851499999
O      11.623580080100000      2.186172113900000     14.890829904400000
O      13.988416153299999      2.331413420100000     16.274604776299999
O      11.906452882400000      4.067944419400000     16.554655823899999
Si      2.135529136100000      6.188454840000000     11.665314539400001
O       3.086125616900000     10.526865074200000     15.855143702800000
O       1.264008364000000      7.248702306300000     12.560526260100000
Si      0.915035474100000      8.838050899000001     12.427869104099999
O       0.802339462200000      9.338328602300001     16.542215106000000
O       1.734219123900000      9.593537857499999     13.639691616600000
Si      2.343825974000000      9.320695407700001     16.985352927299999
O       2.612540768400000      7.728984101100000     17.196193974600000
Si      8.191580285600001      7.907184362900000     15.302467882600000
O       9.693761678500000      7.528246346800000     15.838131048299999
O       7.220902405600000      7.969163337100000     16.633363901999999
O       8.041806352400000      9.312217342100000     14.515649021300000
O       7.719840549400000      6.741233785600000     14.277921288700000
Si      7.587883060300000     10.831807925800000     14.246651952900001
O      15.244572998800001      5.658384275800000     16.037690070400000
Si     13.947662784700000      5.860973973400000     15.016558619800000
O      12.926199074299999      6.712874456900000     16.012621637100001
O      13.773892892499999      9.208491601100000     12.275964313499999
Si     14.054625304800000      8.540502382700000     13.742531607100000
O      14.189047782599999      6.883081636300000     13.739673447500000
O      15.407661913400000      9.148243542399999     14.374903296199999
O      12.856985557900000      8.995971898400001     14.789710691800000
Si     12.930221225800000      8.342814094600000     16.312945629900000
Si     14.322697493800000     10.613781574500001     11.618460968899999
O      15.949804325000001     10.476586068300000     11.442726037400000
O      18.213624889999998      6.359102964900000     16.460931462600001
O      17.869527750800000      8.501247526200000     14.850576407000000
O      20.802493408099998      9.191876360600000     12.466664116200000
Si     18.208025679100000      7.981263613700000     16.370491179500000
Si     16.828314812399999      9.767253455500001     14.760908143700000
O      19.696069022300001      8.558388957000000     16.677908256199999
Si     20.788664090600001      9.640314065100000     17.110418857700001
Si     20.007554755099999     10.613694636200000     12.437426773500000
O      16.928134251900001     10.634087183000000     16.197488083100001
O      18.571886610499998     10.565855276300001     11.649457427500000
Si      2.281352713900000     10.937029376200000     14.340847683900000
O       0.696013762500000     13.851963033500001     11.888877849600000
O       3.186859953500000     14.474311503599999     15.528705472600000
O       4.730973758800000     12.525617999300000     16.463682282200001
Si      4.769604605300000     13.919488799400000     15.561223002600000
O       1.006246402200000     11.856334447000000     14.761965453800000
Si      5.005116252000000     12.086961909499999     13.242600502300000
O       3.430519155500000     11.626227866200001     13.452079430500000
O       5.172356498900000     13.514230400600001     14.025008169600000
Si      3.548420801100000     11.706049052599999     17.335908915299999
O       5.449189838900000     12.322631003700000     11.671602025200000
O       5.984207470600000     10.962063999000000     13.908343130800001
Si      9.026472232000000     12.059345957400000     11.673749461200000
O      10.331615270500000     12.603603862100000     16.040496057999999
Si      9.061697105800000     15.809026461700000     14.900830573100000
O       5.805381051300000     15.081538229400000     16.080823002300001
O       8.479553723500000     11.466490214800000     13.068195200100000
O       9.443702350200001     13.692702871000000     11.562391410500000
O       8.615841224600000     14.211173903000001     14.913433017599999
Si      8.732174592700000     13.011515555200001     16.020899577400002
O       7.855837046700000     11.724760659699999     15.581011230400000
O       9.635048147299999     16.043333288500001     16.446415308900001
O      10.367929564400001     16.139073001300002     13.886963277500000
O      10.668788575700001     11.589273195400001     11.547732105900000
Si     13.336095805699999     15.115529844899999     11.187760356500000
O      12.400767264900001     13.749213845400000     11.307333192000000
O      14.978083907600000     15.316771989799999     16.310406432600001
Si     11.055156713500001     13.195292842800001     11.988433567900000
O      13.990123771200000     11.868428865600000     12.627547884400000
O      11.056561016600000     13.471356203199999     13.568693624600000
O      12.843140434300000     12.392981351100000     15.024529006700000
O      14.545088217500000     14.222085716100000     13.919261414099999
Si     14.147369728299999     12.640926890599999     14.056591475599999
O      11.840750336699999     14.759671467800000     15.707835380600001
Si     11.497788054000001     13.304496430500000     15.114323728700001
O      15.341391527200001     12.055399806200001     14.930226322299999
Si     14.733422836800001     15.631022599600000     14.730530783600001
O      14.917499752599999     14.845903332700001     11.583666701300000
Si     11.291739422999999     16.041388207400001     16.576649417300001
O      17.230695763400000     10.877163890500000     13.673177135500000
O      17.619333101999999     15.450367015599999     11.724295020800000
O      20.507512530800000     11.140179411200000     16.546907051000002
O      20.712691761999999     11.835766120500001     11.587228370000000
O      20.025309680900001     11.132044489400000     13.993536458800000
O      16.900537733600000     12.904884002999999     11.954007248600000
Si     20.599365105499999     13.431078251900001     11.897775428899999
Si     20.904523150100001     11.870192192099999     15.152292489900001
Si     16.592709539099999     12.228793538900000     15.932255257800000
O      20.408409481800000     13.428128454699999     15.412486109400000
O      18.360365551899999     15.278832258800000     14.862768555300001
Si     19.008701860100000     13.852149542499999     14.622006499899999
O      19.555707174599998     13.766040904600001     13.068511932900000
O      17.852217130600000     12.860227897400000     15.128894453499999
Si     17.165018344200000     11.297511144700000     12.115134838299999
Si     21.084073374300001     16.042640100000000     16.490268841500001
O       1.587351762900000     19.791770037700001     12.223823266200000
O       1.130829022700000     20.789149549099999     14.554369012300000
Si      1.258033942300000     19.338712223400002     13.759566427299999
O       2.534863694400000     18.570444450200000     14.432123551500000
O       4.658623040000000     17.134052967500001     15.106907957700001
Si      3.658606654600000     18.368609982199999     15.600487576500001
O       4.736770000700000     19.591326385799999     15.825042930200000
Si      6.272310809100000     19.509979122499999     16.483228700500000
O       9.987790124700000     19.362739805499999     15.074366635800001
Si      6.174994253300000     16.659081685299999     15.647107531500000
O       7.444655745900000     20.088629902000001     15.498433083500000
Si      9.021515336100000     20.538379733999999     15.711290468400000
O       7.584287601400000     16.556695598200001     14.739344007300000
O       6.524802837000000     17.861507258100001     16.725531401300000
O      12.496235862100001     16.208196902899999     12.063274994700000
O      13.332981360600000     16.387061212399999     14.446297666200000
O      12.581368222100000     19.877836964699998     15.821335672300000
Si     11.501495398699999     18.840331212300001     15.176880347999999
O      11.692189336000000     17.527333353200000     16.132854699999999
Si     11.949357327700000     16.669317626000002     13.533594479400000
O      11.868882489700001     18.315846810000000     13.633330956000000
O      16.095368059700000     16.522576320199999     14.313024927800001
O      18.716857063399999     17.704451140600000     14.119492309800000
Si     17.617497794100000     16.720708791100002     14.897511944600000
O      17.617693603500001     17.223548306300000     16.458817147900000
O      20.809997360200001     16.132474208600001     14.858467091800000
O      21.373294457699998     18.430187279500000     13.747958501899999
Si     20.270755113700002     17.230819902400000     13.742256109500000
O      20.051463033600001     16.520131849999999     12.252221875400000
Si      3.367236996400000      4.292549689300000     19.310786294900002
O       2.371884443300000      4.012535235300000     20.618967135999998
O       3.527670718600000      2.823753394100000     18.615889856399999
Si      2.832662362800000      1.277742976600000     18.680667305299998
Si      0.915185850900000      3.309085707800000     20.337642981300000
O       1.172706143900000      2.133382554400000     19.147338925700002
O       1.824127804600000      1.039015649300000     17.165242861999999
O       4.182786373800000      0.391437558800000     18.188116917799999
O       2.546405231200000      0.296257717300000     19.984676172299999
Si      0.201682470400000      1.909963718700000     17.534330230999998
O       0.346784664800000      2.755408616700000     21.746878188600000
O       4.765862847600000      4.967271887500000     19.672787651499998
O       2.607910712900000      5.485572505800000     18.476972574600001
O       6.357876597400000      1.191323896500000     19.377694135700001
Si      7.416336692500000      2.436324683900000     19.368065638800001
O       7.026265443900000      3.901709409900000     20.043491648300002
O       8.619858895900000      1.985505245900000     20.343707114200001
Si      9.552851999900000      0.668337682100000     20.835510793600001
O       7.565159904300000      2.761840146900000     17.751623559399999
O      10.675510597100001      0.810867053900000     22.066833266400000
Si     10.358518941200000      0.066985550300000     18.289474395700001
O       8.374178585399999     21.335068067300000     21.818723296900000
O      10.528811174099999      1.359232769700000     17.205260879699999
O      10.919403307900000      1.322423700400000     19.640462719799999
O      13.281417853700001      1.958463536000000     18.770990375200000
Si     12.038957261700000      2.507207603400000     19.641220529600002
O      11.482943417200000      3.942255738700000     19.076818199200002
O      15.809354908800000      1.573226580400000     18.275346048700001
O      12.501910259800001      2.931279589200000     21.117502761899999
Si     14.290928558899999      1.438588952200000     17.632504801700001
Si     12.137699988900000      4.884805608100000     17.922880759300000
O      13.767720163900000      4.972634808400000     18.184556703100000
O      14.612565973600001      2.050297224100000     22.354233410700001
Si     13.283137720799999      3.000129602200000     22.505506205700001
O      21.367067898900000      4.334435529400000     19.624934881400002
O      16.360490842899999      4.011158228300000     22.479322554199999
O       0.189259256000000      3.492517145200000     17.079934123800001
Si     16.207031664900001      2.381000111500000     22.241004513600000
O      16.776715567899998      1.933096668700000     20.793795616699999
Si     16.625649861599999      0.894511095300000     19.519175428699999
O      20.320396347799999      1.593354770300000     18.342289450599999
O      19.433535040799999      4.584470458300000     17.888245447399999
Si     21.050022360900002      4.670840987000000     18.038020861800000
O      18.107300397300001      0.455073532300000     19.024440574100002
O      16.671240952000002      4.845411590900000     18.065847254700000
O      21.228158567600001      0.965575189700000     16.064811305599999
Si     19.692705456999999      0.537536324300000     19.402752950899998
O       1.212115079400000      7.758057207100000     19.418156503799999
O       4.261309691800000      7.950601446200000     20.672928848500000
Si      1.668646093000000      6.750079441600000     18.208091555199999
O       0.540311244900000      9.999841755800000     20.853906151800000
O       3.069509886700000     10.259318211000000     18.164014497499998
O       0.254913782400000      6.101337311400000     17.612248650400002
O       3.039271089000000     10.238206842300000     21.440806658000000
Si      1.502315671700000     10.441053045200000     22.110339835500000
Si      4.207886726700000      9.180951952099999     21.839793260200000
Si      0.038377791600000      8.795746909500000     19.917074058699999
O       1.101254876800000      9.160730071800000     23.113573275000000
Si      6.339289762600000      5.343562084300000     19.786238412599999
O       7.029705301600000      6.025144772600000     18.437786661000001
O       5.416684493600000     10.098577092999999     20.629836384800001
Si      5.952482414400000      8.209088194300000     20.565967370199999
O       6.457459074600000      6.589965266800000     20.877761193300000
O       6.806572903400000      8.547454697199999     19.226627434600001
Si      7.575165698900000      7.536283981700000     18.164414363999999
O       9.185043657600000      7.773485493500000     18.387693993100001
Si     10.410728209900000      7.503456447300000     17.324308551200001
O      11.164790348900000      6.182887826300000     17.853895192900001
Si     15.206333238199999      5.565857914800000     17.683654892900002
Si     15.539105441100000      8.522345263700000     17.995849708700000
O      15.258879952899999      6.993227516300000     18.479883705500001
O      15.539746042899999      9.543077684500000     19.261847919600001
O      11.599378616899999      8.661979930799999     17.218879658700001
O      14.278692044900000      8.907684451000000     17.030078816100001
O      15.641581446300000      6.576967634700000     22.704938788800000
O      16.192300978300000      8.997335763300001     21.827290859000001
Si     18.141686667399998      5.569572826900000     17.916887299599999
O      20.876735486400001      9.669906224200000     18.702466057799999
Si     16.628633731600001      9.797740413400000     20.451515701400002
O      18.406991585000000      6.640162383600000     19.098661966000002
Si     18.737633607500001      7.679251947500000     20.279370239300000
O      20.331466920899999      7.880323601000000     20.532758542900002
O      18.073075119900000      9.149806018000000     19.993521112700002
O      18.034920341300001      7.067336393100000     21.625370883900001
Si     16.821191548700000      7.668939754800000     22.529078526900001
O      17.037584717500000      8.509691665200000     17.366563539700000
O       3.821885720600000     14.465773797200001     20.482306304600002
O       3.446775197900000     14.834919200100000     18.039822335499998
Si      4.512301791900000     14.141050120699999     19.034300994199999
O       4.377694988600000     12.314204506499999     18.958275820000001
Si      4.468470554000000     14.065504430900001     21.939271319500001
O       2.210270922100000     12.699222437300000     17.286566730299999
Si      2.295107844300000     14.317449722999999     16.914897246700001
O       0.830102614900000     14.974955555099999     16.829675278200000
O       1.121465152900000     12.171826412900000     22.301693918700000
O       5.261371592200000     12.644647329400000     21.551997649200000
Si     10.311682572800001     14.696306000200000     20.419580625599998
O       8.126898319200000     13.399291494400000     17.482889202700001
O       7.016227678000000     12.079939981900001     19.620314607899999
Si      7.599733194500000     13.534237495099999     18.992740892000000
O       8.892202418100000     14.029306961900000     19.844181096300002
O       6.122434646000000     14.399203782300001     18.950031960499999
Si      5.568678181600000     11.683004046400001     20.259449883999999
O      10.346744059800001     14.443921613900001     22.060009094700000
O      10.263920240299999     16.287042941900001     20.066960756600000
Si     12.953160533400000     15.194559853700000     19.118473286200000
O      11.854326871300000     14.220033344200001     19.922466056600001
O      14.335050452300001     14.421868003900000     18.641890376799999
Si     15.610197534699999     14.576536531000000     17.608982098500000
O      11.975629516900000     15.792790086300000     17.983615340899998
O      16.674347659700000     11.410803244400000     20.675557266999999
O      16.981581483500001     15.336592550200001     18.129040567899999
O      19.691366290000001     15.800901147199999     17.340942417400001
O      16.149920381099999     13.063608669800001     17.240747774900001
O       0.829369235200000     18.587658447900001     19.086210381000001
Si      2.180646683400000     21.042810485299999     21.352738409600001
O       0.861810507700000     20.078137971400000     21.166790647900001
Si      1.223317612200000     18.550431425199999     17.501424625599999
O       0.850716126400000     20.047041484800001     16.992637952799999
O       2.750634726700000     18.180592048299999     16.999969002899999
O       4.863615155600000     18.099216799499999     21.676144465699998
O       3.462762066000000     20.256100104500000     21.977888611200001
Si      4.982088173700000     19.748684044699999     21.641117486300001
O       5.345099341000000     20.386108798399999     20.203990257699999
O       0.188019179700000     17.490937540299999     16.852754485599998
Si      0.901465960800000     21.343250210099999     16.061661313100000
Si      5.542890343200000     21.363985827600001     18.912764124900001
O       7.254270015100000     16.950317127800002     21.252556292200001
O       6.294089499000000     20.389477748200001     17.829181512800002
O       9.426442604900000     18.328106873999999     21.480585358500001
O       9.499127921800000     21.001952753600001     19.654810385899999
O       9.327145273599999     20.662629704699999     17.264793596099999
Si      8.238207382400001     17.625645338700000     22.533575609100001
Si      5.879173722400000     16.921521728500000     22.225259385600001
Si     10.768912666400000     17.568668634500000     21.015492113400001
O      14.120380760600000     21.353052738700001     17.310934806300001
O      13.546065938300000     16.544318772099999     19.822824659799998
Si     13.391671226800000     18.177056009099999     19.683201432200001
Si     12.988251299200000     20.175345866899999     17.392169106400001
O      13.501767349200000     18.812036693200000     18.177633259400000
O      14.650681428400000     18.752155242899999     20.521911782600000
O      11.903445711200000     18.503864678599999     20.309463475299999
O      11.758012554300000     20.706228279099999     18.246502136499998
Si     15.816101858200000     19.759543591800000     21.008838819600001
O      15.324840894299999     20.275840829900002     22.483146435599998
O      15.855561108300000     21.057152300100000     20.031345401399999
Si     18.187716824199999     16.417632321500001     17.784713730000000
O      18.586935952899999     16.801341650299999     21.653900658200001
O      20.576825109300000     20.674303286400001     19.223269420899999
O      20.061288864100000     18.630089039900000     20.657166216099998
Si     18.540690956799999     18.025248579700001     20.557141275900001
O      17.286216837400001     19.022844044999999     20.925441639999999
O      18.335233838200001     17.423275035200000     19.031449520399999
Si     21.321668489299999     19.484930323200000     20.052169534499999
O       1.828258320300000      0.676177162100000     22.475285211300001
O       0.843953393800000      2.224123003700000     24.484007773999998
Si      0.613919307500000      1.636307181600000     22.900922805099999
O       8.829610825300000      1.234818166900000     26.637723914700000
Si      9.156722724500000      0.261717897300000     25.373592336000002
O       7.858580953900000      0.155095465000000     24.352083696400001
O      10.569450671300000      0.640191790600000     24.664085640100001
O      13.795628754099999      4.530149862200000     22.854362942700000
Si     11.569583668200000      0.867491488100000     23.386286542099999
O      12.254060622700001      2.377984463600000     23.619079515100001
O      15.549123178100000      2.592382597100000     25.564998718700000
O      15.169342892200000      0.085084392300000     24.748089948200001
O      12.887787045800000     21.382264192099999     23.291799868599998
Si     16.218010932999999      4.064323617000000     25.792369533399999
O      15.463508450400001      5.119953744300000     24.830459325500001
Si     15.312512405100000      5.060328075500000     23.187364361200000
Si     16.277927392100001      1.240005469100000     24.955944719100000
O      16.438187154700000      4.505342204900000     27.429780123600001
O      18.539910827200000      2.740465331800000     27.791812312499999
O      20.770942524100001      0.714287557700000     23.392325607099998
O      19.822697900100000      1.953320894000000     25.649577209200000
O      17.438263157600002      0.856436707400000     26.038348781400000
O      16.947381017700000      1.591346974800000     23.482646122500000
Si     18.767474623100000      1.428130811100000     26.793359890000001
O      17.901478001000001      4.054247834300000     25.530853569700000
Si     18.110726309000000      4.209313814600000     27.210787666700000
Si     21.092677119299999      1.192723412700000     24.993540945100001
O      19.459468229500001      0.228845633000000     27.638002351200001
O       1.419168565400000      7.926188919500000     25.188174389099999
O       3.683755799200000      8.536517400899999     23.355006951099998
Si      2.387199649900000      8.995300129400000     24.240303606299999
O       2.950772002500000      9.884478047500000     25.827106404799999
O       0.364654535400000     10.270049813700000     25.945337581400000
Si     21.489583644500001      8.576022111900000     25.695573357200001
O      20.975090743700001      7.551233816600000     26.915289416000000
O      18.362666071800000      7.951764063900000     26.562766712100000
O      17.543082698500001      8.129499436300000     23.938181786099999
Si     19.530730878300002      6.713339069100000     26.715033257500000
O      19.399347422500000      6.293499938700000     25.058884163399998
Si     18.783079036200000      7.872458474600000     24.897601238499998
O      20.179677309599999      8.773035006000001     24.685676103399999
O      19.150859586900001      5.425461054800000     27.640834986900000
O       2.539893986200000     10.870048645900001     23.712768302099999
O       5.217338329500000     15.389858736800001     22.412704304599998
O       3.314885144700000     13.623241497800000     23.065461210900001
O       1.692974259300000     12.619818539200001     25.156377077500000
Si      2.179272970300000     12.592255463400001     23.501463894800001
Si      1.762867627900000     10.952121873099999     25.476400207499999
Si     10.495923338000001     15.725969460300000     23.099169548900001
O       9.033164881099999     16.401098388699999     23.282511437400000
O      11.027816865300000     15.393862809000000     24.612341961199999
O       6.132613047900000     20.241627073899998     22.728210959700000
O       9.261442590000000     20.202340218100002     25.968410626499999
O       8.522389690600001     19.159962916500000     23.626985852899999
Si      7.664635328500000     20.685256351900001     23.040529016499999
O       9.699696449299999     17.551015753900000     25.606817657899999
Si      9.661132762599999     19.021984397099999     24.909946735799998
O       6.677205828300000     17.423858484699998     23.555402552600000
O      12.365504385300000     17.417293187999999     25.779311574699999
Si     12.533211175600000     18.992126702400000     25.334869891099999
Si     14.300818870100001     20.674162591100000     23.687626359399999
O      11.464550762000000     16.842255993199998     22.358299350999999
O      13.873595239500000     19.277128080800001     24.456633332799999
Si     10.999685414600000     16.513746713000000     25.830994471299999
O      11.190020669900001     19.319927622900000     24.393567699900000
Si     20.723114802200001     20.736523234800000     27.242439608400002
O       0.020920371800000     21.481191182300002     25.989431564400000
O       0.117381592100000     20.593056223700000     28.598652840300002
O       7.027301704000000      1.498672731600000     12.649891256300000
H       6.880693570500000      1.546106592700000     11.698937274700000
H       1.570686674500000     19.096662727399998     11.556813268399999
O      20.254175464100001     19.233524293799999     26.772061395800002
H      19.870388006399999     19.185807607499999     25.887785358900000
H       0.768583896400000     19.882717396400000     28.594863611000001
O      15.252834320600000     10.391244623800000      4.927507142100000
H      16.200863629299999     10.517806181699999      5.055499670600000
H      12.643164165200000     11.274160704100000      4.261449950600000
O      10.949892323500000     15.782500197899999     27.286087903500000
H      10.282125429400001     15.095916399300000     27.395120198099999
H       4.843236571000000      3.454051552000000      6.853691242700000
O       6.011419530900000      8.751923984299999     22.366672300099999
H       5.980761569800000      7.954537985700000     22.924423617500000
H      17.205628038000000     11.721433475700000     21.416677782600001
O      12.641130667100001     19.964591070699999     26.652390755900001
H      11.962573869600000     19.831642704899998     27.324840282600000
H       9.105724258600000      2.154281476100000     26.561573934700000
O      21.322898546400001     15.634438642899999      0.630365637900000
H       0.138041550900000     16.292138114899998      0.000466190500000
H       3.261645452700000     14.155336396399999      9.537275431799999
O      19.858622171200000      0.985630150500000     20.962983917300001
H      19.176479919399998      1.558334756900000     21.332381864399999
H       0.463942150300000     19.982001630999999      1.879524262700000
O      11.829593932000000     14.684468524600000      7.700510080900000
H      11.648600016100000     14.187003343600001      6.894867602000000
H      17.739952418300000     16.398139797900001     21.871037360700001
