# Supplementary material for: Ground-up generation of periodic slab models of dehydroxylated amorphous silica of varying roughness
Source: Phys Chem Chem Phys. 2025 Jun 26;27(28):15196–203. doi: 10.1039/d5cp01570g (PMC12232287; doi:10.1039/d5cp01570g)
Supplement: CP-027-D5CP01570G-s002 [file CP-027-D5CP01570G-s002.zip › ESI_Structures/Saturated/structure-number_49-alpha_0.05.xyz]

456

Si      9.725176937200001      4.514473688200000      5.313002214900000
Si      8.837235893300001      1.878730705700000      5.477244766800000
O       8.526936108399999      4.848374677800000      6.392123889900000
O       9.105699936400001      3.203671916100000      4.480455178900000
O       8.551743001300000      0.500584387800000      4.624100258100000
O       7.660544912400000      2.405427824700000      6.555554258400000
Si      7.364006644100000      3.941750965500000      7.135930352700000
O       5.819486496100000      4.560544827100000      6.907973462400000
O      10.321736175500000      1.615839322500000      6.216536436500000
O      10.658803529800000      0.170352500300000      2.998477944700000
O      11.241409653700000      2.169937846300000      1.438360582500000
Si     11.788048446099999      1.320713397400000      2.721075228700000
O      11.200843213400001      4.009357708000000      5.903938337100000
Si     11.670693912300001      2.422512351000000      5.665497894600000
O      13.044004681700001      1.959623607200000      6.387453026100000
Si     14.555441574400000      1.538930198800000      6.802384152300000
O      15.678209316600000      2.462155463100000      6.058183773500000
O      11.916080669499999      2.210849609000000      4.084475597000000
O      16.882941004199999      4.808152995300000      5.363801958100000
Si     16.833297843699999      3.577881574700000      6.404009243800000
O      18.319443177499998      2.940465925600000      6.312509215400000
Si     19.860528508900000      3.263279198700000      5.873937094900000
O      20.359584927099998      4.776294817100000      6.252306600000000
O      20.100935118999999      3.171819242500000      4.254801927600000
O      20.659170765799999      2.055988979900000      6.648488531300000
O      16.618688628800001      4.832952517300000      2.689797401100000
Si      2.654937002800000      9.922808714100000      5.784310835500000
O       2.698232121300000      8.309290598500001      6.096222855000000
O       0.864187422600000      6.529308310200000      6.953906372500000
Si      2.257953761200000      7.331255272700000      7.342872818000000
O       1.097719276300000     10.362401433400001      5.778420296000000
O       1.463364185300000     10.286480081200001      2.198556502000000
O       3.621548155900000      6.394229803200000      7.583784290100000
O       3.184618125700000     10.396063488599999      4.301590404100000
O      20.133939469200001     10.557572833600000      6.529686930600000
Si     10.106613986299999      7.422470247700000      5.090290479700000
O      10.020197101600001      5.891354526800000      4.494085632800000
O       8.441633695300000     10.019988910700000      2.854131905600000
Si      8.235337706599999      9.631650551700000      4.493858847900000
O       6.665472827200000      9.764108421600000      4.902046992900000
O       8.626947596899999      8.086572922500000      4.861052862800000
O      10.544659536199999      7.322551648100000      6.687330981800000
O      11.083849601000001      8.336691815500000      4.134365519500000
O      11.780654124700000     10.178833523200000      5.796005904300000
O      13.468359073400000      8.281101588600000      4.851311909500000
Si     14.959198502800000      7.806022265400000      5.104577567100000
Si     12.329984510699999      9.353173594599999      4.493762223100000
O      15.062757993700000      7.620575241500000      6.743382814600000
O      15.182630481200000      6.387622553600000      4.332179600100000
Si     12.301261325000000     10.514310155200000      7.269320900000000
O      13.022969091700000     10.438528863500000      3.499612951400000
O      13.691288610100001      9.747440033800000      7.469785443700000
O      16.007025575400000      8.865393184900000      4.390615412300000
O      18.246140669399999      9.466816469799999      2.768742918600000
Si     18.789004802000001      9.763236966299999      6.717549191000000
Si     16.666863302199999      5.734342100500000      4.051720278100000
Si     17.595079361700002      8.612625526400000      4.021677080800000
O      17.749586989899999      6.979312652500000      3.866571535800000
O      18.377778025400001      9.171139970300000      5.306086595500000
Si     21.087842470300000      5.610836916500000      7.461960528100000
Si      3.660578230100000      3.222657456700000      9.938833996500000
O       4.299545035300000      4.376860585200000      9.042144192300000
O       3.828749275900000      3.588509781400000     11.512177507900001
O       2.108087726800000      2.967230041800000      9.587420314799999
O       4.474657253500000      1.793065168500000      9.655913238200000
Si      3.148095160400000      4.306363009900000     12.801780365000001
O       1.588227483900000      3.871573120900000     12.926976312400001
Si      0.543725001800000      3.396671008200000      9.463967398199999
O       3.795792145600000      3.769361744700000     14.191483491900000
O       2.853193414400000     21.425173066100001     11.843355517099999
O      21.386555465299999      2.033112246800000     12.003316314999999
O       0.362768941800000      4.463195923500000      8.300139069200000
Si      0.133740813100000      3.616698669000000     12.296747858900000
O       5.273648563600000      0.847192636500000     12.104784033300000
Si      5.676136997400000      1.018058656800000     10.382858069499999
O       6.964534336500000      1.899479016100000     10.823163385899999
Si      6.717448259700000      2.044148106100000     12.572060675399999
O       7.614065983100000      4.182911753500000      8.783060549600000
O       6.955251511700000      3.720115774400000     12.570104035200000
Si      7.456775957700000      4.483022866400000     13.937643083299999
O       8.142793821100000      1.360617809800000     13.122726678399999
O      15.059713020700000      4.996054770700000     12.918222797300000
O      14.668063697299999      1.785323204600000      8.421516441700000
O      12.429322916500000      0.980713904900000      9.753445970200000
O      14.649075064000000      1.943255776000000     11.024038539999999
O      12.928890767500000      3.462027403000000      9.374630492900000
Si     13.673612272500000      2.058399995400000      9.680599985300001
Si     13.062819042799999      5.083584945100000      9.199307470700001
O      15.995981751100000      5.245991178500000     10.394090585700001
O      14.423401207100000      5.496656432000000      8.346045562800001
Si     16.038509860500000      5.361972553200000      8.747668955900000
O       0.016264600100000      4.228917583600000     10.794292014500000
Si     16.224431519600000      1.835907258200000     11.462225238300000
Si     16.485493076800001      4.314574982600000     13.364396132300000
O      16.632789788299998      0.555952158400000     12.477185472600000
O      16.746649240699998      3.148916695200000     12.259436795699999
O      17.119520994599998      1.656110281400000     10.114820726800000
Si     17.738560906299998      0.356428033200000      9.329603340100000
Si     20.484717792800001      1.175181522300000      8.003973908300001
O      19.355677855600000      0.487018556800000     12.596933689700000
O      18.920239739599999      0.878533955100000      8.358287020000001
O      20.546465794700001      4.249473938900000     13.338048317200000
O      21.181150059899998      2.038288899400000      9.210751282700000
Si     17.954245836999998      0.356272523200000     13.421356594900001
Si     20.956365223300001      0.642895649100000     12.673643480999999
O      16.566561907200001      4.042444661500000      7.950755474600000
Si      4.916580491600000      5.475692489400000      8.010827906899999
O       0.488366974700000      9.573501693400001     10.667965717500000
O       1.766675415000000      8.243616648700000      8.628089214199999
Si      1.324991992600000      9.693757070600000      9.266717324000000
O       2.757746911900000     10.453192124299999      9.544437744000000
O       0.464913898900000     10.683181033500000      8.290285831900000
O       0.122655224800000     10.092210405299999     13.277393366700000
Si      7.614641047700000      5.792375901700000      9.272982332000000
Si      8.283442123600000      6.963501992500000     12.180759140299999
O       8.955302158600000      6.344436752000000      8.533998840800001
O       9.839195812400000      7.400336596400000     11.887551307200001
O       6.123469194600000      6.348701910200000      8.764194714600000
O       7.706183889000000      6.200700804400000     10.857055721300000
O       7.562079209600000      8.386394730399999     12.574049142200000
Si     10.499634869900000      6.768785113800000      8.226919627299999
O       8.036659431300000      5.937626502000000     13.461713400000001
Si      7.379750733000000      9.923886713800000     13.032834197500000
O       8.784014952700000     10.689409023000000     13.501146989600000
O      10.632714727400000      9.903659549300000     11.011847083899999
O       6.273440431600000      9.936209972200000     14.265864587699999
O      10.773528322000001      7.881903114400000      9.383906704399999
O      13.364855856400000      5.501680111800000     10.781238925800000
Si     10.863434201700001      8.272795068400001     10.953289438700001
O      11.235706389600001     10.187317860100000      8.424275131400000
Si     14.840370276800000      5.744049372700000     11.464855881500000
O      11.708293860900000      5.666579648300000      8.515171938700000
O      14.926181134000000      7.358223633900000     11.745850111899999
O      12.383029951499999      8.030814133000000     11.486805317000000
O      14.282156572300000      9.890686145500000     11.320809204600000
Si     13.886906440900001      8.368708326700000     10.953979379000000
O      13.970141787799999      7.986876025600000      9.353283638500001
O      16.056877799700001      9.253014843400001      8.488098288800000
Si     14.659394377800000      8.584053538699999      8.000128651300001
O      17.676423297900001      5.402719358600000     13.318897132800000
Si     20.988745806699999     10.238660366100000     11.768484920300001
O      19.918874037799998      6.336545086700000      8.349125324799999
O      18.433726420700001      7.835962015700000     10.164177128400000
O      16.865339020400000     10.130202057600000     11.894914538300000
Si     18.574049854399998      7.243183637100000      8.679258413399999
O      20.046455397599999      6.989672031400000     13.226801522800001
O      19.540975579200001      9.574945753000000     11.779537028100000
Si     18.328649120900000      6.893608245000000     13.414996640400000
O      17.618260977199999      7.914660933400000     12.460115538900000
Si     18.059512720499999      9.097076077300001     11.246762405300000
O      17.146220870099999      6.500758395500000      8.348147881399999
O      18.795586439899999      8.533233718100000      7.722776818100000
O       3.706293116700000      0.353292794700000     14.356508616599999
O       4.402020487000000      2.155156116000000     16.166896507899999
O       0.990122410300000      0.982805189400000     16.510227761199999
Si      5.088095688600000      3.131786210400000     14.920195630800000
Si      4.174954970100000      0.536274804200000     15.932643161100000
O       8.630190983600000      3.521245140100000     14.622295947100000
O       8.023871749500000      1.077765378500000     15.772753739500001
Si      8.812081393700000      1.888359700500000     14.540577194300001
O       5.869445193900000      2.013728384200000     14.076266811900000
O       6.187510692200000      4.399108915100000     15.057211398400000
O      21.421449846400002      3.171479848700000     15.587109282000000
O      -0.003990099700000      0.760873431600000     14.199518294000001
Si     21.302321363099999      1.558520840800000     15.574582118600000
O      16.427353145400001      3.632333299700000     14.899832015699999
O      19.902642596500002      0.969541734200000     16.151130470500000
Si     17.742062985200000      2.820219791000000     15.480265743400000
O      18.943574227500001      3.899164633300000     15.430057003600000
Si     20.431876610500002      4.353791454000000     14.963245294200000
O      17.927873438799999      1.521907022600000     14.538654113300000
O      17.772698157299999      2.153937231400000     17.055990927100002
Si     18.792469720000000      0.881040394800000     17.301646836800000
O      19.654881762199999      0.680976813400000     18.689353661300000
O       1.546637351800000     10.242054987700000     15.464995980799999
O       4.253505365500000     10.338644819200001     16.250807619500002
Si      0.008991263900000     10.141927277300001     14.876531914799999
O      20.921476156400001      8.666648972999999     15.357005050000000
O      20.798949593500001      5.856380800600000     15.512042265400000
O      18.504926426200001      7.340255445500000     15.086518986700000
Si     20.182965061400001      7.293332587000000     14.885174147200001
Si      4.102702984500000     21.393832146899999     12.862832611000000
O       8.390622112400001     14.593094477599999      0.902513889200000
O       8.294847253000000     11.783079447400000      0.624590064800000
Si      7.536915919100000     13.213190601499999      1.128698009600000
O       3.985072307100000     14.686973080300000      1.927102098900000
Si      4.854398641500000     13.411828572999999      2.352336764000000
Si      4.274980124300000     15.067268368300001      6.972864637400000
O       3.495986578700000     15.324870500799999      5.557946740200000
O       0.946325442100000     15.065072829400000      5.121402861000000
O       3.804933674400000     12.138782699800000      2.465528735000000
Si      2.557486029500000     11.322555268700000      3.099115212800000
O       1.177794031900000     12.310190515200000      3.419514688700000
O       4.952463267200000     13.610136846900000      7.051279129400000
O       0.082259956600000     12.709454072700000      6.303668493100000
O       0.619263574500000     14.709824548500000      7.777014797100000
Si      0.092052226000000     11.160524556300000      2.719091897600000
Si      0.099753929500000     11.173677774500000      6.761214932200000
O       5.925411227600000     13.205305209300001      1.053389961100000
O       9.284724136199999     10.576539497400001      5.273062669100000
O       5.731958788600000     13.654450579000001      3.692061296900000
O       8.203101572300000     15.101801419899999      3.445506549600000
Si      7.319222203600000     13.928620650799999      4.227963196700000
O       7.076533172400000     14.986421667800000      5.576786021700000
O       8.030849054600001     12.796846218900001      5.161109840400000
Si      9.228010026000000     15.295673665000001      2.219727260700000
O       7.859489861700000     12.746645047199999      2.785684649000000
Si      8.859787414199999     11.421938832100000      2.198578963400000
O       9.713927485099999     12.358436279799999      7.174921310400000
Si      9.442153515499999     12.183246063300000      5.605420125400000
O      10.613836339000001     14.469195998300000      2.495560794700000
O       7.219221053500000     12.606725321200001      7.462009203600000
O      10.417300775199999     11.806520890800000      2.361040632600000
O      10.166250625700000     15.876997116500000      6.944314481500000
O      10.648286832800000     12.891177236400001      4.738678275800000
O      14.934159448799999     15.976264204300000      5.006335617300000
O      15.260797955199999     12.057390531599999      3.011378302600000
O      14.062819872800000     12.097931002999999      5.343095412400000
Si     13.798109833200000     11.902055700700000      3.793094071500000
Si     14.233525590999999     12.988026747099999      6.821254464600000
O      13.276085319600000     14.342052790500000      6.282141338200000
O      12.739111040599999     12.987248504800000      3.117562498500000
Si     11.120090874300001     13.076362711700000      3.198669340600000
O      12.616894475500001     12.155785664400000      7.394436397500000
O      15.768798098700000     13.834811208700000      6.329863149700000
O      15.624095644500001     11.804119380100000      7.425421721400000
Si     13.571848712600000     15.879297643099999      5.985754211100000
Si     21.545006996400001     14.349948835699999      6.280978601600000
O      20.364095121799998     10.845158683999999      3.874107378500000
O      20.341842510399999     11.180981798099999      1.525255837800000
Si     16.259097593700002     15.043160158999999      5.247035960600000
O      16.690149076000001     14.205656494799999      3.880197291600000
O      18.239232052300000     13.420356581600000      6.860675389500000
O      16.977675530100001     11.832030635200001      5.029545283600000
Si     16.710683029300000     12.572319755000001      3.601874380800000
Si     17.038886670099998     12.467830728699999      6.542435793100000
O      17.999222093000000     12.093103858699999      2.673940423100000
O      20.082118943899999     14.973475518000001      6.168967480800000
Si     18.724442799900000     15.189390760500000      7.101008218500000
O      17.484622145100001     15.731732275000001      6.052288095100000
O      17.770096939900000     10.937317108300000      7.375710264100000
Si     19.099433927500002     10.889969888100000      2.697376936600000
Si      2.223337904400000     16.059110639099998      4.884020881900000
Si      3.527907108900000     16.240476018999999      2.035738987800000
O       2.518715185900000     16.313766968500001      3.310492927200000
O       4.849886199500000     17.213365291799999      2.164866228200000
O       3.183246172600000     20.237166177700001      5.319873055600000
Si      4.775388180000000     19.605112037800001      5.415523257300000
O       1.914347812400000     17.562846846599999      5.510503488800000
O       4.195359671500000     18.460960544399999      6.559905258200000
Si      2.580070154500000     18.861248774400000      6.213110214600000
O       5.418198247300000     16.233092947100001      7.206325316600000
O       1.583364290300000     19.389017767999999      7.355711338000000
O       5.524998127000000     16.787432313800000      4.641997536200000
O       5.141003437200000     19.231599201200002      3.862194935700000
O       9.517817149200001     16.922233139900001      2.139853882800000
O       7.452474885300000     17.678085325700000      6.276314339000000
Si      7.282009110500000     19.173445031499998      6.881273864200000
Si      5.755898560500000     17.772699639700001      3.397819543700000
Si      8.955488489500000     17.924418088600000      3.385144861500000
O       9.267904033400001     19.533082541900001      3.380845598800000
O       7.351961884200000     17.874321136900001      3.147819942100000
Si      6.453683229900000     16.395496596899999      5.938559805800000
O       8.720010973699999     19.885541190400001      7.124484542900000
Si     10.347680905700001     19.905737033200001      6.891343231600000
Si      9.744157915100001     20.923909590200001      4.085409483300000
O       9.674613081800000     17.300013467100001      4.718287327100000
O       6.223962002300000     20.134037846999998      6.033324043000000
Si     10.733577274700000     17.018000876399999      5.924160345200000
O      10.616931218400000     20.575592114199999      5.429191707300000
O      10.906227039799999     18.382724462999999      6.826336964600000
O      14.909917707900000     21.424215822200001      6.574252744400000
O      13.979666532700000     16.674996211900002      7.344719403500000
O      12.213823380799999     16.583873320300000      5.371016792500000
O      19.169254334300000     16.944096441599999      7.570615569600000
O       3.490498789500000     10.696973209499999      6.935793440400000
Si      3.388902022000000     11.445628068100000      8.387871519000001
O       1.670122475600000     14.491556343099999     10.148162747200001
Si      2.595262716300000     15.589871255600000     10.876480740700000
Si      1.952399202300000     14.226402778900001      8.534835797600000
O       2.354897483900000     12.699041335200000      8.241053571100000
O       4.065038162700000     15.063024319400000     11.240779416200001
O       4.848899702800000     11.858300175200000      8.911280667500000
Si      1.490731340300000     14.907944839300001     13.390564107099999
O       0.711999637800000     13.709333955200000     12.650716267600000
O       3.170268327800000     15.230679074699999      8.165231156999999
O       1.912286137400000     16.019234528700000     12.297512485600000
O       3.799481228800000     11.318805074000000     14.078619891300001
Si      5.595495970400000     14.780464307600001     10.856256547599999
O       5.805799727400000     14.487497184200000      9.309616086200000
Si      5.897195762600000     13.040123399600001      8.382940288300000
Si      7.057046419000000     12.362165716100000     11.329709563700000
Si      9.274560495399999     12.253899701100000     13.299640760400001
O       7.176765410800000     12.492336974300001      9.725327208700000
O       8.427083214100000     12.859674711000000     12.062477629000000
O       5.924552998200000     13.459914695100000     11.786841788100000
Si     10.197212753600001     15.215803856699999      8.424166719400001
O       9.440035887400001     11.725018934500000      9.576836723700000
O       8.934891871000000     14.275202028600001      8.738010224300000
Si      8.604753104000000     12.654785908099999      8.453249801000000
O       6.518440579900000     16.086214763099999     11.315710583100000
O       6.743895485400000     10.833666861699999     11.830777763500000
Si     10.828155746100000     10.994766730600000      9.806268232200001
O      10.670895947200000     15.067186131500000     11.773536769200000
O      10.832384348500000     12.543610172799999     12.854890753299999
O      15.147292593600000     12.182328066800000     12.400280535100000
O      12.043363390700000     12.112508368500000     10.042533369299999
Si     12.573608482799999     13.152372119000001      8.887000787000000
O      11.570236156400000     14.380178267500000      8.677115429200001
O      13.016000306800001     13.747157900600000     11.981466798700000
Si     14.613767571800000     13.716049999799999     12.326359824000001
O      14.816005832400000     14.445123427100000     13.779969977100000
O      15.376252139900000     14.509171638300000     11.143203785300001
O      11.765247149800000     14.691169578100000     14.074160521500000
Si     11.560515497500001     14.000673230100000     12.628103481500000
O      14.114519438500000     13.564944578100000      8.627722567299999
Si     15.549651879400001     10.926427825499999     11.435226863600001
O      15.824712202400001     11.553993741499999      9.936217403300001
Si     16.549462840800000     10.780484695300000      8.690590881800000
Si     16.142608923200001     15.911284543000001     10.793635573900000
Si     19.171149583799998     15.279004140400000     10.208950003500000
O      20.807334398999998     11.840501813099999     11.517235617600001
O      17.729500853800001     15.681971977600000     10.889831441000000
O      18.850358870600001     14.735199374500001      8.734727452600000
O      19.897853019100001     13.260414884899999     13.688537670700001
Si     20.682215634500000     13.281569349400000     12.236675850399999
O      19.929152645700000     14.258386711500000     11.224718334200000
O       0.234397500400000     20.870019385199999     12.032016031400000
Si      1.598298461000000     20.498939253300001     11.244641160300000
O       2.766169810800000     16.994000493700000     10.014958809099999
O       2.149029113600000     18.994291540599999     11.570955673900000
Si      3.395240361300000     18.211659977400000     10.871309360900000
O       4.410570788900000     19.064220773399999      9.961089540600000
O       1.297203089700000     20.544681310500000      9.673825615300000
O       4.277427065500000     17.595494236000000     12.161448202400001
Si      0.457448336800000     19.943467844600001      8.373738142100001
O       4.873474309500000     19.959849804600001     13.057920524400000
Si      4.988833801600000     18.389107966200001     13.344072358400000
O      17.834024500200002     18.952378740800000     18.872946065299999
O       6.021359538100000     21.077945484000001      9.797308048500000
Si      7.357671319500000     17.383265730800002     11.623934430600000
O       8.926059417399999     17.141173447300002     11.752666350500000
Si     10.361882329000000     16.532269594999999     11.141695882600001
O       6.528088331500000     18.979858931700001      8.319339729499999
O      10.172552555299999     16.430674790099999      9.546831312400000
Si      5.974343560300000     19.456103485100002      9.711366220500000
O       6.932989470100000     18.709362419100000     10.822122298800000
O       6.749009153000000     17.966610893300000     13.274165805299999
Si     15.192078788500000     20.454041489300000      7.923534478600000
O      15.378530359100001     18.826047620800001      7.857984698300000
O      15.533441774900000     18.677751880199999     13.966795506300000
Si     12.716576315899999     18.542768442200000     10.844906718300001
O      13.881928894300000     18.877882090899998     11.952420172000000
O      13.433756573500000     17.906720023500000      9.551558283300000
Si     14.644560274900000     17.498210068500001      8.529305320900001
Si     15.404303119300000     18.458209368100000     12.314543345800001
O      11.955517378300000     19.935193331699999     10.448052763600000
O      11.575646711499999     17.558137413499999     11.482010464700000
O      13.805131875600001     20.589837608700002      8.740822367400000
Si     12.298075041800001     20.943277835500002      9.192377966900001
O      15.672557722300001     16.893470441800002     12.025448900800001
O      15.699669087600000     16.577059450800000      9.377356339500000
O      11.162790499300000     20.725949662500000      8.048358711500001
O      20.879876656200000     18.798124289800000      8.697630840100000
O      16.548931487899999     21.069227503499999      8.567967089100000
O      16.535618046200000     19.282044088500001     11.487974426999999
O      18.393528243599999     18.430080186600001      9.671017263200000
O      18.371598777599999     20.870497383099998     10.473711970700000
Si     18.085733340200001     19.335271332000001     10.948863119400000
O      20.155244817600000     16.592187028900000     10.041052359400000
O      19.080245895499999     18.929185881999999     12.239453044699999
Si     18.853912260100000     18.969560314399999     13.839646185900000
Si     19.670112579800001     17.690756170499998      8.871534023500001
O      18.056310459900001     20.377067023900000     14.169714612400000
O      21.230979288499999     21.259487393499999      7.755737352200000
O      17.938650448499999     17.684201337800001     14.346731940800000
O       2.783263771500000     14.376023451800000     14.260120158199999
Si      2.903095117400000     11.095223323400001     15.522150102199999
Si      2.996804173200000     14.105752717100000     15.868399902200000
O       2.583513077100000     12.557624253700000     16.198242016999998
O       1.828097946100000     15.075446966499999     16.599663412200002
O       4.570989831700000     14.342363753700001     16.299590003100001
O       0.504189304000000     15.759294944100001     14.381137899700001
Si      0.344114901000000     15.478145406800000     15.968724413200000
Si      5.218053699000000     10.936336944800001     14.960310135600000
Si      6.074195457800000     13.875272305699999     15.693833658200001
O       6.001756594100000     12.275595401000000     15.427967910900000
Si      9.008436671600000     14.273905834400001     15.769266655399999
O       8.894041679500001     15.841068043000000     15.265377787100000
O       9.001893900100001     13.116284868299999     14.652787132500000
O       7.513990801900000     14.096147790100000     16.534318371900000
O      10.597396228499999     14.280061460900001     16.400454045699998
Si     14.936148677700000     14.929229201900000     15.306870078799999
Si     11.830301006099999     15.127924062400000     15.606077791600001
O      13.423972219400000     15.024680244700001     16.014419997400001
O      15.923940571599999     13.939063499600000     16.096554116400000
Si     17.140168497200001     13.074365277100000     16.764874494000001
O      18.501452574100000     13.000753093300000     15.864464503800001
O      20.825653672000001     14.196914857099999     16.091687596300002
Si     20.008951102800001     12.961734584600000     15.276909984500000
O      20.690656821600001     11.461788846499999     15.443184553900000
O      16.487231522900000     11.591479423499999     16.988401170400000
O       0.669822341100000     19.667815705500001     16.434315552099999
O       3.056888474800000     21.164596263800000     16.849540437100000
Si      1.421160780400000     21.028948496999998     17.062466250200000
O       0.802156252700000     21.086386791799999     18.607398611000001
O       4.474770546900000     17.854230990400001     14.782323906400000
O       9.238353733600000     18.242035784700001     14.426705472500000
Si      7.674466341200000     18.688406328300001     14.525446072099999
O       5.622736524300000     21.324357115700000     16.196415226399999
O       7.847741334000000     20.278482732699999     17.168408619400001
Si      9.766180861500001     17.172319917700001     15.628749511200001
O       6.997725775400000     18.120100981800000     15.931405850000001
O       7.440833354600000     20.290800466800000     14.526535476599999
Si      7.225417943100000     21.199454318699999     15.929651904200000
O       9.342037085799999     17.910970749499999     17.050148419900001
O       7.304844349300000     18.110379002100000     18.715430633000000
Si      7.881049688900000     18.639378627500001     17.292687285200000
O      15.683729119100001     16.417894985499998     15.360192384299999
O      11.334627889900000     16.738556351800000     15.696047304100000
Si     20.892325527000001     21.367815957299999     19.386887790599999
O      21.385162302900000     17.032041987900001     16.478968238099998
Si     19.471270718400000     18.667809734799999     19.035310598599999
O      20.334295937099998     19.810795072299999     19.718042816099999
O      19.744245899399999     17.176486323300001     19.581092723000001
Si     16.419031575199998     17.782289170100000     14.988400312300000
O      19.617057364099999     18.838123554100001     17.242800804700000
O      16.756169345000000     18.663767704900000     16.399891954699999
O      17.892623350400001     21.000892388200000     17.070447972299998
Si     17.826093329300001     19.426140283199999     17.255686726400000
Si     20.984972872099998     18.567323627099999     16.128224508999999
O      20.280269590600000     18.844067779400000     14.702754818700001
O       3.348636310500000      5.914088507800000     12.592413177799999
H       3.019258289200000      6.482814288700000     13.297817854300000
H      17.399961474600001      4.874329872900000      2.127167373600000
O      13.257249332300001      0.688207460600000      2.334016830200000
H      13.739893430100000      0.299830037600000      3.073469614400000
H      11.855343630900000      2.813660281400000      1.068624788800000
O      21.164382979300001      0.663728073700000     20.780921060200001
H       0.493742270600000      0.474760027100000     21.233227772999999
H       6.280479619300000     10.648205601800001      4.870926677500000
O       6.292429347300000     14.749016794899999     14.314747646900001
H       5.541231340500000     14.721474393099999     13.705033413500001
H      19.947729031100000      2.300523679800000      3.871233885500000
O      17.540436035900001     13.724216937900000     18.235170945200000
H      18.166962975000001     14.454563922800000     18.181270230900001
H      17.095442658700001     10.903916797200001     17.281899866700002
O      10.376560824800000      1.457105743000000     14.696764155800000
H      10.994797748400000      1.893775943800000     14.098582807700000
H       6.618468990200000     18.643582452899999     19.130488940799999
O      18.051890188600002     10.313307776700000      9.763436387900001
H      18.734235682500000      9.994668326499999      9.150587636899999
H       5.081960237200000     17.951344688900001     15.533257388399999
O       2.748675158900000     16.616085342400002      0.646075824100000
H       2.856875435100000     17.525298337900001      0.345876980200000
H      20.577041552600001     16.987933991399998     20.028894302400001
