# Supplementary material for: Ground-up generation of periodic slab models of dehydroxylated amorphous silica of varying roughness
Source: Phys Chem Chem Phys. 2025 Jun 26;27(28):15196–203. doi: 10.1039/d5cp01570g (PMC12232287; doi:10.1039/d5cp01570g)
Supplement: CP-027-D5CP01570G-s002 [file CP-027-D5CP01570G-s002.zip › ESI_Structures/Saturated/structure-number_5-alpha_0.02.xyz]

462

O       5.189786303000000      2.714460131100000      0.938676054500000
O       6.053771759000000      5.020675628300000      2.386542678500000
Si      6.443304964600000      3.625202655400000      1.436019436800000
O       7.200324276300000      2.913115423100000      2.807203305500000
Si      6.802206103800000      4.284227854500000      3.704480979100000
O       8.046382385699999      5.124627489200000      4.503614340200000
O       5.931161048600000      4.100125948700000      5.152064777300000
O       7.950079966700000      4.110848149300000      7.102402820400000
O       9.543177220300000      3.812061851700000      9.206084906099999
Si      8.082719510200000      4.353048758600000      8.733202566299999
Si      7.170011302300000      4.953051391900000      5.953994098800000
O      16.274308919900001      4.978212073900000      8.410118956500000
O       3.287302568500000      9.132507673899999      8.865005119099999
Si      4.911038398900000      8.968588095900000      9.161478550700000
O       5.531733743300000      7.509411025300000      8.766201011700000
O       5.862979536400000     10.093151759200000      8.380364509600000
O       7.817678450500000      8.456243104200000      7.781988018800000
Si      6.964729377500000      7.076116254900000      8.047005757799999
O       6.662693666600000      6.362796831700000      6.599698508100000
Si      7.519257029100000      9.962581095299999      8.381180867399999
O       7.793260522300000      5.978476930200000      8.936199575100000
O      21.185221596800002      1.322429810500000     11.230149262099999
O      10.557311647700001      4.336845954100000     14.188344761700000
O       9.243422811700000      0.766668400300000     12.742825246200001
O       9.462811982400000      3.914326551600000     11.813212518200000
Si      9.486317639499999      4.907236946700000     13.079225892200000
O       8.021271909699999      4.940489900400000     13.787102595900000
Si     10.430329135299999      3.558734402800000     10.552288313200000
Si     10.795495947499999      1.206062042300000     12.321920865799999
O      10.795833353900001      1.937064631700000     10.842132733600000
O      13.357248121200000      4.178892413300000     12.420070681600000
O      11.716357665000000      4.545169030700000     10.472440396200000
Si     13.091662441400000      2.942050628600000     13.382450575300000
O      14.231075948799999      1.870547922600000     13.499302816100000
Si     15.839526735700000      1.731288639100000     14.274705385100001
O      11.617608402000000      2.281348067800000     13.280498716100000
O      14.329264612999999      4.911307232400000     10.105790036000000
Si     15.552012541500000      4.019763115200000      9.530210668300001
O      15.710341726199999      0.062186667200000     14.413474422900000
Si     13.101554120899999      5.159094576500000     11.123846211600000
O      16.592677811200002      2.472964740000000     13.050926429100000
O      16.664091110600001      3.603901977400000     10.661770270400000
O      20.130258223199998      1.185267584500000     13.741548562900000
O      20.650485463100001      3.543505466400000     12.770308492700000
Si     20.196431738699999      2.009458079700000     12.320744424100001
Si     17.510538400800002      3.198787483800000     11.945063258299999
O      18.735007355000000      2.144532772100000     11.595242001100001
O      18.208636012400000      4.560034749900000     12.594276056600000
Si     19.567875462899998      4.550130338300000     13.499293185399999
Si      2.208660246300000     10.158169191700001      9.593494065200000
O       2.536156741900000      9.607225752700000     14.252693676400000
O       0.891966572700000      9.688549553600000     10.596055304200000
O       5.097130872600000      9.354488171000000     10.752877084900000
Si      7.512698508500000      6.292761529200000     14.587764595700000
O       9.986094837400000      6.355383661100000     12.630090528900000
O       5.885474458600000      6.438122215600000     14.289916929000000
Si      8.708216718499999     10.141991494000001     11.372125520899999
O       8.310465816600001      7.571593876200000     14.158202654400000
Si      9.778059778899999      7.920943085500000     13.174902267600000
O       8.792007325300000      8.719331738099999     12.076289489400001
O       8.209787390400001     10.064382806499999      9.811180725400000
O      13.101005685900001      6.709350540300000     11.553452105800000
Si     12.780970202200001      8.073503478699999     12.452816635000000
O      13.750626711200001      9.371248388400000     12.148431969600001
O      11.259298509700001      8.487778706700000     12.304168911700000
O      13.086680465500001      7.650369733000000     14.045496379299999
Si     21.279914698100001     10.580623055000000      9.637263358900000
O      20.325104284999998      5.992393670600000     13.689636272700000
O      19.750337738399999      9.798833577200000      9.882577400400001
O       1.083776541500000     10.816949474799999      8.500112686200000
Si      3.925131524400000      3.676410187400000     16.697053374799999
O       4.319606221400000      4.772092474300000     15.598966626499999
O       4.059103906700000      4.346804635000000     18.208198009800000
O       2.357332474400000      3.277469800000000     16.461923285699999
O       4.957520618700000      2.380320063100000     16.684878363100001
O       5.274613816900000      2.220637622400000     19.291869455499999
Si      0.792719424300000      3.665179750500000     16.316853406400000
O       0.682838690600000      0.822004107700000     18.635305004700001
Si      4.195121913100000      3.417664792300000     19.538951267400002
Si      1.407492005300000     20.846534536200000     18.508333119900001
O       0.585148898000000      5.005297580500000     15.414140692100000
O       0.133417894200000      4.095040685300000     17.753376686100001
O       0.070890658800000      2.362368784100000     15.676052612800000
Si      5.905589535200000      1.712573330100000     17.862850202200001
O       7.442905339100000      2.307493620900000     17.859406806900001
Si      8.522893755000000      2.688432178100000     19.034874342700000
O      10.016106792500000      2.296018585900000     18.548856698700000
O       8.474310914800000      4.252329830300000     19.474523875900001
O      13.093491016800000      3.866315248100000     14.960186711600000
Si     11.524076393100000      4.589090461000000     15.402603641900001
Si     14.526686145399999      3.932845360700000     15.930323536600000
O      14.081595785899999      4.015993960500000     17.455362555699999
Si     13.352909741500000      4.881818476000000     18.644740654300001
O      15.327339109200000      2.601420393000000     15.616759293299999
O      12.283372454900000      1.458842021400000     17.490237095600001
O      12.106347798400000      3.863619705400000     18.981817518900002
Si     11.415315134400000      2.771731562600000     17.921881236600001
O      15.420577853799999      5.245453710200000     15.616916932500001
O      11.059683206200001      3.656259423300000     16.615405874899999
Si     12.729586732800000      0.046437903400000     16.799843916299999
Si     15.982320396600000      5.279479719500000     19.675622671599999
O      14.371081646200000     21.474756801900000     16.698900499299999
O      14.387191404399999      4.967321749800000     19.923324687200001
O      17.654755691100000      2.305496775600000     17.645158102400000
Si     18.079027402800001      0.942258300900000     16.835397861600001
Si     20.785318130099999      1.012392324400000     15.211539842100001
O      19.081806312800001      3.966556279700000     14.991458106900000
O      19.619739217999999      0.756904172100000     16.338575576800000
Si     17.964883497100001      3.087465426100000     19.055208219499999
O      19.126540338900000      4.217025932300000     18.768056065800000
Si     20.740454567499999      4.101651931900000     19.082005721900000
O      20.823701757799999      2.680747395100000     19.807746268500001
O       2.095327392100000      8.571792950700001     16.642754583500000
Si      1.935358347800000     10.029583523099999     17.334080661500000
Si      4.713040085200000      6.351387644200000     15.397201777299999
O       0.778717039900000      9.942811907899999     18.455720395000000
Si      2.224867622300000      8.214525747700000     15.041507790700001
O       3.411753439600000      7.148770585800000     14.865819524100001
O       3.345038250800000     10.560917286500001     17.913637189900001
O       0.808238296300000      7.529422481500000     14.585036320100000
O       5.268961824200000      6.955049832900000     16.826914301900000
O      10.589895300600000      8.268622735599999     14.697005437900000
O       5.956834336700000     10.349329377000000     17.938430982700002
Si      7.433520708300000      9.740164114400001     18.177718077500000
O       7.658306454100000      5.992508160900000     16.233042435400002
Si      6.851972596100000      6.896730209000000     17.321169674699998
O       6.875464380000000      6.222852137700000     18.811247073800001
O       7.517161118300000      8.397862082800000     17.248212981000002
O      10.314950847200000      8.224923734400001     19.042344531600001
O       7.658103595900000      9.105682792800000     19.691303287000000
O      11.781586449300001      6.097767025200000     15.771159242700000
O      13.107282488199999      6.428495521300000     18.212146513200000
O      12.563704344300000      8.440912392900000     16.581630862699999
Si     11.967379075900000      7.670412185800000     15.233319452500000
O      14.130201089900000      8.949902783100001     18.727195209500000
Si     13.686227337000000      7.859114110700000     17.600961721800001
O      15.066856965600000      7.601487586900000     16.728771519700000
Si     16.078978467900001      6.338444293200000     16.656580003700000
O      11.031378778100001     10.762277069400000     18.822278556400001
O      16.269492793300000      5.841639711100000     18.187833804099999
Si     21.272615983400001      6.352451812200000     14.983197604300001
O      20.246250270800001      6.809370007700000     16.202008450899999
O      17.548918337200000      6.627853146100000     16.038437490300002
O      18.622532574200001      8.095753779800001     17.942436947400001
Si     18.152147743299999      9.293239943200000     18.925556898400000
Si     18.823108822300000      7.555443429200000     16.422184764800001
O      19.616494722500001     10.011089449200000     19.401365761000001
O      18.715365213500000      8.852106234900001     15.439640722300000
O      17.159188545599999     10.380415617900001     18.288681433699999
Si     19.283165688000000     10.341835512199999     15.508064452799999
O      20.661419213199999     10.462170595000000     14.534425748800000
Si     21.495446260400001      1.265043359800000     20.044210887700000
O       2.751833612800000      2.670240445600000     19.784746124600002
O       1.742196956000000      1.077620603800000     24.189432869000001
O       3.314887736600000      2.028789310600000     22.323800373600001
Si      2.190077476400000      2.616318488900000     21.313873244400000
O       1.811222968200000      4.178565083200000     21.669399462600001
Si      3.293524539800000      1.381425226300000     23.815520171900001
O       1.012250146800000      1.468714326700000     21.308227859100001
O       4.021227660700000      2.482841208600000     24.765722843700001
Si      5.377341133700000      3.399017249800000     24.775374905800000
Si      0.443121038500000      5.070893870600000     21.694240454799999
O       4.553436589900000      4.257855092900000     20.882908992000001
O       5.332926343200000      4.437391841800000     23.485783567199999
Si      5.798417714000000      4.090061965200000     21.936667225200001
Si      7.804058727000000      1.416575281700000     24.422252055000001
O       6.893327321300000      5.157264819200000     21.381891103899999
O       6.323974858000000      2.553644051700000     21.862834065300000
O       8.499077889400001      1.474039806300000     22.934613395500001
Si      7.448681434200000      1.394271577600000     21.643771319999999
O       8.279011165800000      1.711713156300000     20.309431722300001
O      21.248762694800000      5.174487582900000     20.211858227800001
O      16.710910895800001      3.826882156300000     19.730095531100002
Si      0.126517631200000      1.021478661300000     24.313275703399999
Si     18.744510447500002      0.383344510500000     20.072600199899998
Si     20.457741543299999      3.228079042700000     23.890725438200000
O      21.083630044600000      4.222843479000000     22.781371508800000
O      18.332230046599999      1.938194275100000     20.163913749100001
O      20.497462087700001      1.635961181600000     23.168222487000001
O      19.198781294700002      4.197219467600000     24.410333971699998
O      20.323837868700000      0.186564135600000     20.433760053099999
O       0.618143351800000      6.658797502600000     22.160208992600001
Si      7.722174540200000      5.585496376800000     20.042001557399999
O       9.868106671700000      9.411972002900001     21.124456961900002
O       8.701743513500000      6.780766765300000     20.612738753799999
Si      9.015745184300000      8.302734003599999     20.154474036200000
O      12.462825117100000      9.308298666600001     20.620564991599998
Si     14.065599325999999      9.379133355300000     20.303236655700001
O      14.978717472500000      8.317431380700000     21.164193501100002
Si     11.042642606199999      9.517595115400001     19.876548471800000
O      14.615058574400001     10.821712917599999     20.751806447400000
O      16.555109372600000      6.256556227100000     20.834779830199999
O      21.343005721099999      8.605681705400000     24.024661901000002
O      20.334206288600001      8.749238160299999     21.602745538299999
Si     20.311558724099999      9.855755459899999     24.303489956899998
Si     17.559324697000001      8.213397781199999     24.304201202500000
O      18.817853877400001      9.304037763800000     24.436258619699998
O      17.107936189499998      8.042013030900000     22.761623904400000
Si     20.130927978500001     10.377414515000000     21.218695588399999
Si     20.909941129300002      7.662110601700000     22.672552310400000
Si     16.532168559999999      7.839133092000000     21.262503220900001
O      17.506228448200002      8.657824242000000     20.260317890000000
O      19.785402636099999      6.592661219900000     23.181833236500001
Si     19.303696890099999      5.858099525000000     24.577088948200000
O       5.424504393900000      3.911201164300000     26.351170879700000
O       5.166286290200000      1.333363605600000     27.230723321700001
O       6.798241444700000      2.662611103600000     24.592814081699998
O       9.751969322900001      1.163153222400000     28.095527853499998
Si      5.835657807000000      2.821450495000000     27.545400247400000
O       8.867519384100000      1.373284161500000     25.656458747700000
O       7.457027874200000      2.571968202700000     27.635162505400000
Si      8.373388146200000      1.261525410800000     27.233867270099999
O      20.292115056499998      6.162120978000000     25.851146039800000
O      21.287382672700002      2.530885339900000     25.212115926999999
O      17.920090483399999      6.706492519500000     24.889045361400001
O      17.684585364800000     16.631840410100001     10.763092595100000
O       6.288072112100000     13.228607088100000      7.609052850300000
Si      7.839873432100000     12.804650599300000      7.420546619400000
O       8.955460116099999     13.538510795900001      8.513453557500000
Si      9.505443121500001     14.696658024800000      7.215366995700000
O       8.493541824599999     13.836432767600000      6.196666929800000
O       8.051570403300000     11.202996549200000      7.408344893900000
Si     11.900253245500000     14.710485508000000      8.573198670500000
O      13.485411080000000     14.510476441000000      8.464642603300000
O      11.109508086300000     14.538624069700001      7.042156969000000
O      15.990000634699999     13.286309630500000      8.915598985600001
Si     14.808853741100000     14.407704567500000      9.434057591000000
O       9.135542376200000     16.181306418199998      7.817335463400000
Si      9.885223889400001     16.549292834199999      9.308862398700001
O      11.490494793300000     16.282677943900001      9.037687560500000
O       3.642180741400000     14.849522917600000     13.209641389300000
O       2.963538418900000     12.330201101300000     14.146295135000001
O       3.140613953400000     11.136177694400001     10.534268613600000
Si      3.631202337300000     10.839100840600000     14.251419292300000
Si      2.935553772600000     13.928211405700001     14.383383478600001
Si      4.570007321400000     10.832064526500000     11.292311822200000
O       4.491693501700000     10.665295356700000     12.900906451699999
O      10.295006321700001     13.388619373299999     11.752979816600000
O       5.572075081600000     12.057646043500000     10.905591567800000
Si      9.548166511900000     13.798601989400000     10.298513219300000
Si      6.979688132300000     12.478403231600000     11.680422416700001
O       6.510955880200000     13.359966433400000     12.979762595600000
O       7.995989359800000     13.240233240000000     10.724692895400000
O      10.177747061000000     10.816707921200001     11.428706463799999
O       7.643412631100000     11.076281829599999     12.202622333300001
O       7.722970065000000     15.476399060700000     14.019102178300001
O       9.331744118500000     15.440700864300000     10.362333754400000
Si      7.238371822500000     13.926369117700000     14.312825806399999
O      10.838235821600000     12.026458453000000     13.822608113299999
O      11.164449590800000     13.669323928300001      9.531688576400001
O      14.660895281200000     13.637987879900001     10.857896357100000
Si     13.962613972800000     10.972501614000000     11.963916538499999
O      12.543703366300001     11.734574497200001     11.754181029300000
O      14.622353670800001     11.835196491200000     13.256941159000000
Si     15.477402887800000     13.205095297300000     13.375600408700000
O      14.636081863799999     14.596967182800000     13.272555782400000
Si     11.001239974900001     11.996506167400000     12.179260142800000
O      15.072849638899999     11.117303958800001     10.756466815200000
O      15.400508803899999     15.933714040700000      9.533705717400000
Si     16.054108977199999     12.416044235999999     10.393812057000000
Si     19.030766894500001     11.285149919700000     10.344775408700000
O      17.527179359300000     11.586241297799999      9.929754069800000
O      20.500805805100001     12.068033165599999      9.760599502200000
O      19.098045061400001     11.667195986099999     11.972077740000000
Si     18.428841571100001     13.070929254599999     12.451715495000000
O      16.708669946000001     12.955918578500000     12.092443490400001
O      18.883654663800002     14.309421198100001     11.460852378100000
O      18.649268782200000     13.380701735800001     13.972344844600000
Si      4.098901647300000     16.404961921400002     13.284373440400000
O       3.182354458300000     17.694084979300001     12.620511753300001
Si      3.401528282300000     18.562943488500000     14.086548033700000
O       4.689684225400000     19.594409633000001     13.958646187699999
O      10.492589778299999     17.660653333100001     12.501899476500000
O       7.258487237800000     20.606133768300001     13.888519606599999
O       9.900143527199999     20.293724579999999     14.329172664700000
O       9.551755246700001     17.994612689200000     10.003300472899999
Si      9.243529287799999     18.184315643100000     11.620423442700000
O       7.974160024200000     17.257549905600001     12.028197163700000
O       5.605445717400000     16.423230383700002     12.683989502899999
O       6.897524154000000     18.023625149099999     14.339211279800001
O       8.888061184600000     19.746594098900001     11.927102909700000
Si      8.752651108300000     20.741524363600000     13.226342896600000
Si      7.076668755300000     16.783866276500000     13.285300281200000
Si     14.405874578900001     16.196552117300001     13.164736837700000
O      11.673728538000001     21.314369617899999     12.623644535100000
Si     11.526884996600000     20.481679946100002     14.054599078900001
O      12.854579342899999     16.601894778700000     12.782779886400000
O      15.374983590699999     16.823365154699999     12.047051734200000
Si     11.717210543300000     17.491070884100001     13.531134025000000
O      12.224373656199999     19.017777042999999     13.925876195300001
O      16.032136093399998     18.492661709699998     10.015920168599999
Si     16.080722637699999     16.958504305500000     10.582014209400000
Si     19.652323459900000     16.544979513000001     13.817408106000000
O      20.103516381100000     16.677743404899999     12.186423565600000
Si     18.639093017600000     15.887406978500000     11.803734087200001
O      18.107125565699999     15.992281019500000     13.440948446700000
O       3.613016853800000     14.306415611600000     15.813132107700000
O       1.391681006500000     14.296366263500000     19.266347680700001
O       1.408074662500000     11.120169361600000     16.166695368599999
Si      4.729690870000000     11.054464607300000     17.170315925400001
O       0.550225953300000     14.725622127199999     16.839322926800001
O       4.894802764800000     12.644770524500000     17.406536442200000
Si      5.010711548600000     14.056471522500001     16.605619475099999
Si      0.107690208800000     14.092020068800000     18.292317936300002
Si      0.110737621700000     14.479032718899999     15.293193571100000
O       1.421047999000000     14.486522807600000     14.360739251300000
O       5.262792188700000     15.227410535900001     17.700181756100001
O       4.597092202000000     10.730846692500000     15.571599655500000
Si     21.418606360300000     11.433571185100000     15.670965339900000
Si      5.366830606700000     15.468804610999999     19.306337934799998
O       6.216114236700000     14.002729595700000     15.559826740200000
O      10.169210181200000     13.176671006399999     18.462499282800000
Si     10.000279651100000     12.746726929599999     14.993667494300000
Si      9.996028942200001     11.637545232800001     17.882570939600001
O      10.330655513500000     11.812764267800000     16.302081433200001
O      10.328700309300000     14.342658077099999     15.157051018500001
O       8.392794382100000     12.854661769500000     14.710315239300000
O       8.529116972300001     10.924016164999999     17.954720384300000
O      10.737114006100001     15.559038392400000     19.311632159700000
Si     10.804960525300000     15.643874571600000     15.974877038100001
O      15.058315794000000     12.136295709000001     18.545802088599999
O      15.070290756400000     14.743522592100000     18.422264400100001
Si     11.387245805999999     14.282808254300001     18.463806028800001
O      11.879995099800000     14.953300886499999     17.035343296499999
O      12.734111998800000     13.569716465699999     18.997687708000001
Si     14.345736249500000     13.498567559400000     19.146166160100002
O      21.069561403100000     12.925969249100000     15.278267149200000
O      16.297347637400001     13.318680269000000     14.752277006100000
Si     19.030876565300002     15.344440829000000     17.475966011600001
Si     17.786685365699999     13.114628441800001     15.503385816100000
O      20.139325580800001     14.772785226700000     18.583080964200001
O      18.725538172899999     14.348750048799999     16.245140264300002
Si     16.702638171400000     11.985337729099999     18.337040356599999
O      17.073413404099998     12.762343438200000     17.042501016199999
O      18.180548820500000     11.425719228300000     15.362904526800000
O      20.575206472300000     15.504451966800000     14.646812614700000
O      21.334039694200001     12.501505691400000     18.277991527699999
Si     21.001607554500001     10.964359182899999     18.712192535000000
O      17.637068975999998     15.609146239399999     18.284706467900001
O      20.309351330500000     10.770498888100001     16.947029933100001
O      21.355394436499999     18.825187041400000     16.245826955700000
O       2.067548248400000     19.250741677899999     14.683589465500001
Si      0.971635993600000     19.883690101199999     15.722273635800001
O       4.459808014400000     19.371449524100001     18.401534710000000
O       1.831811018500000     20.430878568099999     17.003478305500000
O       0.245397078300000     21.207063654999999     15.103995095900000
O       3.960978239900000     17.132696266699998     14.842067530900000
O       2.763564362700000     21.051557620099999     19.421683795100002
O       9.767364829600000     16.463919797599999     17.003438087199999
Si      5.835704712000000     19.984758476300001     17.714176708099998
Si     10.121055613799999     16.906035823100002     18.561793207099999
O       6.028143661700000     19.689262819200000     16.149837181399999
O       8.791680471999999     17.442867297399999     19.338416144600000
O       7.059189245400000     19.217029773200000     18.483149477500000
O       5.913566368700000      0.104182445900000     17.858147662800000
O       6.145465685000000     16.891646826399999     19.502962855700002
Si      7.292685102100000     18.038034213800000     19.588460734300000
Si      6.232568817500000     19.491465443199999     14.556874932900000
O      15.402128488500001     19.201678505800000     15.618113010800000
Si     12.684094868100001     18.752299126800001     18.095571498200002
Si     15.544399871700000     20.779484050800001     15.815876904300000
O      13.372409764900000     18.001795280500001     16.812038511000001
Si     14.762191103999999     17.726962796799999     15.976279370800000
O      12.269744942100001     20.295193077400000     17.735561005400001
O      11.316575238200000     18.023036256800001     18.563045186899998
O      13.791034283400000     18.827220525900000     19.324698181399999
O      15.720404310699999     16.995958331699999     19.465292789199999
O      11.333078335100000     16.738194715399999     14.919609597099999
O      15.764923106500000     16.807675122100001     16.855888047299999
O      12.129216065700000     21.336073904599999     15.306831307400000
O      14.613394346200000     16.932019995499999     14.600791162400000
Si     15.393753473200000     18.584886341200001     19.471971416599999
Si     16.070323353900001     15.990823669899999     18.224765410300002
O      18.412002890899998     21.446879271099998     18.449100180300000
O      16.151598613200001     19.357096261199999     18.214567936700000
O      19.701756355400001     16.765827458400000     16.996502292700001
O      18.723750201000001     19.187714527400001     16.810305128800000
Si     17.731174966899999     19.808382266599999     17.938422441800000
O      19.551198510500001     17.946434022900000     14.629193610500000
Si     19.847975036200001     18.176768834600001     16.229328394400000
O      17.031551668199999     21.056166214699999     16.652286317000002
O       3.844303549800000     15.375628741900000     19.900465792599999
O       2.359234669200000     14.259727504100001     21.821188976999998
Si      2.339180173100000     15.053324875300000     20.338807555700001
O       0.893676084700000     13.002820705400000     23.794736923700000
Si      1.142479867600000     14.421430358000000     22.897294018000000
O       1.272263829600000     15.691074325900001     23.906481685700001
O       6.168767075000000     14.283202461100000     20.106440834200001
Si     14.910222102400001     12.139080427800000     21.669876785900001
O      14.569927717200001     13.474089850900000     20.777234544300001
O      21.285112667000000     14.511309452300001     21.958995802600001
O      20.645585071199999     10.932040646000001     22.945688546300001
O      16.489308425099999     12.311782839799999     22.081839824199999
O      19.828190481400000     13.530503187800001     23.898951972100001
O      17.485496856000001     12.646771510200001     19.628169002800000
Si     19.756684170700002     14.603224408899999     22.549924071700001
Si     17.850912609600002     12.506123542699999     21.190823324600000
O      18.639229562000001     13.901508607100000     21.627329080999999
Si     20.927634290499999     12.337325437500001     24.023467982300001
O      18.689404563200000     11.151154045000000     21.475778866900001
O      21.312245819499999     11.214966591300000     20.462936755299999
O      19.595305711700000     16.208924772900001     22.813302159599999
Si      3.640579866900000     19.709705909400000     19.797608781499999
O       4.712430247600000     19.976211720599999     20.962945335299999
O       1.491744746300000     16.404835901399998     20.603742411799999
Si      1.850372351100000     17.212656122300000     24.215343015999998
O       2.475488916800000     18.707888914400002     20.353402418600002
Si      1.469043378400000     17.849085016000000     21.297061249999999
O       2.197746521700000     17.876277285299999     22.757110231399999
Si      5.514169932100000     20.759869549000001     24.414578388100001
O       4.172084285300000      0.025225996700000     23.889520703300001
O       5.831845463000000     19.578842441399999     23.300477450799999
O       6.813095069900000     21.407422836100000     21.557541542599999
O       7.118091422800000     18.775375072700001     21.064777043599999
Si      6.156709770000000     19.928979868399999     21.707236094500001
O      16.127886107500000     19.088567350800002     20.871774224700001
O      18.363612159999999     19.040175240100002     19.327399258200000
O      17.940712877300001     20.938774788400000     21.108161385399999
O      21.329988235100000     18.074654396000000     21.568963234999998
O      18.629910890100000     18.383200417499999     21.808984493400001
O      21.302173365700000     20.962622996899999     24.642610230500001
Si     19.988741070900002     17.789537547799998     22.475057020300000
O      20.135607115300001     18.668131071299999     23.844126600599999
Si     17.768283591100001     19.304900714999999     20.821502418800002
O      20.727828539000001     11.193660343900000     25.279099459000001
O       0.922607751100000     18.341407172000000     24.961350896599999
O       5.275359067900000     20.381367560899999     26.003925273299998
Si      5.761603425800000     21.291809190100000     27.313390107499998
O       6.874923465000000      0.102929898600000     24.445009769399999
Si     21.123045618100001     19.341029524900001     24.950942927800000
O      20.519404078699999     19.223211878299999     26.473251416899998
O       7.393751032900000     21.444244994300000     27.409332114200001
O      14.869708273600001      2.638411351000000      8.943943294200000
H      15.493574648599999      1.956724035700000      8.670926706300000
H      17.123041179800001      4.669803363000000      8.075879584000001
O       6.995963821500000      3.474517718800000      9.586709221200000
H       6.074610783300000      3.742472419500000      9.490521631900000
H       7.121960156000000     14.250262221100000     19.963774995600001
O       7.382613551000000      3.967445208200000      0.141446553800000
H       8.105817083800000      4.583288090500000      0.316965033800000
H       4.961229353900000      2.787171955400000      0.005077132100000
O      17.540853803800001      1.596520688100000     15.168829032800000
H      18.002340902299999      2.453243151600000     15.049727981000000
H      15.171970063400000     18.791521821900002      9.700306339999999
O      13.987384444000000     12.000840141899999     23.012701482499999
H      14.089211106100000     12.710026464200000     23.658016557300002
H       5.684833705700000     12.567990686000000      7.974323685500000
O       3.181539433700000     16.944669800800000     25.124720598000000
H       3.602429991400000     17.729180577400001     25.494804678800001
H      19.739523709400000      4.127700532800000     15.682729970600001
O       5.292889128400000     20.496353745099999     28.668342258199999
H       4.388908419000000     20.163719556099998     28.661695805299999
H       0.546079130600000      1.022419886900000     11.540797249900001
O       0.365313684700000     19.676255801400000     19.007460425100000
H      21.362442876999999     19.885294679000001     19.805617461400001
H      20.964105556000000      5.492908388300000     26.027599213300000
O      16.403274666200002      8.890849082300001     25.238101929599999
H      15.611492255900000      8.360444036100001     25.384436768800001
H      19.848860540000000     19.877664955899998     26.700510916900001
O       5.377101402000000      3.448696947500000     28.985378769899999
H       4.502154851000000      3.851999851300000     28.996697935000000
H       9.656089267100000      1.159914296800000     29.053530353900001
