# Supplementary material for: Ground-up generation of periodic slab models of dehydroxylated amorphous silica of varying roughness
Source: Phys Chem Chem Phys. 2025 Jun 26;27(28):15196–203. doi: 10.1039/d5cp01570g (PMC12232287; doi:10.1039/d5cp01570g)
Supplement: CP-027-D5CP01570G-s002 [file CP-027-D5CP01570G-s002.zip › ESI_Structures/Saturated/structure-number_50-alpha_0.01.xyz]

459

O       1.820017858200000      3.946380131900000      4.175684306500000
O      15.224616884900000      9.863785797800000      4.255522218900000
Si     16.701925742400000      9.274951555099999      4.287419359000000
Si     18.305520313799999      9.769519554800000      2.399746255700000
O      17.242056042000002      8.588995625500001      2.785191505700000
O      19.983959790400000      9.744568443800000      2.443657698300000
O      17.833402903100001     10.661525735300000      3.927484476300000
O      17.795178240500000      5.561348382800000     12.334473021699999
Si      2.617075355000000      2.953869261700000      8.123114244000000
O       1.849366711500000      2.927497770400000      6.697040714700000
O       4.183036473700000      2.582080950400000      7.935575299400000
Si      5.184707202800000      3.064838733300000      6.641551914500000
O       1.924090056900000      2.554792424900000      9.603037627100001
O       4.128990581600000      3.705753601600000      5.562958194500000
O       2.464698902400000      4.663542255900000      8.655898118000000
Si      2.524321667100000      4.110121139600000      5.633018124000000
O       6.368489661100000      4.072122887000000      7.220640891500000
O       5.760983311900000      4.700548107800000      9.684935700800001
Si      5.901203569400000      5.357447258200000      8.197431924000000
O       4.545815002000000      5.756470254500000      7.469405217700000
O       2.265707840900000      5.560777062100000      6.298254996100000
Si      2.994435463500000      6.212191254200000      7.713875915800000
Si      3.330258472500000      8.383537709600001      8.836556236400000
O       3.132958773200000      6.851618036600000      9.433848012800000
O       2.955611206200000      7.881024799300000      7.252218870500000
O       4.966981358200000      8.795333278599999      8.945647872400000
O       2.064711052600000      9.308733114000001      9.369446636299999
Si      0.487889182000000      8.924221037200001      9.770508607100000
O       0.379076386800000      7.259767259900000      9.966598908100000
Si      9.013900274599999      9.949984484200000      9.330827340100001
O       6.759322761800000      6.750427840800000      8.318942418400001
Si      6.488269166000000      8.176033444300000      9.122970346800001
O       7.747462183600000      9.150350866800000      8.644715389000000
O      10.414299543800000      9.079351422700000      9.630038296900000
O      15.164848132400000      8.403984357200001      7.226336439100000
O      12.701540961399999      8.845611546700001      8.325358682099999
Si     11.966185705099999      9.614068279800000      9.599499968400000
Si     14.100966909100000      9.501512603700000      7.761506801000000
O      13.699940402799999     10.416542357300001      6.450805700900000
O      14.785584972600001     10.331500654699999      8.981457105600001
O      17.128492492300001      8.367564409400000      5.496105059400000
O      17.167683217099999      6.922673389600000      7.899239415200000
Si     16.793672285500001      8.349406912399999      7.175436853600000
O      17.592639167500000      9.525426960100001      7.851335822700000
Si     19.120367762800001      9.778691681800000      8.815610150500000
O      20.842930701299998      9.467867428600000      8.796012225700000
Si     17.782944222000001      7.015239933200000      9.433588358200000
O      18.844034814499999      8.204787603300000      9.514939338200000
O      18.466977317100000      5.540469158900000      9.708870976200000
Si      2.258023787200000      4.129569996600000     10.285949836300000
O       3.634142462100000      3.949343166400000     11.105851490899999
O       0.782458542400000      3.381070951800000     15.080071411400001
O       1.244711198600000      5.012168231500000     11.105204049299999
Si      5.064307160700000      4.730320427000000     11.135722216600000
O       8.534653806600000      4.127233219900000     13.255430547900000
Si      7.011455495600000      4.744508492400000     13.333646866500001
O       6.046263080500000      4.007851969600000     12.240141530400001
Si      9.812488693100001      4.215780570400000     14.259650123400000
O       6.528915586200000      4.338038456800000     14.857372082500000
O      10.152188366300001      3.088505818400000     15.505660142000000
Si     11.443416453599999      2.420165674300000     14.597468022499999
O      11.183394758300000      0.785684358500000     14.468183012800001
O      13.000706812900001      2.619973894200000     15.019734976800001
O      15.638482383900000      2.378067089300000     14.937481439800001
O      11.125914368400000      3.553479642400000     13.363710250000000
Si     20.747433961199999      2.880026386100000     14.905550703499999
O      19.525540200900000      0.882027487300000     11.870753517900001
Si     19.095698021299999      2.370632117000000     12.363223253799999
O      17.600649846500001      2.209468974100000     13.048593894500000
O      18.973326674500001      3.428257652800000     11.138760624300000
O      20.170697600400000      3.065962487900000     13.415134585300001
Si     17.223699141200001      2.486773817600000     14.605028016700000
O      17.683826038300001      4.058964021400000     14.895660453100000
Si     18.896082727900001      5.056063462000000     11.200301726099999
O      17.982289469700000      1.285755966300000     15.437042298900000
O       3.704876803700000     10.725248545099999     12.402608463300000
Si      0.294863010000000      8.891887466200000     12.772915120000000
O       0.659906881400000      7.283088916500000     12.598205863900001
O       4.778632415900000      6.269961938000000     11.618104134899999
O       1.480026843100000      9.757710069600000     13.491983795399999
Si      0.271373035200000      6.345969065300000     11.295735429700001
O       0.143205967400000      9.509054484900000     11.274562402899999
Si      5.113225579000000     10.174905069999999     12.991553802500000
O       5.115878737200000     10.469978162900000     14.601434141500000
O       5.331528504200000      8.570573817400000     12.819496481000000
O       9.387876781199999      8.236503907399999     14.907497516999999
O       6.736624158300000      7.850743798200000     10.721930179599999
Si      8.835881126400000      9.775750838400000     14.946643021300000
O       8.657292392800001     10.288281701600001     13.440947857199999
Si      5.983659992000000      7.304434287000000     12.050922333999999
O       9.740305271800000      5.682599484300000     14.960341068800000
O       6.978053968500000      6.360547878900000     12.990678781300000
O       8.444866730399999     10.244213302200000     10.820147381300000
O      13.054602950300000      9.591109411100000     10.859433295400001
O      15.217109964200001      9.744475274699999     14.607597631999999
O      18.687338330399999     10.718609652000000     10.115664557800001
O      18.410041678700001      8.135004241900001     12.325322528899999
O      17.866581442899999      9.114696103500000     14.685950566500001
O      20.439891117399998      9.085683000400000     13.674422767199999
Si     17.155846709300000      7.092082170500000     12.228005978200001
O      20.328351445399999      5.695794901500000     11.581516124600000
Si     18.853867380600001      9.299102940899999     13.371528625800000
O      16.174816477699999      7.443319744000000     13.525331729800000
Si     16.329623343000002      8.562355109700000     14.735614850499999
O      16.633526496900000      7.177961683600000     10.661359333800000
O      18.532272378900000     10.749463881800001     12.771122994000001
O       3.826312957600000      2.980516879800000     18.523676001100000
Si      1.424483996400000      0.514935435200000     19.480696160200001
Si      3.847694102100000      4.604125635000000     17.808215753599999
Si      4.595775898300000      1.847531040100000     19.393959352600000
O       2.786769248700000      4.046268972700000     16.589403056799998
Si      1.661291294800000      2.931629051800000     16.413826401000001
O       0.618322378500000      2.826347652300000     17.727123935900000
O       4.081139475400000      0.861874634200000     20.647254407199998
O       1.929269735900000      1.935840286500000     20.078492240900001
O       0.615449867500000      4.031223497800000     20.135414030600000
O       2.316347511200000      1.472217825400000     16.027516610999999
O       2.193780344300000      0.085659736100000     18.151417234200000
O       5.016394492000000      5.149393741700000     19.194231344599999
O       5.033357013400000      5.186720014900000     16.766301233499998
Si      2.278866034400000     21.431029746299998     16.545181779600000
O       5.689208549500000      2.904571601100000     20.116887646399999
Si      4.991187112700000      4.482954277100000     20.944145771500001
O       5.535834433900000      0.895397248100000     18.478439739799999
O      10.360943226400000      0.608204771700000     19.983823242400000
O       7.635976453900000      4.859016366100000     17.463347997700001
Si     10.198209022300000      2.113359399600000     20.637651537899998
O       8.353578750100001      2.538064938800000     20.546844875200001
O      10.509797120700000      3.173865299800000     19.366476139700001
Si      6.552581356200000      5.242920321000000     16.228098804500000
O      12.494878339000000      4.803807353400000     18.326111553800001
Si     11.145118630500001      4.658278799000000     19.356054183500000
Si     14.028148205400001      4.278671407100000     18.342262252899999
O      14.346688022300000      3.292287275300000     17.132282894100001
O      14.234271235500000      3.479641303200000     19.974287194599999
O      14.071220255200000      1.241917177600000     18.849567544599999
O      14.259351298800000      0.680831726500000     16.456411021699999
Si     13.165447913000000      0.475280013700000     17.749668099800001
O      11.770292230400001      0.936710527200000     16.987651199900000
Si     15.164477496700000      1.962512861500000     19.756756058899999
O      15.304168017300000      5.281403543900000     18.486249485300000
O      11.969060015000000      4.878768862200000     20.807982407600001
Si     14.326916389899999      2.223785762200000     15.856889250000000
Si     11.311702558100000     21.301884800700002     15.797151374400000
Si     21.198022891200001      3.664341268400000     18.786045737599999
Si     18.672053947500000      4.683302535000000     16.050723263300000
O      19.677613057599999      2.995660844200000     19.100371627000001
Si     19.348684233499998      0.536272818500000     15.875002225099999
O      17.685605992599999      4.769293778800000     17.322715605999999
Si     18.153432504600001      2.864586511800000     19.700534643800001
O      19.330789711200001      0.565886353300000     17.519186586200000
O      16.614857764400000      2.271733548600000     19.103284514900000
O      17.608713397999999      4.472962120900000     19.847235597000001
O      21.333975720500000      0.530994614500000     19.263348450599999
O      18.364200130600000      1.651310762800000     20.811495898699999
O      20.836385048600000      5.090363302600000     18.149368774799999
O      19.860664940300001      3.579509171500000     16.105644727300000
Si     16.943054660600001      5.398879876500000     18.607450417300001
O      20.666949426399999      1.294071821500000     15.287653620500000
Si      4.271650684500000      9.158422145299999     18.297009908000000
O       2.914258363600000      8.444156963599999     17.736428417300001
O       0.699804196800000      6.931451360000000     16.871285889300001
O       2.748968614400000      5.856588510200000     18.310692739600000
O       0.971971968900000      7.783208942800000     19.318601428699999
Si      1.896620105700000      7.179381950100000     18.024762759500000
O       5.066404535000000      8.046731079600001     19.210541233400001
O       3.986143998200000     10.535845962000000     19.159084397699999
O       5.189031369200000      9.614244731599999     17.076517398099998
O       9.851570954100000      5.603594589200000     19.160634290899999
Si      5.736663025900000      6.674330143200000     19.708879865899998
O       9.124799934900000      7.044865110200000     17.258554364900000
Si      8.475266099500001      5.996486193400000     18.343695999500000
O       7.333261929600000      6.643507234200000     19.350518021999999
Si      6.008507714300000     10.417402148500001     15.934959614100000
O       7.407009933300000      9.649018966000000     15.711037980600000
Si      8.863528528900000      6.889703428200000     15.625957084500000
O       7.214115557400000      6.664950279900000     15.627891762300001
O      15.999658104300000      9.435182943999999     18.842061488599999
O      16.134339575900000      7.917448715300000     16.283693595900001
Si     17.029965244400000     10.728769338599999     18.406647832200001
Si     16.771604724500001      8.360182912799999     17.713907194200001
Si     20.669092892500000      6.407550996700000     17.244912058899999
O      19.568466332600000      6.121048338700000     16.050521752500000
O      17.834866631499999      9.669387689600001     17.333442778700000
O      17.200126813299999      7.025733011400000     18.582024048600001
O      20.765814927400001      9.935527702400000     18.806201899300000
Si     20.965894381799998      8.376446325800000     19.330125816900001
O      20.028528702700001      7.510423001900000     18.329878770800001
Si      1.908923106700000      3.327995714100000     20.920438749799999
O       3.374399194100000      4.083632071100000     21.064299350999999
Si      1.092281928700000      1.580226351500000     23.185887512699999
O       1.485088802700000      3.014836231200000     22.488671030100001
O       1.085033967600000      1.482732466700000     24.838423907199999
O       2.287667851300000      0.545795306400000     22.736406905999999
Si      0.169308760400000      0.476605570300000     25.757657461600001
Si      6.971965061200000      2.653416798800000     21.287089218700000
Si      9.667243569900000      0.905182108700000     23.293966074000000
O       9.917723752700001      2.160915723700000     22.318158116999999
O       6.542220369200000      1.311719021400000     22.131045077700001
O       9.217576041099999      1.422867544200000     24.804328810099999
O       6.247467894700000      4.003728619600000     22.056673388299998
Si     10.044617301600001      2.064298429500000     26.063212555300002
O       8.631953994500000     21.350643940000001     22.575357700200001
O      12.033582841699999      2.236271165100000     21.084641807800001
O      15.182134509799999      1.181531528000000     21.161874360199999
Si     12.865129774600000      3.557045533000000     21.219228215899999
O      11.609899079900000      2.531579532400000     25.545352749399999
Si     12.576168641100001      0.020758369000000     23.992662331700000
O      14.306409137599999      3.223748829900000     25.178186225200001
O      13.665357578700000      3.777060162400000     22.610917717100001
Si     14.301052280200000      2.672844626700000     23.631082995000000
O      13.502774745300000      1.260817124100000     23.478565589900001
O      12.653417356200000     21.444715302599999     25.622488529000002
O      16.093734923500001      1.315695156400000     25.659176168799998
O      11.060036530600000      0.124310565200000     23.481882933500000
Si     15.015189815399999      2.337657563900000     26.397691778399999
O      15.926513156500000      2.492771590500000     23.306101025800000
O      16.045188208799999     21.397596726900002     23.340688505399999
O      18.287785095800000      1.381943801300000     24.008066175600000
Si     16.664411583600000      1.239802246700000     24.108710886699999
Si     19.692701663899999      0.636111263800000     23.543256051600000
O      20.977551424300000      1.405783450200000     22.831208397000001
O      13.711353411299999      1.694179559900000     27.212090086600000
O       5.296699939400000      6.229755963600000     21.252122698600001
O       0.609090110300000      9.555619150800000     22.716679274899999
Si      1.159113657600000     10.205383189699999     24.157703934099999
O      20.436720205800000      8.474469554800001     20.923070917699999
O      19.529144930299999      9.841506018500001     23.169088055300001
Si     20.661286658400002      9.630121732099999     22.003318252800000
O      21.302486287899999      1.116862973700000     27.279817333099999
O      10.789015467100000      1.039213528600000     27.261317307399999
O       9.115477684400000      3.157093337800000     26.834918694300001
Si     12.285306064400000      1.284830081500000     26.506498743800002
O      13.600369447800000     12.007148557100001      4.347569299200000
O      12.152844641400000     13.993660220100001      3.213939545800000
Si     13.320289758800000     13.647321037499999      4.305424438500000
O      14.683659842499999     14.345910120299999      3.706363030000000
Si     16.194048805500000     14.555210893800000      4.273404288800000
O      20.934657152000000     11.880157993399999      0.739930075400000
O      17.170708296499999     13.334120393699999      3.695864793800000
Si     18.341571954100001     12.342121218100001      4.110366815500000
O      19.537639644599999     12.424795802400000      2.933291496900000
Si     19.812052565900000     11.351032730700000      1.757199462300000
O       0.298157421200000     13.272442852199999      9.800275651800000
O       9.490556841700000     11.286661551800000      8.466241227499999
O      10.233457965500000     13.240514267000000     10.022413323800000
O      11.694776942900001     13.204543923999999      7.802460427300000
O      12.969095234699999     14.174630149800000      5.780712716900000
Si     13.104011776000000     14.013192512200000      7.421998366000000
O      13.249275589900000     15.414389950700000      8.129893656700000
O      14.572111742300001     13.210373446900000      7.679375819400000
Si     10.823409334500001     12.287297064300001      8.821641074700000
O      11.918028962199999     11.223978384000000      9.345779730500000
Si     13.942990225599999     16.128552866900002      9.579772700099999
Si     14.552697205599999     11.065622806500000      5.241282107100000
O      15.855718411500000     11.834463403399999      5.831516379600000
Si     15.974769875500000     13.131913065599999      6.869903417500000
O      16.172587517099998     14.462753310700000      5.901069634600000
O      19.394797920199998     11.078277468800000      7.685021532400000
O      20.060219473600000     13.578362377400000      7.625274115400000
Si     20.842708152800000     14.251227954100001      8.882597277900000
O      18.955944779500001     12.529282436800001      5.534324871300000
Si     18.924384077199999     12.493268220299999      7.208639249800000
O      17.387550595699999     12.923926097600001      7.665036857000000
O      19.613498966800002     14.778792334300000      9.812100120400000
O      15.544109814800001     16.293313902300000      8.994439123499999
O      13.089933440599999     17.578011773600000      9.453434746299999
Si     16.833324671400000     17.122169548199999      9.507130542900001
O       1.347756017300000     11.909228147800000     11.848061196500000
O       2.371158872100000     12.044037991500000     14.360735431200000
Si      0.141559865800000     12.910512684700000     11.398394961499999
Si      2.214501099600000     11.138978703499999     12.996043895100000
O       0.327068744200000     14.276181304500000     12.323684209000000
Si     10.028215903900000     13.046934300300000     11.615405673600000
O       8.536120165000000     12.516948785600000     12.025070915900001
Si      7.967697078700000     10.991310124600000     12.147731145500000
O      10.149221666300001     14.464421384300000     12.393044087300000
O       6.527788926800000     14.323937003599999     15.023198395800000
O       6.349005412600000     10.981193498300000     12.294308848600000
Si     14.548936360700001     10.317046741600000     10.623430533900001
O      11.449920644300001     15.308492458600000     14.819918157000000
Si     13.919484218799999     15.324202462700001     12.238143971300000
O      15.275406625200000     14.235046977400000     12.168625313100000
O      13.345873598100001     11.509906586000000     13.793884288299999
O      14.811591420799999     11.862541159999999     11.064161187800000
O      11.244522761700001     12.050060419499999     12.164688316700000
Si     14.859841040699999     11.327690218000001     14.419004958000000
O      12.696309771499999     14.102268677100000     13.048109514800000
Si     12.180433825800000     12.550371468500000     13.425246545500000
O      11.104494459300000     12.721488778900000     14.650238463699999
O      13.387176105000000     14.911796011400000     10.574190222700000
O      15.930926936100001     12.011661407300000     13.451263663100001
Si     11.249573613700001     15.340993091700000     13.192290269000001
Si     15.849575093700000     12.776003320699999     11.963237710800000
O      17.774842255999999     16.351894990000002     10.635125891700000
O      17.398310944100000     12.677094916400000     11.401157834699999
O      20.134633425499999     12.375395213199999     11.599685279099999
Si     18.685232663099999     11.657654027900000     11.406244984300001
O      19.218994150899999     14.962994171400000     12.583695614800000
Si     20.835579505399998     15.512688805100000     12.714347792000000
Si     19.165337051300000     15.713673465799999     11.046513748300001
O      20.578371948600001     16.649943110399999     11.485742385500000
Si      0.204766720900000     16.801285806900001     15.518326886100001
O      10.123646301200001     16.854005937600000     13.140796061600000
O      10.366644946299999     19.105037866800000     13.844063128600000
Si      9.539159794900000     17.845002454500001     14.459187897900000
O       7.932757551700000     18.171576485799999     14.538112806399999
O      14.406259093699999     16.036245094600002     13.783931682700000
Si     11.509363039700000     18.065345435200001     12.771128353300000
O      14.680565128700000     18.331314690799999     15.391146339000001
Si     15.342694681499999     17.202047972799999     14.331082466700000
O      12.305673765100000     16.376099020700000     12.384040875400000
Si     12.803528605900000     18.923459649200002     10.276631425700000
O      14.078077103700000     19.294753945600000     11.294735071500000
Si     15.285505343400001     18.221704967099999     11.576388985399999
O      12.791089928700000     18.490662734600001     13.701526371100000
O      11.495741710600001     18.753569120200002     11.315018107600000
O      15.900941716900000     18.148463688300001     13.088858281500000
O      14.676306107600000     16.705823775700001     11.278809275800000
Si     13.070533554600001     18.672020996800001     15.285476020799999
O      21.341974397400001     18.378525145400001     15.507598812800000
O      19.743405214300001     20.478395084199999     15.435771003699999
O      21.378879127400001     16.150650595599998     14.093920431600001
O      16.402149657999999     18.471483626200001     10.396403574200001
O      16.548518658199999     16.443210600899999     15.172857537800001
O      18.206606356599998     10.844520699800000      1.136762373700000
Si      3.581315335700000     11.928748653100000     19.830512134500001
O       0.715874826100000     14.549140295699999     19.364570261800001
O       2.715660295700000     15.638771752700000     18.061753078700001
Si      2.327070346600000     14.532819054699999     19.138665006400000
O       2.779046098500000     12.967991293300001     18.818194419800001
O       4.358369539700000     15.678903792600000     16.075096918100002
O       3.081762088200000     14.981691503700000     20.524853927399999
O       4.769007574000000     12.911859061400000     20.505902922899999
Si      7.189126194000000     13.299847413000000     16.234756618900001
O       6.562944784800000     14.327906237500001     17.454075202500000
Si      5.953147852200000     15.361313952400000     16.237054935600000
O       8.784366049000001     13.117445386200000     16.073353674100002
Si     10.216558408999999     12.313056386400000     15.925153702799999
O       6.377151253800000     11.921788217200000     16.411093107999999
O       9.848481348700000     10.721480184700001     15.806853880700000
Si     12.079420225200000     13.773761812500000     17.929452493800000
O      11.659746943300000     15.252805180499999     17.371727732699998
O      11.159375200600000     12.623047992300000     17.217174852100001
O      13.684076713300000     13.407356147000000     17.792186299699999
Si     15.137454392500000     13.007594951400000     17.147529624600001
O      14.881650910499999     12.105894834900001     15.851624060800001
O      11.649087006700000     13.722187629200000     19.490710770800000
O      15.943281146700000     14.395160734799999     16.849220350900001
O      16.162865406600002     12.045786160300000     18.088171864700001
Si     17.049022887500001     15.460358359200001     16.314169382399999
O      19.674759878000000     14.980852833800000     18.674615839699999
Si     19.302513018900001     15.594702536900000     17.192118699500000
Si     20.703841243799999     14.044032095600000     19.428834997999999
O      20.584612628199999     12.523640924300000     18.795902001900000
O      18.534182368600000     14.610257853400000     16.054399933199999
Si     19.938861072100000     11.181315944600000     19.391394202699999
O      18.337666704600000     11.153264897200000     19.400470551200002
Si      3.144576105200000     16.537420834199999     16.770564918100000
O       3.632987290300000     20.542161071700001     16.299608103099999
Si      4.594211092900000     19.381651058700001     16.926181723599999
O       3.710455439500000     18.013393254299999     17.173009854400000
O       0.982705842200000     20.677968391800000     15.922049424700001
O       1.889479857600000     20.821900047000000     20.539846200100001
O       5.385068996600000     19.835669725300001     18.307427999200002
O       1.792634640800000     16.619460801399999     15.866675013700000
O       5.795444379100000     19.111262363100000     15.838439341500001
Si      6.422214719100000     21.038798580600002     18.761494074900000
O       6.954742785000000     20.935518843000001     20.301458184600001
Si      9.014743328900000     20.122160471299999     17.519154167899998
O       8.222251617400000     18.760882554599998     17.110311737800000
Si      7.165780855100000     18.227873917099998     15.984780202500000
O       6.749771983700000     16.734761249999998     16.420394308399999
O       9.872713763400000     20.713145739400002     16.265864829100000
O       7.783180565900000     21.157347644400001     17.873080682000001
O      10.025146902800000     19.865282912800001     18.788825273899999
O       9.918808872500000     17.058551746799999     15.865573396700000
Si     11.369142874000000     16.261948994600001     16.117372392400000
O      12.411635702100000     17.500301012500000     16.223769623700001
O      12.538936288100000     20.751784645000001     18.660748254500000
Si     11.157332602200000     20.746302777800000     19.599797573499998
O      12.454250648400000     20.143521601300002     15.712502488400000
O      20.707405514600001     16.162482709900001     16.644378554199999
O      17.880101251900001     16.459998397700002     17.470099853299999
O      19.183715163399999     20.710728231299999     19.770412161100001
Si     20.172115463099999     21.132192147800001     18.560623398400001
O      20.771032620700002     19.833730288100000     17.765625344099998
Si     21.103285012499999     19.827738308299999     16.131445106499999
O       2.620926990600000     11.537037978800001     21.131725513799999
Si      4.237159332900000     14.219394990600000     21.393434541100000
O       3.435269306600000     13.536310134500001     22.702809851200001
O       2.255448297200000     11.356255850800000     23.795397605600002
O       0.789294809100000     12.967460906499999     22.350192551799999
Si      2.316188308000000     12.361000643700001     22.503829311400001
O       5.363062375400000     15.300865572999999     21.796125725400000
O       9.602685936500000     14.723268866900000     21.124199237599999
Si     11.181187515400000     14.164359632600000     20.958523227600001
O      12.158287327400000     15.449976380000001     21.392301882600002
O      11.395849520100001     12.846362313300000     21.906060841999999
Si     19.810492076799999     11.101797853300001     24.255040810699999
O      20.211960029499998     13.876138036400000     21.025121055300001
O      20.531326312299999     11.186909491300000     21.117344186000000
Si     20.749101720900001     12.738835391500000     22.023559433700001
O      19.850345941699999     12.491689344399999     23.349351657400000
O      18.638093046700000     11.302974936400000     25.340985750600002
O      21.299353229400001     10.809437757000000     24.887330749499998
O       3.896160682600000     19.962839169599999     22.007178811599999
Si      5.231899788300000     19.056173534599999     22.196047459300001
Si      3.123028948800000     21.323150236099998     21.511041339700000
O       5.410735068200000     17.675941912999999     23.217625847200001
O      10.222612872399999     17.290245516700001     20.673810794400001
Si      7.163402178400000     21.300477137200001     21.875888629999999
O       5.649672683300000     18.039282572000001     20.864520394100001
Si      9.261434946400000     16.257126276800001     21.667956925700000
O       7.686311781900000     16.509685962999999     21.887422499600000
Si      6.077210341000000     16.759757454199999     21.924565783900000
O       6.368186852200000     20.118654761799998     22.676409112000002
O      10.314282759199999     16.591985453700001     22.991802091699999
O      11.774688416500000     20.122407602100001     20.983879618400000
O      13.012522366500001     20.048907194300000     23.443227203199999
Si     15.606361682099999     21.194215216700002     21.765484628500001
Si     11.509260815899999     16.911030141600001     21.766160242900000
Si     12.991292552699999     19.560711347000002     21.886693878100001
O      14.493711563600000     20.063486663700001     21.410900592600001
O      12.737971168300000     17.938229687900002     21.929646422699999
O      19.186427724300000     21.110653709000001     22.370955944399999
O      16.960331262400000     20.790668970199999     20.953761514200000
Si     18.430331394500001     21.497186943100001     20.965543825600001
O       0.993804338900000     20.668202344499999     26.441391601599999
O       1.889177770100000     21.560252284600001     28.952520325199998
Si      0.584273606600000     21.271239648400002     28.007017445300001
O      20.353027402599999     21.493266989500000     24.897164006099999
O       1.939761410600000      9.141775151999999     25.098012214800001
H       1.433963884700000      8.410818419700000     25.468949687900000
H       8.412614205900001      3.549282501300000     26.302707052700001
O      21.013677568300000     20.395571559600000     28.869841528100000
H      21.387567192599999     19.859920510700000     29.578544198600000
H      11.027643889300000     12.921133348100000     22.793884560399999
O      16.876648536000001     15.930560043800000      3.718670061200000
H      16.412579367700001     16.749610856499999      3.928307253200000
H      20.354527894000000      0.801871678400000     11.385151134599999
O       5.901893884800000      1.786046172400000      5.925314814300000
H       6.741680170300000      1.509109301800000      6.309469494900000
H       1.458464596100000      4.751009744200000      3.787638123300000
O      15.892162879900001      3.218420565800000     27.456176772900001
H      15.380107787400000      3.692642499500000     28.121424497200000
H      18.486870994600000     10.622713392800000     26.005214520999999
O      12.490062610100001     20.118015241700000      9.204923819599999
H      12.274237810300001     20.970704266599999      9.599008294900001
H      11.253297571599999     13.797178960600000      3.498184175100000
O      17.695207925100000     17.524355305699999      8.167990393200000
H      18.504585965499999     18.013840499699999      8.354858323200000
H       2.634319926400000      0.471492680800000     28.496492808199999
O      15.563609819000000      9.365625619599999     11.490687528900001
H      16.471048096499999      9.693162437500000     11.528497843300000
H       2.812226937600000     12.892304053200000     14.231378447599999
O      21.857019432900000     15.422857419000000      8.339677299800000
H      -0.034531588600000     16.037949766299999      7.709119087000000
H      -0.275934730200000     11.287848792000000      0.032983545900000
