# Supplementary material for: Ground-up generation of periodic slab models of dehydroxylated amorphous silica of varying roughness
Source: Phys Chem Chem Phys. 2025 Jun 26;27(28):15196–203. doi: 10.1039/d5cp01570g (PMC12232287; doi:10.1039/d5cp01570g)
Supplement: CP-027-D5CP01570G-s002 [file CP-027-D5CP01570G-s002.zip › ESI_Structures/Saturated/structure-number_51-alpha_0.05.xyz]

453

Si     16.228586869099999      8.114201209599999      1.910872621000000
O      16.494695668599999      7.831781624800000      0.328127820900000
Si      9.330424266500000      1.904288213300000      6.678831254400000
O       8.756857506399999      0.634304774800000      5.744330799100000
O       7.932432230700000      3.085829673100000      6.610890947000000
Si      7.635362375900000      4.426637401300000      7.474345645500000
O       6.122800917100000      5.017966604900000      7.860968168200000
O      10.888600992800001      1.134621477800000      7.428511332600000
O      10.491000293800001      3.036162917600000      6.089616054200000
Si     11.764680824399999      2.503468714300000      7.182519847600000
O      13.353062563700000      2.405014893200000      6.751807544900000
Si     14.918308896399999      2.150009122200000      7.205645831900000
O      15.034359045400000      0.549049256300000      7.597109353000000
O      15.355125653800000      3.055783439600000      8.508596519599999
O      11.678360486400001      3.503423031200000      8.482922948600001
O      16.039497363599999      2.545206853300000      6.084101243500000
O      17.827316416599999      4.315392828600000      4.875138504000000
Si     17.566807910800001      2.848828315100000      5.547561032700000
O      17.903967010900001      1.785941785100000      4.344935227400000
O      18.680808605199999      2.770866371400000      6.737947958100000
O      20.891187974299999      4.272802100400000      7.620660836300000
Si     19.597314703999999      3.291017884100000      7.961370096500000
Si      2.896808338400000     10.180019571200001      7.529070497800000
O       2.773403914000000      8.535529376000000      7.503510501600000
O       1.386579493500000      6.211390159300000      8.025604602500000
Si      2.481758729400000      7.312400382600000      8.587367052399999
O       3.950526431400000      6.588114726400000      8.759004385600001
O       7.776828543600000      8.113345258000001      5.490040194100000
O       9.113691766600001      9.396347031099999      3.417861954400000
O       8.765654754000000      6.568898364500000      3.907731581500000
O       6.847043096000000      8.279366199200000      2.761881292600000
O      10.625004157999999      8.654375863900000      7.966642834200000
Si      8.096593292100000      8.143152070099999      3.792743548400000
O       9.975421916000000     10.066878555900001      5.783678130100000
O      10.374221630499999      7.351158130800000      5.827870222300000
O       8.416789532399999      5.662498647400000      6.698864164200000
Si      8.842802721100000      6.782181950400000      5.624640039100000
Si      9.550737357399999     10.694658624300001      4.326168272400000
O      15.354503795399999      6.850263153500000      2.449622827700000
O      15.503256252900000      9.583874188199999      2.147342982600000
Si     10.899187673000000      8.822830182500001      6.347553985400000
Si     15.667779377000000     10.607208858100000      3.407175710200000
O      14.723811046500000      8.440410496900000      6.859471394500000
O      12.415326135300001      9.133702500900000      5.845160389900000
O      13.964528437500000      7.460169343300000      4.565850259000000
Si     13.979550806200001      8.806654134100000      5.465540800300000
Si     14.774187027700000      8.875516066499999      8.424262376400000
O      14.856607320800000      9.981244822700001      4.691437627900000
Si     15.064768429900001      6.381687605100000      4.004300191400000
O      11.191365543400000      6.090922905400000      8.391379040200000
O      15.902457745300000      9.993969863200000      8.584414159100000
O      20.451159978200000      9.905635424000000      7.128314919400000
Si     21.461741027900000     10.672743270000000      8.090114996100001
O      18.147565718599999      9.041102865099999      5.455274392300000
O      17.553766284300000      8.213893175300001      2.826437009200000
O      20.317087205400000      6.660661733200000      8.531439525300000
O      18.533453092900000      8.594721450300000      7.841091030200000
O      18.360969490399999      6.120912552200000      6.762291361600000
O      19.010898350600002      6.772716193500000      4.333163549800000
Si     21.473916162300000      5.518667919600000      8.544668223600000
Si     18.585884486099999      8.343721336800000      4.048839989100000
Si     17.897259306300001      5.892893117200000      5.239984191900000
Si     18.805088510600001      9.895021474800000      6.773959469500000
O      16.395750191400001      6.458355612200000      4.932149683700000
O      19.626280610700000      9.564171087600000      3.415903057500000
Si     18.794240649300001      7.036413486700000      8.044003136200001
Si      3.969086752500000      3.499388613100000     11.064194350299999
O       4.748792266700000      4.523419065200000     10.081744463800000
O       4.352118841300000      3.914565287000000     12.594961136300000
O       2.362157196400000      3.415582292300000     10.818432640199999
O       4.586275530400000      1.966661005800000     10.806241283900000
Si      3.744928218000000      4.468684150800000     14.007152753700000
O       0.609094778000000      4.331146716600000     12.600309895500001
Si      0.761376673000000      3.754846695900000     11.074738694700001
O       2.444625289700000      3.490015157800000     14.503527592699999
Si      1.372175550800000      4.722793187800000     13.977392170600000
O       4.887525516600000      4.703016506100000     15.114122376599999
O       0.279347302900000      4.901315148700000     10.035196628000000
O       1.471921377500000      0.002808913300000     14.399916190900001
O       0.355594620000000      5.231991755700000     15.109001491100001
O       3.776495173700000      0.195875297600000     13.853966824100000
Si      5.347611468900000      0.209191221700000     14.044434996300000
Si      5.914889303800000      1.102620960300000     11.228591603400000
Si      9.264711984100000      2.602633153600000     14.202909633599999
O       7.192022628600000      1.813494517700000     10.510378280099999
O       6.085385835700000      1.098674012300000     12.835192902599999
Si      8.402545107600000      2.550910855600000      9.739316280600001
O       8.498751085700000      3.797613611300000     13.417992549299999
O       9.729938682800000      2.603050176800000     10.615624840700001
O       7.843112936500000      5.486376062100000     11.557204984600000
O       8.335309918300000      1.619733313400000     15.069561065100000
Si      8.200302200599999      5.355400253500000     13.160597188400001
O       9.917984809000000      1.605929422300000     13.077110570000000
O       8.188493793499999      3.979212921400000      9.024255061300000
O      10.368197220800001      3.385180693100000     15.110800243800000
Si     10.764739418200000      2.000202789800000     11.746351278600001
Si      6.255926941200000      5.487570792100000     15.584125176600001
O       5.858001159300000      0.841189202200000     15.476480542599999
Si     14.680934390799999      4.421950829400000     14.188323745900000
Si     14.830050230900000      4.206303989700000      9.524072150900000
O      14.107910351199999      3.430868187800000     10.792614710200001
Si     12.942662391000001      4.135632788400000     11.714725268300000
O      13.667164802000000      4.862238534500000     12.986438173300000
O      11.509237985500000      0.755515002800000     11.110053874300000
O      11.882117747200001      3.045235460700000     12.260745954100001
O      12.065955693399999      5.086958411500000     10.701310202300000
O      15.829504133200000      3.377388897000000     13.633956645500000
O      15.731970248200000      1.015116358600000     14.949051255100001
Si     12.131573511199999      4.950006402800000      9.045980013599999
O      15.918666675600001      5.202229191800000     10.190111026400000
O      13.734661298900001      5.128907174700000      8.698186943200000
O      13.662796066800000     21.458922530500001      9.790646911000000
O      13.857297720600000      3.609235544200000     15.308105546600000
O      16.283769376500000      0.482484184100000      9.822212012300000
O      20.541810150100002      0.448705960500000     14.682314489199999
Si     16.468799257899999      1.895795055700000     13.788967799800000
O      16.635271269200000      1.266615131900000     12.334593018100000
Si     17.352912625300000      0.536422751800000     11.057135214800001
O      21.292974562300000      2.438171916000000     10.963119342200001
Si     20.329435202500001      1.377761531700000     10.157406816400000
O      18.075571981100001      2.061587936200000     14.452872932600000
O      18.795242478999999      1.221989952400000     10.762957602800000
O      18.693303187200002      4.124591842600000      9.050906126099999
Si     19.037430615500000      0.641811036700000     15.298418315699999
O      19.400635262800002      4.300302374100000     15.247657047800001
O      20.189092644100000      1.905618911300000      8.627115552099999
O       2.688046556300000      5.780818943200000     13.713054268500001
Si      5.296401016600000      5.732034280800000      9.123922671700001
O       2.338096927500000     10.037398978600001     11.317062963000000
O       1.773719953600000      7.911471577400000      9.964603339700000
Si      1.043406123600000      9.206681422500001     10.694001059700000
O       0.223476358200000     10.006458818500001      9.538766012800000
O       3.475169756300000     10.532161671300001      8.988989143800000
O       7.033934841400000      5.826455265000000     14.193212985600001
Si      9.242951525500001     10.366423682700001     14.788328913699999
Si      7.822423404900000      6.860488518600000     10.632890151000000
Si     10.546926318600001      7.444957589000000      9.058371216399999
O       6.375629089100000      6.745153513200000      9.864659068000000
O      10.635092092100001      8.717249640400000     12.485035306900000
O       8.091563899700001      8.063701950900001     11.768149071000000
Si      9.257457345200001      8.016188653200000     12.952009384800000
O       9.028072409400000      7.076155505500000      9.549144905800000
O       9.444866962500001      6.430661752200000     13.379184629899999
O       8.914441051100001      8.847820819300001     14.317299282500001
O      15.403516583600000      5.809937857600000     14.754391951300001
O      11.760869241300000     10.415272347300000     10.703892668100000
O      15.212159796600000      7.601952883500000      9.330089605500000
O      13.263551963399999      8.773935371800000     12.180690054999999
Si     11.817838674300001      8.934966584000000     11.419227597200001
O      11.559140859199999      7.810208997700000     10.277064813400001
Si     14.501390704400000      9.796539528100000     12.455043346300000
O      15.846615355100001      9.096966887000001     13.120665566100000
O      14.947577997700000     10.492694095499999     11.008772653499999
O      13.350526169200000      9.553508731699999      8.809065334000000
O      21.406301130900001      9.040745213699999     11.886611383600000
Si     16.414782148600001      6.761696916400000     10.037206149699999
O      20.511385926700001      9.811068367200001     14.317628137300000
O      16.848054673699998      7.476060779100000     11.434275281900000
O      17.447793153900001     10.263122595300000     11.432942172200001
O      17.776525862200000      6.622255210300000      9.226960257400000
O      18.814029190900001      8.684915853400000     12.740262606100000
Si     17.258066889599998      8.831284710100000     12.219569382700000
Si     20.145539511799999      9.675106589400000     12.735197214999999
O      18.118410013700000      6.703688322800000     14.726103325600000
Si      0.386651979800000      0.120394042100000     15.569314234300000
O       0.537779570300000      1.418166085700000     16.624362251299999
O       9.536458916899999      3.350602293100000     17.541348604100001
O       7.204868393200000      4.537986447000000     16.508722779900001
Si      7.322901516700000      1.000833233200000     16.169009833699999
Si      7.896230189700000      3.551659875300000     17.606842408700000
O       7.231845511300000      2.057474556100000     17.409087677599999
O       7.535811969100000      4.155755363200000     19.089459697100001
Si     10.880879549699999      3.143944301200000     16.655707069000002
O      12.213125278200000      3.955634093400000     17.288430803099999
O      14.494183403599999      1.858624815300000     17.161838135699998
O      11.906993379299999      1.745264744900000     16.406285564499999
Si     13.277227731900000      2.734918452700000     16.549172120000001
Si     15.925657236599999      1.194738051700000     16.616982146600002
Si     19.406314756800001      0.091906446300000     18.379313288100001
O      21.100894521699999      3.911009558100000     17.336164680000000
O      19.561453470699998      2.183605302900000     16.247187882599999
O      17.068219949400000      4.405071420300000     15.999561410500000
Si     18.183176307299998      3.224492817200000     15.854306892200000
Si     20.603693173000000      4.944625397500000     16.109240462300001
O      17.162911128200001      2.163851283400000     16.895377839300000
Si     20.847204360999999      2.295906964800000     17.310410193100001
O      20.159411181700001      1.573575484500000     18.634707150200001
O       2.697500198400000     10.542537340999999     15.606565853299999
O       3.967754451700000      8.705411755900000     17.138141016999999
Si      3.593106025500000     10.299196283700001     17.059373553099999
O      21.358904443499998     10.508038836200001     16.596647093800001
O       8.566672187200000     10.602021205900000     16.257287665300002
Si      5.322663759800000      7.848555379400000     17.536160338700000
O       5.873415543800000      6.860491866300000     16.352877049800000
Si      6.273414049500000     10.538308604699999     18.418112348200001
O       6.480904380800000      8.976261032000000     17.898774498300000
Si     19.959246504700001     10.140767079000000     15.805307921100001
O      19.251540072499999      8.783648715700000     16.392883582800000
Si     18.749861031199998      7.275244206100000     16.245918834299999
Si     16.834098147999999      5.962434900800000     15.554698184099999
O      20.017439213900001      6.347750321200000     16.734872697099998
O      17.215295359199999      6.908628378600000     16.944521998799999
O       3.777426615500000     13.786046244500000      2.474420515000000
O       4.101164933900000     13.550503436600000      7.476919048000000
O       3.893855985900000     11.004043631400000      6.509961279900000
O       4.305346412500000     13.080537310500000      4.915741689500000
Si      4.641683592200000     12.459583356500000      6.379243696400000
Si      4.178554012700000     14.952638362200000      8.281594208300000
Si      4.923658833900000     13.853472707700000      3.631030570500000
Si      0.064968239000000     13.506789779900000      7.673149368500000
O       1.402005648100000     10.788877713500000      7.311257221300000
O       5.412164024100000     15.390198501500000      3.909588246200000
O       6.287199431800000     13.036379708000000      3.210112743800000
Si      7.809421631300000     13.176775086899999      3.724206344700000
O       6.268009011700000     12.317459604000000      6.554354306100000
O       8.137216568600000     14.413313075900000      4.861655696100000
Si      7.388014319400000     12.642411587900000      7.711741583200000
O       7.777162171300000     14.235240088299999      7.824647909400000
O       8.806515350300000     11.890502081599999      7.385361860000000
Si     10.395169369100000     12.302551035400001      7.536823830700000
Si      9.288178038400000     15.072232484600001      3.772981950300000
O       8.729527150799999     14.022789683799999      2.539162619900000
O       8.280381900400000     11.732716162099999      4.293563073800000
Si      6.936395659000000     15.634186311900001      7.844732498200000
O      10.376738782100000     13.466587599600000      8.665030000400000
O      10.764558095600000     14.493455467000000      4.155366606900000
O       5.654163743600000     15.366069399400001      8.824215530200000
O      10.683408071000001     15.971296613700000      8.155252200800000
O       6.314138242000000     15.826178532100000      6.368989131200000
O      10.797714641100001     11.667285233599999      3.819690225200000
O      15.000167929700000     14.699389528199999      3.226236665400000
O      12.915782950800001     13.174792176700000      4.127106685500000
O      15.242194600500000     13.121929105500000      5.281178622500000
Si     14.492464739200001     13.278646469100000      3.861297871700000
Si     15.396089297500000     13.757568085400001      6.754623426100000
O      14.215849676900000     14.868085960800000      7.025194048000000
O      14.971129217700000     12.014405430800000      2.944830815100000
Si     11.377051799800000     13.023247528600001      4.572611849000000
O      11.337805752300000     11.129859281600000      8.157154685000000
Si     15.680658995600000     16.044178077300000      3.904022412700000
O      11.086295408000000     12.823225587400000      6.161797284200000
O      15.465442703000001     12.443774194400000      7.689686380700000
Si     18.892322589900001     10.985206014799999      3.811184030700000
O      20.992123410900000     14.992133313900000      7.388184831100000
O      21.426206346400001     12.974907396100001      5.966645188500000
O      16.850623507400002     14.482585875500000      6.863674196300000
O      20.836088391200001     12.206133554000001      8.347470783000000
Si     20.025734985400000     12.803017059900000      5.176685336400000
Si     17.927247769800001     15.137797749400001      5.850035466400000
O      19.191266161300000     11.289518623299999      5.510668650800000
Si     16.570033939599998     11.427325984299999      8.328840502800000
O      19.014209493599999     14.029399077900001      5.358391126800000
O      19.885438886500001     12.330031997900001      3.511828065700000
O      17.153722187200000     15.781656463299999      4.583837407000000
O      17.916744682499999     11.087496328600000      7.533114334900000
O      17.286387767099999     10.983431470399999      3.602148464800000
Si     19.758281623500000     15.863705016300001      8.010573341700001
O      18.743234343800001     16.223714326500001      6.779495702400000
O       3.570526141200000     16.192388448700001      7.412847843900000
Si      3.115701954100000     19.751507662600002      8.544579708200001
Si      3.958136633700000     17.629940251200001      6.790104015100000
O       4.350855841500000     17.358113507799999      5.200638150400000
O       2.790834404200000     18.697437326900001      7.310831835500000
O       4.447114796800000     20.667351384800000      7.925461432600000
O       5.369058808500000     18.279817458699998      7.305827810200000
Si      5.861996785900000     19.795515256600002      7.656777746700000
O       9.513810945399999     17.162733378100000      6.103609543700000
O       6.794410443500000     20.483037091600000      6.498683340500000
O       9.280049779600001     20.223894764600001      7.387986063500000
Si     10.264138503100000     19.500387730700002      8.435505292900000
Si      8.642619565500000     17.745412144599999      4.841984571400000
Si      8.402203526899999     20.557904850100002      6.082481075700000
Si      5.788532296000000     16.513540287300000      5.003774504900000
O       9.253871923900000     16.708116292100001      3.636024321700000
O       7.722372424100000     16.914969927700000      8.452962996300000
O       8.743920681900001     19.408860270300000      4.923324917900000
O       7.036417633000000     17.512293719300001      4.652079606600000
O       6.856354736800000     19.482025162700001      8.929329809300000
Si     10.902261764000000     17.010655864000000      6.952990153300000
O      14.282576715599999     17.541158500400002      7.458188374400000
O      12.234509075600000     16.527182414500000      6.130576811500000
O      11.230023009200000     18.465677935700000      7.622492704100000
O      14.638172348900000     16.587576675000001      5.033303830100000
Si     13.841273348600000     16.365112986500002      6.429526696400000
O      20.268512951300000     17.263159611500001      8.663048187299999
Si     14.692758255999999     18.050157375800001      8.946700075300001
Si      3.365978950700000     11.037261064300001     10.508313515499999
O       1.703650254800000     14.684494266300000     11.555828374900001
Si      2.525724872500000     15.087483095700000     12.934584067299999
Si      2.139459896400000     13.936587030800000     10.146698230400000
O       2.644166922000000     12.478848905300000     10.580307509700001
O       4.033709039000000     14.428712160600000     13.024643082000001
O       4.933110779200000     11.143148908700001     10.982441188399999
O       1.548505381500000     14.638873477800001     14.153423404100000
Si      0.344512295100000     13.784889004300000     14.874165950700000
O       3.363113675000000     14.877166655900000      9.670733506400000
O       1.220322402000000     13.805150023100000      8.794508219600001
Si      5.580792691500000     14.372226715000000     12.501547118600000
Si     10.212188822600000     14.205157802400000     14.003033393500001
O       9.227277345599999     14.981623880600001     15.067792118200000
O       5.595756138900000     13.681438804500001     11.008572323599999
Si      6.151587113900000     12.187380463300000     10.602779952500001
Si      7.880485552400000     12.552735638000000     12.965124494800000
O      10.144602341800001     15.229308102899999     10.609090202999999
O       7.480346912100000     11.910867877299999     11.516787188300000
O       9.234560445400000     13.468769079499999     12.924327147900000
O       6.566296666100000     13.430594514199999     13.454137897800001
O       8.309597919700000     11.307514721200000     13.871794627400000
O       6.268637533800000     15.834771665400000     12.380698265600000
O       6.674173516800000     12.128700894400000      9.081352261199999
O      10.851462224900001     10.736739328600001     14.945803881500000
O      11.078453943000000     15.292150342399999     13.135736220200000
Si     12.483712134799999     10.838750362200001      9.283088089600000
Si     10.953683473000000     14.835691192700001      9.260069927800000
O      16.010091359699999     12.531311380600000     12.310681305299999
O      13.393499220000001     12.177412295500000      9.473812840100001
O      15.095692868300000     14.289724890900001      9.818236612900000
Si     13.633919749100000     13.612672125100000     10.192008495000000
O      11.234931021300000     13.288168381100000     14.860474468700000
O      12.521547549799999     14.670337811800000      9.666241899299999
O      13.547764942000001     13.393878761300000     11.820299475900001
Si     14.473695834200001     12.658048822400000     12.946824364599999
O      14.419646125900000     13.521349961500000     14.336354511500000
O      13.991718583700001     11.118297588500001     13.325415718700000
O      15.101773706600000     15.855534831200000     11.883481980199999
Si     15.870343895500000     15.589997459599999     10.444451918800000
Si     16.338581526799999     11.421755624799999     11.136549844799999
O      16.869975598900002     12.146616440100001      9.789167270700000
Si     18.999850505600001     15.076714404900001     10.791971642300000
O      19.797671323500001     11.216534749599999     12.262837364899999
O      17.400301119500000     15.340580477900000     10.866365468200000
O      18.220110733700000     12.709441717500001     13.887244980700000
Si     19.550406184800000     12.710054487100001     12.916479903200001
O      19.363137825500001     13.803449774000001     11.714334407600001
O      20.902843995700000     13.081381620200000     13.747026177500000
O      19.204151480800000     14.855349757200001      9.171051037600000
O       1.760728290200000     20.262662358299998      9.273476059300000
O       3.990414367100000     19.051854068000001      9.782852842200001
Si      0.598863032300000     20.269086654300001     10.522019780600001
Si      2.366424392100000     20.829129981600001     13.221893536500000
O       2.825432758600000     16.707158275699999     12.991339038000000
O       2.599663304700000     19.252297242400001     13.610885903300000
Si      3.638416683800000     18.052205809400000     13.323298132500000
O       4.660463198600000     18.644200923400000     12.131875235300001
O       1.083940958100000     20.615446909700001     12.004417457600001
O       4.661379869600000     17.895384574900000     14.603198250500000
O      21.291866855399999     18.817236634499999     10.524279250099999
Si      4.592854573700000     19.842458977300002     11.060747635400000
O       7.145386113000000     17.954447760000001     13.640195195500000
Si     10.381331910200000     16.160590504900000     11.918586178400000
Si      6.089892378500000     18.727934151600000     14.587899185900000
O       5.960930768200000     20.210392227600000     13.949276055600000
Si      7.754379116300000     18.211175585300001      9.456112925599999
O       7.201611715200000     17.837769204800001     10.927455494000000
O       8.911223600100000     16.581389208000001     12.424280720600001
Si      7.366723510000000     17.023927955400001     12.333922232100001
O       5.744714968800000     20.985014159900000     10.785142052299999
O       9.313865148700000     18.721038771500002      9.524026471999999
Si     15.078445608399999     21.220893891700001      9.023224107700001
O      15.455412851600000     16.942379426199999     14.244536803400001
Si     12.681594451200001     18.272401564999999     11.350586639499999
O      13.728083352700001     17.998371955900001     12.567949235800000
O      13.375150331200000     17.985178350599998      9.904147605000000
Si     15.180008666799999     17.281556229900001     12.650018505900000
Si     12.203617899099999     21.036512877800000     10.338857458400000
O      12.308434911799999     19.848744637399999     11.444123430399999
O      15.764856220200000     16.935461983400000      9.506044154900000
O      11.345298807700001     17.400829106800000     11.562479308900000
O      11.228116143099999     20.567417070600001      9.144431711499999
O      15.269785438700000     19.592314360000000      8.850558032500000
O      18.158996521399999     19.164110002000001     17.842197729799999
Si     20.098684912900001     17.770440263499999     10.221695117299999
Si     18.143433142500001     19.421017360499999     14.380501987800001
O      18.595968434100001     18.424976300600001     10.347862126200001
O      18.615564353500002     18.755852516600001     12.963829182800000
O      16.296619027199998     18.195479775799999     11.906752699600000
O      18.255749953100000     21.023226036600001     14.367695633400000
Si     17.715145275299999     18.928465110900000     11.616429032699999
O      17.499808727000001     20.497504709699999     11.439507782200000
O      16.505736077000002     19.280115167100000     14.668773166499999
O      19.961832231500001     16.385727702400001     11.154427279800000
O      21.034314904500000     21.424988798299999     10.090192713900000
O       2.226483244500000     10.970623603900000     17.900010903799998
O       1.064356344000000     12.679900691500000     15.838311366599999
Si      1.343384023200000     11.201125543900000     16.451947988200001
O       4.984695627200000     11.081651625899999     17.481770747199999
O       8.308532285800000     13.387118702400000     16.993957092900001
Si      9.060515297500000     14.797900469300000     16.670354707600001
Si      8.819177703799999     11.845184540600000     17.276010433200000
O       7.718636684800000     11.348759009200000     18.423685184000000
O      10.523586836800000     11.995355031100001     17.206358407500002
O      10.547747655400000     14.697345125000000     17.369914971600000
O      14.568860650600000     14.124778619400001     17.000744759300002
Si     13.894524776600001     15.406456009899999     17.713979881600000
Si     14.598027347100000     12.924762071500000     15.864505130500000
O      13.164394530299999     12.040688446300001     16.121415294500000
Si     11.511008855000000     12.005263552300001     15.843976656200001
Si     11.561781420999999     15.872147234500000     17.823412892800000
O      12.690556964400001     15.187612877399999     18.903828493599999
O      12.787646942400000     16.184770569000001     16.682859921100000
Si     17.812633106000000     12.514791518299999     15.488317856900000
O      16.175084669200000     12.342067412100000     15.827164505400001
O      18.359075986099999     13.811746464100001     16.273597546000001
O      18.756763804599998     11.233420479999999     15.934596234800001
O      20.066068430600001     14.317013787100000     18.308276313499999
Si     19.583443787899999     14.787450830899999     16.807913505700000
O      20.870005903399999     14.719278104800001     15.778061235999999
O       0.324997155900000     20.265942100699998     16.426327392499999
O       8.384554897099999     16.168447646299999     17.270108401700000
O       8.158836571200000     18.692699637899999     18.350443191299998
Si      9.184465833399999     17.587637515800001     17.565474787500001
O       7.906523326100000     21.070936220899998     16.737745342499998
Si      7.927516692500000     19.468780525500001     16.825652256900000
O       9.278124057399999     18.614941692100000     16.202460226300001
O       6.587166302400000     18.850085657899999     16.127571614800001
O      10.657736187299999     17.197050251000000     18.189656893999999
Si     15.828899103299999     18.021373598899999     15.383780329300000
O      14.614613620100000     18.378028522800001     16.475362933300001
Si     15.523530085599999     17.883490727100000     17.815784155399999
O      14.992772309899999     16.460441274600001     18.364348541700000
O      15.876829757699999     19.071929503700002     18.843883590699999
O      18.918936203700000     21.433510081400001     16.802255150499999
O      18.979253548300001     16.255084529200001     16.951180240300001
O      17.970531738599998     21.291053997300001     19.222793829299999
Si     17.051112587199999     20.245836710999999     18.268158675500000
O      18.956777359099998     18.532264495600000     15.420204709000000
O      20.400093512000002     18.180266224499999     17.463498761800000
Si     21.361635361299999     19.420665478000000     17.764398749600002
O      16.149487168099999     21.212572146199999     17.302192390199998
O      20.528852620399999     20.489536413400000     18.738681903100002
O      16.890095327400001     17.469237283500000     16.671353497100000
Si     18.770993293400000     17.896470387299999     16.929695184200000
O       4.891494370900000      6.945101657000000     18.834571708999999
H       5.459010056800000      6.190720692200000     19.030652172500002
H      17.799067418500002      3.793522123700000      9.197970182100001
O      15.968880187300000     17.155424278000002      2.742755371800000
H      15.227596497600000     17.358495177799998      2.161424594500000
H       3.956190412500000     14.287581672300000      1.671221418500000
O       1.258749791500000     18.953894409600000     18.481466735800002
H       1.160382618500000     18.303753123000000     19.186732187200001
H      17.582120147300000      0.888437965300000      4.481358883200000
O       5.717273820700000     10.631976860400000     19.960264576000000
H       6.397753546800000     10.695455059600000     20.639928599200001
H       6.194565250800000      7.569820695600000      2.800746767000000
O       8.600197364400000      1.396839704700000      8.378262215199999
H       7.714242251600000      1.054178574200000      8.176355114400000
H       8.270500091300001      4.164896168900000     19.718472603999999
O      14.500386311100000      4.851202715700000      4.051235426300000
H      13.699515764899999      4.680554996100000      3.541507822600000
H      16.947801697599999      8.532399742200001     -0.154962160400000
O       3.368874026200000     20.973946627299998     11.589035459300000
H       3.702171307700000      0.388343940700000     11.520854640700000
H      20.668256176400000     13.562796649099999     18.327490401799999
