# Supplementary material for: Ground-up generation of periodic slab models of dehydroxylated amorphous silica of varying roughness
Source: Phys Chem Chem Phys. 2025 Jun 26;27(28):15196–203. doi: 10.1039/d5cp01570g (PMC12232287; doi:10.1039/d5cp01570g)
Supplement: CP-027-D5CP01570G-s002 [file CP-027-D5CP01570G-s002.zip › ESI_Structures/Saturated/structure-number_52-alpha_0.02.xyz]

450

O       9.322173115500000      2.060880695600000      2.404678522600000
O       8.698717532100000      4.690522420300000      1.754146777600000
O       7.373100816200000      3.297247852100000      3.677472771800000
Si      8.154816035200000      3.222681262600000      2.222509090000000
O      11.275070852600001      3.438166630600000      3.316926556400000
Si      7.703617983000000      4.143574256700000      5.037441124000000
O       9.335166430799999      4.359606462100000      5.002898417600000
Si     10.668321719700000      4.692273359500000      4.158575628300000
Si     10.920387846200001      1.955112314100000      2.735856429600000
O      11.788082242200000      1.550806276300000      1.412266657400000
O      11.411701761400000      0.830366750800000      3.854106842700000
O      11.869070022900001      5.045690259100000      5.256839450000000
Si     11.917752714700001      0.829244564900000      5.391393296100000
Si     15.685114532200000      4.459137084100000      5.275292072700000
O      18.753699697300000      4.969209512300000      5.223634432200000
O      16.382724474500002      5.461284145300000      4.133021569000000
O       4.385607525300000      9.103661867300000      1.773953382000000
Si      2.811248208300000      9.400039173100000      2.151552671000000
O       5.887749864900000      9.871252355699999      3.708754643600000
Si      0.877220146000000      7.487447173800000      3.721803883900000
O       1.982326532300000      8.110784438800000      2.701480193900000
O       0.728127724800000      5.927111613900000      3.242519329500000
O       2.687579442500000     10.533091401100000      3.353367012600000
O       1.377726518700000      7.594596380600000      5.257405524900000
O       6.904221508600000      5.567234299600000      4.954027323300000
Si      5.542320467000000      9.453268686500000      5.218312199100000
O       9.219788931000000      7.493643359900000      1.520438258200000
O       7.290567107600000      9.303146157600001      1.639184131800000
Si      8.462712494400000      8.563419283100000      2.519709367000000
Si      7.402075432300000      7.104311593600000      5.043711151400000
Si      5.807302168900000      9.892021951300000      2.094137121800000
O       9.492053213100000      9.526750298800000      3.377824075800000
Si      9.958510282100001     10.508339663899999      4.606221752900000
O      10.514597937700000      5.958796547600000      3.160832560300000
O       7.683789774900000      7.617501443200000      3.558986002900000
Si      9.741570774500000      5.946478485600000      1.688570539700000
O       6.213646717500000      8.026873711700000      5.665526455200000
O      18.698552207100001      9.529715053100000      4.589177734400000
O      20.914111586800001      8.268612684500001      3.503262306800000
O      18.488852762699999      9.307462814399999      2.187311775400000
Si     19.322665382400000      8.432914990500000      3.453228725500000
O      18.560330039800000      6.985264606800000      3.522092446500000
Si     17.794717014100002      6.176514393200000      4.691312197500000
Si     17.838490543999999     10.345621409700000      3.350469319200000
O      16.229008811500002     10.487815604900000      3.734057718600000
Si      2.695397579900000      3.973594173900000     10.169960106700000
O       2.928339351700000      5.181251766400000      9.076769878000000
O       1.206311798900000      3.303300083500000      9.992350358900000
O       3.911034856100000      2.929170518600000      9.884892353400000
Si      4.422872389100000      1.771037082800000     10.980908574800001
O       4.827035637600000      4.326293454100000      7.333338155300000
O       5.162620194000000      0.522672357700000     10.082638824100000
O       2.902367284600000      0.845625381000000     10.902940122000000
O       2.936544791200000      4.565706012100000     11.680031879800000
O       4.248894826600000     21.498870532400002      7.546498412900000
Si      5.508376396300000      0.503078231400000      8.525821492300000
O       6.007887906000000      1.968531573500000      8.035086938199999
O       7.240627200500000      3.488437765300000      6.429199387900000
Si      6.213622474200000      3.529264582600000      7.726248243000000
Si      7.686546950900000      2.354774779300000     11.412218459600000
O       6.860094513900000      4.428072857800000      8.982961491299999
Si      9.881016337400000      1.786277001600000      9.405982398900001
O       8.435056976000000      2.212948594200000      9.893364108800000
O      10.366901764300000      2.804485396800000      8.172039352200001
O      10.094141101200000      0.283855893300000      8.848524986999999
O       6.147626471900000      2.398852989400000     11.265432182200000
O      10.962155030700000      2.016067787500000     10.645013285399999
O      14.194869489000000      3.752366672200000      5.155818730400000
Si     10.979719128099999      4.286110541000000      8.343468311200001
Si     12.739087070400000      3.823705105500000      5.857559285700000
O      12.661387529700001      4.242984910000000      7.623545084100000
Si     13.885819312500001      3.287692190800000      8.580052162499999
O      13.363585430700001      3.042155551500000     10.058530367900000
Si     11.932522347100001      3.293343994200000     10.829514640699999
O      13.851582283500001      1.945137508000000      7.757009092600000
Si     13.837438736299999      0.320615985900000      7.452891986000000
O      15.186349541000000      4.222403518400000      8.657520301100000
O      11.982943447000000      2.419762365300000      5.828026918400000
O      11.273004033299999      4.572762132700000      9.938538390400000
O      15.916089444100001      1.314191599500000     10.195626693500000
O      13.431824028099999      0.249319411000000      5.825042581800000
O      15.401412727700000      5.544363424300000      6.440782644600000
Si     15.994587780700000      1.766746998300000     11.787209854800000
O      15.358237059400000     21.488715580000001      7.929959088000000
O      19.565726683899999      2.573865298500000      5.362410724300000
O      16.776236252800000      3.274701132800000      5.577548818100000
O      20.403222569400000      1.641925607400000      7.606631252700000
Si     20.926632548299999      2.620639328800000      6.379805532000000
Si     16.586211729599999      0.400415435500000      9.008482532800000
Si     18.380738700900000      3.554166297400000      5.956289724000000
O      19.883109023799999      2.758012230300000      9.874041144500000
Si     19.160091530700001      2.281186861400000      8.516217520900000
O      18.498007289600000      3.527087443800000      7.594665829400000
O      17.908664817700000      1.239001239500000      8.584668116300000
Si     21.163285105400000      3.732093981000000     10.413565716200001
O      20.935671650000000      5.090638300800000      9.460174483099999
O      21.182863734400001      4.147462586400000      6.910004074400000
Si      4.050783741800000      5.622017580400000      8.008606592500000
O       0.638272022000000      6.499783664800000      7.533686846300000
O       3.247740471500000      6.498995602400000      6.881612172600000
O       2.080483619000000      8.735145614000000      7.605740412900000
Si      1.827360837000000      7.317438054000000      6.807944769800000
Si      1.467329952400000     10.249658820700001      7.431935417400000
O       3.926072979500000      9.395420726299999      5.438473719700000
O       5.255064435400000      6.500845545100000      8.759973764000000
O       1.394060797800000     10.373896255100000      5.754906735500000
O       0.108322548700000     10.235856722999999      8.315471819000001
Si      9.979680117899999     10.731794817300001      7.515054704900000
O      10.114531922999999      5.288435443400000      7.487189510000000
O       6.206736968700000     10.657689413000000      6.081645262400000
O       7.862791383700000      6.639355239600000      8.100267205300000
Si      6.776123366400000      6.078657049000000      9.175008907500001
O       7.247429105000000      6.851324482100000     10.547196384599999
O      10.290718524500001      7.741315183300000      7.956811183700000
O      10.510549731599999     10.061385948600000      8.908439250900001
Si      8.459784830700000      7.467606164400000     11.472805385299999
O       8.860254387199999      7.131253518100000      5.820496663900000
O       9.773973310000001      7.927891270800000     10.562072236600001
Si      9.250374917800000      6.693354656700000      7.333625347300000
O      10.365790884200001      9.902573659400000      6.114839452900000
O       8.339869101500000     10.740190968400000      7.512705203500000
Si     10.695325997199999      8.475670255200001      9.341457543000001
Si     15.451288750800000      5.739206773100000      8.034745448600001
O      12.295446009200001      8.205511986599999      9.567771166200000
O      14.184183107500001      9.362575366400000      8.005861637800001
Si     13.824573953600000      8.158161173900000      9.035977028100000
O      14.828651649099999      8.211774673700001     10.298793292899999
O      14.197499219499999      6.708774633000000      8.375631736700001
Si     16.008784690100001      8.777851369000000     11.210526258300000
Si     15.089166846399999     10.706090269300001      7.763307827400000
Si     20.667667505200001     10.786487431299999      9.533616312500000
O      20.642182028499999      9.908250172200001     10.920853174199999
O      18.312054258400000      8.458738040100000      8.170000526300001
O      19.104487783300002     10.787183198099999      9.036482061999999
O      17.281993115100001      9.379134029199999     10.442558864700000
O      17.591023893999999      7.138523091300000      6.004277404700000
O      16.631660504500001     10.518843446800000      8.198987736299999
Si     20.952663178800002      5.442814450300000      7.885661742300000
O      16.933913386499999      6.239464142700000      8.437863484399999
Si     18.135118856300000      6.982030480900000      7.551793410800000
Si     17.848206347800001      9.782479343400000      8.951218405500001
O      19.515419328200000      6.188277036900000      7.593566067300000
O       4.210373279500000      4.444964599400000     14.071229665800001
O       4.065166347100000      2.280169249000000     12.548381932900000
Si      3.284203779300000      3.623507314600000     13.002619067600000
O       1.901261185900000      3.296642540600000     13.726755763600000
Si      0.275349702200000      3.188714222300000     13.503076433500000
O       0.298659140300000      1.720890782900000     12.582548366999999
Si      5.581045080500000      4.379429334600000     14.905450481700001
O      21.475872718500000      4.810109190900000     14.209892340600000
O       7.375977684800000      0.891114808800000     14.456544003499999
Si      6.990253510500000      1.767318088800000     15.745595735100000
O       9.256080266800000      4.746514600400000     14.604172657299999
Si      9.521933498099999      3.221104361700000     15.142799205599999
O       5.793654911700000      2.807596430100000     15.424415034700001
O       8.291360169300001      2.710184277400000     16.089693351699999
O       9.938681353100000      2.536724292500000     13.631670301100000
O       6.699029009300000      0.593663334500000     16.878904933200001
O       6.765212300800000      4.975977888100000     13.949255477900000
Si      8.224600389700001      4.910193958700000     13.263303111300001
O       8.367379019099999      1.022215226700000     12.122696237200000
O      10.834684901799999      2.362742223500000     15.872152848400001
Si      8.459343644000000      0.186041407700000     13.495482960300000
O      10.018986611100001      0.069645566400000     14.161096534000000
O       8.244322415299999      3.734449847400000     12.154432637799999
O      14.310983112900001      3.557718685700000     14.065081092500000
O      12.488479178400000      1.389081360600000     14.001477001200000
Si     13.419267768699999      2.475007156200000     13.214670007900001
Si     15.872052047000000      4.019919077700000     13.777856135700000
O      14.443956247999999      1.559438950900000     12.328898297400000
O      12.371820901300000      3.463991866700000     12.365373997300001
Si     10.917761708100000      1.426791484100000     14.430721217600000
O      16.299716817899998      3.342933638500000     12.312969590000000
Si     21.454762442600000      0.194560709400000     12.433395050400000
O      18.777425605299999      2.147818262300000     13.834603824700000
O      16.730651920300001      3.368419795700000     14.995753370099999
Si     18.369694003500001      3.147479724800000     15.061579400899999
O      18.954554357300001      4.662942805900000     14.940435340400001
O      19.001291940300000      2.448990079600000     16.415020943199998
Si     20.695778651700000      2.613962800200000     16.463607120700001
Si     18.487597002200001      0.642434850700000     13.299390673400000
O      20.873479622100000      4.279289886500000     16.744506622300001
Si     20.476755340299999      5.187967969300000     15.375580996100000
O      21.294003379500001      2.345368568300000     14.991746957900000
O      21.214258392100000      1.564213269600000     17.654182594100000
O      17.124946352399999      0.785571411100000     12.365328941900000
O      19.762149600699999      0.093145718900000     12.465555014200000
O      21.061167872100000      3.925118891600000     11.983162197000000
O       3.117865244000000     10.553107452700001     13.866933246300000
O       0.741329928500000     10.271070737600001     12.837594093300000
Si      8.577465647700000     10.347822130100001     12.611270448400001
O       8.751558291500000      6.298197419300000     12.555393288199999
O      10.213748892000000     10.340563833599999     12.352301439000000
O       8.074546199500000      8.812912585399999     12.365582610700001
Si     15.798079905200000      9.983861206200000     15.031786960600000
O      14.932663860500000     10.102256629299999     16.397897085099999
O      15.828501842700000      8.495656385700000     14.502286493300000
O      16.010682456300000      5.677071167600000     13.853936309100000
O      15.260911615200000      9.907082810000000     12.115909877000000
O      19.053497379600000      9.163627363300000     15.970485078899999
Si     19.497655920500002      8.020087893600000     14.799307704400000
Si     18.620528850600000     10.673327544299999     16.310078992299999
Si     20.649664704399999     10.016438509900000     12.574588671000001
Si     16.628451577300002      7.163566987000000     13.723807387400001
O      20.353185766700001      6.854588223300000     15.523307481400000
O      20.187999953500000      8.708228087600000     13.500941030200000
O      16.536733866399999      7.581193074800000     12.168883123800001
O      17.244196110400001     10.891224476800000     15.138807729100000
O      18.103980172200000      7.300644460300000     14.303636304499999
Si      2.836273259300000     10.556665753300001      4.963694486000000
O       8.632529294899999     11.467148399399999      4.955172097100000
O       5.774638099300000     11.374827662200000      1.402048422500000
O      14.015553278700001     12.094085282900000      4.146018513600000
Si     15.512211591900000     11.618275562299999      4.723264325100000
Si     12.522078620900000     12.211609479000000      4.834064839800000
O      11.409350886700000     11.189851828700000      4.158818023800000
O      11.543900877400000     13.637041343400000      5.029495836900000
O      16.670002952499999     12.802035112500000      4.858145301200000
O      18.932995892899999     14.410687162500000      4.431764723600000
Si     18.268347481100001     12.861510811900001      4.413908496700000
O      18.365966974100001     11.890749466300001      3.077673645500000
Si      3.255963519500000     12.662754009000000      6.940160172700000
O       0.899406616200000     15.358055074599999      8.162135288800000
O       5.076462358700000     15.322843453500001     10.855467705000001
O       4.658145475200000     12.950304673900000      7.699057438400000
Si      1.270125572900000     15.132594453799999      6.576002262000000
O       3.474992060700000     11.993616616800001      5.450558457900000
O       2.484878562900000     14.056968663599999      6.612683566500000
O       2.402122296600000     11.555760906200000      7.839221967400000
O       0.506481788800000     14.249752605199999     11.321938602299999
Si      3.646095521400000     15.952462206500000     11.361422965999999
O       0.008481670100000     14.473056160400001      5.726509255200000
Si      7.585533987800000     11.480868759400000      6.237305212500000
O       6.436645834600000     14.696523590900000      8.709313277700000
Si      6.214923397300000     13.209738004200000      8.062663128300001
Si      6.592454485600000     15.114426972100000     10.308030363900000
O       7.141076761700000     13.002086820700001      6.704970451200000
Si      7.797027363900000     12.427095076800001     10.457564103299999
O       6.794718823600000     12.138010806200001      9.194802004700000
O       9.378945366400000     12.539572277300000     10.016891852700001
O       7.248681203100000     13.821712146799999     11.111045970199999
O      10.392829015000000     12.312890399000000      7.404049883000000
O       7.728788827300000     11.235733677900001     11.553425030800000
O      10.759097118300000     14.750933279900000     10.041380189300000
Si     10.811217714200000     13.162054350800000     10.452052479000001
O      14.474833591399999     11.885974491300001      8.697613450300000
O      14.345770863500000     12.256746411200000     11.365113990399999
O      12.110153404200000     12.434488068400000      9.721824002800000
O      12.793725608200001     12.237283626700000      6.521238752600000
O      13.986622173700001     14.255734247500000      9.759372770900001
Si     13.722501185500001     12.681420049000000      9.871319776200000
Si     11.454927073400000     13.336619573800000      6.708111462300000
O      11.309611933299999     14.753259803600001      7.450744582400000
Si     13.781478955600001     15.846275252000000      9.981195646400000
Si     11.076530826100001     15.741132963900000      8.743767148400000
O      15.168037985100000     11.026008549600000      6.185147797800000
O      13.329167669600000     16.194669864500000     11.484872933500000
O      19.528845039000000     12.291993868600001      5.444361416000000
O      19.540700731000001     13.090912587500000     11.489319525699999
Si     19.197545270999999     15.300942714300000      8.299537367299999
O      21.180116369600000     12.326191669600000      9.696707387000000
O      17.581050617399999     15.509071600500000      8.510981202400000
Si     20.719385086799999     13.659125494700000     10.526346278900000
O      20.031927996200000     14.792143545600000      9.593275044000000
O      19.314488011300000     14.183514064600001      7.150723037400000
Si     19.996798645100000     13.901802405900000      5.724471265500000
O      17.321265880999999     15.411832738899999     11.026153136300000
O       2.442603627200000     16.041838093700001     10.260444623500000
Si      2.347203689900000     20.897169105300001     10.651786804600000
O       1.679985932600000     16.621168892099998      5.942321259700000
O       2.475133039100000     20.304348271799999      9.080339771100000
O       2.625375242300000     19.407247559100000      6.512110129600000
O       2.353834848000000     17.578923439499999      8.253029109400000
Si      1.426305940100000     16.575639306100001      9.160393029000000
Si      1.718279692800000     18.066549862500001      6.808950011400000
Si      3.493899620600000     20.049320218500000      7.835785120800000
O       4.764217367300000     18.976052985300001      7.988419771700000
O       0.768378912400000     20.933483420999998     11.198598703800000
O       3.357010567000000     19.835020063999998     11.443821622200000
Si      4.658693877500000     18.924354354300000     11.588038043199999
O       0.143001348800000     18.520845710300001      7.046760587100000
O       4.063124650700000     17.414806728599999     11.857078141400001
O       7.745060347700000     16.263674341200002     10.414623817100001
O       8.883421108100000     18.708406122400000     10.091709709600000
Si      8.452377467000000     17.543039552200000     11.175159290400000
Si      6.207414715600000     19.217342174100001      8.761945626299999
Si      9.129375289300000     18.328240648200001      8.518714518600000
O      10.188213851800000     19.413157442799999      7.866922265200000
O       6.644376122300000     20.775179613199999      8.445760592699999
O       9.936652877500000     16.862113662599999      8.432256365000001
O       7.513509253300000     18.356576874999998      8.078993143200000
O       5.758214351100000     18.954022862999999     10.343039837499999
Si     10.941533340099999     20.862086755699998      7.818263547500000
O      12.563432423300000     16.409092329600000      9.022075106400001
O      15.240502784500000     16.461275236399999      9.607641287900000
O      12.590729101699999     20.989666702499999      8.172492098999999
O      10.842780786400001     21.484030495900001      6.291038297200000
O      19.476341405900001     19.118995532600000      8.484488550300000
O       0.063950350200000     17.474941928600000      9.518566589300001
O      17.407105319399999     17.847885242499999      9.697380684300001
Si     16.855820506800001     16.330776890599999      9.728729472200000
O      19.823668850699999     16.671478383299998      7.712633495400000
O      19.020163268000001     17.073672742900001     11.998635029200001
Si     18.234904030100001     19.231592303500001      9.553574992600000
Si     20.628761295499999     17.991188863700000      8.222605690400000
O      19.016068637200000     19.545473123000001     10.943335913400000
O      17.175358640399999     20.419045983699998      9.316335007999999
Si      1.667050331000000     11.268885634700000     13.717424943899999
O       2.875109699900000     15.033498673500000     12.490337519500001
O       1.770221741300000     12.769580496200000     13.126417436100001
Si      1.420398072200000     14.297098533100000     12.689337319000000
Si      0.888442731400000     14.721403429700000     17.543586108700001
O       0.845069117800000     11.349173822099999     15.162937374000000
O       0.545654790000000     15.106479328800001     13.808239179999999
O       0.545056305600000     13.468371202600000     16.515680942300001
O       3.689869348800000     15.974708099300001     17.408152257899999
O       1.292033508700000     16.134759924499999     16.797256860299999
O       2.129432057100000     14.257916261200000     18.559302536600001
O       4.924805645700000     13.862090567499999     18.423501698100001
Si      3.636962901700000     14.900639146000000     18.629863481499999
O       9.725180274500000     14.888146389599999     17.830131227100001
Si      9.382162209400001     12.222217327199999     14.842302579000000
O       9.478508074700001     13.692171383700000     14.108279204500001
O       9.024184104600000     12.580644658300001     16.403734518200000
Si      8.571334344300000     13.805271396200000     17.402399736900001
O       7.170675415100000     14.644720919199999     16.883002742100000
O       8.395782366100001     11.125766344300001     14.098680621500000
Si      6.484501774000000     14.385685300500000     18.427343289400000
Si     10.520303998199999     14.927273896499999     14.275698077800000
Si     10.543563232600000     16.100777518400001     17.031567242500000
O       9.609106959100000     16.235774415500000     13.992097486400001
O      11.118471984699999     15.231161336800000     15.771540574399999
O      11.868087967699999     14.903826582100001     13.319643973400000
O      15.613674724199999     14.007161858700000     14.267428544700000
O      14.396465282199999     15.368121357700000     18.039311847200000
Si     15.671086742600000     15.620419943600000     14.347121796500000
Si     11.300522579500001     11.431447515100000     12.937585793600000
Si     14.354869475199999     11.148229614300000     12.522743460799999
O      15.197166165100001     11.441833798399999     14.086097792500000
O      10.929598625400001     11.648265082700000     14.539092708200000
O      12.824285996100000     10.823361943600000     12.916773596500001
O      11.112669859400000     12.788423693600000     12.040310304600000
O      17.834920661999998     11.225164423500001     17.668707897699999
O      20.979023317999999     14.930200322099999     18.340115266200002
Si     16.541038094600001     12.643450791199999     14.640705827800000
O      16.724679149200000     13.074927722000000     16.204241186200001
Si     17.331966747900001     12.860810754899999     17.695190841500001
O      17.717268674000000     12.749681984400000     13.545636441199999
O      19.161382711800002     14.767551291000000     13.201921034700000
Si     19.553623429600002     15.053056111200000     17.470359740199999
Si     20.476538299600001     15.138870288400000     14.405116761400000
O      19.887690187800001     14.809829268200000     15.909432936300000
Si     19.287179300700000     12.839687785000001     13.080486919200000
O      18.622725059000000     13.772867120900001     17.950043462499998
O      20.556342925599999     13.215716520899999     14.247746447100001
Si     21.228915217400001     12.418258262000000     15.617053297500000
O      19.903320287700002     11.638338596300001     16.174753602100001
Si     18.084823362000002     15.839608340600000     12.406498264900000
O      19.664946403900000     11.174939803499999     13.096271420800001
O       2.702363623400000     20.262548475399999     14.853847447500000
Si      3.755130591800000     19.659595680399999     15.968460641600000
Si      2.577786401300000     17.167384582800000     17.124680082699999
O       3.344437662300000     18.058939827400000     15.991937105300000
Si      1.056709304100000     20.270185473800002     15.066251830100001
O       2.054905826200000     18.255214089100001     18.263008526400000
O       3.257183868800000     20.415114579299999     17.327167321299999
O       0.388295849300000     18.752295733800000     15.253539364600000
O       0.452398993200000     20.948080359199999     13.787813499300000
O       0.528850195400000     21.000686069600000     16.411906529900001
O       4.979009591400000     17.809883107899999     18.359921486800001
O       5.377717857500000     19.935718577399999     15.936417654500000
O       5.424345100000000     19.293180382599999     13.036338959200000
O       9.447631656900001     17.294448294100000     16.697148242400001
Si      6.567000726200000     20.465065968699999     16.973750364800001
Si     10.346618340699999     17.642730546100001     13.519688958300000
O       9.842790122800000     18.765930509299999     14.612984892100000
O       7.944638688800000     20.168503181199998     13.301656185200001
O       7.315196547100000     18.079559300600000     14.849469633900000
O       7.341946229300000     17.852956696400000     12.267455080000000
Si      8.654081926000000     18.437310638100001     15.779770745500000
Si      6.958530927600000     18.905051928199999     13.443999440500001
O       8.011549610099999     19.675869863900001     16.676878706800000
O       9.899286151300000     17.591469480000001     11.956555382399999
Si     12.862905016299999     16.194318428100001     13.031459391000000
O      14.211306380000000     16.162160532000001     13.905909134700000
O      11.933838256200000     16.625692706199999     17.764531581699998
Si     13.545054477900001     16.808498626599999     17.975081518600000
O      14.240460189200000     17.822199898600001     16.882065908700000
O      11.990309988600000     17.527822799999999     13.465507808700000
Si     15.837995896600001     17.857686320700001     16.371050768300002
O      16.027401685200001     16.342734296200000     15.774195215600001
Si     21.494433052900000     21.449051722800000     17.856386045699999
O      16.884219012500001     16.175671930600000     13.412944999900001
O      17.983943979599999     21.163457632099998     14.542384689700000
O      17.664116581799998     18.975837205800001     13.164672621599999
O      20.318686987500001     16.760587316500001     14.508733406299999
O      16.288993215300000     19.087648565399999     15.370985210400001
O      20.367493562500002     18.986871502300001     13.138648018900000
O      19.066679579199999     18.910900352900001     15.439815192899999
Si     20.428041223499999     18.334925149899998     14.671872604300001
O      16.837100560700001     18.103082991200001     17.603313328999999
O      18.904152562099998     16.478680838799999     17.648537745900001
Si     17.724931584899998     19.555932715899999     14.708380100499999
Si     19.018767836700000     18.683438693999999     12.294999957500000
Si     17.754124258699999     17.284066632799998     18.680657285300001
O      20.126737055900001     20.708370793400000     18.438518843099999
O       4.009175136500000     15.814795813300000     19.989100472699999
O       7.735404776400000     13.295029204600000     18.814974208999999
O       6.560908101200000     15.749286840700000     19.360750884100000
Si     15.675499346700001     14.926808448899999     18.999324835800000
O      15.183018772600001     15.461140200599999     20.562713136799999
O      16.126946486100000     13.349362473099999     18.744279747899999
O      17.005568219800001     15.792094636300000     18.880196535300001
Si      2.440987768400000     19.840579040600002     18.612373059900001
O       3.651512887600000     19.815280329499998     19.774256621399999
O       1.203232012000000     20.869414057000000     18.895791490600001
Si      5.113231113300000     19.174764219499998     19.345739378299999
Si      5.335683238100000     16.790427974499998     19.684223370400002
O       6.114536342400000     20.178830683499999     18.550092617600001
O       5.659977870300000     18.142959313799999     20.649108777999999
Si     14.999738622300001     17.089206162499998     20.565343024000001
O      13.863547436499999     17.489522531900001     19.474558955999999
O      15.283226236599999     20.153567814100001     21.039678903900001
Si     15.216350703200000     19.199002255500002     22.491132600299999
O      14.381257150800000     19.691012410199999     23.773064460299999
O      14.642985971300000     17.709334624000000     22.029980753000000
O      16.602809504200000     17.909289762499998     20.111394881100001
Si     19.476736108600001     19.764644063700000     19.593753729700001
O      18.995281360100002     18.269961239400001     19.237955931500000
O      17.963254386599999     20.372211185000001     20.164787762400000
Si     16.827608430800002     19.496737044600000     20.848687674299999
O      16.922164802099999     19.115898687600001     22.527684472200001
O      20.562710216999999     19.775054521800001     20.818155373200000
H      20.372311732899998     19.171717068200000     21.546436004400000
H       3.845183344200000     11.096156796300001     14.188999024099999
O       2.161996139100000      9.980230584599999      0.760835954600000
H       1.205046529300000     10.102015794600000      0.775761257200000
H       4.903447325800000     11.783620536700001      1.342680939600000
O       7.118223353500000      2.762543592400000      1.042556985500000
H       6.741411442900000      1.881253736600000      1.146354153300000
H      14.605172056500001     20.541538015800000     24.168409016100000
O       5.552727479500000      5.383334346200000     16.206457252500002
H       4.891704916500000      5.159852066000000     16.872019405500001
H       0.206151707200000      5.353474352100000      3.815353842200000
O       0.777962812900000      2.105102552100000      5.646904619800000
H       0.827469681000000      1.164329424100000      5.439769548000000
H      14.638972926299999      9.286561764500000     16.821965412499999
O      10.734717055899999      5.614262755400000      0.424188439000000
H      11.267992902900000      6.362535056900000      0.129072976300000
H      11.568905148500001      2.030044796300000      0.605233300000000
