# Supplementary material for: Ground-up generation of periodic slab models of dehydroxylated amorphous silica of varying roughness
Source: Phys Chem Chem Phys. 2025 Jun 26;27(28):15196–203. doi: 10.1039/d5cp01570g (PMC12232287; doi:10.1039/d5cp01570g)
Supplement: CP-027-D5CP01570G-s002 [file CP-027-D5CP01570G-s002.zip › ESI_Structures/Saturated/structure-number_53-alpha_0.1.xyz]

450

O      11.172503333200000      3.446172747100000      4.346912954000000
O       7.495943583100000     10.377666920899999      2.524373707100000
O      10.042452276700001     10.578743856299999      3.229998562000000
O       8.700252923200001      8.575521611599999      4.331769053300000
Si      8.574193377500000     10.105994853400000      3.785384397100000
O      14.922650071800000      8.515306036400000      3.395555201200000
Si     14.216518176299999      9.960028457900000      3.830099225300000
O      12.665699998199999     10.167729948900000      3.404209482200000
Si     11.302674710700000     10.351561248399999      4.298422520300000
Si     16.459553593599999      8.162258026100000      3.820851651300000
O      16.669766182200000      6.513128489400000      3.734982993500000
O      17.574143375199998      8.977036322400000      2.974960177400000
Si      3.878922230400000      2.750751520900000      8.812884866499999
O       4.523106592400000      3.998557296000000      8.039374122500000
O       2.241628932000000      2.917383682000000      8.880586559899999
O       4.475888191800000      1.255123275800000      8.626310185500000
Si      1.704582458100000      4.276166867600000      9.698911161400000
Si      4.870982155600000      0.755656071900000     10.329021661100001
O       4.337978109200000      2.617464462700000     10.533809211600000
O       3.086513903900000      4.929325778600000     10.364880980500001
O       1.027287919600000      5.272645296600000      8.676716504800000
Si     10.194336533900000      4.652475276000000      5.075602935800000
O       8.545202609100000      4.411428233100000      5.153306601600000
O       8.544517772200001      4.813330203000000      7.870709578400000
O       9.853249335199999      3.097273967200000      9.161730622000000
Si     10.299984174400000      2.140597703300000     10.405680630599999
O       8.538478037499999      5.173755451900000     10.551301247800000
Si      7.832732927700000      5.415985916700000      6.285086734900000
O       6.217206660900000      5.259933837400000      6.487374601600000
O      10.598533723299999      3.737868446200000      6.581713011700000
O       8.869057371600000      1.786870429200000     11.052665713400000
Si     10.393386411400000      4.362974593700000      8.234557077800000
Si     11.718665869800001      2.533279619800000      5.697497586200000
O      11.298481810900000      0.985711286800000      5.836138581000000
O      12.023984777300001      3.925786574700000      8.466218459400000
Si     13.475928917799999      4.357028769200000      8.895743749099999
O      14.498048847400000      3.171821580300000      8.325371351099999
Si     14.630682747700000      2.317049560200000      6.951479239600000
O      14.617177505000001      0.701532047400000      7.215383119900000
O      11.048614726800000      0.725406596000000     10.119780337800000
O      13.289884488200000      2.694698748300000      6.004080941600000
O      13.420184101200000      4.495806871500000     10.547485366800000
O      16.084978379599999      2.576006828400000      6.266255092800000
O      16.004460031000001      0.936121710300000      9.417024176000000
Si     19.843019471500000      0.866939951600000      6.492768373200000
Si     17.635002770100002      2.980104313500000      6.019972738200000
O      19.757910826000000      1.114301411200000      8.096982939600000
O      18.658066156499999      1.693006222900000      5.715814020800000
O      17.531452995399999      4.159533418900000      4.857884646200000
O      18.312873473600000      3.691721570700000      7.306415510200000
Si     19.548453268799999      4.461340718000000      8.017091051700000
Si     19.861593147200001      1.857156479600000      9.530009395200000
O      20.151162759000002      3.444119170500000      9.166631633400000
O      20.687110211000000      4.987259183000000      6.946696294700000
O      18.419514819700002      1.708092067300000     10.252696180999999
O       0.014730100000000      1.055117255600000      6.025776341200000
Si     17.039993328200001      0.971831488300000     10.664708259099999
Si      5.195084514000000      5.471962810600000      7.765016670800000
O       2.898243362000000      8.926143952600000      6.399464596300000
O       1.514179504900000      6.732993812500000      6.666069688600000
O       4.076998653500000      6.636144526900000      7.546472645000000
O       2.255281491600000      8.175268451599999      8.829325986500001
Si      2.726550222100000      7.603370774600000      7.359443572600000
Si      1.655074387600000      9.608712637500000      9.384794708899999
Si      2.841829281800000     10.550166308300000      6.201076347500000
O       0.404908641100000     10.080644725000001      8.432825783900000
O       2.903455296700000     10.657602166000000      9.489373750100000
Si      0.796618181000000      5.297768473600000      7.041823954300000
O      10.527049026200000      6.204684902900000      4.952845668200000
O       6.237406617600000      5.734781554300000      9.044669544300000
Si      9.763614411700001      7.819651643000000      5.429338875500000
O       8.401710216200000      7.281664568400000      8.969557702500000
O      10.659781443300000      5.967229158100000      8.568688968500000
Si     10.014810761500000      7.485248830500000      8.534508767200000
Si      7.856652670400000      5.771034175300000      9.210040908400000
O      10.109174546300000      8.085875507200001      7.058494296400000
O       8.254917922400001      6.885644306700000      6.007843937500000
O      10.649979801300001      8.491137345200000      9.614981369000001
O      11.069853072600001      8.920197916899999      5.013798830100000
O      13.908170497700000      5.730496551900000      8.148092556900000
O      14.273756903000001     10.009217209799999      5.440081799700000
Si     11.584603281600000      9.474749414600000     10.495097626800000
O      13.212870517400001     10.258254214200001      7.805440263200000
Si     14.491397099400000      9.656133262999999      6.988537356200000
O      14.689073957600000      8.063199419300000      7.263584930200000
Si     15.160659499599999      6.535364832800000      7.500688496100000
O      15.785696538600000     10.482891236300000      7.494163787400000
O      13.071858472800001      8.807482535700000     10.478472738900001
O      14.833185983700000     10.962596528600001     10.212279453600001
Si     18.070544770000001      8.117434518900000      6.222259833600000
O      15.751989571999999      5.816835829700000      6.143218987600000
O      16.327229456700000      6.350153954200000      8.640271652499999
O      18.334080970100000      6.543065334000000      5.779295941200000
Si     17.819364823200001      6.915858274600000      8.874951563900000
O      16.702122524600000      8.577338529100000      5.424705561200000
O      18.009565562900001      7.480655544900000     10.369512553600000
O      17.988586072800000      8.175085860099999      7.849216885200000
O      18.944209284700001      5.771159001700000      8.722296846600001
Si     17.043579425800001      5.708335087600000      5.128816008500000
O      19.240193801299998      9.173987638000000      5.852859874700000
O      15.529942265700001      8.323096629900000     10.225126479400000
Si      3.843403022600000      3.946264802700000     11.450683341700000
O       2.765782125900000      3.592922115400000     12.617669728999999
O       0.523053994600000      2.182237477100000     12.851689480799999
Si      1.112470299400000      3.629815917700000     12.504195720800000
O       0.884881317700000      0.784279669600000     15.447699668700000
O       0.459048075100000      4.751053072700000     13.469879055900000
Si      5.199681055300000      4.528352509800000     15.923953718900000
O       0.710095692000000      3.981681899800000     10.950954880299999
O       5.186793021300000      4.644993855100000     11.933041436400000
O       3.615555266000000      0.297398727000000     11.320389371499999
O       5.366895525300000      2.902516147300000     15.992200059300000
O       4.658312711700000      5.051377998700000     14.446955764400000
Si      6.326791200200000      1.619783410000000     16.448168412000001
O       7.143032701800000      0.799018713600000     15.291636010400000
Si      7.606444802100000      1.389432107300000     11.952800815500000
O       7.140676410500000      5.043990671800000     13.725114423799999
O       8.504729970800000      3.487643737200000     15.274072513300000
O       7.276946353900000      2.582759375700000     13.023831491299999
O       9.817513926400000      0.723363434200000     14.951684050600001
Si      8.093906280600001      3.751328018900000     13.764198280400000
O       9.396683858899999      4.199163943000000     12.884760765299999
O       8.119043731900000      0.166862204600000     12.908079513000001
O       6.675606024800000      5.178592395300000     16.166104170000001
O       6.287647169000000      1.106679053500000     11.100522621500000
Si     11.047573476200000      1.585525483900000     15.764820688000000
Si      8.364372209100001      0.021328758500000     14.517116499100000
O      14.663802041600000      4.350478429300000     15.136897070200000
O      13.011670533500000      3.997621079300000     13.091225156200000
O      14.815652696900001      2.053782005900000     13.977513101600000
O      12.322439386399999      2.460296515000000     15.077496992300000
Si     13.650201115600000      3.188138587200000     14.368940258600000
O      11.348444884699999      2.932764796800000     11.364158382999999
Si     12.248034700600000      4.254088646600000     11.669800356800000
Si     16.212795148400001      4.904981223300000     14.823764270000000
O      16.401242991499998      1.843859552300000     11.885083071700000
Si     21.415739634900000      0.863948475000000     12.086707734999999
O       0.018098902000000      3.521075824000000     15.735459152700001
Si     21.303496987599999      4.929611232800000     14.947207766600000
Si     16.408869096400000      2.167618865100000     13.478524825999999
O      19.796004960099999      1.521894225100000     15.377626097500000
O      20.011095768000001      0.582774335900000     12.869764521600001
O      17.563788487200000      1.142650485400000     14.078016560800000
O      16.839000858300000      3.713063852000000     13.849274312800000
Si     19.096165305200000      0.583651826600000     14.232707219200000
Si     21.245754585899999      1.952233352100000     15.971550216900001
O      19.698298325800000      5.280823952200000     14.883931692599999
O      17.361025492100001      5.172675032500000     16.046324780100001
O      21.003236391800002      1.237479456000000     10.534007959100000
O       0.525517306900000      6.208752257300000     15.667357983200001
O       0.989883173200000      9.478650159900001     10.873325753100000
Si      5.671978062700000      5.467458121300000     13.241410467500000
Si     10.660871326200001      9.889649546799999     13.541363064800001
O       7.391580418700000      9.026754934300000     12.157653060900000
O       9.151256185099999     10.493425055399999     13.494745437900001
Si      7.472433139200000      7.649490567400000     13.022431684300001
O       7.575468994000000      8.031699543700000     14.593948955200000
O       7.116010724900000     10.005217143899999     16.353054438299999
Si      7.695834280900000     10.490502171099999     12.812109626100000
O       5.526946087900000      7.848395745900000     16.377746240200000
Si      9.496143600300000      5.480586449900000     11.872967310200000
O       5.957529449700000      7.011708382600000     12.779696378800001
Si      7.059392920700000      8.374952490100000     16.091848614000000
O       8.809666787099999      6.816729202800000     12.542886602399999
O       8.042940372000000      7.381876495100000     17.031542959199999
O      11.133176306799999      5.526990103200000     11.638427657699999
O      14.623659100699999      9.672900414800001     12.446664866700001
O      11.064982402000000      9.603857422400001     12.008460865500000
Si     15.958532645500000     10.378318849599999     13.086428328400000
Si     14.514073961399999      9.442798762400001     10.812593194800000
O      16.173288850599999      6.383712041100000     14.054727035399999
O      19.884351153099999      6.767214005600000     17.032639563499998
O      21.403658105300000      9.780843418400000     13.232747588000001
Si     21.337658646400001      7.456515065500000     16.514532273600000
Si     21.285462963000001     10.137830355000000     14.804936720700001
Si     21.144204534899998      9.940253426000000     11.661849489600000
O      18.114808236799998      7.561398596700000     15.400769158599999
O      18.342981426600002      7.427297924300000     12.859939629299999
Si     19.175417325300000      7.579697962500000     11.494365936600000
O      20.364118351999998      6.465518700800000     11.377679733400001
O      19.877759731600001      9.026632938300001     11.267792180300001
Si     18.745887591199999      6.144863552300000     15.933691104099999
O      16.681016014099999      9.167418664800000     13.906238600600000
O      20.974844410199999      8.760597985400000     15.600528912800000
Si     17.239546473000001      7.655307966800000     14.008238314400000
O       5.338889803300000      0.541683618200000     17.193530710600001
Si      1.099955288800000      0.303253646100000     17.077125616000000
O       2.675276289900000      0.314210207500000     17.447913304200000
O      10.236828783200000      2.587561262900000     16.836884640899999
Si      8.738331526900000      3.278160294600000     16.861410508399999
O       7.536152375800000      2.267560047500000     17.393554262700000
O       8.603775723000000      4.718193403500000     17.720424210099999
O       0.081977140500000      1.561009176400000     17.601891905900001
O       4.225038887200000      5.390882646700000     16.956418567699998
O       0.987882275100000      7.990485281100000     17.536895882000000
O       2.751453472200000     10.079718166799999     17.028377628499999
Si      2.361553418400000      8.792572275600000     17.986565247100000
O       3.594199235500000      7.707501139800000     18.101773429700000
Si      4.827710639100000      6.854560431700000     17.514413396999998
O       2.184447258600000      9.310602073200000     19.531628413400000
Si      7.441752349200000      5.884006541800000     17.435487183900001
O       6.149150490000000      6.314852525400000     18.445427051900001
O       4.376790353300000     13.334998393899999      4.006853718800000
Si      4.270354528500000     11.669168158900000      3.863935960800000
O       4.631537942900000     11.177207788800001      2.240841438400000
O       5.781123416200000     11.173691928800000      4.401179699700000
Si      5.915416328000000     13.959422184899999      3.749574120300000
O       5.768414899300000     15.611706753000000      3.745568649900000
O       6.539518148700000     13.041609587800000      2.471087584200000
Si      6.255133818100000     11.402797163700001      2.735759062700000
O      14.963106691500000     13.653503978500000      4.221328976500000
Si     15.798864126500000     11.619519923100000      1.740716516800000
O      15.403230811500000     13.191448019199999      1.600634348700000
O      15.075807926400000     11.111099187600001      3.117406371800000
O      15.610366211000001     15.616018420700000      2.438170655000000
Si     14.788201162200000     14.242252547900000      2.688975540100000
O      13.184530835700000     14.399913185000001      2.365655380200000
O      17.406918973000000     11.427872248000000      1.935269176900000
O      18.786729200200000     11.103019835800000      4.183689615200000
Si     18.364185311200000     10.403892610400000      2.749481504200000
O      19.670993190200001     10.178568982500000      1.794713573000000
O      15.454705773300001     17.534409775499999      4.215124488900000
O      17.876303243599999     16.619262726199999      3.434660138400000
Si     16.331401490800001     16.971917480700000      2.950789667300000
O      16.342196188199999     18.151337999399999      1.821419360100000
Si      3.860938801500000     11.720030565900000      8.693575412100000
O       1.073157764400000     14.703128011300000      9.229811119300001
O       3.405635800500000     15.968425697200001      8.457754712300000
Si      2.465221563100000     14.559386194200000      8.383276315800000
O       3.169475225300000     13.181659507199999      8.820828553500000
O       2.401668302300000     14.677797650100000      6.669503308000000
O       1.516267141800000     11.399946733500000      6.580596925300000
O       4.962075513500000     15.737928694200001      6.229447071500000
Si      3.431799142600000     16.028050344000000      6.733117390200000
O       4.008794061600000     11.211673355800000      7.139981579600000
O       3.076182485100000     10.915799514900000      4.614462664400000
Si      0.139191658200000     11.380103181999999      7.454649370100000
O       5.397815402700000     11.833581810500000      9.232898806200000
Si      7.777343901300000     12.462574803000001      5.736437761300000
O       7.040484691500000     13.638314481500000      4.887304114800000
O       9.227172177600000     13.032633254600000      6.214779276800000
O       6.354128062000000     14.307814108600001      8.930308458100001
Si      6.635890061700000     12.709031863600000      8.568355862100001
O       6.789211911800000     12.300300190800000      7.028282359900000
O       8.097944050500001     12.338998715000001      9.239468185500000
Si      6.524802869800000     14.977774325800000     10.430567943200000
O      10.595413627399999     15.425762253200000      8.930788447799999
O       8.136625672399999     11.051334095700000      5.037794393900000
Si     10.823401090100001     12.806998285800001      6.308121593100000
O      14.814405468400000     15.567825772300001      5.972389128400000
O      13.587879780100000     12.748530408400001      8.737239485300000
O      15.536041123400000     14.727151849600000      8.978130748300000
Si     12.514779937200000     11.529902166199999      8.532114354599999
Si     13.966946994400001     14.278182528800000      9.138999904000000
O      13.116753712600000     15.306749913899999      8.234070469600001
Si     11.611017684800000     15.514810152400001      7.628635372900000
O      11.242567516099999     12.085671963199999      7.696762542200000
O      11.369509136700000     14.384075050400000      6.475386264600000
O      11.370684061600000     11.784466633199999      5.148375695500000
Si     15.721298994500000     14.235392059600001      5.553455569600000
O      15.856700743999999     13.095507947800000      6.745446630600000
O      11.782256696899999     10.977174714500000      9.895684266400000
Si     16.167531344800000     11.876789433700001     10.553159543600000
O      17.190280007300000     14.685645915600000      5.106547937400000
O      17.827532582300002     15.404087370299999      7.932386692700000
O      19.630079792699998     15.588050010300000      5.601253393500000
O      18.000110573400001     11.531615316600000      6.700035157500000
Si     16.786901970199999     15.757873975700001      9.075343472400000
O      16.939299198200001     12.108444786900000      9.122202267700001
Si     21.057494835499998     14.131216112900001      8.952692303799999
Si     16.626253237699999     11.866995709299999      7.498073869400000
O      20.253068268700002     15.051939586500000      8.033724396400000
O      20.521305202499999     11.322213416300000      6.310693078400000
Si     19.087193613099998     10.814777422900001      5.746220249600000
O      21.266578598500001     12.602599288200000      8.464132730599999
O      17.714721468600001     15.528738643700001     10.502858227600001
Si     18.116317652399999     16.055451773900000      4.960106004500000
O       3.858355559900000     19.735968067100000      6.346723469600000
O       1.256161915900000     19.817821216399999      5.763894001800000
Si      2.453768794300000     18.890171378100000      6.487963230900000
O       1.977826536800000     18.672760011000001      8.028716407699999
O       2.761546782400000     17.339473701700001      6.011890945200000
Si      1.093347528900000     19.641456850200001      9.005988179399999
O       0.660549302700000     20.923388800600002      8.070751117100000
O       2.068440004300000     19.985291299600000     10.224349043500000
Si      5.379582112700000     19.145952383000001      6.605869769200000
O       5.454212442300000     18.635058756500001      8.154960971000000
O       5.356219422900000     20.754422929800000      9.748074729600001
Si      0.235710303200000     20.893787707000001      6.475104789200000
Si      5.755232616300000     19.230068630900000      9.670600451800000
O       8.222559788500000     19.099354668000000      4.584947804900000
Si      8.720947438500000     17.667592609400000      5.377566433000000
Si     10.599517800499999     16.242722908499999     10.350409339900001
O       5.600033603000000     18.039445461900002      5.405678651200000
O       9.248175425499999     21.005486089200001      6.362520885700000
O       7.649707017800000     16.433251960600000      5.326322504800000
Si      8.124180243600000     19.848807257400001      6.110212293800000
O       6.580102306000000     20.292779386199999      6.420861914100000
O       9.433569234800000     17.362288891100000     10.360830140999999
O       7.365462717800000     19.021305350399999      9.998488439699999
Si      5.996357980700000     16.468822714300000      5.164867461800000
O      10.254489809000001     17.336423026300000      4.925146234500000
O       8.607496536999999     18.421884075200001      6.908161016400000
O       6.983268727200000     16.511645116299999     10.511281225399999
Si     10.891969223000000     20.968013308900002      6.471584150600000
O      13.552010397200000     21.511222983300001      9.465089673900000
Si     11.599213178699999     17.926803965100000      5.732528308100000
Si     14.579204990699999     17.114498893499999      5.498160677200000
O      13.009364867100000     17.484824722300001      5.072405727200000
O      11.466295687500001     19.578554149900000      5.805041248500000
O      11.522781434100001     17.072875753900000      7.131717982200000
O      15.568147205700001     19.963735490400001      8.474841483700001
O      13.774893962300000     18.184286560499999      9.095698765600000
Si     15.189121647500000     18.359282805900001      8.316121024699999
Si     11.989753325800001     21.079192179300001      9.496852151600001
O      11.418948677200000     20.898124963099999      7.981720966200000
O      14.972518967399999     18.071609461700000      6.754487639600000
O      11.993217261600000     19.690655593500001     10.371829869000001
O      11.980220293100000     17.043311808500000     10.571892171700000
Si     12.921968540900000     18.333127758700002     10.457847018800001
Si     14.958190318100000     21.452728887399999      8.651302085899999
O      21.248050403600001     18.943598412099998      9.542572227400001
Si     19.125586988199998     16.163905985700001      7.139696254800000
Si     19.895262279299999     18.087428286800002      9.331755728999999
O      20.032902562800000     20.673312838899999      6.290203189700000
O      20.080389495999999     16.769244339800000     10.315363180500000
O      18.589222522400000     18.940079418200000      9.814675696100000
O      16.260944047399999     17.312877481099999      8.972436844200001
O      17.842799126999999     17.140383920200001      6.137550029900000
O      19.751052840400000     17.551525440599999      7.836288258800000
O       3.609596802500000     12.070934410000000     15.173628092900000
Si      4.251984769600000     15.227756346800000     12.527347535500001
O       4.477258363800000     14.004438110400001     13.617987208900001
O       1.835703533500000     14.196844079200000     14.525053344000000
Si      1.415259762500000     14.720808835500000     13.048346143800000
Si      2.065719822900000     14.171811075600001     16.131354659399999
O       0.671199474300000     13.490303820399999     12.271607015900001
Si      4.722242446500000     13.500676102200000     15.169814526000000
O       2.677908937300000     15.046281331599999     12.111757479600000
Si      2.448763906300000     11.365001398600000     16.048171422399999
O       3.738612864300000     14.522711618200001     16.407435869899999
O       1.192752596700000     10.831343204900000     15.151454451099999
O       0.502925681300000     16.066182986600001     13.092048297500000
O       5.116777298200000     14.859287336100000     11.225448386300000
O       1.023404914400000     15.254053580200001     16.748224454799999
Si      4.751181141400000     16.109023806200000     16.632453861199998
O       5.712039407700000     15.143684755000001     15.304201602499999
O       5.895031010600000     12.575758734400001     15.866421133299999
O       9.183658118200000     13.928694749700000     13.549328318300001
O       6.628638261500000     10.932709215999999     13.970888231700000
Si      9.155342652200000     13.612745101700000     15.150615780100001
Si      6.983452932000000     11.412383484699999     15.492017554700000
O       8.388488461100000     12.244322719900000     15.565039665000000
Si      8.342910961099999     12.664454466400000     10.817551595899999
O       9.912588561800000     12.707708945100000     11.264688073400000
O       7.670610625300000     14.103899136200001     11.196728681000000
Si     10.352612367100001     13.842074104400000     12.384302956599999
O       8.429466402599999     14.931698855500001     15.838477772499999
O       7.536024643000000     11.521531184900001     11.607260763799999
O      10.476841586999999     15.243975868100000     11.619544909500000
Si      7.178651095000000     15.949898584100000     15.729649745600000
O      10.726426015400000     13.320801397200000     15.580837582299999
O      15.667791480200000     13.669087927800000     15.681719373700000
O      11.727093351200001     13.381299344300000     13.129028378899999
Si     14.771789738800001     12.941597927500000     14.532692291400000
Si     14.899003313600000     14.448703195700000     11.797150378600000
O      14.532609603299999     13.960544972999999     13.289648248600001
Si     11.817260184500000     12.580162621500000     14.576795069699999
O      13.306519866700000     12.707189019399999     15.205441951399999
O      15.438714425800001     15.985509369700001     11.818086981500000
O      15.498746409200001     11.558774870600001     14.101650803800000
O      15.960481673800000     13.356186999000000     11.202794209000000
O      11.546830970400000     11.011185963100001     14.318185174600000
O      13.613777084800001     14.434387843000000     10.760705541900000
O      20.029732235099999     11.180040852899999     15.055982678199999
Si     17.123051032199999     14.397979459800000     15.701916329199999
O      18.188695498600001     13.234712153500000     15.318228987800000
O      20.655680144100000     13.526607483999999     15.964851438300000
O      17.132691612399999     15.640728640200001     14.619943821000000
Si     20.906318935100000     15.088032296300000     16.385361965900000
Si     19.675353109500001     12.758200024100001     14.886681834599999
O      20.729830670599998     11.509203028400000     11.311296207400000
O      19.805953880299999     13.131831411200000     13.274720883600001
Si     20.689874396499999     12.987916852300000     11.923064957799999
Si     19.221620196100002     15.625592554500001     11.022482461599999
O      16.862047511000000     11.008539314500000     11.834653772199999
O      19.388777872199999     15.840548142699999     12.630533508399999
O      20.351588387500001     15.903009315800000     15.111563486900000
O      20.156797029000000     14.077764560200000     10.612285043300000
O       1.113868977700000     21.252937941100001     12.228005712400000
O       3.998923295100000     17.342711629800000     15.701908305100000
Si      2.533141566400000     20.617244751600001     11.635978778500000
O       4.368525775300000     16.824216546199999     12.887453125700000
O       3.269688133600000     19.437677983800000     12.548986827100000
Si      4.583519420900000     18.395495355300000     12.435445786300001
O       4.964264137800000     18.390933612000001     10.851795606500000
O       7.460196240200000     17.265629690899999     14.836286379900001
O       8.056625048500001     18.164722666500001     12.448587690900000
O       5.782345398000000     18.929982686500001     13.449237716300001
Si      7.347904365000000     18.595621712800000     13.859628293000000
O       8.097102473200000     19.858412123299999     14.625857107000000
Si      7.956657085600000     17.764063825099999     10.867759458500000
O      15.517824153399999     17.664069076000001     13.818937994400001
O      13.927947635500001     18.269805460400001     11.759426553000001
Si     15.338332641899999     17.567333849400001     12.183461265500000
O      16.235279619300002     17.362646252600001     16.425165150200002
Si     16.695466707900000     17.217404110499999     14.850018651499999
Si     17.747463866899999     19.390026419300000     11.130664193599999
O      18.755038330900000     19.350716496699999     12.384419031900000
Si     20.532875027700001     16.510001655400000     13.631203445500001
O      16.518464654399999     18.382024395500000     11.424364418400000
O      20.449812011399999     18.127435557799998     13.790348521300000
O      17.263646638200001     20.923695287299999     11.045620002400000
O      19.160339369999999     20.504651475100001     14.701000478999999
Si     19.090297734400000     19.067626405900000     13.926327626899999
O      17.962832932300000     18.186439974599999     14.655154313200001
O       1.832857708500000     12.722921301200000     16.856149696900001
O      17.344397844800000     15.087113017300000     17.178337097800000
O      20.161640673699999     15.698885287700000     17.699971759800000
Si      3.376546162300000     18.096605543700001     17.120162955800001
Si      4.032751466300000     21.122823830600002     16.789486985200000
Si      0.299037692400000     18.798036464799999     17.526658816099999
O       1.756326151000000     18.189355238299999     17.189397102899999
O       0.407999838200000     20.402918999600001     17.520346147800002
O       4.047314915300000     19.571620686500001     17.337548587400001
O       3.943991223400000     16.813955863499999     18.043826277099999
O       6.383319294800000     16.404654100599998     17.159211770500001
O      18.317269964099999     17.453572373200000     18.154923038400000
Si     16.966202106699999     16.614599506600001     17.703439715199998
Si     19.901258024299999     17.325106166299999     17.884665095599999
O      21.030739888999999     18.086824531900000     18.902000808699999
O      20.536261285999998     18.212049284100001     16.550132341099999
O      16.027428458300001     16.617546878799999     19.031593459300002
H      15.184145995500000     16.155720640700000     18.966546764800000
H      17.001796734100001     18.055408327199999      1.125172456100000
O       4.006990379800000     21.154753036700001     15.152930797000000
H       3.367636159200000     20.577252397900001     14.716926876900001
H      20.296914723000000      9.504860008400000      2.080308289100000
O      10.812071523700000      8.543057430899999     14.457396216399999
H      10.474709500900000      7.729103510000000     14.066204410399999
H       1.541378446200000     10.013665881800000     19.675400650400000
O       1.598879147400000      4.196068158200000      6.148770862500000
H       1.181155618000000      3.329208674300000      6.051051161500000
H      16.473066896900001      8.511698417300000     10.322141050600001
O      11.891886314200001      0.441624742700000     16.586915983400001
H      11.360831363400001     21.222456834900001     16.949330368100000
H      20.115129319899999      5.552477011100000     11.561656715300000
O      15.372841579099999     10.787926451500001      0.399779722500000
H      14.481009168400000     10.957989162900001      0.074610596500000
H      12.656485791700000     14.689763816999999      3.119046745900000
