# Supplementary material for: Ground-up generation of periodic slab models of dehydroxylated amorphous silica of varying roughness
Source: Phys Chem Chem Phys. 2025 Jun 26;27(28):15196–203. doi: 10.1039/d5cp01570g (PMC12232287; doi:10.1039/d5cp01570g)
Supplement: CP-027-D5CP01570G-s002 [file CP-027-D5CP01570G-s002.zip › ESI_Structures/Saturated/structure-number_54-alpha_0.03.xyz]

447

O      18.365736288400001      4.662374520200000      4.985827243100000
O      19.822249155200002      2.351407517800000      5.895338772500000
Si     18.842817325100000      3.688241324000000      6.235121988300000
O       5.000836467600000      9.612523185500001      6.051228749800000
O       7.265327006600000      9.135499740700000      4.835328850100000
Si      5.941922222700000      8.395384034599999      5.517482766500000
O      15.183854189200000      8.066349839500001      5.653654618500000
O      13.095743881100001      6.297700379700000      5.494002478100000
Si     14.048364411100000      7.195350273700000      6.462105269900000
O      16.018634579099999      9.056506816700001      3.383772628800000
Si     16.102630627800000     10.613001486100000      3.955300066400000
Si     16.248442749799999      7.822060735600000      4.450193418300000
O      16.143815481499999      6.111508068600000      4.183997303900000
Si     17.474310121599999      6.004022284300000      5.257708366800000
O      17.884567063199999      7.639088204700000      4.913005399600000
O      17.060817713300001     10.488590593100000      5.262610097500000
Si      4.443897532300000     13.324142616300000      5.490459163400000
O       4.281413976900000     12.924041513000001      3.817653448300000
O       3.558564281700000     14.552090484400001      6.006214781600000
O       4.220660784900000     12.065101841700001      6.491525328900000
Si      7.660661412600000     10.708981630300000      4.675988039700000
O       6.102704591700000     13.659954839399999      5.257549115400000
O       9.821103141800000     13.054037589200000      5.622064032400000
O       9.183484932700001     10.935442498600001      4.066462903100000
Si      9.838530528500000     12.440493830599999      4.102110470200000
O       6.598915068000000     13.987441431500001      2.499703349000000
Si      8.057274483400001     14.761395078500000      2.806561677700000
O       8.310542651800001     15.409679799699999      6.218231744400000
O       6.637000022500000     11.517924370099999      3.687536532600000
Si      5.969095872100000     13.018256815200001      3.678471800200000
O       9.045817511999999     15.438897761600000      1.658298915300000
O       8.963492114899999     13.523563816299999      3.296769038600000
Si     10.650359834800000     15.828246913299999      1.818009782700000
O       7.715062489300000     11.403049901999999      6.149763451500000
Si      9.704768058799999     14.546443025700000      6.286807546400000
O      10.769021491000000     15.485198328799999      5.484592118600000
O       7.645793165900000     15.986843058700000      3.786175795300000
Si     13.220462661499999     14.231917481000000      6.082146710900000
O      12.755291857100000     14.191225347100000      4.535721820000000
Si     12.360249500000000     13.541031513700000      3.098871248900000
O      11.647668565700000     14.553269959200000      2.069716755600000
O      13.759789341499999     12.985196861400000      2.397942737100000
O      14.788715043600000     13.739879857600000      6.173048255100000
Si     15.120418978900000     12.719613209900000      3.262661677100000
O      11.325683523000000     12.309492578700000      3.435743193700000
O      14.740486862699999     11.498498518800000      4.427264845800000
O      15.677434816500000     14.184281728200000      3.786098690100000
O      15.778350869400001     16.030181598700000      6.035916455200000
O      12.992079258800000     15.693652162099999      6.719307790100000
Si     15.974990523100001     14.537850789700000      5.374833705100000
O      17.475158275199998     13.966769495199999      5.657816830500000
O      16.400385320100000     11.732054846200000      2.694559541500000
O       6.807092046600000     17.685131675299999      5.736835683900000
Si      7.982183717600000     16.701977952200000      5.216595863700000
O       9.350382814200000     17.621793220000001      5.064488035800000
O      10.913531453599999     16.804516874099999      3.109345110600000
Si     10.808797418899999     16.939047075900000      4.717695761600000
O      12.111272035000001     17.751768845099999      5.323914428200000
O       0.940321785200000      2.911791859300000      6.462496749600000
Si      9.208107056299999      1.489193425700000     10.302395773300001
O      10.253942699400000      4.819546848800000      8.227305492599999
O       9.515515986100000      2.497889059000000      9.019870697900000
O       8.179528984099999      2.547001726400000     11.154326296900001
Si      7.630427740700000      4.099595057600000     11.147153668200000
O       5.976147529700000      4.343080895800000     10.890139818000000
O       8.617771016100001      0.048562506300000      9.968849146000000
O       8.336946477100000      5.069233382000000     10.024048605899999
O      10.767257864199999      1.077993008400000     10.752196665500000
O       7.527100598600000      5.303128081200000      7.594433060600000
Si     10.611637977099999      3.680668646400000      9.349173650999999
O      10.595402016600000      4.303050315800000     10.916270858700001
O      12.096398361700000      2.946552849100000      9.423426528000000
Si     12.224416163100001      1.818810792600000     10.651872636500000
O      13.659113161300001      1.134335509900000     10.207370533000001
Si     15.207835555899999      1.650053975000000     10.387745478599999
O      15.194435118399999      3.057761046100000     11.222539810900001
O      13.183657908800001      4.924259387100000     11.014264295000000
O      15.961260622699999      0.429132077200000     11.175908358099999
Si     14.498689749900000      4.377800083600000     11.812562105600000
O      16.077646376899999      2.048784281200000      9.050928326499999
O      16.433559951900001      4.725338652500000      9.000089705400001
Si     17.130666127100000      3.266959168700000      8.702467851400000
O      20.072194168700001      4.445187586500000      7.124385980600000
O      17.552691073100000      3.207445413400000      7.121008005800000
O      18.471155321800001      3.159650349100000      9.606784448100001
Si     20.047184401199999      2.880393310900000      9.896509002000000
O      20.774798000600001      4.297869996400000     10.282320157399999
O      20.073065440699999      1.652326516800000     10.962538789500000
O      20.834361789799999      2.319720105800000      8.559592917900000
Si     20.934559492599998      2.953862568400000      7.054621368300000
O       1.083302796000000      6.397319347500000     10.831718792300000
Si      3.199334600600000      9.852900404700000      9.697365414300000
O       2.892582643400000      8.288342520600001     10.056950442200000
O       3.767904651800000      6.097514139700000     11.139313387100000
Si      2.514082349500000      7.160428819800000     11.176511565900000
O       3.530651561200000     10.107020877600000      8.132776495400000
O       4.542760735500000     10.402183075900000     10.447880373300000
Si      5.369392116000000      5.901152993700000     10.769146585100000
O       1.808847125600000     10.626677524700000     10.063516551799999
O       5.663135409300000      6.405936003400000      9.239981391800001
Si      8.810617986400000      5.606972207400000      8.560763062800000
Si     10.113156203300001      7.911322409400000     11.379406944999999
O       9.195167065600000      7.154210821000000      8.363139925800001
O       6.240262831100000      7.439139199700000      6.792109971500000
O       9.635480742000000      8.919603847899999     10.210699978899999
Si      6.065290286300000      6.089741020700000      7.669870637800000
Si      9.509286306300000      8.714020254499999      8.602911314000000
O       8.304264063300000      9.578279510300000      7.991052481700000
O       6.193389656700000      6.780330690600000     11.903199723500000
Si     11.686004689600001      5.339126121700000     11.559166122500001
O      10.939595658400000      9.222725325800001      8.036928569300001
O      11.271426749400000      6.813663050400000     11.013618130599999
O      13.044658744900000      8.824134230400000      9.768641839400001
O      13.120035763400001      8.298431652900000      7.153698112600000
Si     12.539400227300000      9.276476089699999      8.265532360800000
O      14.742711093800001      6.279956223400000      7.634618412900000
Si     14.180084359500000      9.366567592199999     10.813036649800001
O      15.548656228900001      9.761697040100000      9.941491524600000
O      13.407014646500000     10.550981399799999     11.681852525200000
O      14.729567450699999      8.111845463600000     11.700723137800001
Si     16.270408937300001      6.125191575900000      8.172978918200000
Si     21.273988551100000      5.499975537900000     11.274828005000000
O      18.216609692700001      9.261845423000000     10.130432749000001
Si     16.858989207899999      9.008494854500000      9.275670976900001
O      20.653620703700000     10.299271175399999     10.678706746400000
O      19.957244422300001      6.433263639900000     11.585988158599999
O      17.165483831100001      9.595543547700000      7.776789363700000
Si     19.184746674300001      9.924686588000000     11.247847114300001
O      16.643259737800001      7.401462643700000      9.121379860699999
O      17.217727559200000      6.032626914800000      6.862980785400000
Si      4.735952154700000     10.712551942499999      7.202886726900000
O       4.541454522100000     14.616558310800000      8.477968674800000
O       4.956580198300000     15.366065883699999     10.954972136200000
Si      0.612577386200000     10.926819328300001     11.110793756400000
O       0.458047272600000     12.534020516000000     11.123604336900000
Si      3.703100309200000     15.498254246100000      7.370780232700000
O       2.225472885000000     15.916275784400000      7.808514980000000
O       2.443764831400000     15.984088841400000     10.310619173299999
O       7.122918284600000     10.931079416599999     11.160077232000001
Si      5.582714828900000     11.588003506400000     10.837758045399999
O      10.034279947800000     14.264213917199999      7.861215785500000
O       5.729159830700000     12.891639381099999      9.935251881599999
O       8.662807339000000     12.097370099700001      8.544251054000000
O       9.585021840700000     13.724847519000001     10.405898736799999
Si      9.903225854500000     13.071555730800000      8.946150225700000
Si      5.591509256400000     14.519780957300000      9.691594966800000
Si      7.699623880700000     11.068408031100001      7.730844037500000
O       7.149214382800000     14.944026166500000      9.346909918600000
O       6.093949044500000     11.006755355499999      8.113994646700000
O      12.538084024800000     13.135403795700000      7.065913606400000
O      11.394114728600000     12.379894041500000      9.185900923700000
O      14.219645544800001     12.867850715499999      9.239786049699999
Si     12.844886008400000     12.323566677300001      8.425057416500000
Si     15.293236193300000     13.532969085400000     10.245992019099999
O      14.123790755900000     14.637416647000000     11.101290112799999
O      12.079634320400000     16.242905046600001      9.889734927099999
O      13.129833124099999     10.777262555400000      8.048592094600000
Si     13.618314521900000     16.187070943599998     10.156710750200000
O      15.918438705800000     12.444204644199999     11.328315233100000
O      14.532936746700001     15.945610180599999      8.829399853100000
Si     17.357578552500001     10.854994063600000      6.808818367800000
Si     21.400782123700001     13.954516628800000     11.633371608599999
O      21.418143749799999     15.157556531000001     10.569697101299999
O      18.835712539300001     11.770208828600000      6.787161139500000
O      18.357766697799999     14.210301291900000      8.087151754300001
Si     17.875436358599998     13.128924024400000      7.009632611500000
Si     17.695334684199999     15.392695027400000      9.005865858600000
O      16.514380381900001     14.492948014300000      9.836492651800000
O      16.510652923500000     12.179709040900001      7.436666287600000
O      18.419326459000001     11.350407782200000     11.693418850700001
O      18.994386333000001     16.042029577899999      9.683225707800000
Si      3.566178280900000     16.124415033500000     11.462148282799999
Si      1.807730049500000     17.075067411500001      9.161900510400001
O       3.714125057400000     19.872180625599999     10.237299005100001
Si      4.298797142600000     18.812628336400000      9.063566634800001
O       1.489845215200000     18.348675540300000     10.416269236300000
O       2.986139710200000     18.107459922299999      8.457378570300000
Si      2.697273943100000     18.982653776700001     11.258181010700000
O       4.790933019800000     16.663008551899999      6.990379077700000
O       5.325290832900000     19.106065826500000      7.756260211200000
O       5.281306811000000     17.870036026299999     10.021284046600000
O       0.049779388700000     17.012470068799999      8.933678950599999
Si      6.019698213600000     17.677616991299999      7.203114022800000
O       7.336864991300000     19.494092012500001     10.508140628600000
Si      8.896777034899999     19.913790660200000     10.263568135000000
O       9.595716724300001     16.525073848400002      9.270538021000000
O       7.223288368000000     17.263642540700001      8.222094446900000
Si      6.539688897800000     18.168609430200000     10.990477566399999
Si      7.967876948400000     16.389876841800000      9.374579376100000
O       9.676119177500000     19.063958145600001      9.157403773100000
O       7.593031079500000     16.921894787199999     10.903010458600001
O       9.722015755299999     19.737665045499998     11.722519499000001
Si     10.875715335500001     17.627749365800000      9.321983938000001
O      14.184265797900000     17.364632829100000     11.142944944600000
Si     12.756363427200000     17.319708417699999      6.793481652600000
Si     15.364064028300000     16.611325582999999      7.536276505900000
O      11.690031891400000     17.783831543400002      7.887269918300000
O      14.329734066000000     17.864123882400001      7.114874525800000
O      11.716575251200000     18.586384046399999     10.473449278100000
Si     11.094199347000000     18.876012400099999     11.943378141600000
O      16.880517418200000     16.609555218499999      8.256368913099999
O      20.191446903300001     17.513681945599998     11.340341571300000
Si     20.549185870500001     16.468495999900000     10.088616990600000
Si      3.427949376500000      2.317986547300000     13.949898304100000
O       3.589024229700000      3.069243775900000     15.391893350600000
O       2.470844619000000      3.283344252000000     13.009115592300001
O       4.839748827500000      1.912925668900000     13.195663687600000
O       2.591776095600000      0.951710350900000     14.201355577099999
O       0.460132028300000      3.532510186900000     14.849767304100000
Si      0.851844687400000      3.388214727900000     13.290406230400000
Si      3.515403619800000      4.536139770500000     16.101061184900001
Si      0.398217665000000      4.385667584600000     16.203335378300000
O       1.199931693500000      1.099682982400000     16.431079414799999
O       1.936743955300000      4.958146696200000     16.404756890000002
O       0.254038133400000      4.716547307200000     12.610863494400000
O       5.274782764100000      0.475290399100000     15.277166421700000
Si      1.867684163000000      0.093667739900000     15.368832665299999
O       0.183037052800000      1.985179383900000     12.883662070200000
O       4.484514174500000      4.740454256900000     17.476938427800000
Si      5.956428221900000      0.870809951500000     13.840826002200000
O       7.362021152500000      1.649375830200000     13.972443097799999
Si      8.768727480600001      2.054255873300000     14.605790685000001
O       9.974612836300000      1.861644659200000     13.531905668000000
O       8.690860286800000      3.574496248600000     15.112963120100000
Si      8.873157263500000      4.606107014700000     16.363947173000000
O       9.106361642300000      1.120798695900000     15.957942340200001
O      10.620239287400000      4.613192134500000     16.910512021599999
O       7.881209392900000      4.861752539700000     12.616099229900000
O       7.102712695200000      5.161646925600000     16.671389681299999
O      14.075512012700001      4.011195013300000     13.342856993100000
Si     12.775253945699999      4.465347029600000     14.209784279300001
O      12.056471883100000      0.460905256600000     14.322424084500000
O      12.027494095700000      3.097878498000000     14.706316841900000
O      15.640385853800000      3.773819061800000     16.285041110700000
Si     14.342421893099999      4.661556539500000     16.746046859900002
Si     11.607678763199999      1.879080760800000     13.668233229900000
O      12.362930696699999      2.216371183700000     12.254812979800001
O      13.438682306900001      5.245183258500000     15.505666589900001
O      11.781340099199999      5.316851892100000     13.218906847200000
O      17.539808997200002      1.914551796500000     15.338207586599999
Si     18.050550722099999      0.575390995600000     14.444773183400001
Si     20.485779844100001      1.014324701000000     12.406202300600000
O      19.203527206699999      1.088438981300000     13.423705910500001
Si     17.021571236600000      3.491815687400000     15.330174563800000
O      18.150829855300000      4.640230715400000     15.738160006699999
O      20.671835212400001      5.490952894000000     16.100559442600002
O       4.593514698500000      5.501941797100000     15.187404154299999
Si      4.840292720000000      8.895628720400000     16.932625819799998
O       1.689816076800000      9.347859011800001     14.960805485100000
O       2.338830261200000      7.948356737000000     12.635970312200000
Si      2.129423370100000      9.402368038400001     13.354490883100000
O       3.531488679900000     10.239973504200000     13.326213659300000
Si      1.866331683800000     10.134475656799999     16.383388642100002
O       0.988085764100000     10.263594544300000     12.562767475599999
O       5.175630760700000      7.333095560600000     16.900368193300000
O       3.249539185200000      9.379999734100000     17.117734710000001
O       0.305168585000000     10.192396898900000     17.109293380200000
O       5.381682259900000      9.769254202600001     15.674706568600000
Si      5.614305921700000      5.723897321700000     16.583002793900000
O       9.298711974000000      5.983641668300000     15.530782984100000
O      10.176649143500001      8.329092939800001     14.889823974900001
Si      7.590639882900000      6.501180780500000     12.725107657900001
Si      8.737817699600001      7.512494190400000     15.390550162900000
O       8.190178330000000      7.408638032800000     17.187887649200000
O       7.594816382600000      7.216567843300000     14.192322157600000
O       7.994524339200000      9.238726885800000     15.757124399300000
O       9.017038084299999     10.596370017300000     13.700860336600000
Si      8.719291976899999     10.693003274500001     15.296279866000001
O      10.127335769100000     10.782471751199999     16.188676827799998
O       6.533823712000000     10.779819657099999     13.566121994200000
O       8.812604200599999      7.198049780700000     11.932817727500000
O      10.815285584800000      8.909687326800000     12.433115545800000
O      11.870946433700000     10.644297904700000     13.930875167200000
O      12.717887465800001      8.253188551899999     14.162266800299999
Si     11.271924007799999      9.057471402699999     13.954108931400000
O      14.880288409900000      9.895518096800000     14.697221823700000
Si     14.198145956999999      8.405951442999999     14.697136012400000
Si     15.754034398600000      7.115888458800000     12.475806373599999
O      13.972837072200001      8.223598179300000     16.411468513100001
O      15.224117903500000      7.311259361100000     14.079328202399999
O      15.539509765100000      5.621271912100000     11.906116133099999
O      16.480353008800002      9.874210209099999     12.615934122400001
Si     16.445603382100000     10.225583297300000     14.277958650000000
O      18.622659532899998      7.222489848400000     16.426029648899998
O      19.368207492700002      8.842363070699999     12.483972215800000
O      17.368081137600001      7.246430492300000     12.375303502700000
Si     18.002928590600000      8.688660541699999     16.661773412700001
Si     18.983219086500000      7.238345059100000     12.627006870300001
O      17.440001826000000      9.465905270600000     15.324777147200001
O      19.253033259100000      6.523185799600000     14.065979287199999
Si     19.178459257099998      5.906619909900000     15.570505236500001
Si      3.956334082900000     11.820698420799999     13.406651020000000
O       2.401859200800000     14.287684950699999     15.207598553900000
O       0.694404596800000     14.377518071500001     13.004090217700000
Si      2.227026346000000     14.249560041600001     13.556633111600000
O       2.626616907600000     12.692413047300001     13.223011515100000
O       4.771294690700000     12.174538353100001     14.849582571099999
O       2.222344933700000     11.712360970800001     16.202229234099999
Si      1.723379710500000     13.284944827800000     16.305859270599999
O       3.174625129800000     15.313634090900001     12.857943889000000
O       4.969443476000000     12.206205555200000     12.224169158500001
O       0.147344726900000     13.416019008199999     15.987177529900000
O       7.460861838300000     11.691852088299999     15.774283429600001
Si      7.786123655900000     11.255913106700000     12.636920302500000
O       8.459551949000000     12.732703945300001     12.541616933100000
O      10.145885531799999     14.702593278900000     12.759235854500000
Si      6.016110167800000     11.129333463100000     15.071421052500000
Si      9.875146894800000     13.330311907400000     11.945228324300000
O      13.356978306500000     12.798089975900000     13.033492036900000
O      15.077601207300001     14.667797318800000     13.593386050299999
Si     12.418557900000000     11.494173965000000     12.618503535800000
Si     13.722813186000000     14.346354252899999     12.789511263000000
O      12.594156810499999     15.416044158600000     13.116750906900000
Si     11.040042620400000     15.959147625900000     13.245064899200001
O      11.084769406100000     12.215906390500001     11.988007286900000
Si     16.402808741200001     15.619297360199999     13.596776346600000
O      16.782308311300000     11.854672924200001     13.943623292000000
Si     19.242284882600000     14.668640737600001     13.200915347600001
O      19.692483433000000     11.811568570800000     16.175880615200001
O      17.638185519600000     14.763023339900000     13.027651919300000
Si     20.035846427399999     13.409420868500000     15.863120522699999
O      19.578717400199999     13.589091653200001     14.348028580699999
Si     16.893385943100000     11.519247711500000     12.240281586700000
O      19.178064783400000     14.610431452800000     16.583423254300001
O      19.769778800200001     13.847764801500000     11.891714003000001
O       3.029876405600000     20.686063318399999     16.092515570100002
Si      4.607246037000000     20.565948798299999     15.777944421100001
O       4.952237318900000     19.372618033100000     14.711096348200000
O       0.787807135100000     20.606022369900000     14.672597241500000
Si      0.614117173100000     19.992580001499999     13.157505490600000
O       2.053710460500000     19.965957631100000     12.414277020400000
O       3.553567712600000     17.708650769300000     11.936042617700000
O       8.143134146100000     20.123209045700001     16.829405716800000
O       9.407660409400000     17.722677877399999     16.612289145500000
Si      6.278551363100000     19.400328167100000     13.731206586200001
O       6.322156358200000     20.941760176599999     13.119876019700000
O       6.093380717700000     18.343561454600000     12.552748612000000
O      10.267681337400001     19.194033555600001     14.944938657800000
Si      8.741640605600001     19.057687912100000     15.738975805600001
O       7.610956932600000     18.967444428899999     14.592257086500000
O       5.392968246800000     20.238701723799998     17.154488055400002
O      10.694621446999999     16.287589931199999     14.813367495200000
Si     10.820153067100000     17.707509388399998     15.625175869000000
O      10.805580642000001     17.352786073899999     12.512321700199999
O      12.414838062599999     17.771658040900000     16.012007077500002
O      15.638891024399999     19.411577738599998     12.189081250899999
Si     13.853199768400000     18.281729581499999     15.367989335400001
O      15.101992520000000     17.789912061300001     16.328466326299999
Si     15.684385942000000     21.018120740400001     12.511556442300000
O      14.111476850400001     17.790606534799998     13.813626476100000
Si     14.993913689399999     17.936335929199998     12.435299973199999
Si     12.959211301300000     20.679348096700000     13.864723716000000
O      13.598728356100001     19.907588040800000     15.182398489300001
O      12.136668371300001     19.685252143100001     12.902960984700000
O      14.210659486599999     21.374617200500001     13.074441271100000
O      19.961777259800002     16.104290422500000     13.501412305000001
O      16.675419685600001     16.083966989299999     15.111684209800000
O      16.800207179899999     21.463095745699999     13.603733683600000
O       0.076393147200000     18.453051235099998     13.313555229300000
O      16.268502754099998     16.914569871200001     12.626533267799999
Si     16.659490127800002     17.175422367300001     16.302924018799999
O      17.622984527500002     18.442716024999999     16.012642075700001
O      19.103705902700000     18.565177781500001     13.830941207200000
Si     18.936824444700001     19.167393567100000     15.344601567400000
O      20.237036845900001     18.783650493500001     16.308394262499998
O      18.644300784900000     20.794549306499999     15.306246937199999
Si     20.197495893399999     17.642791970099999     12.958390391600000
O      21.052270965400002     20.989699013999999     12.366133320199999
Si      0.401210066400000      1.750610810800000     17.670306493900000
Si      1.400440392400000      0.491839908800000     19.985933524200000
O       1.345600249100000      1.844380818100000     19.033673548599999
O       2.607679571000000      0.648281960400000     21.007634347400000
O      21.462128148900000      3.288191709500000     17.350612388500000
Si      9.683204103700000      1.614887497500000     17.371356152899999
O       8.325512668000000      2.293500596700000     20.147395939199999
O       8.710498539000000      3.205310813400000     17.680443965199999
O      10.752656903000000      3.672065289400000     19.338807258700001
Si      9.106058425900001      3.543703030300000     19.391126747600001
O       9.465640257700001      0.610137121900000     18.631066411700001
Si      8.054051254599999      0.754816435400000     19.595353248999999
O       8.386034559400001      4.880791961200000     19.954342590600000
O       6.951962486700000      0.548774670900000     18.354550365000001
O      11.251519761999999      2.083495131000000     17.329244321699999
O      13.178372427099999      3.977477724900000     17.725430154400001
Si     11.552076105899999      3.669477049200000     17.798913913200000
O      20.677932643599998      0.647955547700000     18.004174965800001
O      21.303128079699999      0.134688897100000     20.563943246699999
O       9.107216068400000      9.655532572600000     18.281128857900001
O       6.276478770900000      9.346447745300001     18.025567355500002
Si     10.519147144300000      9.823838305100001     17.462993082499999
Si      7.752573212000000      8.920068824800000     17.546374702600001
O      11.296061312000001      8.212908054600000     17.276928926400000
O      15.004433609499999      6.014129477500000     17.525298336799999
Si     15.129152377800001      7.597216100800000     17.620365513799999
O      13.971060638299999      8.270289311000001     18.760806205900000
O      12.101624105400001     10.320804381800000     18.044531633399998
Si     12.787581314500001      8.800642142799999     17.721107453300000
O      19.108765464200001      9.626133760900000     17.417204843099999
O      16.544662102499998      8.312760472600001     17.541479379900000
Si     20.292499783699999     10.832508670399999     17.345958834899999
O       0.236465213400000     13.586405567500000     20.068051063199999
Si      1.101371912500000     14.533946282300001     18.903243881100000
O       2.108444684000000     13.773937569799999     17.842917314499999
O       1.724658722000000     15.888802520400001     19.468858310700000
O      21.184590340300002     14.682872377400001     18.024392092399999
Si     18.804700871200001     15.595730204700001     17.845284067600002
O      18.945348297599999     14.431647150200000     19.126334288900001
Si     20.363330200699998     13.519955248900001     19.014499875799999
O      20.225211256100000     11.920700181899999     18.631439529700000
O       4.988155245000000     21.008573868399999     20.827173342399998
O       2.939037535400000     19.880972192800002     22.252363059600000
O       0.754192772000000     17.957041005800001     18.165249408099999
O       3.437935334100000     17.870292075900000     19.357649930099999
O       1.308016949200000     18.192350221000002     20.811424396300001
Si      1.792206671100000     17.539876211300001     19.378449506500001
O       3.557806822400000     17.370886360400000     21.946950918700001
Si      4.527200720800000     17.529701858799999     20.607925706500001
Si      3.696589274000000     21.237902200800001     21.819242184499998
Si      2.274097276000000     18.399082552599999     22.144196134500000
O       1.318539697700000     20.660846394800000     18.917010038699999
O       5.717267108600000     18.595872051899999     21.079785870100000
Si      6.858563016800000     20.502426855400000     17.745064599900001
Si      6.260397839500000     20.045622853400001     20.502993290399999
O       6.795065989000000     19.511428835000000     19.059277506699999
O       7.602751095600000     21.195135575399998     20.767111455700000
O      20.268264030600001     19.525921743200001     18.816958837200001
Si     21.101658794100000     20.896571730700000     19.030524574299999
Si     20.651420579200000     18.240029974999999     17.811059294700001
O      17.310553015299998     16.286142797200000     17.574217281799999
O      19.775602736100002     16.899838265000000     18.102319378200001
O       4.111100355600000      0.638435578700000     23.119164124299999
O       1.364245117700000     18.050224545100001     23.445321386200000
O       4.915054118600000      5.176986690000000      6.943811128100000
H       4.781545212900000      4.303536749700000      7.329329868400000
H      13.512711832700001      5.558836563500000      5.035514107100000
O      16.699638548100001      3.864778998900000     13.764709623300000
H      16.454137851500001      3.125651895600000     13.194745730299999
H       4.754315047100000     21.757080142800000     23.725402724999999
O       5.200816216000000      7.466328139800000      4.396926209200000
H       5.082275713300000      7.868147351700000      3.528461278800000
H       1.659691565000000      2.845028195100000      7.100383795000000
O      11.150743977199999     16.515715487300000      0.425868517700000
H      10.526126365500000     17.110412098400001     -0.003796573600000
H       8.800071025599999      5.724646911900000     19.736032157499999
O       5.352699624000000     16.163629303899999     20.262682336099999
H       4.842811477100000     15.466261233099999     19.833605372800001
H       1.517909502900000     18.569704553699999     24.241334062400000
