# Supplementary material for: Ground-up generation of periodic slab models of dehydroxylated amorphous silica of varying roughness
Source: Phys Chem Chem Phys. 2025 Jun 26;27(28):15196–203. doi: 10.1039/d5cp01570g (PMC12232287; doi:10.1039/d5cp01570g)
Supplement: CP-027-D5CP01570G-s002 [file CP-027-D5CP01570G-s002.zip › ESI_Structures/Saturated/structure-number_55-alpha_0.05.xyz]

453

O      17.665439058200000      7.727709251100000     -0.011598476700000
Si     16.109371002700001      8.036808700500000      0.579811678000000
O       1.776818870900000      0.408995554200000      3.411668461200000
O       0.253844190000000      1.563282581400000      5.129340706800000
Si      0.114337057500000      0.577182627400000      3.827337142200000
Si      8.997843591900001      2.245207335300000      4.379125790900000
O       8.980526855400001      3.483534994300000      3.249136589000000
O       8.664606569100000      0.782480239400000      3.725765808800000
O       7.940045286600000      2.824155362400000      5.597174478400000
Si      7.416459601500000      4.348025125900000      6.033196975300000
O       5.767474581200000      4.694256010400000      5.988012204800000
Si      9.444205977599999      4.936123954100000      3.918231370600000
O       8.247895973700000      5.305720958800000      4.988717262000000
O      10.593616431599999      2.110088890100000      4.825349112700000
O      10.947331091400001      4.680992413800000      4.558057868400000
Si     11.545171978000001      3.362789984800000      5.350514400300000
O      15.380497173500000      1.927382484900000      5.301002878100000
O      13.168571961000000      3.305277602400000      5.277258754800000
Si     14.723435950000001      3.305370476000000      5.835450130900000
O      15.684179268199999      4.486512694600000      5.310238576500000
O      11.094190603700000      3.430362609600000      6.913099030700000
O      16.337486662400000      5.065668335700000      2.462081361000000
Si     16.297554850299999      0.645783368700000      4.850768902700000
O      17.587437602900000      1.094123464600000      3.919253175700000
O      18.473000388300001      3.255151708300000      2.597054315500000
Si     18.912759662599999      2.014514906000000      3.621284233200000
O      20.285899117500001      1.271572421800000      3.033059493300000
O      19.375867727399999      2.679133421400000      5.052342083500000
Si     20.748609874900001      2.607143043900000      5.931096437600000
Si     17.927731981800001      4.773906903200000      2.818902562300000
O      21.337932036600002      4.116071520300000      6.108140204100000
O      18.116863931299999      5.110893282900000      4.413414323700000
Si      4.909365502300000      5.718538603300000      6.989033068000000
Si      3.354691942100000     10.154877410599999      4.833879397200000
O       2.742633932200000      8.657429333500000      5.180548555400000
O       1.054116340100000      6.504602722900000      6.173772439500000
O       3.626290588400000      6.519834264200000      6.398037401400000
Si      2.347247137100000      7.529464962700000      6.328425580000000
O       4.999049916600000     10.155855636900000      1.341405813600000
O       4.783767472300000     10.150997710700000      4.039516896800000
Si      5.606002615600000     10.755967406000000      2.737103947400000
O       7.184557717600000     10.343908513300001      2.715637857200000
Si     10.031720706400000      7.290358129600000      6.808609404400000
Si     10.200198354399999      7.653353289100000      3.673395231000000
O       9.561381012900000      6.281441916400000      2.998409405800000
O       9.193022333900000      8.885621094299999      3.462055179700000
O       8.405394503900000      7.509707498600000      6.880497486000000
Si      8.553076230300000     10.358398834000001      3.592767159100000
O       8.090998228000000     10.665493106200000      5.134020100000000
O      10.490245068600000      7.441865360200000      5.272548575600000
O      15.490817205100001      9.518454603500000      0.389438461400000
O      15.181827153400000      6.784042830200000      0.889455103600000
O      13.698629214000000      9.389475744300000      2.378592837900000
O      13.118153453900000      8.630767223799999      4.858459942000000
O      11.592183181999999      7.916552363300000      2.894212294100000
O      14.011573671700001      6.833359302100000      3.078959340300000
Si     13.143167682800000      8.182523749300000      3.301693223400000
O      14.973078468000001     10.214702344999999      5.718409100200000
Si     13.763779506200001      9.235149124900000      6.192647368000000
Si     15.614768930300000      6.558663618300000      2.743640156900000
Si     14.820212756800000     10.332909793700001      1.701599962200000
O      16.108193196500000      6.831708240500000      4.412150762100000
O      16.103586324900000     10.629039276400000      2.677637862000000
O      21.481822932899998      9.865772403099999      2.686415438500000
Si     21.460832614099999      5.532182217500000      6.924365120200000
O      20.039691770200001      6.316365423600000      6.989870097300000
Si     16.796955721200000      5.659408615400000      5.281326452100000
O      17.381726994299999      6.136016519800000      6.730762410800000
O      18.753631392100001      5.943741208000000      1.916222175100000
Si     19.829788033800000      9.810335168100000      2.867015690800000
O      19.736958798400000     10.807183243200001      6.745092386000000
O      19.290137418099999      9.517189824700001      4.369215843100000
Si     18.717556799000000      9.887681487200000      5.854039253700000
O      16.831171993400002      7.924531592900000      2.321775472800000
Si     18.329657426800001      7.452885169300000      1.530887005000000
O      19.391693652699999      8.599321317299999      1.877320177800000
O      18.513226118900000      8.499118783200000      6.656463927100000
Si      1.517094827600000      1.172369141900000     13.113935253499999
Si      4.006907355400000      3.886362927000000      9.454119744900000
O       4.456299120200000      4.928437233900000      8.322677486900000
O       4.543634876500000      4.303169000800000     10.944393786899999
O       2.406180149600000      3.707820519300000      9.348425544600000
O       4.597405121500000      2.423339099000000      9.008694902300000
Si      4.524426959300000      4.974745542600000     12.445502091900000
O       3.320626944100000      0.336575929600000     10.155975862600000
O       0.827778450900000      4.715618712500000     11.107454136899999
Si      0.851175597700000      4.063588105700000      9.582759569200000
O       1.797398488400000      2.583547635600000     12.360535538800001
Si      1.530088848800000      4.183410918500000     12.484122402900001
Si      4.739693865700000      1.096639138000000      9.935654838100000
O       2.937394202800000      4.891011224300000     12.884077894600001
O       0.065354263900000      0.582810751300000     12.636428209600000
O       5.467307347300000      4.392691208400000     13.688335202499999
O       2.579255097000000      0.031702437700000     12.681295451800001
O       0.375618890800000      5.146388121900000      8.468991086000001
O       5.282113696400000      1.649493278500000     11.383321125300000
O      21.460425209899999      2.709031135900000      9.595782006100000
O       6.842588110000000      2.241478763300000     13.394685534300001
Si      6.786118429500000      2.092201762300000     11.750448480499999
O       8.061427031299999      4.649180060600000     13.283593239800000
O       9.765587384500000      3.311907903700000     11.735914558399999
O       7.787138674300000      0.861162676900000     11.399403046000000
O       7.291628765000000      3.503643823500000     11.040733494099999
O      10.127069865299999      0.724226785900000     12.490521013900000
Si      8.547362894200001      4.356809472300000     11.733443447499999
Si     10.778347466000000      2.229145739200000     12.348180555700001
O       5.863514148100000      0.111596402000000      9.319221836800001
O       7.795054447500000      4.967063249200000      7.553529660600000
Si     11.268942209900001      4.651401484200000      7.966720632200000
O      14.772382722500000      3.640292457800000      7.469430423000000
Si     14.143486702800001      4.719783378800000      8.526359070600000
O      12.494680740100000      1.578934102600000      8.971638951699999
O      13.760004548300000      3.805393956600000      9.859273001800000
O      12.104295840700001      2.297322582700000     11.416285333699999
Si     12.391445385900001      2.869282880200000      9.911236907799999
O      11.161932035400000      3.894358239100000      9.432787985099999
O      12.765862409500000      5.278596642300000      7.836380418700000
O      14.384299342000000      0.228433044900000      7.778607987900000
Si     12.913321044200000      0.118337938900000      8.393031922000000
O      16.924967187200000      1.526644010600000     11.092275463500000
Si     17.682139824299998      0.708057828600000      9.787874514600000
Si     17.479475596099999      1.480369733000000     12.573685956800000
Si     20.579640583900002      1.512814544700000      8.907867622800000
O      19.071286364100001      1.261705429300000     12.626717424600001
O      19.080151640699999      1.512081593800000      9.515831595700000
O      16.699127767000000      0.546075902500000      8.599861501399999
O      20.463234082700001      1.894961170000000      7.341818072800000
Si     20.178860623999999      0.374226402300000     13.447877770700000
O      17.306952138700002      3.037375839700000     13.318366807700000
O       0.322742445700000      9.492978606499999      9.444608233300000
O       1.934460836400000      8.418030845000001      7.641083110900000
Si      1.455965169400000      9.801849447500000      8.345670710000000
Si      0.402427998800000      9.258817391299999     13.428175975500000
O       0.368251553300000      9.655058097400000     11.900667279300000
O       2.837387470500000     10.578852440500000      8.809884133600001
O       0.764210315700000     10.985647045800000      7.494082120600000
O       8.299478780399999      9.535874480800000     14.077598349100001
Si      7.499856932200000      6.582577252000000      7.884848372300000
O       7.869696302500000      8.095783414200000     11.857044988200000
O      10.108998941999999      8.076941519500000     10.319388076699999
O       9.030057277399999      5.764120954900000     11.141336654300000
Si      7.335280622700000      8.394776834000000     13.382921751700000
Si      8.708620809799999      7.313231284600000     10.696794791300000
O      10.294765397899999      5.859121547900000      7.545073267800000
O       7.756108464600000      7.092669296500000      9.398889702500000
O       5.785386722600000      9.013634475300000     13.544830007400000
O       5.940353791400000      6.891744261100000      7.502716755300000
O      10.748517171400000      8.418649014900000      7.737211461100000
O      14.843469394300000      6.175005364900000      8.965026606100000
O      12.654476250100000      7.694860709200000      9.422042151599999
O      14.921068499800000      8.983309557900000      9.425572852800000
Si     14.168115251700000      7.690329922300000      8.762597855399999
O      11.681727456200001     10.173675179500000      9.439595632500000
Si     11.274109081000001      8.574804456000001      9.274232486100001
O      12.795767884100000     10.194437459800000      7.039996417500000
O      14.178386451300000      7.975147139100000      7.151030577100000
Si     16.002800371100001     10.214391368599999      9.382370946500000
O      16.357843865300001      5.558896002700000     13.249786937600000
Si     17.326293736200000      6.974030263500000     13.067175281000001
O      18.455464487400000      7.145259384300000      8.957115344700000
Si     18.262572640300000      8.150926738000001     10.221859859800000
O      17.391470806600001      9.413734513800000      9.721622340600000
O      17.667117551299999      7.278419351100000     11.509341195099999
Si     18.615811627100001      7.025907333500000      7.324899536000000
Si     20.845480830400000      9.912382517299999     10.666406172600000
O      19.663796804899999      8.807388869600000     10.712614713900001
O      16.299570636900000      8.081165765800000     13.697720702000000
O       0.448643310700000      4.502022190900000     13.662651495700000
O       1.504669297500000      1.475392295000000     14.732854740900001
Si      0.210424169100000      1.722574936700000     15.709381673899999
O       0.252946669000000      0.929463518500000     17.165767938599998
O       0.105276609500000      3.336423156400000     16.047133982900000
O      20.022915552000001      8.387166591600000     15.913977759100000
Si      6.929762573400000      3.732875828900000     14.064349590500001
O       7.652918020900000      3.473508637200000     15.524161071700000
O       7.574775851600000      0.949412502300000     16.066385247800000
O      10.139780400399999      2.028252672000000     15.948813270300001
Si      8.503624434500001      2.277124091500000     16.299924415300001
O       8.446336461900000      2.576978204100000     17.908705505800000
O      18.707851313300001      6.908351385700000     13.952182001300001
O      11.225678860800000      2.839067887100000     13.807165006000000
O      14.804097985900000      3.286469236100000     14.299407347000001
Si     14.157731796800000      1.970877053000000     15.198853909900000
Si     11.607375944799999      2.196910284400000     15.243676634100000
O      12.907272783200000      1.014069865400000     14.649696981800000
O      15.415745563800000      1.021656161100000     15.705596459400001
O      12.891895436900001      2.866122355300000     16.136154263900000
Si     16.112260720999998      4.190216496300000     14.034041635600000
O      16.799022027300001      0.413708977600000     13.625950703799999
O      20.399175398899999      1.113028018800000     14.905745406299999
O      17.027110675100001      4.254364602400000     15.474417456699999
Si     18.150607513099999      3.142891832500000     14.968015453900000
O      19.551808166400001      3.701224260000000     14.579239618500001
Si     21.017116222300000      4.397583900700000     14.941814712199999
O      17.962517972400001      1.716898005300000     15.675691094899999
Si     16.951709084099999      0.434817771700000     15.269842571400000
Si      5.146670842700000     10.072096703200000     14.636536341399999
Si      2.315435509500000     10.093374645700001     15.484569040600000
O       1.920392937600000      9.579491240699999     13.958159671300001
O       3.877039573100000      9.557981081699999     15.589947982800000
O       1.012750679400000      9.499840786300000     16.378994259599999
Si     20.117344282200001      7.239367061100000     14.726379557500000
O      20.652641343399999      5.875786916100000     15.485368792999999
Si     20.938947755899999      9.773238201700000     15.910730291200000
O      20.934419548699999     10.254772175099999     14.319629102900000
O      21.279581930300001      7.737192668200000     13.671718173900000
Si      4.045340422300000     15.638909632200001      4.923291750100000
O       4.702508782900000     14.508516558100000      3.974059909100000
O       3.019757674700000     15.038106267100000      6.012452715500000
Si      0.727795610400000     11.033469783999999      3.604152653500000
O       3.529443797800000     11.000340674600000      6.218191729300000
O       2.339845770200000     10.898833733100000      3.727673848600000
O       0.056418028200000     12.500178191300000      3.163832126500000
O       0.180307647800000     10.676354040600000      5.070750300000000
O       5.558384190000000     12.399559136300001      2.724643745300000
O       8.594845890200000     14.908801730300000      0.797463905700000
Si      6.043401674300000     13.614576170799999      3.705168331700000
O       9.806770902600000     14.106812654300001      3.097659597100000
O       6.513437051400000     12.904247668400000      5.097589177300000
O       9.660313220400001     11.476945819000001      3.182622213400000
O       7.217152682400000     14.537965879200000      3.078821256300000
Si      7.622226318600000     12.025359430000000      5.885486282800000
O       8.852468821900001     13.031177394900000      6.162072148000000
Si      8.647148005800000     15.036480528500000      2.430474600400000
Si     10.423609543200000     12.967692010200000      6.514066838100000
Si     10.620994014900001     12.767372976500001      3.480164501400000
O      11.140082922800000     12.872024812399999      5.043166939300000
O      11.948066934800000     12.624157765600000      2.568911256000000
O      14.409425854200000     13.075108297500000      3.478214320700000
Si     13.470744335899999     12.955201500499999      2.144800207600000
Si     15.345777068900000     13.884997848699999      4.526667975400000
O      14.714600313900000     15.378944397200000      4.652593579300000
O      15.582635875699999     12.834898042300001      5.820284484900000
O      14.087229487500000     11.714160237800000      1.247585364800000
Si     15.985916581500000     11.323312784400001      6.348292043900000
O      16.820585805099999     14.118741077899999      3.860812712800000
O      18.546670760100000     15.852677749600000      4.781193498800000
O      19.176039352699998     13.044138888699999      4.658022889200000
Si     19.909617170299999     12.715524478800001      3.133125050900000
Si     18.392019986400001     14.419533943699999      4.023978797800000
O      19.295004053000000     11.330101978100000      2.464759235600000
O      20.979966270999999     15.670263092300001      5.509827814000000
O      19.265262456199999     14.161227979900000      2.533056162900000
Si     21.190161843500000     11.434618744600000      6.398687142600000
O      21.234383112900002     13.020076677500001      6.174143458000000
Si     21.033859705800001     14.530192898399999      6.700166426400000
O      17.411220594200000     10.836402398800001      5.729780593400000
O       5.254051939100000     16.363251488200000      5.732456246400000
O       3.276380210400000     16.760133920099999      3.988033442000000
Si      2.533134779200000     18.149676543300000      4.342767940700000
O       0.952955186900000     18.121304074899999      3.870157802500000
O       2.341237201300000     20.991398438200001      5.774794397900000
Si      2.941769872300000     21.040626232200001      4.236159792200000
O       2.581984606800000     18.387806467800001      5.993877811600000
O       3.085019036500000     19.516656862400001      3.605600075300000
Si      1.720103097700000     19.692420157099999      6.547215964900000
O       0.161363388300000     19.383843978400002      6.098507269800000
O       4.573992968400000     21.406499161799999      4.469740860300000
O       5.394454280700000     18.904349011600001      5.128838258400000
O       5.412035077300000     20.738550228600001      6.941246167600000
O       9.060627550200000     16.613829988399999      2.662101673600000
O       7.250676619000000     20.745920335400001      5.084151756600000
Si      8.849688338500000     17.675749786000001      3.900663576600000
O       7.258142661800000     17.649681284000000      6.769441713300000
Si      5.667275345800000     20.509111232199999      5.342013135100000
O      10.097689851800000     20.827531947899999      5.305498540600000
O       7.296761816400000     17.335469230699999      4.260716582300000
O       9.870302139300000     17.243987171400001      5.097925011300000
Si      6.283306147000000     17.583099137200001      5.490665030200000
O       8.909955695700001     19.310920902500001      3.577183502400000
Si      8.744482012500001     20.743533230299999      4.410396835400000
O      12.456975527799999     16.776651783399998      4.846399322800000
O      14.914802470600000     19.677591739499999      6.383180147100000
Si     14.101571068400000     16.879928051600000      4.977189102600000
Si     11.568651234300001     20.397447222400000      5.879010218900000
O      11.479328436799999     18.856714955200001      6.351610362300000
Si     11.307881123900000     17.323321605499999      5.878168956900000
O      14.474195740900001     18.315820782599999      4.149201921900000
O      14.566075238400000     17.168496180700000      6.451440683300000
Si     14.377400717000000     19.838196121399999      4.805225316600000
O      12.833571139200000     20.442836093400000      4.820043091300000
O      15.339856649000000     20.991750714900000      4.113549246700000
O      11.847880057199999     21.301072128600001      7.191395542400000
O      21.086642284500002     20.525175418300002      3.865997261300000
O      16.791238729100002     21.441027824999999      6.223044271000000
Si     21.273290301799999     19.050805959900000      4.527573326400000
O      19.627725307399999     17.452620218200000      6.912293532000000
Si     19.753894047500001     16.777718058500000      5.439870929300000
O      19.960798679700002     18.069454169000000      4.443950632200000
Si      3.492854864200000     11.652802959700001      7.723590016700000
O       3.053411842200000     15.610430556300001      8.620478581900000
O       0.839543885100000     14.910007622300000      7.587409006100000
Si      3.563239955500000     15.737813404700001     10.154863234200000
Si      2.438887245800000     14.643670194100000      7.472109540000000
O       2.687797675200000     13.059039695399999      7.683996486400000
O       2.447713392700000     15.081392766900001     11.140446845400000
O       2.919264136300000     13.000134737800000     12.620921505500000
Si      1.740700477500000     14.034926473300001     12.161960862600001
O       1.136266863400000     14.813300639800000     13.462807097600001
O       4.898003465600000     11.979850181700000      8.412671124399999
O       0.423139816000000     13.275323329300001     11.571985784300001
Si      4.447368316700000     12.799066453200000     13.144607648399999
O       5.019615010200000     15.034315010500000     10.172178999000000
O       4.556468945400000     11.351402222899999     13.829046943400000
O       5.526634539400000     12.887523473700000     11.937170531600000
O       6.629739254900000     14.038771479499999      8.348680271599999
Si      6.442086467100000     12.406311342200000      8.534280177299999
Si      6.532680139700000     15.141712416900001      9.583086418600001
Si      7.030948562500000     12.953858578000000     11.322600577499999
O       7.051754504300000     11.982285657400000      9.996795460300000
O       8.158069204600000     12.474960882900000     12.389382377300000
O       7.419837524800000     14.488730980000000     10.828273044399999
O       7.154535423500000     11.543502860400000      7.365737765500000
O      10.439768689499999     15.880151878800000      9.610058531300000
O      10.104693404700001     13.726813483300001     13.830217656500000
O      10.671954028000000     14.246189504300000      7.443516428600000
O      13.296468050800000     12.268485142999999      8.649667065399999
O      15.200954805900000     14.395894315100000      8.576023544100000
Si     13.884664615000000     13.682676920700001      9.258612177900000
O      12.695804203800000     14.777416574300000      9.095624271400000
O      14.342685850100001     13.401915094900000     10.817688520100001
Si     15.384910910100000     12.441600280999999     11.649779663000000
Si     12.201233452800000     11.146590466199999      8.193896842599999
Si     11.375703874999999     15.356097352600001      8.356177262599999
Si     16.118571152299999     15.692990254200000      9.082607582000000
O      15.819792700900001     11.266025788500000     10.599818946999999
O      10.861778427599999     11.743935594200000      7.490187754700000
O      16.019393507600000     11.065522976800001      7.983918108500000
Si     17.877589579300000     13.926837211700001     13.145303670600001
O      16.667661070000001     13.199987773700000     12.328838120900000
Si     19.237551535100000     15.036127897200000      9.074558315499999
O      20.263956988000000     11.422332073700000     10.803392004999999
O      17.643183644899999     15.114938679900000      9.236727646200000
O      19.655167808100000     14.574446337800000      7.560507594800000
O      19.297905558200000     13.379450349400001     12.506623540100000
Si     20.337119526599999     13.002588322899999     11.284580069000000
O      19.872027803799998     13.937221059000001     10.066743804100000
O      17.651297525499999     15.556668357000000     13.101624795399999
Si      2.768095197800000     20.743284952000000     11.248222146400000
O       3.883970378600000     17.264819682199999     10.602824493200000
O       3.924026997700000     19.642242668800002     11.561830070099999
Si      4.776045714200000     18.609444028799999     10.600834709000001
O       4.673622454700000     19.222254813500001      9.071250200400000
O       1.365711552600000     20.121400093199998     10.670863263899999
Si      0.544004695900000     20.129630262599999      9.237529205500000
O       1.748455479900000     19.987820799200001      8.126445118800000
O       5.749473397900000     16.127613136800001     12.834685880000000
Si      7.849994725300000     18.528735315599999     11.749213761400000
O       6.347236248400000     18.529631111299999     11.070333915399999
Si      7.647167089100000     17.881277565500000      8.303599537100000
O       8.644729433100000     19.958821598400000     11.737897147700000
O       6.996706298500000     16.623465015099999      9.147586795600001
O       8.981023067500001     17.536800069200002     11.104813070800001
O       9.260510817400000     17.946676069599999      8.536668248200000
Si     10.084393847599999     17.461299980300002      9.882960336900000
O       7.548709451000000     18.076424744800001     13.316076038200000
O       7.180920003800000     19.424016188300001      8.613998672399999
Si      5.786525075900000     20.250376941300001      8.426693204299999
Si      8.680600467000000     21.437866745400001     12.402145065899999
O      15.489832999800001     16.202539643500000     10.529040021900000
Si     12.971083300400000     18.874712785300002      9.808414501400000
O      13.952307363599999     18.420754904999999     11.068733721999999
O      13.681858322200000     18.272693696200001      8.497678115699999
Si     15.103022958300000     18.248945348500001      7.627111268800000
Si     15.386041650499999     17.657477020900000     11.264210311599999
O      12.818632403700001     20.494586903500000      9.594805425400001
O      11.452486687400000     18.294355738800000     10.079104341400001
O      15.662619842100000     17.357712345700001     12.857828305600000
Si     15.834841644600001     20.947544111700001      7.523960121300000
O      16.081308002800000     19.526844258699999      8.362127411399999
O      11.548212210499999     16.555789069199999      7.287743520700000
O      16.160407438600000     17.008478167600000      8.187180269000001
O      19.976745316399999     16.482817498999999      9.338872035800000
O      18.468686253800001     18.624563123800002      8.879174095600000
O      16.610941921999999     18.613987697100001     10.804043593799999
O      19.284706220000000     18.733264595300000     11.343217665599999
Si     19.484772047000000     18.808682107599999     12.932832272500001
O      18.077200753800000     20.780803528400000     10.434127527399999
Si     19.853369439900000     17.873183967799999      8.469599564799999
O      21.070132811699999     18.859880426499998      8.949408973000001
Si     18.030168422900001     19.182472380699998     10.342590030200000
O      20.848195829300000     17.945936860600000     13.337884159100000
O      19.677356920499999     20.344533357300001     13.497990278100000
O      18.157441388999999     18.137307005699999     13.583297361200000
Si     17.026473202900000     16.964351613300000     13.654327689900001
O      21.274259947499999      0.054848014500000      9.104946095400001
O       4.844437477000000     13.985069822900000     14.242339778000000
Si      1.946940791000000     12.942076261800000     16.809447948500001
O       2.312146952700000     11.689463161400001     15.822279494100000
O       1.766196503800000     14.347650221000000     15.951986548600001
Si      0.498114552100000     14.648443265499999     14.936603319000000
O       0.448797096600000     12.752643318600001     17.526487601700001
O      20.975398655900001     13.361996172000000     15.156837668200000
Si      8.580600011800000     13.132287828400001     13.838389369900000
O       6.373551014800000     10.520108948900001     15.620766621400000
O       8.560167927300000     11.997097715000001     14.987072381999999
Si      6.070861150200000     15.053034079900000     14.136210421400000
O       7.485777156300000     14.298494085300000     14.157912626000000
Si      7.997981944900000     10.516433470899999     15.363235283700000
O      15.421765140700000     14.593300653000000     19.463276378700002
Si     15.573463027700001     14.889478777100001     17.856597583599999
Si     18.032718536000001     14.128077689700000     16.306436369099998
O      17.916512710700001     13.613678799400001     14.763303713599999
O      18.410955997100000     15.733270641800001     16.477981463199999
Si     20.591111006300000     12.625882287100000     16.601263499700000
O      20.222989456000001     11.017479676800001     16.652625528800002
O      19.224664383400000     13.335448539000000     17.110068492300002
O      16.622976888400000     13.875931993800000     17.089427922100001
O      21.179975217999999     16.038681466100002     15.248947150099999
O       3.352836352500000     19.840555355399999     15.618230824199999
Si      4.876220100300000     19.939340045000002     15.006222672800000
Si      1.792281969500000     19.514273642199999     15.869234231800000
O       1.235135572600000     18.077158789300000     15.323992195800001
O       0.581297567500000     20.561307852799999     15.303648879200001
O       5.029053350200000     18.607241736500001     14.067948642099999
O       1.257891443700000     19.808100304800000     17.506830529199998
Si      0.023505558500000     20.801249402600000     16.925748599199999
O       6.215345076400000     16.390578192600000     15.202944954199999
O       6.329668048500000     20.035127766900001     15.937790517200000
Si      6.137941596000000     17.428360277100001     13.856071366300000
O       8.007065185700000     21.228582095899998     13.873587079500000
O      17.909659085800001     18.380920683300001     17.116237733100000
Si     21.181558253100000     17.631423534700001     14.921738979000001
O      19.964926131100000     18.473139089699998     15.648063632700000
O      17.732044088900000     20.602356844300001     15.775804237699999
O      19.955641370999999     20.413669184100002     17.228829164600000
O      16.202276648300000     16.428181547400001     17.788080642099999
Si     18.880980833900001     19.468699155400000     16.371369800499998
O      16.537406078499998     16.992208316300001     15.217827798600000
Si     17.278073213199999     16.921306099700001     16.665485219800001
O       5.293352483400000     21.447263863400000     14.324858088399999
Si      6.896629884100000     21.390694438899999     15.039221862100000
O      14.598392574600000     11.794154448500000     12.946059443199999
H      13.725186581000001     11.439213623800001     12.738972454600001
H      15.927061796400000     11.196698591200001      3.438751071500000
O       7.445523178900000      7.064355895000000     14.319483044300000
H       7.465102415400000      6.201291391600000     13.874739331200001
H      10.272816414499999     14.427075309299999     13.188069520199999
O      14.168514963700000     14.727873699500000     17.020040478700000
H      13.450042921300000     15.301027199800000     17.311073626799999
H       8.284385404700000     14.064095903900000      0.453291647800000
O      13.418420886300000     14.321057002100000      1.249971079400000
H      14.252857887799999     14.613848232100001      0.866187853100000
H      14.994456882200000     13.758072207500000     19.684002537800001
O       8.666331181700000     10.009609397000000     16.768503271499998
H       9.625773988300001     10.079415757400000     16.817898325900000
H       4.038684027800000     10.169607963200001      1.257578504500000
O       3.140133422400000     13.045843523200000     17.910117175700002
H       3.090810774200000     13.787221971399999     18.524582372699999
H      16.611858077099999      8.993835555900001     13.721434666000000
O       5.049029977200000      6.528585747600000     12.335286895299999
H       4.653673269200000      7.053732357400000     11.627916728200001
H       9.153740324499999      3.124451821100000     18.269897900600000
