# Supplementary material for: Ground-up generation of periodic slab models of dehydroxylated amorphous silica of varying roughness
Source: Phys Chem Chem Phys. 2025 Jun 26;27(28):15196–203. doi: 10.1039/d5cp01570g (PMC12232287; doi:10.1039/d5cp01570g)
Supplement: CP-027-D5CP01570G-s002 [file CP-027-D5CP01570G-s002.zip › ESI_Structures/Saturated/structure-number_56-alpha_0.04.xyz]

450

O      14.362876976100001      3.564633809800000      2.138969493300000
Si     15.751391196400000      4.405706311200000      1.970124805400000
O      17.005639261799999      3.467889046200000      2.518792322200000
O      16.115518206099999      4.786442250500000      0.424150272600000
O       4.037336304700000      3.866699947800000      7.900993184500000
O       3.352335976900000      1.595329258600000      8.855600338400000
Si      5.386462275800000      4.816186085100000      7.915757530700000
Si      3.171761862300000      3.223937021500000      9.087369107800001
O       1.591920083700000      3.423558299700000      8.974195784899999
Si      8.875594426599999      1.273460539000000      7.967479127900000
O       8.662184719700001      4.729413858400000      7.495790594000000
O       8.372621360500000      3.826325722500000      4.951861238300000
O       7.828160831300000      2.276724482300000      7.216035668300000
Si      7.835576451900000      3.765243522000000      6.461669973000000
O       6.271618341800000      4.407156123600000      6.653235622700000
O      10.364248333300001      1.872410671700000      7.881257962400000
Si     10.134733916100000      4.010936041800000      4.393962209400000
O      10.164187448100000      2.804156609800000      3.137031715600000
O      10.188375999800000      5.505980848000000      5.560065414200000
O       6.174524787900000      4.592089717900000      9.344972146500000
Si      9.929582162499999      5.697029288700000      7.186289762500000
O      10.802034253600000      0.093394990200000      3.571726659600000
O      10.743499727800000      3.008933498600000      5.511968973200000
O      12.701281003800000      1.712216069700000      2.907636695300000
Si     11.391352911100000      2.102979257100000      6.613635431900000
O      15.137422682100000      5.093189242500000      5.583831987300000
O      12.726175733500000      2.808433151700000      7.090162246800000
Si     13.658146335200000      4.061681340100000      6.311286870000000
O      14.119664914700000      1.279887552200000      8.559642064500000
Si     15.137422621500001      1.273341691400000      7.270655825200000
Si     13.940654705300000      2.603649475400000      3.427693777300000
O      11.583976599800000      0.585268771900000      6.044954717800000
Si     11.074987165300000      1.528987872200000      2.735279929400000
O      13.554631330699999      3.343452203500000      4.747708690200000
O      15.402802781800000      1.788990326200000      3.777418354200000
O      15.167397092000000      2.882900218300000      6.694773118300000
O      13.933721360800000      4.814520234600000      7.929009242200000
O      11.152983449900001      5.242791790800000      8.128593461299999
Si     12.665050930000000      5.320188256400000      8.777772367400001
O      15.646868591400001      5.718909208700000      2.923123600400000
Si     16.319725780599999      4.097914091000000      6.241055315300000
Si     16.895082062099998      2.444612225500000      3.792156408700000
O      17.263591786199999      3.382630403800000      5.175860666500000
O      16.949291112099999      4.880560679600000      7.509499953600000
O      16.664215352700001      1.080367749600000      7.920816213600000
O      21.115025330000002      4.783844949800000      8.057303491500001
Si      0.058196911300000      3.779114347800000      9.240735912300000
O      20.659916340199999      2.441940581800000      9.224442298000000
Si      2.064899264500000      9.652919994199999      8.725124869400000
O       3.059966565900000      8.388235543800000      8.562155221099999
O       1.265343376100000      9.935687903400000      7.361996784100000
O       1.964147322700000      6.094267138700000      8.191129010799999
O       4.681296032100000      6.333391702300000      7.919199856000000
Si      3.332368945500000      6.800893367200000      8.722042455100000
Si      0.368397950900000      6.256256962700000      7.871884261400000
O       9.826317591100000      9.886577757100000      6.432792724200000
O       9.545032627599999      7.298913829300000      7.216903223900000
O       9.600842106300000     10.135557386000000      9.007104990500000
Si     10.666422269700000      8.383066743900001      6.608148853500000
O      11.240365073900000      5.117853177700000      3.567772154500000
O      12.600814951000000      5.291721779100000      5.959660930300000
Si     14.493024148700000     10.258979169100000      6.933564217300000
O      14.017092174000000      9.127656854700000      7.912878588800000
O      11.335904052000000      7.756165178500000      5.246216113800000
O      15.342400286200000      9.545887427900000      5.718618465500000
Si     11.839817817800000      6.172657534700000      4.833660414500000
Si     15.018770723999999      6.340176887600000      4.281735393900000
O      13.497308236200000      6.714093507200000      4.147814185900000
O      11.714508866599999      8.590590653700000      7.761937504100000
Si     12.909716419100000      8.467663343100000      9.004338969799999
O      12.863672197900000      6.842695531600000      9.237970937400000
O      19.441028400600000      8.954365337900001      8.339270288600000
O      18.607916799700000      6.497454608700000      8.734162961299999
O      16.208756468200001      7.455821894500000      4.638018736600000
O      18.015127124399999      9.371433167499999      6.044138072100000
O       0.045551444200000      6.684823491400000      6.344183194200000
O      16.666611367000002      7.511652137700000      7.143177756900000
O      21.181474937600001      7.182241767200000      9.041064227600000
Si     16.579893498400001      8.491015255700001      5.851521129600000
Si     17.048834775800000      6.383378493200000      8.211835439700000
Si     18.959084652700000     10.044874610999999      7.216380090300000
O       3.680996892300000      3.845903226400000     10.546721218500000
Si      1.037435186700000      2.100525406800000     15.648469560100001
O       3.071983610600000      0.659640889800000     11.264761192200000
O       1.075240556700000      2.799702237300000     12.511027448400000
Si      0.731525524000000      4.384472015700000     12.120088228700000
O       2.411087239500000      1.728339333900000     14.859346804899999
Si      3.846445403900000      1.095714455300000     15.437609795600000
O       5.009633429600000      2.192023463700000     15.392675673199999
O       0.730428457800000      3.691174406300000     15.666472348899999
Si      4.137191038600000      0.792466521900000     10.018486960400001
Si      0.190951291200000      1.487545877400000     12.723895200599999
O       1.009953238700000      0.133379121900000     12.761831634300000
O       2.076654811400000      5.235773173000000     12.101565886500000
Si      3.553589427000000      5.252643886200000     11.372708454000000
O       5.382820629800000      1.732526258400000     10.439162694300000
Si      8.754054392200000      1.033482899100000     13.971429746800000
O      10.166901501800000      3.143804691100000     10.562324291900000
O       5.852576429900000      1.900800734600000     12.897153253800001
Si      6.214150233200000      2.561470808300000     14.327097229000000
O       7.609004529800000      1.851440041500000     14.829493923599999
Si      6.615322096600000      1.414471271300000     11.510347398300000
O       8.301982596800000      1.223414408700000     12.371888511300000
O      10.162440154500000      1.753281029300000     14.172805804899999
O       7.639862326900000      2.825653455400000     10.838666264600000
O       6.253575392600000      4.178496985600000     14.272308931500000
Si      9.291056732600000      1.825680133700000     10.905875080700000
Si      7.299869423200000      4.453856067400000     10.478587623199999
O      10.555448406300000      0.895401067800000     11.622983773200000
O       8.753201121300000      0.999623165200000      9.605682296900000
O       6.923154076500000      5.119732465300000     11.916063383399999
O      12.601599801400001      4.282291581700000     10.121386012600000
O      14.697774799599999      3.031565018600000     15.226266271500000
O      11.908127528900000      3.501161409300000     15.044712116400000
O      15.893687117000001      1.191798671100000     10.492946866700001
O      13.183923593199999      1.076357419800000     11.116007936300001
O      11.857952899200001      3.276968784400000     12.513158638200000
Si     11.622440466400001      2.393355421700000     13.818655522700000
Si     11.406393182700000      4.041694944600000     11.142272828799999
Si     14.362131197100000      0.697893797000000     10.059147140000000
O      15.079576300899999      0.306687175800000     15.613632193500001
O      21.400990982000000      4.456958888200000     10.746847931100000
Si     18.374748372399999      3.380026841300000     14.783521929999999
O      19.721088472900000      4.149007739800000     15.242233870300000
Si     21.173683157500001      4.763723428600000     14.958643656500000
Si     20.088071832499999      1.222975400800000     10.106621498899999
O      18.741823021999998      1.964513903100000     14.030423279900001
O      20.436055864800000      1.442078823600000     11.730366757700001
Si     19.656725234700001      0.782999605900000     14.683371924599999
O      17.427722434400000      4.344567564800000     13.867346092100000
O      18.493916031300000      1.293452888300000      9.951674935100000
O      21.259009874800000      1.456398937300000     14.533303893699999
O      21.342470358600000      4.922416021000000     13.370858861400000
Si     17.079627332600001      0.694744489400000      9.452349679299999
O       4.549913207300000      5.520617617900000     12.637336789300001
O       3.577375465000000      6.485210437200000     10.321259978400001
O       0.943172781000000      9.482374845500001      9.922368113599999
Si      0.479508586700000     10.312197906900000     11.233181504399999
Si      4.810832398600000     10.382015847300000     15.098515677100000
O       1.787882880600000     10.495156274099999     12.181150128500001
O       0.251067667000000      8.890089267800001     15.262337895800000
O       3.054264650700000     10.844862803100000      9.147982161700000
O       8.614684150600000      5.279352964900000     10.049343096099999
Si      6.078698628200000      5.444084038400000     13.234177039000000
Si      8.991300536500001     10.004960174100001     15.973820926000000
Si     10.320180650299999      9.156920147199999     10.051097135599999
O       6.570007966300000      6.756205618000000     14.080898447599999
O       9.533423813400001      9.600220576800000     11.441249737700000
O      10.421651168300000      8.538760809099999     13.605586277000000
O       5.556672776800000      8.983557634900000     14.961921328300001
O       8.825711076099999      7.063130819800000     12.093645491300000
Si      9.592213660600001      6.352263514000000     10.816219533300000
O       7.643898674000000      9.053766592000001     13.205406410100000
O       8.045380056600001      8.667662366800000     15.675706360200000
O       9.979397575500000      7.550420307200000      9.816190918800000
Si      9.116764464899999      8.577258229700000     12.609246706400000
Si      6.965508800600000      8.290200665600000     14.478239988000000
O      10.793864694100000      5.516907916100000     11.515439562499999
O      15.336935846999999      5.781013694700000     14.901344620900000
Si     14.342730871000001      9.271381867900001     15.100659941700000
Si     15.744000910800001      8.194384907600000     10.193378887400000
O      15.666303895400000      9.140808548700001     14.152571284000000
O      11.912827039100000      9.347717046100000     10.115883481199999
O      12.894094168000001      9.253830945100001     14.360801884500001
Si     11.320040331600000      9.641482917299999     14.392323246400000
O      14.237477130000000      8.574544755900000     10.265885145700000
O      16.209332213200000      8.070653450600000     11.770669186199999
O      16.112868082900000      6.722339807500000      9.503088891200001
O      19.385169643600001      7.863301574700000     10.885740362800000
O      21.299224639399998      6.278004640000000     15.582992504600000
Si     20.601875162500001      7.690863158000000     15.094311022399999
O      16.678251561600000      9.375870984600001      9.497933350800000
O      18.226762690299999      9.295374946100001     12.897903584500000
Si     16.796075795699998      8.459265495300000     13.162521602100000
O      17.361917929499999      7.067593691700000     13.846646760100001
O      20.091041911900000      7.588383709600000     13.581879546100000
O      20.856585557399999      9.581585319000000     12.146965546300001
Si     16.931869871800000      5.747663878100000     14.611297352699999
Si     19.599592367600000      8.584159337099999     12.308692497999999
Si     19.621433177800000      7.651969243500000      9.258596164400000
Si      2.055675815800000     21.495508836999999     17.447299811699999
O       1.031330387100000      1.392483388200000     17.119597369800001
O       3.461584133500000      0.685347136600000     16.982250743500000
Si     14.750900901500000      1.748523066100000     16.338223248799999
Si     13.229251605200000      3.621332714900000     15.943761828200000
O      13.360685551700000      5.188610310100000     16.442545704299999
O      13.247417850500000      2.237025454700000     16.987731703100000
O      15.750059058400000      2.091766158300000     17.608998351299999
O      18.122934582100001      1.357489159000000     18.233351499000001
O      17.661877756300001      2.892339938400000     16.125931612799999
Si     17.259228474299999      2.699432478700000     17.661715172200001
O      17.395454350800001      4.250875857500000     18.299097043800000
O      19.381702075300002      0.347910375100000     16.195835014299998
Si      0.241966125200000     10.470552684799999     15.565572680100001
O       0.993264433800000      8.159022317200000     18.337470998299999
O       0.480277921100000     10.464411674999999     19.595733560900001
O       3.829472271500000     10.436105037800001     16.489643520300000
O      21.335496454400001     10.584780541600001     17.261920997899999
O      10.609909043600000      9.650245729400000     15.904275847299999
Si     14.556917574200000      6.313880835100000     16.248164912200000
O      15.557360208600000      6.102221078000000     17.560209704399998
O      14.267293583400001      7.910339151700000     16.085297831900000
O      14.394315307199999     10.749938858400000     15.828312008199999
Si     21.370891820200001      9.290885389300000     18.564725509300001
O      17.704153824599999      5.698990749100000     16.073944566700000
O      19.404837054700000      8.048839391900000     16.149814324899999
O      19.871404014399999      8.789488509700000     18.683684190800001
O      17.886006185700001      7.181465722800000     18.156713308699999
Si     18.668723831000001      8.471541005200001     17.524944683099999
Si     17.151970198800001      5.764736711600000     17.598233509600000
O      17.928036785300002      9.910852754700000     17.290391060099999
Si      2.334286425900000     12.813505324799999      6.142901558800000
O       3.683414304200000     15.335798597400000      7.866951677500000
O       3.337146070700000     14.069513411200001      5.589281529800000
Si      4.253558223400000     15.213220488099999      6.355157101500000
O       1.267520239300000     11.716040474000000      5.404377311200000
O       1.323246131900000     14.986361553800000      9.100285385999999
Si      0.369057285100000     14.671717166300001      7.795775783400000
O       3.509350459300000     11.866748777300000      6.788832579600000
Si      0.395714659500000     10.467495199400000      6.081032805100000
O       1.194416009500000     13.526317881400001      7.034258230000000
O       0.174335913100000     15.927347612100000      6.806986934000000
Si      2.955965571600000     14.828347809800000      9.194520594600000
Si      9.676366878500000     15.341325844700000      9.115062697600001
O       6.642461551200000     13.898623440700000      8.728462814000000
Si      9.638725205000000     10.972695703699999      7.635400827500000
O       5.905994528700000     14.994651901099999      6.512845424300000
O       8.527322205600001     15.385152297199999      7.954863304300000
Si      6.873188795000000     15.257190859400000      7.853180506000000
O       8.132773636600000     11.793305417999999      7.790588397200000
Si      7.086645355500000     12.324668494300001      8.927680143300000
O      12.822377592500001     13.895477571900001      7.193264471700000
Si     12.553068724099999     12.301905497100000      7.565392039000000
O      13.290132771600000     11.309733522800000      6.479467374600000
O      13.444563446000000     12.157130323100001      8.956857304000000
Si     12.608835693900000     15.283202682900001      8.024010230300000
O      10.951933662600000     11.994733717700001      7.662531298600000
O      10.994761958100000     15.354212121500000      8.191140721500000
O      15.651397284800000     11.174047330300001      7.647223825300000
O      15.362361086300000     14.137618727300000      8.965996727400000
O      18.145389731600002     11.134937191700001      8.169019207000000
Si     16.283354765900000     15.473154857600001      8.982586013100001
O      17.854908438799999     14.979260553000000      8.892664577100000
O      20.375352071900000     14.185753739900001      8.254967790600000
Si     16.649096374300001     10.875166677299999      8.885363349100000
O      20.331827457700001     10.711906572700000      6.547955054200000
O       4.041988720700000     16.740622482700001      5.732772049200000
O       0.421354537000000     18.432075745700001      6.157688214500000
O       1.062699152500000     20.143286528800001      8.012334850600000
O       2.943644134100000     19.383042130200000      5.889357657500000
O       2.672907531100000     17.917168819899999      7.796765357000000
Si      3.892136417600000     18.139053927399999      6.590009318800000
Si      1.683417691800000     19.026904217399998      6.979225699000000
O       5.311731167100000     18.692834799300002      7.106286682700000
O      10.041907455200000     19.935418097500001      5.527825504400000
O      10.354072452800001     19.327626847299999      8.063138162900000
Si      9.250210794599999     19.836279211800001      6.960355486700000
Si      6.678172961500000     18.351780078400001      7.964405125200000
O       8.649004862900000     21.289233642399999      7.319847162600000
O       6.501856896000000     16.768881422400000      8.376318095700000
O       7.980256208700000     18.759969535200000      7.089663778400000
O      14.761604095299999      0.023135473900000      6.296561167700000
O      15.922779851800000     16.349389199800001      7.618454048200000
O      13.305351718700001     16.520191018599999      7.189450968700000
Si     11.775828403400000     19.847137672599999      8.632221778800000
Si     14.658132794500000     17.432867255500000      7.327316801900000
Si     11.255155579100000     20.949277659100002      4.970056946900000
O      14.609178893699999     18.671540808800000      6.215246472500000
O      12.759563433200000     20.133342482100002      4.912676584400000
O      12.845624249900000     20.280520134100001      7.503221238100000
Si     13.778770985200000     20.134639121599999      6.194832701400000
O      14.817165147200001     18.263986494800001      8.693587846700000
O      19.760487956199999     17.611846929799999      7.556252151500000
O      20.066100048999999     17.093892920300000      4.931711103200000
Si     20.828269471199999     17.242995976500001      6.360312760600000
Si     19.766692137800000     17.721314983199999      9.175946814600000
Si      3.038347157300000     11.417700125200000     12.649944803100000
O       0.667251803700000     14.416805557900000     14.722476399500000
O       5.057290113700000     15.647713926800000     12.381902138699999
O       2.328854595300000     15.207920343500000     12.783839485700000
O       2.339867602900000     12.729763955599999     13.336809063200000
Si      1.358099180500000     14.017031854700001     13.255945979400000
O       4.049721369700000     11.712848904099999     11.425189932200000
O       3.396419247400000     15.788192253700000     10.410082759300000
Si      4.110781349300000     11.884521920499999      9.772168444800000
O       3.488206033300000     13.340782479300000      9.488906613299999
Si      3.523857040100000     15.968468203800001     11.989487217200001
Si      5.286615757900000     13.180141131099999     15.401485402000000
O       3.900486119200000     10.648074705399999     13.801084182000000
O       0.074976942700000     13.780342462200000     12.292669910300001
O       1.622732071700000     11.284662928800000     15.461481461800000
O       5.528175152500000     13.723205158400001     13.918770337900000
O       8.769056934300000     11.257112816699999     14.885283380000001
Si      9.846424499899999     12.168802694900000     14.012310726799999
O       7.274984074000000     14.233242936700000     11.899250508100000
O       9.292357262399999     12.690047117600001     12.579742573200001
Si      6.314301755600000     14.864260663000000     13.018364490700000
Si      8.505785481200000     13.320876127400000     11.297500375300000
O       7.798148011100000     12.139787987600000     10.414029433700000
O       9.421673251600000     14.127224015099999     10.214382757299999
O      10.346141802300000     13.448258910300000     14.904968001400000
O       7.219091796800000     15.823042737200000     13.973726301299999
O       5.857861819700000     11.634537320500000     15.404285246400001
O       9.689771662300000     15.980335937300000     15.268499674999999
Si     10.634961118200000     14.753383267100000     15.809344679600001
O       5.584962065400000     11.620551923300001      9.149342860300001
Si     13.243115328000000     14.948451918200000     11.099958996500000
O      13.898541187999999     13.433690129500000     11.121950153600000
O      11.726545951500000     15.210149517500000     11.706297766100001
O      11.132742678300000     11.161221429999999     13.775790016300000
Si     14.679739206600001     12.860417603000000      9.755514510099999
O      13.193047378699999     15.413878194200000      9.539585701300000
O      15.980208749899999     11.877879085400000     10.056982633000001
O      14.272758749699999     15.823137302499999     12.010022718200000
O      12.235709453000000     15.142621947100000     15.805545069900001
O      21.261176945799999     11.715358576600000     10.769394080700000
O      18.125856125599999     11.551170050300000     15.138634719200001
O      19.570961336200000     13.712703632200000     14.647761354400000
Si     20.666504431300002     14.738267233700000     15.260619178500001
O      20.656780921500001     11.251019216000000     14.738749394299999
Si     19.379225878700002     12.150802689800001     14.266007895900000
O      19.379238925100001     12.116580495299999     12.650318854200000
Si     20.427618071700000     12.861904086699999     11.579690508600001
O      19.481690420700001     13.763983078700001     10.657368577100000
Si     19.366397613800000     14.796993336500000      9.395381463300000
O      19.982717386200001     16.252454318100000      9.862219363700000
O       4.335488094300000     21.203024776500001     14.774088869500000
Si      2.141351226600000     20.957203218099998     11.779573492200001
O       3.256233465600000     17.527912406399999     12.301616549400000
O       2.987032893000000     20.006647215499999     12.744943088299999
Si      4.100741356100000     18.834108855400000     12.680815000600001
O       1.394180290300000     20.145103258900001     10.616599273200000
Si      4.999117043000000     19.787293300200002     15.308433469600001
O       4.609911655200000     18.639245970600001     14.232550110800000
O       4.651401088900000     20.799659374600001      9.607519936499999
Si      0.278902368700000     20.096700202899999      9.437820156200001
O       0.089313080300000     18.296431291499999     15.576734679699999
O       5.293300013700000     19.136496574900001     11.647984194999999
O       9.432195594600000     16.138665236100000     12.716356832100001
O       6.606389174800000     19.889558909300000     15.266722294299999
Si      5.888938014400000     20.084546249500001     10.443582897600001
O       8.452335563800000     18.201085592900000     14.102363243899999
Si      8.685275220899999     16.560020727000001     14.090771236600000
Si      8.166318692200001     19.567717845099999     14.948682829499999
Si     10.626034910600000     16.428245716599999     11.655398837600000
O       8.806965290500001     20.941324546200001     14.373743280299999
O       9.922412975200000     16.613227719800001     10.180444325800000
O       6.744676112700000     21.268378391999999     11.174326438200000
O       6.691910771300000     19.181450382200001      9.380668763399999
O      11.510229149900001     21.109918914700000      9.639351959300001
O      13.803471897800000     18.196262212899999     11.458962937800001
O      14.442325604900001     16.397079468200001     15.132044071399999
Si     12.555388818300001     18.758300811900000     12.461191595600001
O      13.258216306200000     18.469459912300000     13.916525930900001
O      12.203314397400000     20.291367958300000     12.152798102800000
O      11.283719128000000     17.834085434900000     12.157891696300000
Si     14.694165689200000     17.847525622199999     14.440631394600000
O      15.292220035000000     19.044320919400000     15.446434462099999
Si     14.198929560500000     19.006598355800001      9.962602464000000
O      14.398168979499999     20.586626575400000     10.002474778700000
Si     15.308468860200000     17.084611875800000     11.628430260000000
O      15.741151483399999     17.559704985900002     13.192256628100001
O      12.528739780700000     18.736977534800001      9.535434753100001
O      16.122594031799999     16.286895424499999     10.408538745900000
O      15.912031217799999     18.703096934100000     10.830506891400001
Si     11.830988666300000      0.069796781100000     11.148334209800000
O      20.159894562100000     16.231604431899999     14.898888182700000
Si     16.077659942400000     20.473448698199999     15.503160840500000
O      18.319985756299999     18.243938249199999      9.685420405400000
Si     18.462206908199999     19.860604809600002     13.442601361400000
O      20.755074442900000     21.354430202100001      9.589606162400001
O      17.137683354000000     20.363469507300000     14.250745780100001
O      17.221457545500002     20.575773528500001      9.541081603600000
O      19.599714168700000     21.055315980300001     13.652170109300000
Si     20.050765247800001     17.817991379500000     15.172670923700000
O      18.128580459900000     19.686945868799999     11.898680636400000
Si     17.409425697700001     19.295151470499999     10.485312462600000
O      19.280914628000001     18.525505023299999     13.932913542600000
O      20.948626350500000     18.723828533599999      9.655105188000000
O       3.694331478000000     13.034482437399999     15.945657927499999
Si      2.842539508400000     11.749329461700000     16.468022385600001
O       2.047553376900000     12.065023702500000     17.914177351300001
Si      0.586256673800000     11.733380880800000     18.490550617800000
O       6.061260027300000     14.201866596000000     16.384862825300001
Si      6.598992424100000     15.482394804600000     17.159341827300000
O       7.655317485300000     14.941058005900000     18.304991855699999
O      10.283827540700001     14.472104083500000     17.378296518900001
O       9.666059003100001     15.264141249900000     19.890781422600000
O      14.437894159700001     13.636177439500001     15.821135579300000
Si     10.517256422699999     14.130215600100000     18.944114027500000
Si     13.835382488500001     15.182763943399999     16.045736280900002
O      13.733280084600000     12.233254910299999     17.899797968000001
Si     14.686395839599999     12.173962818200000     16.570222322900001
O      14.303925784100000     15.690098319400001     17.564693056500001
Si     15.539819848800001     15.252593394800000     18.546659804600001
O      13.514407527700000     12.186609895500000     20.592244884700001
Si     13.502153902600000     13.133383937800000     19.256968064599999
O      12.139714484800001     14.039000120400001     19.192610698999999
O      14.880347583100001     14.043527421400000     19.414079254499999
O      16.286835422599999     12.038683015300000     16.979372743100001
Si     17.776367630300001     11.477029731500000     16.747744944899999
Si     19.790910942200000     13.676313190000000     18.040392769600000
O      20.568260525600000     14.490399515400000     16.879470627300002
O      18.814092828300002     12.483132244200000     17.550952839499999
O      16.951432112300001     15.264300028099999     17.542219154400001
O      21.079550845800000     12.908240871700000     18.834949783500001
Si     17.918398361000001     15.957102004899999     18.787571612200001
O      19.065110784700000     14.765815411000000     19.020515635399999
O      16.507373208600001     16.100340233299999     19.726977192900002
O       1.071049453800000     20.427480624600001     16.697797828100001
O       4.407267593800000     19.431682086599999     16.783682127900001
O       2.736656555300000     20.519676063700000     18.659896716700000
O       2.155731198300000     18.208592646100001     17.541638136900001
Si      3.468895032500000     19.109585574000000     18.071754604799999
Si      0.731042398500000     18.824218513999998     16.988631580000000
O       4.394804042400000     18.338837463099999     19.209229776000001
Si      8.356217952600000     16.079304577900000     19.295313256099998
O       5.369378197000000     16.253163812600000     17.970852832900000
Si      8.047774311000000     17.988729876800001     17.277358332300000
O       8.801741382800000     19.148539830400001     16.445906156900001
O       7.402753444500000     16.718336305600001     16.370384066200000
O       9.038402111700000     17.303744260999999     18.399073035000001
O       6.740128763400000     18.605524944999999     18.093620303700000
O       6.976232514100000     16.822392017700000     20.005436001500001
Si      5.829357417900000     17.517782238500001     18.947112268000001
Si     19.427798593300000     18.616292660799999     17.990667723100000
Si     18.350572845900000     21.420013428099999     17.434006266000001
O      17.016339530600000     20.728262589800000     16.829983652700001
O      18.677459769599999     17.406717431699999     18.810496525700000
O      21.075107149000001     18.600924145099999     18.142804461000001
O      19.101079163600001     18.218916934100001     16.442811812399999
O      18.985993836199999     20.174039089699999     18.318335176400002
O      12.658940383399999      1.121214474200000     13.885074076000000
H      13.500869707500000      1.277609541700000     13.437583028800001
H      19.295753435300000     16.516037372400000      4.901267058100000
O       9.898706313500000     12.656753310499999     19.332923458000000
H       9.179789269000000     12.667287505699999     19.976751097600001
H       0.366305964300000      7.531399115200000      5.995564197900000
O      18.073381915500001      1.312781542800000      3.824599042500000
H      17.996383281699998      0.624412403400000      3.154148225500000
H      12.732750587800000     11.639334744999999     20.727344226400000
O       8.710205024800000     10.481575044400000     17.518683306100002
H       7.783174842400000     10.467145894200000     17.779594928600002
H      15.481465374000001      5.359750636800000     -0.019858724100000
O       0.433326927000000      9.203471224299999      5.012469005700000
H      -0.082101430700000      9.339526917300001      4.206333643200000
H       3.257027353900000     10.939337525499999      6.919749764300000
O      10.713855782600000      1.140688059800000      1.171936706700000
H      10.427494765600001      1.904684140600000      0.657882793300000
H       0.730145857800000      7.291488877600000     18.003833664100000
