# Supplementary material for: Ground-up generation of periodic slab models of dehydroxylated amorphous silica of varying roughness
Source: Phys Chem Chem Phys. 2025 Jun 26;27(28):15196–203. doi: 10.1039/d5cp01570g (PMC12232287; doi:10.1039/d5cp01570g)
Supplement: CP-027-D5CP01570G-s002 [file CP-027-D5CP01570G-s002.zip › ESI_Structures/Saturated/structure-number_57-alpha_0.04.xyz]

459

Si      2.469250939800000      1.496087575600000      6.017003918300000
O       4.240402774900000      4.439825504600000      3.422575672100000
O       2.954346899400000      2.778461649300000      5.078869924800000
Si      3.784132730500000      4.220877418700000      4.986575227500000
O       1.149875567600000      2.114797870900000      6.698854813200000
Si      0.135538251200000      3.230561690200000      7.266826386600000
O       2.054156127200000      0.024608874400000      5.326857558300000
O       3.543162156100000      1.124226892300000      7.187266982200000
O       5.161938693200000      3.830402865600000      5.735981314900000
Si      8.365876313899999      3.566144042900000      3.464491046100000
Si      6.043730604800000      4.121147496600000      7.057853038600000
O       6.769342142400000      3.378128463200000      3.162099700300000
Si      5.657139986300000      4.482789878500000      2.615773483600000
O       8.695105524300001      3.519999992500000      5.074182321500000
O       9.249416756500001      2.371947741700000      2.669636455900000
O      10.173423104999999      1.154694333000000      5.441434718500000
O       7.233129760900000      5.151483050100000      6.578088781400000
Si      8.800527165300000      4.855738421200000      6.128979144900000
Si      9.808281997900000      0.946916552400000      7.075898275300000
O       8.239255743999999      0.381146426000000      7.330998666300000
O       8.778102937100000      4.992890822800000      2.759482114200000
O       6.711121006000000      2.737902619900000      7.594367140900000
O      17.374771717900000      6.660438928100000      5.039254819700000
Si     10.753900858300000      2.043726273500000      2.264046238400000
O      11.576185037200000      3.218626184800000      6.160905876900000
Si     11.593135922400000      1.924183160400000      5.235220643500000
O      15.253108796299999      1.721913881300000      4.665899680400000
O      12.863473681800000      0.981500906700000      5.487649885400000
Si     12.745541108199999      4.268363294700000      6.623606985200000
Si     14.155570589300000      0.527183320600000      4.570631404800000
O      14.146421693700001      3.735174975000000      6.029099075700000
O      11.576650236200001      3.247463024700000      1.381405440600000
O      11.786787738699999      2.489507166700000      3.627219065400000
Si     12.753547948800000      3.628202603900000      2.518163046100000
O      15.818199509199999      4.219972329800000      4.095465332600000
Si     15.507104391500000      3.189424584700000      5.360421479800000
O      14.300494948600001      3.435543028500000      2.079775151800000
O      11.179835033300000      0.543810427700000      1.882742687100000
O      13.022806272800000      5.030722835600000      3.368007597100000
Si     14.791850801800001      4.975399580000000      3.055990521200000
O      11.086096028700000      0.264732429100000      7.730720224500000
O      13.582108736000000      0.220752072100000      3.054131446400000
O      21.325814206600000      4.396374141400000      6.139323349700000
O      16.694893083800000      3.139028759600000      6.496231434000000
O       3.152880406400000     10.457858941500000      6.934598508700000
Si      3.092307497000000     10.252743778499999      5.348800476200000
O       2.928488550900000      8.562627573400000      5.244917939100000
O       0.997809561300000      6.853243340500000      6.193902908500000
O       3.206607441900000      5.693333325900000      5.502823711700000
Si      2.624466652100000      7.129460718100000      6.110387400900000
O       8.014104055000001      6.975233593700000      1.018863567900000
O       8.526056387300001      7.554086242600000      3.591755880800000
O       6.345773250500000      5.986729555200000      2.803576801800000
Si      7.910713830300000      6.397916636100000      2.545396296200000
O       9.579278788600000      5.814680163200000      5.084641647800000
Si      9.950685824300001      7.230999609200000      4.375017191100000
O      10.631708665300000      7.940566336300000      5.730047101400000
O      12.238898656300000      5.671121529500000      6.008965350500000
Si     12.138534528099999      7.264085773300000      6.069320331500000
O      13.143342340600000      7.831147796500000      4.901191806700000
O      11.130494126800000      7.515135367400000      3.216812227400000
O      15.040093363300000      6.657520700200000      3.967156246400000
Si     12.509214913799999      8.410644892800001      3.505903262000000
O      15.712719598600000      8.742301003200000      5.646987509800000
Si     15.851138105200000      7.153823218400000      5.367957952400000
O      15.217480226499999      6.235223164900000      6.527869426900000
O      13.683810897700001      8.256562676800000      2.339614907100000
O      12.176117739700000      9.954085292600000      3.853155989900000
O      15.204238152000000      5.983912418500000      1.716358699300000
Si     15.122281520400000      7.493077366000000      2.446301086100000
O      12.568140453300000     10.344060014000000      6.607065670300000
Si     16.254118627699999     10.307992979700000      5.565723810700000
O      18.722575014600000      8.087503804600001      6.727391299100000
Si     18.778136258899998      7.513659194400000      5.163968037100000
O      17.511990152700001     10.580173985000000      6.595554594900000
O      16.419016872299999      8.414560405700000      2.365393903000000
O      18.686205955900000      8.611804385499999      3.962810808000000
Si     21.105883113600001      6.014981729900000      6.252262764800000
Si     17.568631282199998      9.398216752500000      3.050072147800000
O      18.289636427300000     10.130557865700000      1.789687211100000
O      16.808814914900001     10.471554386599999      4.027490394400000
O      20.116991431999999      6.584237609900000      5.040847197200000
O      20.238304702699999      6.215633518800000      7.652292169100000
O       4.413107323100000      2.402722693200000      9.320372813500001
Si      4.340338614800000      4.026229399100000      9.506238928800000
O       2.847523861600000      4.518622886500000      9.948263707900001
O       2.822091511900000      0.415612215800000      9.699511877000001
O       0.705749292100000      4.001077204600000      8.553038785200000
O       0.839724843200000      0.344328006200000     11.445936162000001
O       0.974372265100000      2.896407508500000     10.922418900500000
Si      1.199596499800000      4.286029113100000     10.084365699999999
Si      4.031893052600000      0.952003017600000      8.732793813700001
O       4.933306020200000      4.707741490000000      8.110668765800000
O       5.509554018100000      4.433284533100000     10.540920118600001
Si     10.642265906300000      0.969723887300000     12.791900676299999
O       7.555767958500000      3.330657917100000     11.704144783300000
Si      7.975417937600000      1.784554809000000     11.365080387600001
O       7.697276466200000      1.560608685600000      9.765779385100000
O       9.501328833400001      1.580670068800000     11.771903108600000
Si      7.899963744000000      1.834720573900000      8.211792536700001
Si      7.065434173100000      4.683320673000000     10.958271555700000
O       7.021693475700000      0.723930996300000     12.126689898900000
O       8.166410996600000      5.105164413600000      9.821059881900000
O       9.584548738200001      5.004612106000000      7.550428254400000
O      10.891165998900000      5.004846176500000      9.859973660400000
O      11.972176511900001      1.928282726300000     12.701672237900000
O      12.789381034600000      4.329284466100000      8.192547036800001
Si     12.325610027100000      4.212534443300000      9.746939155800000
O      13.616593971300000      4.850406358100000     10.548764954999999
O      14.401900006600000      2.525494838400000     11.552280530399999
Si     14.774927092100000      4.103915620100000     11.464558878400000
O      12.165011864100000      2.673306694700000     10.173822766300001
Si     12.941015804199999      1.743941208300000     11.341419932499999
O      14.523640714000001      4.786867837100000     12.927485472900001
O      15.513723039000000      4.356581443900000      8.464355166200001
O      13.071379721300000      0.229339006600000     10.987407506000000
Si     21.426211910300001      1.712061668700000     11.261959190600001
O      16.343109756000000      4.380480546000000     11.074402519000000
O      16.289439567300001      1.631325314400000      8.663320575000000
O      20.327806648500001      1.439811436100000     10.085098853200000
Si     17.892791325899999      3.912477115800000     10.770187987300000
O      19.087401060200001      4.957692471300000     11.115801522800000
Si     20.109107279500002      0.972564182700000      8.548734986300000
O      20.575354690499999      2.046834066500000     12.595285501999999
O      18.135927251700000      2.557196508100000     11.633143558800001
Si     18.939110725900001      1.789197608100000     12.827687765800000
O      17.928419364000000      3.587238542000000      9.113711099400000
Si     16.642503939899999      3.143808060500000      8.177300369299999
O      18.647595443600000      0.428613027300000      8.164747326100001
O      20.949848891199998      4.681480240700000     13.062526874400000
Si     17.043576068499998      0.175357286100000      8.444775058899999
O      20.332294174299999      2.297846312000000      7.613141320100000
Si     21.313722045700001      4.275802227800000     14.587654347699999
O      18.783571842400001      0.209611277400000     12.637252713900001
Si      0.525365294100000     10.549999720100001     12.572092149500000
Si      0.515227355600000      9.805347392300000      9.698131496300000
O       3.400944166600000      7.631520927500000     10.519498757799999
O       1.199248376600000     10.299445372699999     11.074463936500001
O       3.845280647700000      9.960000228400000     12.019423790399999
O       4.654013523500000      7.381766210000000     12.936739038100001
Si      4.342410763200000      8.464440331500001     11.638732118700000
O       3.934899887900000      9.572843932700000      9.144143481300000
O       1.451918966600000      8.746350356900001      8.911048966699999
Si      2.995659324600000      8.230082731300000      9.028329622499999
O       0.257489591900000      5.437656733400000     10.737903224800000
O       3.196119495000000      7.341863941300000      7.653471305900000
Si      9.565332748900000      5.578905753200000      9.108194511100001
Si      6.308038069300000      7.296736179300000     12.498956331400001
O       6.924532021000000      5.894328398400000     12.023278695400000
O       9.671876499300000      7.207557934100000      9.121986537500000
O       9.209937220200000      9.611547718800001     10.380179264800001
O       6.014540708500000      8.419971218800001     11.240655816600000
Si      9.883695735700000     10.203734590600000     11.737209806999999
Si      9.630894808400001      8.834409076700000      9.013964667400000
O       9.499917034299999      9.081022574400000     12.874454082800000
O       8.516910251600001      9.286365230700000      7.902261751600000
O       7.344469643700000      7.703130330400000     13.675914892000000
O      11.114549440099999      9.471045670500001      8.681148147100000
Si     15.835510713500000      5.900847083600000      8.029190017600000
O      13.777178651900000      9.425444176099999      9.030771944500000
Si     12.528623858500000      9.373374485099999      7.942462556100000
Si     15.159051235400000      8.611326404500000      9.333262950000000
O      15.150003836500000      7.010595700600000      8.990861131999999
O      15.694406131999999      8.645848494899999     10.880087608200000
O      12.661695231600000      7.786396753100000      7.488814098100000
O      16.279765279999999      9.358654301800000      8.448668489499999
O      21.120971110999999      9.272269334800001     12.958552531800001
Si     20.444445733999999      5.616466525400000     11.828718603000000
O      20.740737723900001      8.925478675100001     10.225834805200000
O      20.120827326899999      7.114181660400000     12.270732252600000
Si     19.596781790000001      8.632125567899999     13.135112890200000
Si     19.168671858900002      8.883236877700000     10.078884029399999
O      16.421549255199999      8.772778285899999     13.380229877000000
O      18.762452721100001     10.001178087400000      9.001280898199999
O      17.457088135599999      6.001360491000000      7.857832932100000
Si     16.688711319300001      9.354439614500000     11.928417760600000
Si     18.789225067099999      6.919048952800000      7.929162650900000
O      18.720533313099999      7.455470710000000      9.469562000300000
Si     17.408197531999999     10.492901527200001      8.240058583600000
O      18.462921766699999      9.052043779500000     11.659659428800000
Si     17.053479875000001      7.624941722400000     14.397237193700001
O       0.419784862700000      2.747823392300000     14.852657588900000
Si      2.168488767900000      1.191469045000000     18.130843675400001
O       3.494395450900000      2.153392987600000     18.301317168499999
O       0.913453695200000      1.930304955100000     17.369735587000001
Si      0.060127237600000      1.615850324500000     16.009887546400002
O       8.608566632200001      1.161468453700000     16.427171686699999
O      10.051053262400000      0.944231505700000     14.303617562299999
Si      9.035574223799999      0.090182853700000     15.246865259100000
O      15.584501742200001      4.028979636800000     15.231715320199999
O      15.511698728300001      3.161207625900000     17.866750264800000
Si     15.244789280299999      5.284733341200000     14.242259100100000
Si     16.180316664799999      4.170943171400000     16.768091395500001
Si     18.935594943500000      3.008667832500000     15.699128688400000
O      18.452352562200002      2.368363107700000     14.260290776300000
O      19.884934737799998      4.318008904800000     15.422858778900000
O      19.949684891299999      1.842786780300000     16.337202142599999
O      17.712321532400001      3.572917855500000     16.616010698400000
O       8.646150411900001     10.889637070599999     16.552965410599999
O       7.367201279300000     10.145830520400001     14.385589924600000
O       9.282357187700001      8.621916405100000     15.395212120300000
Si      8.371842330600000      8.895100408699999     14.038689645500000
Si     10.000492853800001      9.952147112300000     16.064894520199999
O      13.448459656600001     10.707993517100000     17.641883758999999
O      11.241726700499999      9.295112961299999     16.967025372700000
O      15.732986646400001      5.740657531200000     17.225253222399999
O      13.309895520800000      9.996511072000001     15.312016224300001
O      13.834336585499999      7.969433786200000     17.089499028599999
Si     15.012436670300000      7.010438052400000     16.414787995200001
O      14.272518912600001      6.321907125300000     15.104464959200000
Si     12.905651937100000      9.304319216300000     16.809059472300000
O      16.618928340600000      6.135682839600000     13.882360123400000
O      19.184535694099999     10.156539773400000     14.095465179200000
O      16.313768118999999      7.893662102700000     15.844082341100000
O      18.665782516200000      7.761776120700000     14.234956572100000
O       9.450307717599999      2.423252624100000      7.850448059600000
O       2.686361544800000     13.488335605200000      3.853496443800000
O       2.161422711900000     15.373416993899999      5.472604076300000
O       1.430205153000000     12.827988693700000      6.427500018000000
Si      1.509164310700000     12.733135511800000      4.770169076400000
O       4.446960296300000     11.216613685400000      4.898622375400000
O       1.823213872700000     11.081993255700000      4.597558222900000
O       4.895204257200000     14.114832553499999      4.778913440100000
Si      4.994158334600000     12.627549453500000      5.623542350900000
O       3.956726122000000     13.057373335699999      6.790965045300000
Si      3.429753633100000     14.867510705000001      4.483011124400000
Si      0.528694416300000     15.307509890000000      5.232309995700000
O       0.247738595400000     13.831066489800000      4.405816311200000
Si      2.547914818300000     13.210689127400000      7.545806317300000
O       6.447557823500000     12.416464740300000      6.403713789700000
Si     10.490099950299999     15.237511197000000      7.133001604000000
O       8.842374692300000     15.436980218400000      7.108386131900000
O      12.168345092899999     12.330759652999999      4.617203511600000
O      15.102493875800000     11.408182496600000      5.891919429200000
O      13.646148491500000     13.705192304900001      6.156571934900000
Si     14.947454659800000     12.890869726800000      6.619866945300000
Si     12.341099194800000     13.854115905800001      5.199932710400000
O      12.624636811000000     15.064306323200000      4.121959293900000
O      10.963716302200000     14.176026168100000      5.977992341600000
Si     11.809633976000001     10.847746162100000      5.214458117800000
O      16.288980109099999     13.759363969200001      6.242573445400000
O      21.271233884899999     15.174257994200000      6.638506866100000
O      18.583351279300000     14.929990830099999      6.798358550100000
Si     16.997638403300002     14.934251653900001      7.162484041200000
Si     20.010059673800001     14.971780822900000      7.609300289100000
O       1.608851821200000     19.758017387700001      7.267368411400000
O       3.755530131500000     16.402707026400002      3.876729650300000
O       0.181424465800000     19.432973607299999      5.103395710800000
O       2.666354004800000     18.874404068800001      4.901554230400000
Si      3.856972167100000     17.771629709199999      4.821875934600000
O       4.323453872400000     17.301123680600000      6.387750883500000
Si      1.649966661700000     19.943822261699999      5.608843193400000
O      21.464872416399999     16.730015724200001      4.642696814400000
O       5.310274213400000     18.629776201900000      4.570578178900000
O       9.828967294100000     18.575425390400000      5.147307932200000
O       7.092773313900000     17.221040261399999      6.018202143900000
Si      5.779006130000000     18.168460913099999      6.139302001500000
Si     10.376316122100000     18.185242094100001      6.704564950300000
O      19.863588015700000     17.968034722500001      6.492451635800000
O      10.830508080200000     18.044864095099999      2.519186373700000
Si     11.009720762300001     18.681494469499999      4.042669229400000
O      14.689766302300001     20.643800383199999      5.193249591000000
O      11.058679878400000     16.702920727900000      6.680301379100000
Si     14.765506083500000     17.062506020200001      6.706925522000000
O      14.450360680399999     16.665033309399998      5.134626773200000
Si     13.179926400999999     16.614718420500001      4.118624689900000
O      13.346108474499999     17.109579537300000      2.526300101900000
O      11.439340435800000     20.265056631699998      3.826045492600000
Si     12.282321429300000     18.059218783199999      1.669884555100000
Si     12.244128218900000     20.914192455900000      2.558821104300000
O      12.650556408900000     19.689192469799998      1.560135558100000
O      12.227260751399999     17.800503654200000      4.703650695400000
O      15.093842525800000     18.640361068099999      6.818664059700000
Si     14.881791019500000     20.229295640299998      6.788896623600000
O      11.441388892200001     19.272221525700001      7.151030381600000
O      16.266452079400000     20.978014992500000      7.195440287700000
O      16.205004686100001     16.323391464000000      6.984465213600000
O      19.615876366999998     18.513634703800001      3.880410541100000
Si     20.670083892800001     18.127592745299999      5.076242541500000
Si      3.207498743300000     11.243497980600001     12.850280684499999
O       1.047432172500000     14.817993528800001     12.210967217700000
O       4.249821902500000     11.734645101800000     13.972739647999999
O       2.903619488000000     14.706768891199999     10.559313382099999
Si      2.987318463400000     15.632779591400000      9.250288099900001
O       2.706777220400000     12.528340526399999     11.944170725499999
Si      1.814405959500000     13.714080916700000     11.277946684800000
O       2.372403640100000     14.738439379400001      8.042357983700001
O       0.739921945100000     13.184755228800000     10.168703524100000
O       2.682525887200000     12.125171021900000      8.809518147300000
Si      3.806554355100000     10.970609201500000      8.344215431500000
O       3.779524992000000     15.931118132600000     13.237636255000000
O       5.277473784000000     11.583749302299999      8.534025039499999
O       0.034350793200000     11.064907772100000      8.752164054600000
O       1.828969232800000     10.662039778600001     13.573872923100000
O       5.915575456400000     14.274418479600000      8.054977448600001
Si      8.909154645299999     12.849138110500000     13.234255087299999
O       9.216473649699999     11.536310146200000     12.347252322999999
Si      6.040812920800000     15.517782760299999      9.100253149200000
Si      7.982538341600000     13.783278259399999     10.507131837699999
O       7.453915476100000     12.639127477800001      9.343472861700000
O       8.016368427400000     13.697424919900000     12.167858406200001
O       6.823172681200000     14.955875802500000     10.408916096100000
Si      6.377945157800000     12.712911847599999      8.117992345099999
O       9.494916029800001     13.919583086499999     10.103178590100001
Si     11.065301467099999     14.597362572000000     10.187702849000001
O      10.542737598900001     15.919738691999999     11.115186251100001
O      11.093128099299999     14.723888082300000      8.505120432000000
O      15.670480318299999     12.704348393200000     13.432333433800000
Si     15.432859964000000     12.150279113700000     11.944020186800000
O      15.847750123599999     13.285325396099999     10.821807466299999
Si     12.355311356000000     11.959084449600001     11.668101635199999
O      13.971027023000000     11.646397123400000     11.451651644100000
O      14.841706810400000     12.797911580299999      8.265040325799999
O      11.802049210400000     13.246262290400001     10.887347807999999
O      12.383903674300001     12.163808597399999     13.272656817200000
O      11.452056702300000     10.592786489200000     11.409883630900000
Si     16.137101094100000     13.138970757799999      9.245833176600000
O      16.531228233099998     10.927878502700000     11.784341561100000
O      21.301865830600001     12.003681362600000     12.494862983200001
Si     21.034682205300001     15.295260981100000     12.634711365199999
O      16.834175362900002     14.520265419199999      8.751342802300000
O      17.149427568200000     11.896774851200000      8.950491790199999
O      18.769568807999999     12.441305185999999     12.913725515099999
O      20.047620537000000     14.380544666600001     11.702286523800000
Si     19.954092882600001     12.751583725200000     11.875937531000000
O      19.748366952000001     12.134705897800000     10.373727753000001
O      20.339372464499998     13.557911246000000      8.326308489300001
Si     21.009342767800000     12.519447099700001      9.355431162400000
O       4.543100939800000     16.101392400100000      9.234977631700000
O       2.125650820100000     17.063050196100001      9.174247419400000
Si      2.131043508100000     21.090153447999999     10.883409344300000
O       3.277583244500000     17.807205076700001     11.343614803900000
O       3.085025800000000     20.532730280399999     12.016975944100000
Si      2.822526001000000     18.339775390100002      9.922690052800000
O       3.962814212800000     19.043610321999999      9.061051026199999
O       1.554691440500000     19.637910039499999      9.987911940200000
O       4.094004184100000     18.569108528800001     13.601624716100000
Si      3.840246246700000     20.177124995000000     13.458037547600000
Si      4.330453255900000     17.317011202200000     12.546221672400000
Si      0.539286806100000     19.894387448500002      8.475228135800000
O       5.270875621000000     20.904336559099999     13.476724439800000
O       5.232753845900000     21.346447864799998      8.828197150199999
Si      5.444242192500000     19.708968008700001      8.794168069800000
O       6.974860996000000     16.730222450100001      8.566793306499999
Si      6.859361589700000     20.915093013500002     13.077254484399999
O       6.452250440600000     19.126843731299999      9.890472466100000
O       7.289071505400000     19.547682005500000     12.314221034899999
O       8.508109622499999     17.674862333200000     10.807544664400000
Si      7.088620425800000     18.352736568600001     11.219668736599999
Si     10.241433828900000     17.494448390999999     10.710105659000000
O       5.848591285700000     17.382095428900001     11.886006240900000
O       9.017044687400000     18.090833147100000      7.621638606300000
Si      8.013290489799999     16.822962271500000      7.335365575700000
O      11.018852630400000     20.985839909700001     12.302612457900000
O      12.713107158100000     17.897253625400001     14.346625285100000
Si     12.023594516299999     20.461460031000001      8.096030075400000
O      13.916983913299999     17.803059013999999     10.043475176399999
O      15.606533430400001     19.823433079499999     12.188586277100001
Si     12.861408110599999     17.013810214199999      9.218021591399999
O      13.274689605700001     19.328018456700001     11.811450512100000
Si     14.733172189699999     18.538526770299999     11.413967386500000
O      11.795769761100001     20.129084845000001      9.608103259900000
O      11.294300451700000     17.455812524300001      9.233958491899999
Si     12.032131078900001     20.174842664800000     11.265043700100000
O      13.545347690900000     16.706424314900001      7.721775462600000
O      14.703649061000000     17.298973530000001     12.570008537900000
O      10.843978376500001     18.703170885799999     11.484331156000000
Si     16.072980303600001     19.977090421300002     13.717791729100000
O      13.589133656600000     20.687872735599999      7.650751225300000
O      19.916788209800000     16.294319615199999      8.576438414600000
O      21.270645565799999     21.291691694699999      8.365830112899999
O      21.046265815100000     18.674028816900002      8.686739349500000
Si     18.822726124700001     20.090282074699999     12.697841285200001
O      17.711061214400001     19.650894198200000     13.786329929400001
Si     20.605362318099999     18.031299447100000     13.731345993400000
O      16.270201426900002     18.216224003600001     10.451910688400000
Si     19.711466506000001     17.871337304000001      8.128720488600001
O      20.332680561299998     19.512736459500001     13.108343714900000
O      20.612419281299999     16.861457009300000     12.544549837300000
Si     17.491688707800002     19.136589783000002     10.057636585799999
O      18.389148074400001     18.487980841700001      8.781951405499999
O      16.943012093600000     20.660989451300001      9.670076953000001
O      18.576868571700000     19.434537986700001     11.234213998300000
Si      3.041427277400000     15.107596670800000     14.579986887100000
O       4.269953299300000     14.132007118400001     15.123938730800001
O       1.747292346400000     14.032349180800001     14.616587808600000
Si      0.126028191300000     13.714610982500000     15.098190588200000
O       0.149953476200000     14.151462117499999     16.707896501400000
Si      4.541477308500000     12.508801709100000     15.401360885500001
O      10.685896503900000     10.926173226000000     14.955468491000000
O       6.002923087000000     11.942626647100001     15.931142095800000
O      10.294140731000001     13.404679411100000     14.005735488699999
O       7.965852234800000     12.653277833400001     14.540337721500000
Si      7.483481075600000     11.399019879500001     15.445021389800001
O      15.178534124700001     11.923196836200001     15.893695282199999
Si     13.665916003900000     11.472849686200000     16.130595280800001
O      12.521396903599999     12.622934645300001     15.777643494599999
Si     11.423347978000001     12.320969971500000     14.552604694299999
O      15.657850907000000     14.533231532100000     19.934590035199999
Si     15.906107844399999     15.773613633700000     15.933066870299999
O      15.598745824800000     15.836135754200001     17.560636416600001
O      20.868260490699999     14.833215700300000     14.179624163200000
O      16.214827407800001     14.252459012199999     15.485086075200000
Si     16.265088549700000     12.742902490300001     14.972306426499999
Si     16.515587328399999     15.374796487499999     18.844948972000001
Si     19.151498635799999     11.717906877600001     14.383347643200000
O      17.754253542000001     12.126902479200000     15.193683451200000
O      20.586566899499999     12.405319204700000     14.997474316300000
O      19.680340303000001     15.648033295899999     16.135818746799998
Si     20.973595446200001     15.588550147299999     17.153311108899999
O      17.928775594800001     14.761087830399999     18.126812704999999
O      20.338314636100002     15.770052756800000     18.693002045299998
O       2.599737478000000     16.450957574699999     15.443124763900000
O       0.570454113300000     17.849492010599999     14.400970658900000
O       2.898001397900000     20.739553817200001     14.628080662400000
Si      1.405195889900000     17.545168742400001     15.760898838499999
O       1.777685051700000     19.061257573199999     16.270598362400001
Si      1.890959940800000     20.661320349600000     15.915460807100001
O       0.496815084600000     16.837563217100001     16.920448426099998
O       2.577850112300000     21.375766955900001     17.211092686099999
O       0.542369444300000      0.077162376600000     15.572097976100000
O       7.727229050800000     21.068217473299999     14.414581959800000
Si     14.318177192200000     17.622048544599998     14.139237698400001
O      14.642838172699999     16.352047435100001     15.132952811699999
O      15.263006132699999     18.873187521799998     14.634699882000000
O      19.442080621500001     17.879499197000001     14.849755569999999
Si     18.725911773400000     16.210792176700000     18.597118678899999
O      17.222531043899998     16.632735316000002     15.503755543800001
Si     18.720411378400001     16.973776446599999     15.965746872000000
O      17.490849385299999     16.541380117900001     19.711636776199999
O      18.665696296899998     17.517493497299998     17.537398117700000
O       5.915699073900000     19.312431258200000      7.281325698500000
O       9.692123939600000     20.198921897100000     15.826656680399999
H      10.539733798300000     20.297810434599999     16.274990098600000
H      14.667157253899999      3.447754218300000     18.232237529999999
O       1.622925461900000      0.804818886500000     19.621960295699999
H       2.283412396000000      0.459639813600000     20.232390560100001
H       8.046597611499999      0.785398194200000     17.113734113800000
O      12.154797510200000     17.553869833600000      0.129883128300000
H      12.092278004600001     16.601559143100001     -0.004234225200000
H      18.908470078699999     17.876725679900002      3.729392796500000
O       0.874508364700000      5.407395973500000     15.113130183799999
H       1.259972993300000      5.235912875300000     15.980020393100000
H      14.896958609300000     14.045432771500000     19.597371300799999
O       3.442792523700000     12.130726520500000     16.559001599799998
H       3.569139046300000     11.274356374300000     16.984197980499999
H      12.237330979599999     18.173177784200000     13.549528277300000
O      15.923249046100000     -0.003114455500000     14.322998722099999
H      15.036183684799999      0.368178291600000     14.251352278500001
H       8.523499281499999      8.782535600599999      7.080858457700000
O       5.397802814000000      4.118450473400000      1.041848890300000
H       4.724913516300000      4.647608887400000      0.597502071900000
H       3.999617583000000      2.284688157700000     17.490380555500000
O      12.819269081200000     15.380493552800001     10.053798832800000
H      13.192622865400001     15.506412582899999     10.941156177100000
H       8.807306189900000      7.487172519100000      0.821327760100000
O      10.217202926200001     10.758612022299999      5.595628936200000
H       9.611042414700000     11.194089834300000      4.983792082200000
H      19.041775087100000     10.692658839800000      2.012754097500000
