# Supplementary material for: Ground-up generation of periodic slab models of dehydroxylated amorphous silica of varying roughness
Source: Phys Chem Chem Phys. 2025 Jun 26;27(28):15196–203. doi: 10.1039/d5cp01570g (PMC12232287; doi:10.1039/d5cp01570g)
Supplement: CP-027-D5CP01570G-s002 [file CP-027-D5CP01570G-s002.zip › ESI_Structures/Saturated/structure-number_58-alpha_0.02.xyz]

456

O       8.348844123099999      3.784530545200000      4.229462948900000
O       9.656853949800000      4.428842299200000      2.105376409100000
Si      9.181187449599999      5.163642058800000      3.806809897700000
O      11.040566554900000      5.215919048100000      4.027520240800000
O      12.157417512200000      3.376117962700000      2.822377385300000
Si     11.218008803500000      4.665677454600000      2.219872391700000
Si     12.188507466600001      3.933201963300000      4.420218226300000
O      13.651615659799999      4.535089626100000      4.739229083300000
O      16.252178077600000      4.728545550000000      4.155067213500000
O      18.918994129200001      4.810877691500000      4.026359826800000
O      21.363907935600000      3.722728545200000      4.325906310700000
Si     19.794452104900000      3.566978104700000      4.690197952800000
Si      9.037379817000000      8.081552451800000      3.396542146500000
O       8.694254528800000      6.544932509400000      2.983587245300000
O       7.638901707000000      8.901202000900000      3.578732651600000
O      10.314998652600000      8.853933592300001      2.589407460500000
O      10.006163191600001      8.055001540999999      4.849516086200000
Si     14.787610993400000      5.428963780500000      3.986338148600000
O      11.963424923100000      5.855631528000000      1.393510623200000
O      13.574760767600001      8.235433154000001      1.461912427700000
O      14.311809186100000      5.769744599500000      2.436970632000000
O      12.391264863200000      7.357706879300000      3.554653832200000
Si     13.089177195000000      6.847192530400000      2.164963580900000
Si     14.441100186700000      9.539275673100001      2.046511681900000
O      15.711584352199999      8.890789401599999      2.850173566100000
Si     11.329949532500001      8.525161799499999      3.973924031900000
O      14.860890738900000     10.330151019300001      0.685723224700000
O      14.893302581200000      6.936400659200000      4.623697304800000
O      12.126371804800000      9.642370529900001      4.814949343300000
O      13.779973413300000     10.613687149200000      3.108113874500000
Si     16.101734986200000      7.946264945900000      4.094281405700000
O       0.458056584100000      6.266266741000000      4.431130259200000
Si     17.617200043600000      5.645230795300000      4.466947266600000
O      17.408456225599998      7.055057497300000      3.611494391800000
O       1.872154266700000      4.588425637900000      5.972402027800000
Si      1.119934192700000      4.755033249600000      4.507361440600000
Si      1.305926386700000      5.261744950500000      7.357478820700000
O       0.030382742500000      4.384906171600000      7.854002311100000
O       7.214185443500000      2.112882193400000      6.152922664100000
O       9.309623592700000      3.510472963200000      6.701921663700000
Si      7.920870031300000      3.548582429800000      5.829092012600000
O       9.437329984500000      4.634787486100000      9.156973711599999
O       6.879365167700000      4.776668141300000      6.219879926200000
Si      7.620535612600000      1.056215375500000      7.328624670200000
O       7.633117662900000      1.704647550100000      8.816313838299999
O       9.109268768300000      0.405841044300000      7.039544394100000
Si     10.490972466500001      3.585029330900000      9.776397460200000
Si     10.871346756800000      3.798149900000000      6.982681387900000
O      11.694332458000000      3.081192206100000      5.693145410500000
O      11.388988619399999      3.177903429200000      8.440892000700000
O      11.236193189500000      5.393897078900000      7.037630419500000
O      19.354042248500001      2.123684705700000      4.061434064800000
O      19.523179085599999      3.634977558900000      6.292648547500000
Si     19.925478060800000      4.280779851800000      7.723119068000000
O      19.393630033099999      3.264940612500000      8.865626507500000
O       2.330678024300000      5.276382982100000      8.639369797700001
O       0.502801691200000      8.792498172500000      5.124221613600000
Si      1.308733266900000     10.163124241900000      5.391926515600000
O       0.458793423600000      9.435602560500000      8.748775215200000
O       2.879196912700000      9.729710757299999      5.644891352600000
Si      1.961160627100000      9.326190690400001      9.401845872299999
O       0.851887129300000      6.802449762100000      6.973149467700000
O       2.288731860600000      7.739546569500000      9.265684335000000
O       2.961266912400000     10.371226362000000      8.651349434400000
Si      2.041843087100000      6.283557354900000      9.928967668100000
Si      4.233666044300000     10.619684879699999      5.361986386400000
O       5.561002232300000      9.744059315199999      5.074809311700000
O       9.002785515999999      5.928148698600000      5.392887816400000
O       5.552332044700000     10.641257222800000      8.863489934200000
Si      7.027036806500000      9.084105598600001      5.121152005600000
O      10.024684887499999      7.198220168900000      9.267043803700000
O      10.299051708800000      9.713431556700000      9.805923189200000
Si      9.342693162400000     10.449430279100000      6.812041906700000
Si      7.686218299200000      6.259081597100000      6.267253181100000
O       8.126521857200000     10.058798137100000      5.822081830000000
O       6.889047272500000      7.598781820800000      5.785764719600000
O       8.001474399699999      6.490445553100000      7.839403515400000
Si      8.813079095100001      6.129988733800000      9.170868208500000
O      10.168100431099999      9.094187362800000      7.257668357800000
Si      8.970937354000000     10.670107145099999      9.717850053599999
Si     10.711426689900000      8.555493936800000      8.705107888200001
O       7.660929222000000      9.886495897100000     10.353471371099999
O      12.310438301000000      8.313401876500000      8.549499582499999
O      14.853788278900000      8.863410161699999      7.755279655700000
Si     13.739221073700000      8.986835594100000      8.946468995100000
Si     15.630121645799999      9.675128361000001      6.547565496100000
O      13.499077378000001     10.547983531400000      9.232017964900001
O      14.529656902399999     10.549365088700000      5.728146522100000
O      16.923768074600002     10.523547765100000      7.103558862100000
Si      0.071688457500000      7.320738252500000      5.619917155600000
O      19.682416526099999     10.411370113300000      7.575985024800000
O      16.400089392200002      8.746758325100000      5.460607752800000
O      18.209800852099999      8.231317528400000      7.727945511600000
O      17.792479860000000     10.368292737000001      9.431872225599999
Si     18.774987454500000      6.929839087800000      6.931233079900000
O      19.289143754400001      5.774438483700000      7.972374653400000
O      17.645939082799998      6.140240053700000      6.026294509700000
Si     18.196696829400000      9.862742362100001      7.940360330600000
O      19.978237586599999      7.378400689400000      5.936681022500000
Si     13.312414709000000     10.760377006200001      4.676633110700000
Si      3.560003983300000      3.419292863400000     14.178959719300000
O       3.880732119900000      4.409525379300000     12.947452204599999
O       1.942362346000000      3.396653707500000     14.378414867900000
O       4.162323254600000      1.921271896100000     13.824513853399999
Si      0.353886876700000      3.632986020000000     14.063073385999999
Si      4.575780813800000      0.593055797900000     14.723716736500000
O       0.152130458600000      4.758660871100000     12.901447949700000
O       3.078011069200000      0.194860122400000     15.341603643699999
O       5.391220866500000      4.991503093100000     10.839139730199999
O       7.686239161100000      0.758582554700000     11.387010545900001
Si     10.247788479800001      2.395184852000000     14.546893784900000
O       7.387609183900000      3.318782393900000     10.818650556100000
Si      6.989008589900000      4.817793682300000     11.177652589199999
O       8.765806490499999      1.734928793200000     14.687693833100001
O       7.174053392600000      4.974253131600000     12.804829894299999
O      10.435133088300001      3.524281212200000     13.334302691900000
Si      8.091051798400001      1.954590075700000     10.347387224100000
O       9.727984851000000      2.262096601700000     10.363861687800000
O       5.965719495600000      1.063853771700000     15.489742392200000
O      14.938481118500000      3.500870453200000     14.166732115800000
O      12.930711081900000      2.417252217600000     12.522933154800000
O      11.285449012400001      4.360232569500000     11.012046595499999
O      15.727691006000001      0.954963435600000     11.528852948799999
Si     12.356063807600000      0.891963524100000     12.833237302100001
O      15.044620344500000      3.594285531300000     11.567791945200000
O      12.915161970500000      4.955156640500000     13.064350020199999
Si     14.004268912700001      3.553075676700000     12.829643449900001
Si     11.125885382400000      4.746798120600000     12.575957458000000
O      11.320986810400001      1.202029201300000     14.103975326700001
Si     15.751598813599999      4.583018458200000     15.140683161400000
O      11.580485082199999      0.254457069800000     11.547061961400001
O      13.727606231099999      0.056858675500000     13.151131646000000
O      17.435650223800000      3.028824008800000     10.491942989600000
O      16.341632751300001      0.436702108800000     13.968421014300000
Si     16.331560876699999      2.502660921600000     11.562114613200000
Si     20.277481070200000      1.292028776400000     12.547083010200000
O      19.683928072400001      4.691069867400000     11.069526372000000
O      18.940146902199999      0.769715468900000     13.331362573100000
O      17.116000300900001      2.706747255500000     12.986887412500000
Si     17.615663080699999      1.470862116600000     13.943816548999999
O      19.828755939899999      2.091246935400000     11.205713878499999
O      21.178519260800002      2.254501353600000     13.515184063800000
Si     19.076377372100001      3.295899307100000     10.452722499700000
O      18.108200168500002      2.186964479200000     15.290541675500000
O      21.003061613500002     21.460645344000000     12.023305272300000
Si      4.350886723100000      5.594750876600000     11.955693599700000
O       3.093119782400000      6.161371179300000     11.152790519400000
O       0.934263619000000      9.572717155299999     13.398617789199999
O       2.040574751000000      9.566351687599999     10.998334777100000
O       0.567993901700000      5.933107147600000     10.543948676999999
O       5.098298742500000     10.235520085899999     11.476885545900000
Si      1.673641521700000     10.492476425600000     12.275394197000001
O       5.218125383800000      6.750605545000000     12.810959568900000
O       6.167635808200000      5.905059917800000     15.126612622400000
O       9.119605200300001      5.420343556900000     15.113143383200001
O       7.926343991000000      7.298143779800000     13.664989685000000
Si      9.378553375299999      6.735643310900000     14.175327405599999
Si      6.590549418500000      6.291416725500000     13.609536889799999
O      10.398335181900000      6.146120462100000     12.949935015399999
O      10.116903799699999      7.860535867500000     15.126925482600001
O       7.796403613100000      6.040169107800000     10.450005002599999
O      10.603011218100001     10.569269860100000     13.519198492699999
Si      6.211085712900000     10.670007596700000     10.339358550700000
O      14.506299006300001      5.708288882100000     15.210380457799999
O      15.168499460200000      9.758171371200000     12.246844032400000
O      12.475026466899999      7.134310576700000     14.758579047500000
Si     13.627421490800000      6.364642840700000     14.018787543600000
O      12.616078558200000      9.291068653400000     12.383052940500001
Si     14.033193833300000      8.640504286300001     11.951575835900000
O      14.299714698000001      7.267110564500000     12.866410383300000
O      12.668343341300000      9.943164634700000     14.961819056900000
Si     12.262930092100000     10.496757464400000     13.492775302200000
O      14.170304487499999      8.267515588400000     10.369088456100000
Si     20.945573760700000      5.550247459600000     11.664302672600000
Si     21.126411357100000      9.755802852200000     14.354124006299999
O      16.934029507100000      5.563342875900000     14.607321023400001
O      20.357156706500000      6.956276238900000     12.227433657100001
O      18.735936058000000      8.796124753499999     11.159940950399999
Si     19.270501598900001      8.099707638600000     12.526464497799999
O      17.912540503700001      7.429901006900000     13.144154332499999
Si     17.474205254000001      7.110695822900000     14.665505047500000
O      19.815955610200000      9.296638234300000     13.478202008000000
O      16.403050789500000      8.224714317000000     15.189002572300000
Si     18.433530931200000     10.382240477300000     10.919623846300000
O       4.341087718400000      3.982522888200000     15.529539226700001
O       0.287697621000000      0.427819677900000     15.544531863100000
O       1.455043342300000      1.416412273100000     18.712207058899999
Si      7.378804268100000      1.876765682000000     15.648480638400001
O       6.179159842700000      4.714393930200000     17.477066058900000
O       7.907928284200000      1.498603543600000     17.122497887500000
Si      7.528260724600000      4.558217299400000     18.425246391500000
Si      9.963774103000000      4.812851377400000     16.382844092199999
O       7.437863404900000      3.110531461900000     19.164258217499999
O       6.971550541500000      3.424499796000000     15.368200607700000
O       8.945363378400000      4.633033705000000     17.609536275000000
Si      5.856509811600000      4.496245416400000     15.895555677899999
Si      7.583134200800000      1.537786892500000     18.727931846299999
O      10.571233076000000      3.342436592300000     15.887402834300000
O       8.880504085600000      0.788713282900000     19.411645110300000
Si     21.611407171200000      2.451929713400000     18.676423900000000
O      21.140441284300000      4.155374199100000     15.442802918500000
O      21.533053024600001      4.006056553100000     18.104057036899999
O      16.370620865599999      3.788912941400000     16.424945733400001
Si     20.800469323700000      0.281506933000000     16.850468587200002
O      19.021861638299999      3.965123420100000     17.042483876599999
O      21.045664203299999      2.413786632500000     20.247591742299999
Si     20.555638163299999      4.627791230100000     16.886046236199999
O      20.619040502400001      1.728151043100000     17.596813135400001
O      17.556832405400002      1.616489319600000     17.691587519100000
Si     17.803512685200001      2.930001110300000     16.693012558500001
Si     17.783939955699999     21.493694404999999     17.356816801299999
O      14.752807423600000      9.719131048400000     16.521326503099999
Si     13.123726741100000      9.951363869100000     16.485306267599999
Si     11.474149541799999      7.437970125300000     16.030484922500001
O      11.098573612299999      5.995123525100000     16.749657001599999
O      12.184439259199999      8.578271080700000     16.975618515800001
O      21.181479523000000      8.559674192199999     15.517850537599999
Si     16.176324676000000      9.761123896499999     15.718053625800000
O      18.777815284700001      7.223271417300000     15.592267239900000
Si     18.870369147900000     10.456773330500001     17.344390238799999
O      17.380892656400000     10.265615485500000     16.686468060199999
O      19.544861189300001      8.949526351599999     17.429510314100000
O      20.596203178300001      6.279408025400000     17.026126040200001
Si     20.067825320400001      7.743895942400000     16.416936426199999
O       0.411048985800000      1.157705993600000     22.748890513999999
Si     20.731145251299999      0.011626169700000     23.280902988699999
Si     21.083312086100001      1.119302508500000     21.254816988000002
O      20.198386867800000      0.220772798100000     24.802637018500000
O      19.680422538199998      0.517741734400000     21.987850154800000
O       0.996060969800000     13.861323042200000      0.671822755800000
O       2.272825230300000     13.623497571900000      3.189429252200000
Si      2.360086184600000     13.465395403500001      1.475683933700000
O       3.925022502100000     11.567222921200001      4.062935063300000
Si      2.511161514800000     11.954653111200001      3.327928401700000
O       2.560586542200000     11.767592407400000      1.646254885500000
O       1.310088545300000     11.137089446199999      4.069076643700000
O      19.874191963600001     16.828654506100001      7.567848755300000
O       4.087500684800000     12.906249211300000      8.842857876200000
Si      4.193057106600000     11.374661068100000      8.292784496499999
O       4.425089337700000     11.533488704900000      6.690110156000000
Si      4.230085116300000     13.802537558699999     10.210728608800000
O       0.594665946800000     10.977138971200000      6.610170070100000
Si      9.676497032600000     15.643805332900000      9.705789270800000
O      10.194397227600000     15.476433023700000      8.172555758000000
O      10.364474991400000     11.620001423100000      6.296717998700000
O       8.618665862100000     11.009807696599999      8.158391971200000
O       8.087036819100000     15.435087534399999      9.946320896100000
O      16.108610553199998     14.859305181200000      4.403671058800000
O      12.631312723600001     12.192198080500001      5.089101736800000
Si     11.661057888800000     12.612770551300001      6.360907691400000
O      12.493341757200000     12.483715165400000      7.768070412400000
Si     13.010537806400000     12.076566680999999      9.246463812900000
O      14.311973134900001     12.907164308800001      9.814751627400000
O      11.257578832600000     14.186781787399999      6.178040454900000
Si     11.297458050500000     15.616964953100000      6.982253265500000
O      12.868748240500000     15.950470591700000      7.376087368300000
O      15.818111068900000     15.907649254600001      9.556887221600000
Si     16.407239207700002     16.299382075099999      5.129965763600000
O      21.381438676999998     11.921374704800000      9.035359396300001
O      21.021895061999999     15.695733769700000      9.740461580500000
Si     17.234064525699999     15.128406094200001      9.916369268100000
O      18.038383450600001     15.051653828399999      8.485245090999999
O      17.738974115400001     16.240618162299999      6.081016558000000
Si     21.240083189500002     10.702360909299999      7.978618681700000
Si      4.437458761800000     18.337910830700000      9.190346844900001
O       2.952470975600000     19.008843735100001      9.384421774500000
O       0.586694184000000     17.974446666599999      8.992461432500001
Si      1.631787878700000     18.387376459799999     10.186885326400001
O      10.105061236499999     17.123583844999999     10.268932329400000
O       5.510681077400000     19.057531187199999      8.145946324500001
O      10.489761387400000     20.865304433799999      9.051995491500000
O       8.351562206400001     19.498672454699999      7.829534047000000
Si      9.674967693499999     20.494393673299999      7.665882001900000
Si      6.816816452400000     20.005968694800000      8.247586366900000
O       7.016186490700000     20.411535180500000      9.792327811900000
O       6.514704847100000     21.339643802400001      7.321960708700000
O      10.794491138400000     16.982639997300002      6.138751120000000
O      10.638830952499999     19.779786925700002      6.520654716400000
O      15.066859450999999     16.607171687299999      6.005472733700000
O      13.041949968200001     18.375561728899999      6.263345640500000
O      14.647342091700001     17.858730543899998      8.314925042700001
O      11.509774975999999     18.256800695999999      8.361826332900000
Si     11.531775587700000     17.854609339500001      9.894000784499999
Si     11.462712800300000     18.385594796700001      6.749059167500000
Si     13.948819280100000     17.167363409000000      6.995524729200000
Si     15.976970466399999     17.508035446000001      9.211918634800000
O      12.752842333600000     16.792731096299999     10.136932871699999
Si     18.276277901600000     16.455824276200001      7.593244145600000
Si     20.703600924400000     17.072918959300001      9.010573747400000
O      19.535013225800000     17.998717536899999      9.815280990300000
O      17.334405803100001     17.641736676899999      8.293049547200001
O       0.974318944900000     15.042873260400000     12.045223040900000
Si      2.391897526100000     15.676295251799999     11.651878381100000
Si      4.420086125900000     11.506260612200000     12.338439187500001
O       3.980329211000000     12.745517726999999     11.401987893599999
O       3.382667295500000     15.512405715800000     12.979727008499999
Si      3.313311235500000     15.930693685200000     14.556355856300000
O       0.784212086000000     11.700439502500000     11.671459114099999
O       3.057267735100000     10.981417115599999     13.038564845200000
O       3.032813424900000     14.880643644999999     10.367850886199999
O       4.825612694100000     16.026097894199999     15.245882365900000
O       5.649065762600000     12.153517620000001     13.253295195600000
O      10.317540986399999     14.914023207900000     14.365790318800000
Si      6.957913955800000     12.584506966899999     12.302809541200000
O       7.287230612900000     14.190083699200001     12.263225491100000
O       8.148616121200000     11.557998641099999     12.738710788700001
Si      9.592191465899999     11.830808269400000     13.435458037200000
Si      6.901671681400000     15.282803171899999     11.071610930700000
O       9.119124127599999     12.526369670099999     14.843182057800000
O       6.594794453500000     12.234021205700000     10.725363472900000
O      10.432607484200000     12.935989793999999     12.553191541000000
O      10.493504906000000     14.526925191100000     10.543539477200000
Si     10.535324197300000     12.974814338700000     10.939378663499999
O       5.609203133300000     14.691523061400000     10.280442459200000
O       9.280259981400000     12.117305524700001     10.363933129499999
O      14.210142758500000     14.934279754400000     11.476241143399999
O      15.245818295199999     12.573860297100000     12.516891196900000
O      13.119896185700000     11.781154603699999     13.248343884700001
O      15.181632485700000     14.588882184199999     13.971258356700000
Si     14.077180440099999     13.263191925299999     13.859846502500000
O      12.720876222899999     14.105285413000001     13.585844744599999
Si     11.830493334000000     15.390524563200000     13.927356320199999
Si     15.054565928300001     13.612280455800001     11.052370515100000
Si     16.005788667800001     10.996938194300000     12.815205109300001
O      16.135236024200001     10.796403065800000     14.419811566100000
O      11.879954772500000     12.286095837100000     10.365650687500001
Si     16.218978298500002     15.746668883200000     14.387770341700000
Si     21.065900398800000     12.121329222500000     10.648004379300000
Si     20.920139979399998     15.145676616999999     11.475163305700001
Si     19.339473630899999     15.166503651699999     14.244133000900000
O      17.714398445800001     15.088152489100001     14.398613260999999
O      19.928260669499998     14.670509274600001     12.868908563800000
O      19.796339438499999     11.175483339199999     11.030443874700000
O      21.101206317999999     11.339274774900000     14.713968845100000
O      20.658558549900000     13.605784347800000     10.846945280600000
O      17.382431769099998     11.044670308400001     11.998839379900000
O      16.623911480600000     13.766907188599999     10.635144107800000
O      19.980766692100001     13.959994830599999     15.286498556800000
O      18.109028709200000     15.942853359500001     10.984436505600000
O       0.887713761700000     19.414613786099999     11.216070811600000
Si      0.210859915800000     20.069182692599998     12.526178553499999
O       1.442599131600000     20.661856884799999     13.466061660899999
O       2.455016542200000     17.352802799300001     14.483498723000000
O       2.196797655500000     17.200607412600000     11.136549810100000
Si      1.587649575800000     21.042647195699999     15.036372250800000
Si      5.139837274900000     19.117332645099999     14.675260206000001
O       5.202534609300000     20.673656969000000     14.129039134999999
O       5.120972633500000     18.428993943399998     10.661652599100000
O       5.102929098500000     18.216422557300000     13.313254377200000
Si      7.765379235500000     20.598637451999998     11.197693575600001
Si      6.023375868800000     18.199902331499999     11.959934995199999
O       6.712040043800000     16.728405374200001     11.797839217900000
O       7.058749140300000     19.480712785400002     12.157043198600000
O       9.354703494400001     20.294925510799999     11.321962947999999
O      11.962030796100001     16.237646242099999     12.540799256800000
O      12.454908276599999     16.194313131600001     15.193192684900000
Si     13.320111073800000     16.326201864800002     11.602188719700001
Si     10.802592030300000     20.599761749100001     10.652012119700000
O      15.618892452400001     19.785277284799999     12.639348625200000
Si     15.342594567100001     21.375061397400000     12.787075461900001
Si     15.671402511900000     18.167741305600000     12.261241810500000
O      14.126140774300000     17.595056980199999     12.184257151000001
O      11.691625991100000     19.231914191100000     10.778440328200000
O      16.135928830299999     18.234086253899999     10.668973582000000
O      16.254868469400002     17.098836131199999     13.375339583800001
O      20.502520455900001     16.777915788300000     11.884405298900001
Si     19.102531783500002     17.240366888600001     11.193559649999999
O      19.591758853999998     16.855932003200000     14.422195537700000
O      18.151971318899999     19.241625907000000     14.467073988099999
O      18.403720058400001     18.245743161499998     12.276714262500001
Si     19.278949903400001     18.300643699100000     13.707780117400000
O      20.665647340700001     19.153914241100001     13.375531275300000
O       2.251997601700000     14.953200867900000     15.397770842600000
O       0.444832150400000     14.228354380900001     20.053797411800002
O       2.702484786700000     15.025258630200000     17.902877546100001
Si      1.472287767700000     14.551229614200000     16.771094385700000
O       0.706847092100000     13.093725169400001     16.413192897500000
O       0.187439227500000     15.296861467099999     17.538325379200000
Si      0.227686061400000     12.704232411300000     20.653708046300000
Si      9.990837865500000     13.745929696999999     15.478017684699999
O       9.125573904600000     14.382289690400000     16.703279181799999
Si      8.982286587100001     15.893664519500000     17.299327072800001
O      14.046542421000000     12.827835042600000     15.469174429700001
O      11.333608310000001     12.979204454100000     15.931179375099999
O      12.867246430900000     14.448865208999999     17.284332906500001
Si     12.823817754500000     12.944851097400001     16.554790493500001
O      12.857219158300000     11.394489003400000     17.260669193399998
O       0.033595307100000     11.651131252000001     19.326881814299998
Si     19.870547473599999     12.151945164300001     19.406626922699999
O      19.696723497699999     11.671659971000000     16.663415842799999
Si     20.739528456799999     12.606134280099999     15.759199123300000
O      18.782787179500001     11.038319973800000     18.920621448799999
O      19.790708674299999     13.617357320100000     18.611839729600000
Si     20.893383721100001     14.832316618600000     18.900200345799998
O       3.867547567700000     19.141569168600000     15.661514247300000
Si      2.435436067000000     18.387985443700000     15.748731319999999
O       2.295986226100000     17.491550311499999     17.066483179700001
O       4.841875287400000     16.765318188700000     17.698197470800000
Si      3.217621281100000     16.593107699600001     18.068542279900001
O       2.758751230900000     17.357849610900001     19.489862599300000
Si      1.623450852300000     18.521442657800002     19.813239615099999
O       0.110621275900000     18.232372369200000     19.189670520800000
O       2.145030625200000     20.019532501699999     19.261483547400001
O       1.354405580300000     19.588789109200000     15.796829812900000
Si      1.095119468700000     21.282070316599999     19.053280274999999
O       0.250339156400000     21.371507233900001     20.436794574600000
O       6.198454354600000     18.287636794800001     15.690659512800000
O       7.435390944900000     16.324175420500001     16.739584158100001
Si      5.860860459600000     16.796819340500001     16.360599047499999
O      10.780967125900000     16.322382032899998     17.204204798799999
Si     12.369005448599999     16.006108215000001     16.824871311900001
O      15.868881988300000     16.174913117199999     15.955195354400001
O      15.599427049499999     18.672765992799999     15.811128676699999
O      13.683393505100000     17.008995069899999     17.266760990600002
Si     15.250206388500001     17.391363320600000     16.869894356600000
O      21.595506585900001     20.771866000300001     17.865807103500000
O      19.282472298700000     21.274214587500001     16.698291192999999
O      16.117685914999999     17.860463284800002     18.264576566599999
O      20.127754680100001     16.100966115399999     19.535506646500000
Si     17.116972978900002     19.325023883299998     15.698813764700001
O      18.091994727700001     18.594817177600000     16.837562156499999
Si     20.189947003099999     17.694743956500002     19.853615009900000
O      17.471289038199998     20.434562001700002     18.602886160499999
Si     17.553234718199999     18.745246900200002     18.378145705400001
O      18.736076475800001     18.250940599400000     19.363860011900002
O      16.839411327099999     20.911995493700001     16.137600783700002
O       1.350420598600000     12.422096770000000     21.785492346900000
O      20.034786362399998     12.503075139800000     21.061352472599999
Si      0.059017374000000     18.562493591199999     22.407090562400001
O       1.396261205800000     18.621805433599999     21.437896852200002
O      20.317594518400000     18.045254438099999     21.449390206899999
O      21.187510196500000     19.977912123900001     23.113148728300001
O       6.151636811600000      0.865497998300000     19.162501554500000
H       6.081146119700000     -0.090054352400000     19.063673628499998
H      15.203918868700001     11.223270902699999      0.799912695200000
O       8.772492001300000     16.104642698300001     18.909161502900002
H       9.590950769199999     16.094627430799999     19.422028926599999
H       1.341368828800000     11.544074831000000     22.183985302100002
O      16.654527560999998     17.436212239300001      3.962708342000000
H      17.089630861200000     18.239251543400002      4.273069652600000
H      16.826707322800001     14.536583432900001      3.847599672800000
O       4.198511439900000     16.818485326600001      8.633423699000000
H       4.955809192100000     16.397715267799999      8.210710899200000
H      19.976669569999999      1.131248442900000     25.032464629600000
O       3.600696780400000     14.278067557200000      0.778212856000000
H       4.457882600300000     14.141054148000000      1.201552305000000
H       1.092907059800000     14.586934057200001      0.044159932500000
O       2.276040831300000      4.485426060000000      3.394782803300000
H       1.987984239900000      4.425007891700000      2.477724366600000
H      10.808950026500000      5.941964848700000      6.359222682900000
O       7.587001108000000      5.777183858800000     19.512444953799999
H       6.796064796000000      5.894527299200000     20.050882063200000
H      18.443315478799999      1.856195274000000      4.227925956900000
O       0.312842774000000     17.547057201299999     23.667924194099999
H       0.571727416800000     16.649989801400000     23.427812387600000
H       8.795007020500000      0.634472756000000     20.358125576900001
