# Supplementary material for: Ground-up generation of periodic slab models of dehydroxylated amorphous silica of varying roughness
Source: Phys Chem Chem Phys. 2025 Jun 26;27(28):15196–203. doi: 10.1039/d5cp01570g (PMC12232287; doi:10.1039/d5cp01570g)
Supplement: CP-027-D5CP01570G-s002 [file CP-027-D5CP01570G-s002.zip › ESI_Structures/Saturated/structure-number_59-alpha_0.01.xyz]

450

O      14.573753134100000     10.151061121800000      2.877371296500000
O      16.994537416299998      9.777835200200000      2.757163216700000
Si     15.920364046800000     11.180410958300000      2.442700456000000
O      16.024465245599998     11.900374497600000      1.023310649800000
O      13.836292776000001      9.496338579900000      6.562433927400000
Si     15.260963911599999      8.865833920400000      6.172764127100000
O      15.302571767900000      7.993566921500000      4.665175804400000
O      16.104351634099999     10.215056590200000      5.268021147300000
Si     15.730994394900000      9.281769948299999      3.732211354700000
O      16.219279974999999      8.308319293700000      7.304878898700000
Si     16.534393196100002      9.198195219100000      8.757068729200000
O      17.128404721999999     10.652075055399999      8.230903967400000
Si     13.569116179300000     11.138241355700000      6.927072473000000
O      12.149487612800000     11.478438017100000      7.578230555100000
O      14.052115970099999     11.925026543900000      5.500703220000000
O      14.714682113600000     11.589976081600000      7.977744454200000
Si     15.659560744300000     11.932884545600000      5.209120634800000
O      13.132889575200000     13.540682862100001      8.932769783900000
O      16.038657483800002     12.300979358399999      3.648814166400000
Si     16.286336871300001     12.039083085400000      7.973667651100000
O      16.499040295699999     13.152808360700000      9.102114328600001
O      16.540204748099999     12.602615157700001      6.387708180900000
Si     12.226999860799999     12.206427462000001      9.186739714300000
O       6.896205985900000      8.901717992900000     13.164449295300001
O       9.506655291200000      9.301474224600000     13.948632471200000
O       8.506079535400000      6.749016178000000     13.748806327800001
Si      8.413668287900000      8.275981387700000     13.157384197100001
O       9.281163526000000      8.463029903200001     11.692367430599999
Si     10.481162984999999      9.332512997000000     12.561973097499999
O      14.122224349200000      9.328515728999999     11.734803434900000
O      11.854300574300000      8.473623215900000     12.691620081200000
Si     13.408029547500000      8.781362022900000     13.099153383399999
O      14.127602428699999      7.435518599000000     13.689815276899999
O      13.633675937500000      9.910311227499999     14.211311984700000
O      15.061728499799999      9.356590350799999      9.364573098199999
Si     14.376521604900001     10.336558223100001     10.543346815500000
O      17.381064173999999     10.118126324600000     11.976337105300001
Si     18.157343127400001      8.788673072700000     11.244950690000000
O      18.077151575799999      7.530408438500000     12.303472022799999
Si     18.091855143200000      7.958212313900000     13.955090643900000
O      17.599284655600002      8.467980104200000      9.720117279000000
O      19.680286464700000      9.538767724000000     11.430337973700000
O      18.911396276400001      9.421604317000000     14.066359866199999
O      16.567417168700000      8.189596926300000     14.403359596700000
Si     18.905747187300001     10.386899069000000     12.746535356500001
O       8.976798006599999     15.143233342800000     13.989550139800000
Si     10.258037830799999     14.859403409700001     13.032460371199999
O       9.860757677200001     14.865099900400001     11.433339258200000
O      10.634125234600001     13.314012865400001     13.265116746300000
O      10.842020069400000     10.867645053100000     12.158730322100000
Si     10.069320260200000     14.225713138600000      9.966151270899999
O      12.992256529800001     11.042681139600001     10.024724107999999
Si     11.574457928099999     12.032207342800000     13.084281019000001
O      12.932465509000000     12.507633325700001     12.242021424700001
O      13.768321579900000     14.557065202900001     13.582603114299999
Si     13.702311062600000     13.945432834300000     12.101477898000001
O      15.211605145400000     13.870012859799999     11.466689349899999
O      12.958566492399999     15.013532455900000     11.090729073000000
O      15.524418250600000     11.420639975100000     10.871089407700000
O      10.802504957100000     12.689972818099999      9.790274759400001
Si     12.724621968399999     15.073855097999999      9.481487982799999
Si     12.935101828400001     15.850553671100000     14.191508062000000
O      11.486954239699999     15.885572612100001     13.418534151799999
O      11.119995582500000     15.242290258900001      9.169996128999999
O      20.161914915299999     19.334924500100001     18.681720890200001
O      13.518369159700001     16.252154974600000      8.694991444399999
Si     16.240204416600001     12.866581344800000     10.760959253099999
O      19.295482442200001     11.902382045900000     13.083344280300000
O      17.695422137700000     13.038355828500000     11.385356607400000
Si     18.807435853699999     13.369405179199999     12.526357290500000
O      20.129128618799999     14.121188477100000     11.792696753200000
O      18.167059391199999     14.295855393700000     13.714488693800000
O      20.909613602000000     14.685165409800000     14.235286324300001
Si     20.523532510900001     15.496776936900000     12.664350854100000
O      14.012829516900000     17.091095377300000     13.928986636899999
Si     18.230419317900001     15.985595017200000     13.861002274600001
O       0.011955059300000     16.763444171800000     13.113805380600001
O      19.044138428600000     16.355577480099999     12.463255720199999
O      16.780324499100001     16.622499689500000     13.958208889900000
O       3.917462445800000      4.123722733200000     17.847204152700002
O       1.951819571000000      2.254910090000000     18.421257728200001
Si      0.566784100700000      1.378227336100000     18.823805669199999
Si      2.332053538300000      3.850875463600000     18.255403153900001
O       1.316977747200000      4.642658690700000     17.202611159300002
O       2.133186623000000      4.665746631800000     19.659294668800001
Si      5.292098807200000      4.859566000700000     18.316073954299998
O       5.331471240200000      5.435970543900000     19.819412184400001
O       8.872997678899999      4.328006362900000     14.948450617400001
Si      9.680024768999999      3.292974302200000     15.864986901000000
O       6.491849303700000      3.742046296900000     18.189703748700001
O       8.589273757899999      2.670312118900000     17.206230868500000
Si      8.053031719900000      3.633630062800000     18.544864486800002
Si      9.695383229000001      1.228035970000000     17.278100922699998
O       8.322926233900001      2.715515681500000     19.808206927499999
O       8.911612909700001      4.993201509400000     18.438896466999999
O       9.968569620300000      1.637865227000000     15.594997263000000
O      10.920296485000000      1.839501574100000     18.167986172500001
O      11.010748541100000      3.915377562600000     16.548466188300001
Si     11.683859870499999      3.368702138200000     18.023150132100000
O      13.268575915000000      3.134758769200000     18.017690343400002
Si     14.766258657400000      3.496055999400000     18.635398438399999
O      15.479998222900001      2.077156012500000     19.004328414200000
O      15.598907407700001      4.239891241200000     17.453986530700000
O      11.327450613800000      4.523543157500000     19.052737935000000
O      14.765280665500001      4.503424745400000     19.879520267499998
Si     15.659546330200000      1.048501790200000     20.264055264600000
O      20.977816200100001      4.944538613800000     19.064528487499999
O      20.891788619500002      2.461538071000000     18.702333952000000
Si     20.511873188799999      3.625596640400000     20.036061482000001
O       4.386295466700000      9.338290828100000     14.494809603200000
O       2.479725558500000      8.870194740300001     16.856505879400000
O       4.202635605600000      7.325934046500000     15.969834110500001
Si      3.915597971800000      8.994003671400000     16.111673883100000
O       2.929193182800000      7.273958292500000     19.191943549200001
Si      1.905038650100000      8.230649289800001     18.280658366200001
O       0.695373566100000      7.186452528900000     17.914783905099998
O       1.629933983000000      9.625513667100000     19.104723617000001
O       4.763309263300000     10.171320541500000     16.935772052400001
Si      0.098835835000000      5.642705437000000     17.758205511800000
Si     19.309718002699999     18.064751282200000     19.268367019900001
O       5.834339437200000      6.147483142100000     17.480656622100000
O       9.364764720100000     10.068002241700000     18.947535051500001
Si     10.785061796900001      8.374237633700000     16.401175841699999
O       6.556048199500000      8.246118547500000     15.679126602300000
O       8.443336579300000      7.431115317100000     19.167775887200001
O       9.383174206400000      9.233315603099999     16.488691361000001
Si      6.064884254100000      9.347130883300000     14.520886993300000
Si      5.755199812400000      6.833732125800000     16.025838142000001
O      10.612127087999999      7.236540552700000     17.660442224099999
O       6.446656635300000      5.679823228900000     14.994036959100001
O       8.461672299500000      6.517584886000000     16.441881796099999
Si      8.095546488000000      5.824409858500000     15.030750365099999
Si      9.125785707800000      6.561952223600000     17.956145518600000
Si     10.029168657900000     10.279946620400001     20.393109620400001
Si      8.953183731399999     10.484248655000000     17.456457137699999
O       6.438451757500000     10.877281089000000     15.005681457900000
Si     15.180186042400001      7.537876093000000     14.965136780900000
O      15.850564783699999      9.558153803900000     18.300978277100000
O      13.370737131400000      8.787586383000001     18.596874286399999
O      14.601983075100000      8.460781846400000     16.176992329299999
O      15.407534265600001      6.893277738800000     18.048581091799999
Si     14.783449000499999      8.427775959800000     17.826736764800000
O      15.459236471700001      6.036912647800000     15.536507980200000
O      11.992115507999999      9.475700240700000     16.342575668999999
Si     12.989015818400000     10.173788148100000     19.490958742000000
Si     12.806688561900000     10.587828123300000     15.464020307200000
Si     16.047626632099998      5.749898544000000     17.061455242000001
O      14.390133011300000     10.448671563400000     20.349891050200000
O      18.988408699800001      7.961382494600000     17.346018911200002
O      17.675106917800001      5.733243080000000     16.987340925600002
Si     18.981477993199999      8.511638875899999     18.879014218999998
O      20.345116270900000      7.972009441700000     19.592498826200000
O      20.374894753200000      5.767596715100000     16.661802606399998
Si     18.983187667300001      6.575400267400000     16.500085982900000
O      17.576908247599999      8.153330820200001     19.638317451599999
O      18.843473151000001      6.887984591800000     14.880730038899999
O      19.074150640700001     10.164688102900000     18.826087277399999
O       4.794420703200000     15.361699449800000     17.118349856900000
O       3.591439306500000     15.841136158099999     19.497161151699999
O       7.341501298400000     10.755937397800000     17.445907542499999
O       5.709386259800000     12.787223814100001     16.837300833600001
Si      6.040172137000000     11.207364025800000     16.603416463999999
Si      8.736782507499999     15.151306221200000     15.620489140000000
O       9.796988971699999     11.780747189900000     17.063054326100001
O       9.681361329400000     14.207822245599999     16.476241484799999
O       7.150590859000000     14.835433905500000     15.899971226200000
O      10.281642637099999     13.521334147799999     19.069933535699999
Si      7.684627679000000     15.535044834000001     19.497395340899999
O       6.775657884200000     14.605983631100001     18.521258521800000
Si      6.104809310600000     14.367865703900000     17.065297332299998
Si     10.514692132100000     13.195081691300000     17.467163250300000
O      11.745391150100000     11.511237541100000     14.591073905700000
Si     15.621301135400000     10.884805742599999     19.297954364100001
O      13.805288655700000     11.553905841100001     16.250288976400000
O      12.042088186999999     13.260122378100000     17.110824406599999
O      12.728896778699999     11.508078058800001     18.629753153900001
Si     13.635762395300000     12.553101101499999     17.619141904500001
O      14.262430901700000     14.170250075400000     17.430675917999999
O      15.153899021699999     12.141412659300000     18.420042116099999
Si     14.036822044000001     15.639034936900000     16.894508993900001
O      12.772600893800000     15.678013696700001     15.788517945500001
O      15.358098556000000     16.226732418200001     16.073988708500000
Si     21.414862107800001     15.889861282700000     20.040678163999999
O      16.980161343100001     11.160065033000000     20.148478587100001
Si     18.573627888200001     10.919127350300000     20.213107947000001
O       0.429245247400000     16.112237879700000     18.470501451400001
O       0.395330273000000     21.404391349400001     18.000815516300001
Si      0.212724108100000     19.857676695300000     18.535448979900000
O       0.933490613300000     18.720178740200001     17.616131864200000
Si      1.124590575800000     17.117146333000001     17.400241770400001
O       2.732861175900000     16.917511050600002     17.289170270300001
Si      4.089678249100000     16.477759187800000     18.094822077300002
O       5.091917590500000     17.745793884600001     18.443621420600000
O       0.404879045800000     16.744789986400001     15.953518864699999
O       0.839352559600000     19.752582073100001     20.068584018900001
O       8.973478726900000     21.379420940399999     17.657072958600001
O       8.837639836399999     16.302347721299999     18.667641702299999
Si      8.814373260100000     19.866032100000002     18.471094691699999
O       7.333820627900000     19.318672342199999     18.852791471500002
Si      6.225455777100000     18.264911299000001     19.535655363600000
O       9.165901499700000     16.676404327000000     16.082968447399999
O       9.788569820999999     20.065475306300002     19.737221335600001
Si      9.668173336700001     17.130585961800001     17.564163693200001
O       9.448845976099999     18.758504542499999     17.483158986599999
O       6.863090071500000     16.851581574899999     20.129028941100000
Si     15.446319772400001     17.185368417700001     14.761300489600000
O      13.762927272200001     16.809336984800002     18.014139132400000
O      11.205483569400000     16.824948080799999     17.965768585399999
O      12.223238762799999     19.005408721700000     18.978024816100000
Si     12.478479551600000     17.371091002299998     18.826411687699999
O      15.625813615100000     18.788546885999999     15.037880377600001
Si     11.353561120500000     19.767779079000000     20.158884269000001
O      16.174908908500001     21.042550106800000     19.743623250599999
O      12.699541073300001     16.851527224000002     20.365377621699999
O      20.225030324799999     17.025465519400001     20.201102868500001
Si     20.937178801300000     16.241705565600000     14.825315951800000
O      19.294274076499999     16.551791639400001     15.055496515500000
O      18.005610705900001     18.814214887700000     19.974847537599999
O       1.044242637900000      2.086670699700000     23.403103027200000
O       4.363131102000000      1.642571894400000     22.969207220000001
Si      1.223843371000000      0.487097847700000     23.697956747300001
O       4.770591476500000      3.303401412600000     21.138049512100000
Si      4.846938915300000      4.933849650500000     21.300946126900001
O       0.692692310100000      4.920050099600000     23.100532137700000
Si      4.217025062400000      0.282198195500000     23.888237590999999
O       2.669191041400000      0.274489711300000     24.503108926100001
Si      0.225421190100000      3.379157438500000     22.784004128500001
O       0.200609696400000      3.249501881400000     21.174610161800000
O       5.504396681000000      0.430618533500000     20.939096646300001
O       0.522841241700000      0.817484759400000     20.383845970599999
Si      5.404241364500000      1.910092401700000     21.745133162700000
O       5.451285391300000      0.448189968700000     24.911232165200001
O       6.965361349500000      2.177902017100000     22.099581787999998
Si      9.117944811099999      4.524220151700000     24.851385349800001
Si      8.330403095199999      2.825058248300000     21.481910425399999
O       9.639705200900000      2.170689484700000     22.061967600199999
O       8.256954792700000      4.436212811200000     21.703267265499999
O       8.361937968099999      0.982226939600000     25.298326832800001
O      10.102789324800000      3.735002481200000     23.881220860799999
Si      6.936067024900000      0.178818436700000     25.568476048200001
O       8.235653560999999      3.456605971000000     25.810284791200001
O       5.892889626000000      5.402735281300000     22.456183851300000
O      10.030161502500000      5.330468514600000     25.993600043600001
O       8.063656966400000      5.523486790100000     24.090345701200000
Si     14.057859055500000      3.970932067900000     23.610000391700002
O      15.122180650400001      2.692039455900000     23.672978174400001
O      11.972088264900000      1.565858029100000     22.342190246200001
O      12.558026060100000      3.522030181700000     23.583828401800002
O      14.267878026700000      1.013030162600000     21.045249923899998
Si     11.113375292400001      3.010448990900000     22.737334245100001
Si     12.874188070800001      0.456022676500000     21.703672151599999
O      14.288282612600000      4.792025835300000     24.994692636500002
O      11.243507250800000      4.139685383800000     21.539512757499999
O      14.531720588100001      4.978426258100000     22.413278734300000
Si     11.420810885900000      5.322161127600000     20.521596301700001
O      16.110750836200001      1.906320003600000     26.090435652200000
Si     16.288951556299999      1.948700973000000     24.467490474300000
O      16.432493896899999      0.405266368500000     23.937320793500000
O      16.854747712100000      1.619264826900000     21.276826986500001
Si     18.466906433300000      1.326909427800000     21.202379297099998
O      20.227374861700000      3.341051277200000     23.481148651300000
O      19.161707167500001      1.042799427800000     22.868355035699999
Si     19.252382843400000      2.265522045800000     24.149244996699998
O      19.623668522900001      4.691209956900000     21.030901686499998
O      17.719075315900000      2.744012360000000     24.209094546100001
O      19.850783930700000      1.668393938000000     25.522142768900000
O      19.265252934300001      2.417633130900000     20.478780653499999
O       1.134728955500000      5.482748477300000     25.611276203900001
O       3.449218429500000      5.791598052200000     21.520110425199999
O       0.436659179500000      9.298194759099999     21.307768556999999
O       0.994739472600000      6.761308659200000     20.849823866000001
Si      1.128161566400000      9.024259646999999     24.512798249399999
O       2.851966310000000      9.121246212000001     23.969825118300001
O       0.902970070000000      7.532524265200000     23.752993602600000
Si      3.435148250400000     10.270631139300001     25.014507230400000
Si      0.546069706400000      6.060162271300000     24.252861260300001
Si      1.271731716600000     10.455087238699999     20.473117383200002
O      21.495010976200000      9.933431141300000     23.702493654800001
Si      7.521279906100000      5.589365922400000     22.551639165000001
Si      9.038694741700001      7.486250208200000     20.745734552799998
O       9.393396096000000      9.002355787600001     21.228949150199998
O       7.929756048500000      6.992888178300000     21.822981675899999
O      10.313651700499999      6.483410565900000     20.695923492799999
O      12.856314928800000      6.088144104500000     20.640628182899999
Si     14.406163877999999      5.679474214300000     20.964756912100000
O      15.310221197800001      7.044995071500000     20.858023539600001
O      11.636428225700000     10.013895034100001     20.393168696000000
O      18.709258553100000      5.527173475300000     23.461944565100001
Si     21.267577489499999      7.824893152800000     20.936267755999999
Si     16.836700760700001      7.638296803100000     21.016152851099999
O      17.687279524600001      6.312788088700000     21.329851664800000
Si     19.142534356399999      5.886389528100000     21.895735648599999
O      18.878997419299999      8.191146493500000     23.906916874600000
O      19.070196557599999      9.898912834900001     21.417277947599999
Si     18.443805094300000      9.372154033899999     22.857513278799999
O      16.984823292400002      8.765047642000001     22.243288074500001
O      20.226362200499999      7.136715519600000     21.995142845699998
Si     18.806623537499998      6.701527549100000     24.580059090700001
O      20.407370244700001      6.335246185200000     25.138279680200000
O      17.574493224899999      6.624576295000000     25.602978320100000
O      18.962784825200000     10.725252631600000     23.765781819099999
O       1.781237957400000     10.639986827200000     25.327504673899998
O       3.682837980300000     15.749759964200001     22.129067796600001
O       2.136882691400000     12.829774145300000     23.239332652600002
Si      4.649472438500000     14.735035926900000     23.006804593700000
O       3.900204532800000     14.422353610800000     24.481937928600001
O       4.003576263800000     11.783526390700001     24.757269531700000
Si      2.957318208000000     13.087080709200000     24.656529899900001
O       4.516900206600000     13.248972318700000     22.192520546899999
Si      2.957125341000000     12.678659917199999     21.799427337299999
O       2.608080701700000     11.182218710900001     21.189832033199998
O       2.426717564700000     13.823263358400000     20.745696007599999
Si      2.742984656500000     15.446828074300001     20.813578204500001
O       1.861625545900000     13.086962453500000     25.918157336099998
O       0.328060766300000     11.770276475599999     20.189517953500001
O       9.546139541100001     11.769429419100000     20.900990034500001
O       6.087116105900000     15.457300183099999     23.262252315600001
O      10.437242366200000     13.984433451399999     21.856322296599998
Si     10.212515133300000     15.239145401000000     22.868165603000001
O      10.306062311800000     14.915466002400001     24.519528100199999
O       8.693799146300000     15.846684514400000     22.604266408499999
Si      9.632596830600001     13.380229529799999     20.542641478400000
O       8.294864141600000     14.384420113699999     20.492734807600002
O      11.390966064400001     16.310095991699999     22.532274524599998
O      19.287652947500000     12.379932336300000     20.368996094200000
O      20.787060284100001     12.365351853100000     22.540922426200002
Si     20.538744945000001     11.263500897800000     23.745044589900001
O      20.977579086599999     11.989232940400001     25.194777841299999
Si     20.772582733499998     12.783307947300001     20.935539871000000
O      20.992346544800000     14.364695010300000     20.490813812900001
O       1.294013636900000     16.219455086300002     20.912083818300001
Si      0.439585135000000     20.899748216300001     21.165538557600001
O       4.521783140900000     20.483556664300000     22.891444740800001
O       1.528915090900000     21.062639119400000     22.369459431900001
O       5.536655273100000     19.189138248900001     20.696174040900001
O       8.037060815500000     16.079644195200000     25.114494907400001
Si      9.674234321000000     16.226277031199999     25.381880145899999
Si      5.699124348400000     20.472204164400001     21.716064532200001
Si      7.453925589600000     16.324279255400000     23.577942120599999
O       7.298952974700000     17.947352178700001     23.479449765100000
O       9.480250035499999     19.657331737600000     23.762867092899999
Si      7.830321523900000     19.488000438699999     23.694352274500002
O       7.176749173000000     20.328422775400000     22.432069825300001
O       7.254948090500000     20.124016816200001     25.099201681099998
O      10.452223512300000     17.427014962700000     24.586020765699999
Si     10.644186391400000     19.035302005199998     24.780573354400001
Si     12.209401565200000     17.474088373000001     21.804649944900000
O      13.365351004200001     20.834444969400000     22.777844719000001
Si     13.599565734800001     19.476688832600001     23.591115455800001
O      12.228881931000000     19.428584529300000     24.582203189400001
O      13.454991686700000     18.087523484399998     22.706395592200000
O      11.246084848600001     18.760593195399998     21.446521018900000
O      15.248803114399999     19.587400268400000     24.067930252800000
O      12.063341031800000     21.161565875000001     20.512232842400000
O      21.212346777899999     21.360872943600000     24.224756880200001
O      18.612792156200001     21.314074093500000     20.579409938000001
Si     17.395271229700001     20.209460497999999     20.519128481199999
O      20.522220817699999     20.439247516100000     21.925513290200001
Si     19.848162057100001     20.952030251299998     23.335785554699999
Si     16.654307813199999     20.371621348300000     23.545583506700002
O      16.767953451499999     19.918068299700000     22.006628558199999
O      18.496746364000000     20.234586483099999     23.895598071100000
O       1.649193104600000      3.132236512700000     29.524678064600000
Si      1.017054973000000      1.615065235700000     29.086101434300002
Si      0.576412630900000      4.267122951700000     30.179577559300000
O       2.139202609100000      0.460861070100000     29.108719144900000
O       0.207053990100000      1.556578368800000     27.651301201999999
O      21.396747698300000      3.551473698400000     31.657066615100000
O       4.720742812500000      0.699114826000000     29.051613665400001
O      21.336312676500000      1.272375051700000     30.228489068100000
Si      9.106031901300000      2.131590618300000     26.298126074900001
O       9.058138284100000      1.416691319200000     27.739453071700002
Si      8.923281010000000      1.149503454800000     29.332004675299999
O       9.704960728000000      2.314672747600000     30.131861530900000
O       7.284734613900000      1.282609164200000     29.603347442200000
Si      9.958447697400000      3.935635482800000     29.970546138700001
O      10.686473510800001      2.773128303500000     26.357571812500002
O       6.570453348800000      0.578491747600000     27.091457828100001
O      10.476702417500000      4.358956260700000     28.493953693400002
Si      6.280903708800000      0.391900808400000     28.658063496099999
O      11.085003304400001      4.235901180900000     31.131389152200001
O      14.550525043500000      3.588273548800000     27.431745634700000
Si     14.021297496400001      4.906703693500000     26.568902986400001
O      12.451331409700000      4.961584242000000     26.906326802700001
Si     10.946148021600001      4.328817209600000     26.952718908800001
Si     16.086072309999999      3.056190248500000     27.258276235800000
O      21.061738605500000      3.744661330000000     26.470218862300001
O      20.689255555399999      3.810443271700000     29.345253881300000
Si     18.205605438399999      2.933507578400000     29.132033372399999
Si     20.444546995200000      2.350499068200000     26.948545291799999
O      16.680440781700000      2.475632993200000     28.689306342799998
O      19.132182710700000      2.409857241500000     27.892271605299999
O      16.958111510900000      4.361986908300000     26.774069656799998
O      18.208560063000000      4.529204477200000     29.428488890400001
O      18.829102583099999      2.267504961400000     30.564890335699999
Si     20.438516741400001      2.611537870000000     30.612927616200000
O       0.738647522500000      8.601444248800000     26.143625446700000
O       4.353815082400000      9.621696602400000     26.154368921600000
O       0.277573994500000      8.505033289700000     28.870912440000001
O       0.807093613000000      5.884520105500000     30.214568013699999
Si      1.012138359100000      9.305024501800000     27.609216532600001
Si      4.059347939400000      8.766635809300000     27.552761975399999
O       2.578504720200000      9.277817398400000     28.015205003900000
O       0.298527806700000      6.204487475000000     27.762605480700000
O       5.092774233300000      9.182712839400001     28.743262999900001
Si     21.435560718900000      6.920298672200000     29.152853819400001
O      15.063317506300001      6.183887395400000     26.944313878300001
Si     21.027445576400002      5.377741927300000     26.586458812099998
Si     16.697575431299999      5.993354865400000     26.859433242200002
O      17.367182371100000      6.662187820900000     28.216719581200000
Si     18.771869908300001      5.861601366200000     28.652437402800000
O      19.474368501600001      5.450883080700000     27.278895953900001
O      19.835855993999999      6.774452508900000     29.528844564800000
Si      0.823336132900000     11.781618748900000     26.091923495700001
O       0.544412176100000     10.956421990999999     27.497654866400001
O       3.108682289400000     17.400670307700000     29.291070644600001
O       3.720738502000000     19.965668262000001     30.386208891799999
O       3.688056333200000     19.847466819099999     27.985123810600001
Si      3.506042556700000     21.105468101400000     29.133098871500000
Si      4.064878087700000     18.718500758699999     29.237044880100001
O       6.603527320200000     20.354390203700000     28.896442135000001
Si      7.037921373800000     18.833641556100002     29.050687601900002
O       9.456375144000001     21.171591503100000     29.741837260699999
O       5.587040259600000     18.083771147099998     29.264167355900000
Si      9.574631300700000     19.591279604899999     30.110194302000000
O       8.091651542299999     18.850541797700000     30.330996600599999
Si      9.534976481799999     18.232677871700002     27.476159517100001
O      10.249457422800001     18.697948049299999     28.875972000800001
O       9.848166923300001     16.662340072799999     26.967361493399999
O       7.903269810100000     18.305135171000000     27.750940032599999
O      10.127040662600001     19.264520440900000     26.337229441800002
Si      2.382093050000000      6.142634626600000     20.303673207300001
O      18.750555920899998     17.077733653399999     18.085253313799999
H      18.070539216299998     17.447207705800000     17.511212194199999
H      16.465290450400001     19.064197531200001     15.421002974300000
O       8.560246882000000      4.789658515200000     30.154638247200001
H       8.070582603100000      4.585879162100000     30.959813222299999
H       2.160935605400000     17.571202931399998     29.240358784900000
O       4.185461437600000      7.161033810400000     27.287491926600001
H       3.661892828400000      6.795314161100000     26.562072741500000
H       5.948123006000000      8.738431883000001     28.725227940400000
O       8.590456530200001     14.164019541800000      9.284472886300000
H       8.519101167500001     13.655115072199999      8.469727324699999
H      11.370425433899999      5.154714690700000     31.186809105100000
O      11.043852721400000      7.420324815500000     15.082385847699999
H      10.607258873699999      6.561101656200000     15.127876794200001
H      14.384103179400000     16.498913704300001      9.038494937199999
O      10.481941053100000     19.508765719399999     31.462800722000001
H      10.633020795600000     18.621504311999999     31.807746491000000
H      16.038328402699999     11.375174982900001      0.212480536100000
