# Supplementary material for: Ground-up generation of periodic slab models of dehydroxylated amorphous silica of varying roughness
Source: Phys Chem Chem Phys. 2025 Jun 26;27(28):15196–203. doi: 10.1039/d5cp01570g (PMC12232287; doi:10.1039/d5cp01570g)
Supplement: CP-027-D5CP01570G-s002 [file CP-027-D5CP01570G-s002.zip › ESI_Structures/Saturated/structure-number_6-alpha_0.1.xyz]

462

O      13.051293048000000      3.694640769200000      2.869452716800000
O      15.406367940799999      4.957446781700000      2.085010863100000
Si     14.256945819100000      4.795176140700000      3.246818302800000
Si     18.694682495399999      3.852041664700000      1.879550381200000
O      17.809054848900001      4.602204775700000      0.659799674900000
O      20.302291434699999      4.140704396500000      2.079962451700000
O      18.489962195600000      2.234228058700000      1.871784070400000
Si     12.187425400500000      9.599476700200000      1.387858508000000
O      13.653147318400000      9.836715741900001      0.711040949000000
O      11.303559230399999      8.798994210200000      0.290239619600000
Si     15.075157909200000     10.477597877299999      1.208188197300000
O      12.443224169800001      8.691586174799999      2.826084584500000
O      15.636471005300001      8.239247579500001      3.278564748400000
Si     16.946179369399999      5.440836393200000      1.891839582900000
O      17.254305845400001      7.025305884300000      1.691395528500000
O      16.388704918700000      9.514173408500000      1.105494146900000
Si     16.929759082699999      8.497504822800000      2.337698134400000
Si      3.555149424100000      3.445317723300000      8.204950384900000
O       4.205943079800000      4.786789909600000      7.535792336300000
O       1.963145974600000      3.280366762900000      7.923126690900000
O       4.242529793100000      2.038177825300000      7.659227950900000
Si      0.461802684900000      3.887381393600000      8.142614969100000
Si      4.856096200000000      0.797683669500000      8.656518616300000
O       0.312875837700000      5.045562117400000      7.046418262100000
Si      9.735316869200000      2.711728309000000      5.506796447600000
O       8.148843262700000      3.226737372400000      5.237149668200000
Si      7.335130178500000      4.107124295400000      6.356100202000000
Si     10.192855352000000      1.375766498700000      8.040814512800001
O       8.833772622200000      1.684862913400000      8.816215026200000
O       9.809493956100001      1.350066740800000      6.404574564900000
O      10.207462745400001      3.923074323500000      6.480509958200000
O       6.013610379500000      1.615801312800000      9.399420856300001
O       5.989519394800000      4.781348877300000      5.710323192800000
O      10.761461322200001      2.580445485500000      4.215198691400000
Si     12.380548196199999      2.989794739700000      4.220658515600000
O      13.348565422500000      1.728816245800000      4.546304534000000
O      12.468773414399999      4.183152247300000      5.342785768100000
Si     11.502485380900000      4.901122475400000      6.435793217500000
Si     15.061991844200000      3.726701010200000      6.162234639700000
O      13.941478907600001      3.154745990400000      7.232367168600000
O      15.738500600800000      2.263388514800000      5.700775449200000
Si     14.836251238299999      1.135110516600000      4.904791244600000
O      12.176912452000000      4.877582094000000      7.945527383900000
Si     12.758652236600000      3.334261617000000      8.337959323400000
O      11.463489256400001      2.369165764600000      8.223393633100001
O      14.898645201500001      4.397520650200000      4.680438220200000
O      15.851251905900000      4.896708449000000      6.963427914600000
O      14.643397354399999     21.311503439700001      5.814478444100000
O      15.640647882500000      0.587510110500000      3.586500251300000
O      16.025002546400000      0.249454629100000      7.976580683800000
O      17.864096564200000      4.708006161500000      3.110259336800000
O       1.070936520800000      3.160017552800000      2.979010394200000
Si     19.331634356799999      1.177836711600000      2.839739911300000
O      20.181704726600000      2.179699039600000      3.871307281700000
Si     21.043507702100001      3.546199676700000      3.441297126100000
O      20.826191970400000      2.736220791800000      7.940784908500000
Si     20.133947349000000      1.327938429600000      8.388869241700000
O      21.060165519300000      4.708568294200000      4.575656203000000
O      18.501762307500002      1.303349910400000      8.244073192800000
Si     17.282843473500002      0.473888827000000      8.961253049600000
O      20.727676107299999      0.137033073700000      7.443405300800000
O      18.227502327000000      0.139830201000000      3.446314749000000
Si      2.928045260900000     10.510746245200000      4.474742939600000
O       2.923028994800000      8.873985136200000      4.668120503000000
O       1.286283038000000      6.693292002600000      5.186827378100000
O       3.898118629100000      6.747147913500000      5.868438238700000
O       2.003361794900000      8.264270713300000      7.123578010600000
Si      2.525948618400000      7.645294861900000      5.697231761600000
Si      1.442208776100000      9.691051989200000      7.708358666300000
Si      5.019525823200000      5.848775898200000      6.618055792500000
O       0.489685186400000     10.386647651900001      6.592114271800000
O       2.767642689400000     10.520679296599999      8.173172682500001
O       0.634002864400000      9.623963709300000      9.115470966600000
O       8.141045968700000      5.247891609200000      7.184859442400000
O       8.182196422300001      7.367646972600000      8.987799465100000
Si      7.794924751600000      6.839833066700000      7.510258643100000
O       8.738751808500000      7.683978802700000      6.430792399400000
Si     10.372875972799999      7.751386698000000      6.235227409100000
O       6.146660004300000      6.877226798100000      7.278177455600000
Si     14.059155174400001      7.726001156700000      2.989843031400000
O      11.085446014700000      8.109608487499999      7.617448383900000
O      11.026038332300001      6.315376084000000      5.850363963200000
O      13.536406148799999      6.227752522200000      3.443755453900000
O      10.840858205600000      8.783173432700000      5.033856381000000
O      15.034708870199999      9.572788468100001      7.788977713700000
Si     12.342181108500000      9.323148535000000      4.623518414100000
O      13.735961240100000      8.380396164800000      4.722365174300000
O      15.427142899500000     10.312923517300000      5.354035538900000
O      11.919910999200001     10.237748973000000      8.792792577600000
O      12.955875620300001      9.639984641100000      6.402124903300000
Si     14.708834957500001      9.069047376600000      6.190795344800000
O      15.410095681000000      7.567749492100000      6.309880647700000
O      15.548139031500000      6.799014936600000      8.786863722900000
Si     16.111891888199999      6.477599493600000      7.291342769500000
Si     11.698336942499999      8.592558540900001      9.026996466600000
O      13.135159799300000      7.970917039400000      9.377102163400000
O      18.185495789200001      9.133697639399999      3.153365139600000
Si     21.469216426599999      5.822483317700000      5.678362947200000
Si     19.004977211100002      7.571845434000000      6.775492942000000
O      20.313088987899999     10.366571330399999      4.471291071900000
Si     18.763118134999999      9.828884413600001      4.540238209800000
O      17.720458535999999      6.635418981300000      7.084330593800000
Si     16.145850026100000     10.546971330600000      8.429689461100001
O      18.613278278799999      8.768753258800000      5.749014131100000
O      20.213536123200001      6.774307621200000      6.053324337800000
O      19.429542331600000      8.163302032500001      8.245617130999999
O       3.756812509000000      3.689025553900000      9.791471736700000
Si      3.663986771800000      4.362876225000000     11.252201059100001
O       2.121052543600000      4.773216288200000     11.597002009400001
O       1.220575357200000      0.136574526600000     10.866722497600000
Si      0.627229355500000      4.235205314600000     11.161404155600000
O       4.568027547700000      3.349710971500000     12.282559055600000
O       0.756562004500000      2.634023297300000     11.233931840900000
O       0.310170339000000      4.610153973900000      9.602830032100000
O       3.528450133500000      0.321175328100000      9.463978902999999
Si      0.036893083600000      1.194772421500000     11.163872261100000
O       5.647162311000000      4.926954722500000     14.188570474100000
O       7.254241331100000      1.402855422500000     13.535153575700001
O       7.595513408300000      2.006348309700000     11.051188240200000
Si      7.483729439500000      2.435536526200000      9.405191397899999
O       7.190835485800000      4.582418767500000     12.135283682300001
Si      7.907137281600000      0.900514696100000     12.133587590399999
O       9.688492983200000      3.604971237100000     11.821156742299999
O       7.959474418000000      4.032501397300000      9.704413543199999
O       9.564353670199999      0.916630318900000     12.257910008500000
Si      8.511453717600000      4.531206464300000     11.179690194499999
O      10.667123887100001      2.497844087100000     14.046902412400000
Si      5.651597365600000      4.641635925700000     12.586945710600000
Si     10.433200264000000      2.291295764800000     12.459773313299999
O       8.227399386200000      4.722190914100000     14.813646343300000
Si     10.224959330100001      2.247432248400000     15.596971893099999
Si      7.261524343600000      1.455260532200000     15.143127091000000
O      13.977930627699999      3.551223113700000     12.357016197900000
Si     15.542927707600001      3.784721516100000     12.721531570100000
O      13.364391271500001      3.087681626100000      9.817178390800001
O      14.392532754799999      1.116383888800000     11.403302303200000
O      11.880147010100000      2.050702540900000     11.747750070400000
Si     13.374794338199999      2.417470292600000     11.303163456900000
Si     16.025806169599999      1.089812713100000     11.687973139800000
O      15.972037922000000      4.515479270600000     14.178373065600001
O      16.349307192900000      2.382391001600000     12.627728548700000
O      16.297633198300002      4.957845118700000     11.754401606200000
O      18.671794660500002      0.792826331900000     14.084956930600001
Si     20.006173291600000      4.715809272700000     13.462644730699999
O      16.790466299399998      1.293020222400000     10.275841169600000
O      20.451451926699999      1.084648847000000      9.964887752499999
O      20.024877235300000      3.178527236800000     14.032796603000000
Si     20.150379486599999      1.525460041000000     13.978806676300000
O      20.801460793600000      1.006199056300000     12.586094808800000
O      20.911411198200000      4.765722592600000     12.098528438000001
O      18.478695325000000      5.273101274600000     13.276921284200000
O      21.108813564399998      0.964232414200000     15.169116209100000
O       4.704746438800000      5.670207128200000     11.599419657800000
Si      0.516796783600000      9.733673583300000     13.023380963199999
O      21.416036420200001     10.046804645300000     11.570202650900001
O       0.410166222400000      8.109977597200000     13.313950883600000
O       2.047081338500000     10.331526510900000     13.106106688800001
O       9.840203643300001     10.324646782400000     12.927408396500001
O      10.562557575000000      8.147745405200000     10.108699702299999
O       7.629538026300000      9.195542488799999     13.870860473100000
Si      8.352978403400000      9.777538983199999     12.539699579300001
O      10.714633777700000      5.865748611300000     14.829218373500000
O       8.401085216100000      8.583228034299999     11.428313531200001
Si      9.062444204100000      7.534969428000000     10.376811342200000
O       9.130725324100000      6.045125573100000     11.016200877899999
O      14.552834169000000      9.247423779900000     13.356335741300001
O      15.085715309399999      7.885884898500000     11.155328431899999
Si     15.669707301700001      8.325564840400000     12.583067860500000
Si     14.412141799800001      7.084897331200000      9.904578913900000
O      12.345676325900000     10.644303282599999     13.749002369299999
Si     13.858276130400000     10.713976624300001     13.141085217300001
O      16.248198471199998      7.056150395500000     13.462496996200001
O      21.208537845999999     10.476913747499999     14.247788364300000
Si     21.240032192600001     10.603206459700001     10.058770599700001
Si     16.895639429500001      5.593350524200000     13.213899229000001
Si     18.610487815300001      9.064352631000000     12.404907802500000
Si     20.636244857000001      7.539832265900000     14.229355682600000
O      18.938493443799999      8.502154569400000     10.900054294300000
Si     18.810169939000001      9.145249697400001      9.391855741400001
O      19.720327179900000     10.498804146099999      9.481435928700000
O      19.253410091399999      8.003711435700000     13.469167858100001
O      20.668505280600002      5.916041976400000     14.421352886399999
O      16.994261294099999      9.239796607800001     12.439826647900000
O      19.079008593499999     10.558996164900000     12.832859091800000
O      17.322741860699999      9.610724255799999      9.037686438500000
O       2.095971084600000      0.223100784600000     19.953947706400001
O       0.916565697800000      0.572155569600000     17.474717879400000
Si      9.552957484300000      5.129178513400000     15.716159352500000
O       6.505617164600000      2.832156710600000     15.645112710699999
Si      6.698549401700000      4.427502859700000     15.342472741100000
O       8.790207100700000      1.483901264600000     15.705145526900001
O       6.453165452900000      5.380605716100000     16.659625166100000
O      10.193488074299999      3.739585720600000     16.292585815799999
O       0.722305536200000     10.533850031900000     16.693165407500000
O       7.746690068000000     10.500962586800000     16.206150693900000
Si      7.454262959400000      6.620769783200000     17.118278926500000
O       9.001669676000001      6.098980289100000     16.927262543200001
O       7.282870905800000      6.990058828300000     18.697686173000001
Si      7.019476272200000      9.288557690999999     15.372989268600000
O       5.411750999600000      9.666783726900000     15.304910143900001
O       7.187862971300000      7.893102575400000     16.139625360400000
Si     20.944104318499999      9.984597309500000     15.798719861700000
O      20.782202243899999      8.331620371800000     15.681919550400000
O       5.750129386900000     13.522139573800001      2.728218431100000
O       7.446050093200000     15.862269204100000      2.746118855600000
O      13.102423573799999     12.965139443200000      2.536147849400000
Si     14.658549054400000     12.603251374499999      2.137253736900000
O      15.062004062100000     12.072196098399999      0.567644065400000
O      14.972018222599999     11.067542890400000      2.797471844500000
O      11.445933581700000     10.983053507499999      1.887203002700000
O      15.657834097000000     13.771205272700000      2.588120047800000
O      18.511999128999999     15.375751816299999      1.373719503100000
Si     18.219239847000001     16.099492677000001      2.808515664000000
Si     16.254399889999998     18.574173460600001      3.000525011100000
O      16.360689736900000     19.954429430099999      2.000440249900000
O      17.328435262199999     17.445302348199998      2.623586267900000
Si      3.615651285100000     11.645311935500001      7.371590630000000
O       1.018320139800000     14.513531735500001      7.083701939000000
O       3.526672326600000     15.263178307900001      6.429189798500000
Si      2.557506023800000     14.607732021100000      7.569054932800000
O       3.038699954900000     13.083312493399999      7.781539327200000
O       5.157837474900000     11.595270229700001      7.831726026200000
Si      4.860673944100000     12.500626711900001      3.745428388200000
O       3.760659447200000     13.571083818800000      4.379375852800000
Si      4.003940025400000     15.115606633400001      4.888412234500000
O       3.946475773900000     11.173532290200001      3.310667816100000
O       3.461932934200000     11.248116688600000      5.815265183800000
O       1.380962004800000     10.954572127200001      4.171032617200000
O       2.685135282700000     15.456589027300000      8.942676026799999
Si      0.083250642500000     11.103744057700000      5.180613342700000
O       5.602792697400000     15.392688238000000      4.648982195900000
O       6.035718845300000     11.883541951800000      4.740374578400000
Si      7.413408662200000     12.546772207400000      5.334948003100000
O       7.732289086800000     13.895639874000000      4.464508475600000
O       8.792853989599999     11.660170356700000      5.249555152200000
O       5.969153667200000     14.044123182000000      8.800851765899999
Si      6.382972747000000     12.575556590300000      8.227703143399999
O       7.242059385100000     12.881380038100000      6.900259483800000
Si     10.249555196499999     12.377089954000001      5.522764863600000
O      10.131833861500001     15.397364910800000      8.407211920300000
Si      6.620377099600000     14.696463155700000      3.561065340100000
O      10.176475260100000     13.771397712500001      6.345020603500000
Si     11.983787761400000     11.924401237500000      3.138227352100000
O      14.980299144800000     15.411745920700000      4.499126780200000
O      13.474874745999999     12.044405366399999      7.413833125900000
O      15.127649923700000     14.149076820399999      7.840970633100000
Si     12.347903606099999     10.891986547200000      7.348540388600000
Si     13.665553618200001     13.505144502700000      8.157647789400000
O      12.469032785900000     14.454315328100000      7.655254833700000
Si     11.010450362100000     14.928789725800000      7.125615334200000
O      11.068629535399999     11.358867751300000      6.476860256300000
O      10.862498566099999     12.699362346999999      4.021569343100000
O      12.610744727000000     10.872716365300001      4.213276886800000
O      12.613744092199999     16.340650215499998      3.806715058100000
O      16.113089060000000     13.047770502400001      5.108407021400000
Si     16.094725159900001     14.308439168900000      4.089834850400000
Si     16.124235354600000     15.380585031400001      8.291553715699999
O      21.327327279300000     12.683398094999999      5.452703159800000
O      17.520367417199999     15.064521652600000      3.886846401000000
O      16.704312205299999     11.566632533500000      7.256819236100000
Si     19.310653599799998     14.996503951799999      8.364531381700001
O      17.685731658300000     14.942254166400000      8.297786379400000
O      19.886258759600000     14.092091225600001      7.127522642300000
Si     16.481628480900000     11.535670748999999      5.630881227800000
Si     21.222667086500000     14.126285690900000      6.192021913400000
O      17.867721576499999     11.145027280400001      4.861221365700000
O      21.057694912599999     15.332775065800000      5.118550386200000
O       3.262338587500000     16.307142389199999      4.011923033700000
Si      0.162537185900000     20.308712541500000      7.387653616800000
O       2.422236503400000     19.002047475299999      3.734338597900000
Si      3.426191058400000     17.877309594200000      4.512491035000000
O       2.522321570500000     18.007589991400000      5.964995406400000
O       4.966975845000000     18.295656413500001      4.546641607100000
Si      1.335516029800000     18.822109635600000      5.059579115800000
O       0.772231494000000     20.117760493100000      5.860466864000000
O       1.387373797000000     20.549559674499999      8.416674706200000
O       0.162792720500000     17.869263965500000      4.508061177900000
O       4.558611937700000     18.740037602499999      8.851434582600000
O       8.596267260499999     18.427253589799999      2.829995818600000
O       9.834370551999999     16.310153578400001      3.845911382200000
O       6.252416716000000     18.823295321400000      6.746863215700000
Si      6.439166123800000     18.576966824599999      5.178888942700000
Si      8.451716090300000     19.942795054299999      3.512326829200000
O       5.651940647300000     20.968621888700000      8.087875561100001
Si      5.940337572700000     19.346184308100000      8.233740234500001
O       7.497110603500000     17.340834281700001      4.935911454600000
Si      8.369897220000000     16.978470725699999      3.574758897700000
O       7.071389307800000     19.884752218100001      4.420966398000000
O       9.674309777800000     20.360596570999999      4.495349017300000
O      10.732914267400000     21.435533101499999      8.568910734699999
Si     14.150811183900000     16.776176814500001      4.202530747100000
O      14.818386837000000     17.778255785300001      3.081409793400000
Si     11.225001342600001     16.764791172500001      4.594018395500000
O      11.267348240200000     18.351730709100000      4.662742727700000
O      15.198974819300000     19.260895301900000      7.402165852400000
Si     14.836192914300000     20.847825929999999      7.352385435800000
O      13.437252915600000     17.323408128299999      8.011271235800001
Si     14.703110033000000     17.746697521900000      7.073764624800000
Si     11.936548981300000     20.469762104099999      8.051626426100000
O      11.522183600900000     20.068983485899999      6.546908914300000
O      14.159498254100001     17.658395960899998      5.559869277100000
O      15.913702537900001     16.662736624899999      7.289867573100000
O      13.416028761900000     21.175737308799999      8.096761018800001
O      11.228464462000000     16.150642590000000      6.091357705300000
Si     11.177650212900000     19.926485333500001      4.978090736400000
O      18.185618664900002     18.436137442900002      7.956353461600000
Si     19.635309569800000     17.871709250900000      7.432183612500000
O      19.659120138500001     16.591990875099999      3.358576773900000
O      19.917419997400000     16.506453474400001      8.275821117100000
Si     20.475622626400000     16.793087789800001      4.732916342700000
O      16.651726788700000     19.546538370800000      4.355531813700000
O      20.807467650000000     18.964909488899998      7.719194868800000
O      19.498407286700001     17.453686483999999      5.869275816300000
Si     16.772893899500001     20.935555619599999      3.355386727700000
Si      2.571059544100000     11.809014595000001     13.543648690600000
O       4.099467098700000     11.654916431300000     14.076204671199999
Si      3.192481846300000     15.717835871200000     10.465400815600001
O       4.458727715000000     14.761359835200000     10.824179347199999
O       2.037241027500000     15.419614829900000     11.546669935100001
O       2.355824813900000     12.914083600800000     12.392563806400000
Si      1.421520131400000     14.294089319299999     12.518005406200000
O       1.465600380400000     14.739639757200001     14.058964201700000
O      21.420006667500001     14.027588290800001     11.958038997599999
Si      9.386316449600001     13.533595742099999     14.743136366000000
O       9.267954739900000     14.067445566000000     13.199015590000000
Si      5.995125971700000     14.686765705599999     10.312607668300000
Si      7.596199440600000     12.242682817100000     10.888018019800001
Si     10.049183878399999     13.619392207700001     11.831949953700001
O       9.137076227100000     12.729671643700000     10.819858972000000
O       6.705493910400000     13.566772869899999     11.283481672400001
O      10.432644202100001     12.253264705299999     14.739850973799999
O      10.475510089500000     14.936593200600001     11.031766086999999
O       7.453087876200000     11.010094904600001     11.938408462300000
O       7.208576314400000     11.761398518800000      9.376103073299999
O       6.645354309000000     16.167758879499999     10.261773476200000
Si     10.307924001300000     16.068113531500000      9.885657192100000
Si     10.951296866400000     11.415477692100000     13.421719231599999
O      11.248922778500001     12.572959307900000     12.272321884500000
O      14.696787420100000     11.931091351799999     13.874127201700000
O      15.559548986999999     11.430114929300000      9.646612891900000
O      13.530096352999999     13.155475655900000      9.754438540700001
Si     14.542499406699999     12.197567091400000     10.624132709200000
O      15.342223531600000     13.200771725699999     11.631784987000000
O      13.754154818100000     11.098798258400000     11.547403159100000
Si     15.721183330300001     13.035316337499999     13.213656820600001
O      15.621766822500000     14.527026997100000     13.909095747800000
O      15.646665755500001     15.846954430900000      9.775161406100001
O      -0.017649249100000     12.226142197400000     10.057629504399999
O      17.210047740000000     12.413363257300000     13.280463680100000
O      19.640238937700001     12.883015568799999     14.046806515400000
Si     19.855196061800001     14.241837412600001     14.914825888099999
Si     18.757950486599999     12.145058629899999     12.914973087400000
O      19.171688548599999     12.746658250099999     11.460885133400000
Si     20.523932374400001     13.362254914299999     10.786370955300001
O      17.770822907700001     15.379566126200000     12.644445256299999
O      20.166168818999999     15.538792449700001     13.953862482600000
Si     16.378742431999999     15.894869166199999     13.358239248900000
O      19.956703984800001     14.423646311800001      9.724942087500001
Si      2.188473105300000     20.939700548000001      9.774348004800000
O       3.674956407100000     17.220951291799999     10.759187049099999
O       2.637331962100000     19.559177934899999     10.497567798700000
Si      4.035183268500000     18.737831419300001     10.407527889100001
O       5.083457097600000     19.448021362799999     11.410364733700000
O       7.372474820700000     18.265796844200000     11.761319758699999
Si      7.527878930400000     17.542295809399999     10.296682420200000
O       6.232447118800000     19.676034704599999     13.774680289599999
O       7.346878539000000     20.917881029299998     11.757235981699999
O       9.071875009199999     17.078762746399999     10.119969818200000
Si      6.508129678700000     19.602335500100001     12.190327975700001
O       9.538042040200001     18.778777050599999     15.712795839700000
O       7.124620990800000     18.675265982799999      9.168989912600001
O      12.030067370799999     19.258462234300001      9.125759626800001
Si     12.809058244499999     17.867234137099999      9.413811193900001
O      15.553141993100001     16.711788375800001     12.215769738800001
O      14.027944854999999     17.940303920900000     10.491805198000000
Si     15.475856699900000     17.197477847100000     10.677735999999999
O      11.705658217100000     16.853540801499999      9.977585550600001
O      16.643822987200000     21.338962780900001     12.533765794000001
Si     20.473562646500000     17.133373344900001     14.116967726900000
O      19.240752094299999     18.563989608400000     10.380423224299999
Si     17.893086251700002     18.930621918200000      9.491438353600000
Si     17.979530115100001     20.958549915700001     13.413269560600000
O      16.613304036399999     17.016826200200001     14.596222565000000
O      16.598572260299999     18.259387141400001     10.169654634500001
Si     19.288899468499999     18.714252152800000     11.993394278900000
O      17.930920744600002     18.034660421100000     12.631428485600001
O      19.149890761199998     20.297276971599999     12.453964824900000
O      20.548764259399999     17.904647856699999     12.649009934300000
Si     17.751017498800000     18.177019189799999     14.273959909600000
O      17.484304558100000     19.799517628699999     14.510800154800000
O      17.782880493000000     20.533542823400001      9.476650765200000
O      19.194535377400001     17.780805013399998     14.963958110500000
O       3.327879405800000     10.909961565900000     16.503432819000000
Si      1.879614929500000     11.647257349400000     16.477605640699998
O       1.656488510000000     12.393092364499999     14.877730219100000
Si      1.280332507200000     14.141909944300000     15.640198321700000
O       1.803066790200000     13.149453164600001     17.104088260099999
O       1.696285414700000     15.630802660200001     16.364114806200000
Si      4.642055861900000     11.084076203000000     15.524638277999999
O       7.938110050400000     12.998527181300000     15.246987946500001
O       9.862864162699999     14.750983758100000     15.691704884400000
O       7.707171274000000     12.569847868000000     17.875244100200000
Si      7.298816149300000     12.071444613500001     16.414794338000000
O       5.666735747600000     12.140192440600000     16.208747415900000
Si      9.387850641800000     15.733109664100001     16.905735000899998
O       9.049295168400000     14.838629959300000     18.196757112099998
O       9.443979055500000     12.946054409700000     19.930380541600002
Si      8.301157235700000     13.630350073300001     18.979984772300000
O      21.156515004999999     13.988275795300000     15.849821527300000
O      19.638060083599999     10.656735897800001     16.499870698199999
O       0.382190241200000     17.387692010100000     14.828782370700001
O       1.737511894700000     20.699003201400000     15.374085310900000
O       4.361710905100000     20.036382902400000     15.583050693700001
Si      2.879326450600000     19.792863348699999     16.176649290000000
O       2.545724874800000     18.198625681300001     16.082180117899998
Si      1.261515600600000     17.180811389500001     16.196036495900000
O       2.865646833500000     20.299135486200001     17.745821636100001
O       0.305186170000000     17.695220963400001     17.422865469100000
Si     21.060728326800000     19.092759261400001     17.822303176999998
O       0.479584903500000     19.898728463899999     18.939600779199999
Si      1.624721249500000     21.018613609700001     18.568107325300002
Si      0.381840087900000     21.363317691399999     16.071530453299999
O       8.055590542099999     16.650671248999998     16.486173256200001
Si      5.943010902700000     20.126096521499999     15.300228891400000
O       6.476145247300000      0.119730012700000     15.662627596600000
Si     10.339443252800001     18.420390734600002     17.194007446600001
Si      8.122889605399999     18.313258426099999     16.573683691799999
O       6.744196699800000     19.035896702700001     16.236250399300001
O       8.872666068899999     18.704120749099999     18.064621345999999
O      11.692631668500001     19.212306769400001     17.586234043400001
O      10.623630286199999     16.787802032700000     17.239667755599999
O      20.891461738899999     20.124736639300000     16.526760425500001
O       6.920141705200000      2.995296314000000      7.636069560500000
H       6.238673328100000      2.370878752900000      7.335101448600000
H      11.648256478400000     20.175314292400000     17.537675545199999
O       7.072876705500000     14.148346440199999     19.941007507900000
H       6.301937222800000     14.493141824000000     19.474197340100002
H       9.122120428500001     12.293800523600000     20.561883951399999
O      12.301683572800000     20.788818155300000      4.162523658700000
H      12.103266116800000     20.964515841699999      3.235624671000000
H      10.529519579300000      6.778414678700000     14.580752588099999
O       8.377301422600000     21.085202085599999      2.346865761400000
H       7.714400481600000     20.936255325499999      1.662503518300000
H      18.776146880300001     10.350127848600000     16.197140319999999
O      11.283878056400001      1.283159602400000     16.403738937499998
H      12.176207411600000      1.645717085600000     16.460216630600002
H      18.176792070200001     14.603056266099999     13.056858341800000
O      20.362389737600001      0.209228099800000      2.016358786600000
H      21.172162619400002      0.629595105500000      1.704251367900000
H      17.753713297800001     14.979430697300000      0.930008640800000
O      19.608523520300000     18.651390138400000     18.429696342800000
H      19.033149522900001     19.378990034099999     18.691082758499999
H       6.423577339500000      7.333684030200000     18.964873743500000
O      13.865035762600000      5.618552687400000     10.375529830700000
H      13.158720501199999      5.623911614300000     11.030977068700000
H       2.847600130900000      0.822759778500000     19.895804708600000
O      18.492856733299998     14.440172499399999     15.805354409600000
H      18.495644241499999     15.196967097200000     16.404882754700001
H       1.689641676200000      2.975341358200000      3.694588968300000
O      14.171063285900001      7.427622865100000      1.329896998000000
H      14.985011998099999      7.754634944400000      0.925263690800000
H      10.399134542700001      8.577003626800000      0.538576170500000
