# Supplementary material for: Ground-up generation of periodic slab models of dehydroxylated amorphous silica of varying roughness
Source: Phys Chem Chem Phys. 2025 Jun 26;27(28):15196–203. doi: 10.1039/d5cp01570g (PMC12232287; doi:10.1039/d5cp01570g)
Supplement: CP-027-D5CP01570G-s002 [file CP-027-D5CP01570G-s002.zip › ESI_Structures/Saturated/structure-number_7-alpha_0.02.xyz]

456

O      11.579920277599999      5.056554069100000      5.047602370900000
O       6.841445215000000      5.317502146900000      2.880992011200000
O       5.359459917200000      6.837973095800000      1.044714981900000
Si      6.839687170000000      6.520513814500000      1.644369798000000
O       8.969042760300001      6.126648612900000      4.411103290900000
O       7.401516678700000      7.681962329800000      2.787273716900000
Si      7.440904911300000      6.467595610300000      3.962365529700000
O      13.615605533300000      6.930676674700000      4.575679146900000
Si     15.235510220200000      7.110621827200000      4.672237696300000
O      15.865774080400000      6.181395306200000      3.502580287500000
O      15.884349719499999      8.707239049800000      4.723606633100000
O      10.603684636600001      3.892857883600000      9.330234933200000
O       7.833251843800000      5.356945160200000      9.012020630000000
O       4.409169131600000      9.466028946800000      9.496606596900000
Si      6.228646401300000      5.600924916200000      9.244014533000000
O       6.437806633400000      6.752596616100000      5.216258472800000
O       9.509286238500000      5.221264753400000      6.820300710000000
O       5.551055156700000      8.269765640199999      7.394264240500000
Si      5.670160102800000      8.540345877300000      9.024448090900000
O       5.746570739100000      7.077730109100000      9.795238605400000
O       5.746885602600000      5.645257388900000      7.624336788500000
Si      8.873372942600000      6.139205142800000      8.037692008100001
O       7.053611734000000      9.338356905800000      9.401848704000001
O       7.957899374500000      7.285267962200000      7.302083220200000
Si      6.400854763000000      6.966483483700000      6.816996335200000
O      10.110290142600000      6.647313504200000      8.967339780200000
Si     10.150314377400001      5.889363086400000      5.473943787700000
Si     10.998182072200001      5.541631070700000      9.828537977800000
O      12.539182504799999      5.948860088300000      9.595931161999999
Si     12.488989179000001      6.388400259200000      5.621256950800000
O      13.226684799899999      6.142713962100000      7.050918434500000
O      15.022229919400001      6.113711104000000      9.105657600500001
Si     13.555190089800000      6.618551443400000      8.553961271900000
O      15.363547509500000      9.494784991800000      7.287795578500000
O      15.088990944000001     10.144353542799999      9.851686033700000
Si     14.274041984900000      9.652985491300001      8.486775141600001
O      13.524009240000000      8.242167862200001      8.701943653800001
O      11.081671294100000      7.312092775600000      5.780117108500000
O      13.152082701399999     10.758031580100001      8.143379049000000
O      15.721624809400000      6.872796480600000      6.304005746500000
Si     16.069678769399999      6.812383199200000     10.108579621900001
Si     16.237485026100000      8.488984646200000      6.365688419600000
O      17.003267168299999      7.787827506600000      9.241962109399999
O      19.431552005600000      7.053280615100000      8.625149028799999
Si     18.317396620600000      8.232805495599999      8.367377154200000
O      18.927593338299999      9.628235266900001      9.017896228800000
O      17.817871023500000      8.514797948800000      6.838891897700000
O       5.841923106500000      4.481175691300000     10.399665376600000
Si      9.867831840999999      3.584861763200000     10.791274735600000
O       8.381923996399999      4.211714943000000     11.054296385600001
O       9.245468651300000      1.890096266800000     10.676612177599999
Si     10.023811872100000      2.840265014600000     13.589835998200000
Si      8.226885098200000      1.350034393900000     11.818482312400000
Si      6.886870541400000      3.935823429800000     11.568150866100000
O       6.737063298900000      4.807758379000000     12.978869324900000
O       9.207327979900001      4.190230072800000     13.599491627700001
O       6.858217442200000      2.301192741400000     11.861327660400001
O       9.084639671800000      1.547788472800000     13.296878445999999
Si      7.983311419500000      5.186598956700000     13.987545225800000
O      10.601289521300000      5.254778355400000     11.358282621200001
O      11.081995230700000      2.956290956800000     14.777694363700000
O      15.217910664300000      3.413387167500000     14.127685284000000
O      17.703908573900001      3.498245923900000     14.988441020000000
O      16.913334100699998      1.441123421700000     13.347875257200000
Si     16.795496113700001      3.034381736100000     13.689376084899999
Si     18.073785416100002      5.151627284100000     11.819381219300000
O      17.527846488400002      3.728370625600000     12.380206452900000
O      19.356933852800001      5.373055472800000     10.808592746900000
O       0.111639683500000      6.550776671000000      9.989987350600000
O       2.640619651100000      9.721453262700001     14.497615352700000
O       4.069284062000000      9.939115881199999     12.055841059400001
O       8.965481952799999      9.225684044299999     13.927535672799999
Si      9.548799359900000      7.820887076000000     14.366863329499999
O       8.600101790900000      6.667568643900000     13.728205247700000
Si      8.339843994800001     10.558037752800001     13.285753107600000
O       8.063951642399999     10.301925159500000     11.708311523000001
O      11.145464701100000      7.813817920100000     13.976707223000000
O      15.361259490800000      7.887936009000000     11.264069862300000
O      12.554277477799999     10.147207312900001     14.176160187700001
O      13.564642588100000      7.825870779200000     13.299663664600001
Si     15.131040664200000      8.164675514400001     13.172554559800000
Si     12.522494313899999      8.545019742499999     14.356735478499999
O      15.368178374299999      9.790803069000001     12.687542346700001
Si     15.879120111900001      9.568113227900000     11.117265182700001
O      15.498630087500000      8.705292743799999     14.993295095900001
O      16.061835213999998      6.845374682100000     13.441581055100000
O      18.006914197699999      8.442854972999999     14.223634401900000
O      19.617090386000001      8.113175287200001     11.058553054300001
O      19.790390972200001     10.834987367000000     11.332546225800000
Si     17.548872768300001      6.844007984800000     14.144855503700001
Si     19.018348840000002      9.597157640900001     10.681401101300001
O      17.452383841500001      9.760798888900000     11.150085135199999
O      18.520724948400002      6.071419423700000     13.103904784599999
Si     17.089555423299998      9.417030935800000     15.188819615500000
Si     20.007939559299999      6.750760395000000     10.162355139200001
O      16.796709999200001      5.694879061400000     10.967809329500000
Si      4.668839964400000      3.446411396000000     20.341212580600001
O       4.950131126300000      4.887151248000000     19.649401417000000
O       4.379091607300000      2.343453337800000     19.181753738299999
Si      4.332742673900000      0.853236890600000     18.519331779600002
O       3.954350576700000      0.738981632600000     16.923217629800000
O       1.048844208300000      5.296125810400000     20.512154641300000
O       5.655922913000000      4.578471096900000     17.145836221900002
Si      9.286578560200001      1.935312624800000     17.249553419100000
O       7.977854633800000      4.683887696100000     18.310607133600001
Si      7.258468559400000      4.195245288100000     16.931747817700000
O       9.272762964100000      1.097786867800000     18.632944252500000
Si      9.743175282999999      1.565707631300000     20.149510858900001
O       7.876679902400000      2.670797503500000     16.847967999700000
O      10.635260782300000      2.883786334200000     17.245950446900000
O       9.448885800699999      0.767390390400000     16.113225829699999
O      10.382238543500000      4.869820728000000     20.309087828100001
O       8.569840513100001      2.653047783400000     20.482396068900002
O       5.851694135300000      0.266209465900000     18.613334072400001
O       7.618015879500000      4.962725840100000     15.538541874700000
O      15.710989698000001      4.200305616300000     16.553635637999999
Si     11.437749467700000      3.827025264500000     16.154074282000000
O      13.416026390400001      3.441396777100000     19.270758994000001
O      14.487884058000001      1.770121755400000     16.047790676900000
O      12.848372129300000      1.165645072600000     18.000680172700001
Si     12.782056658400000      1.924659570500000     19.447770319400000
Si     13.476752446200001      0.609994053400000     16.620651781100001
O      13.074422548499999      3.948987861600000     16.033254634300000
O      11.269326908100000      2.067459155700000     20.014502429600000
Si     14.162741470200000      4.542798796800000     20.217441459600000
Si     14.578151014099999      3.356781658900000     15.682165073100000
O      12.299860123000000      0.209117233500000     15.536738920900000
O      18.323010097400001      4.478220138000000     17.369171226799999
Si     19.131444209900000      4.053536375500000     18.713518687800001
Si     19.852033488499998      1.135919090600000     19.065889342700000
O      17.935987497300001      3.817467785700000     19.811880630800001
O      18.520675438500000      0.380497743300000     18.536252825799998
Si     17.284744063800002      4.562516660800000     16.164361598300001
O      16.418397614200000      1.485742959300000     19.634129865100000
O      19.917787294099998      2.652578819300000     18.480841761899999
O      21.109310403300000      0.308900821200000     18.521377731499999
Si     17.031273055600000      0.034645523800000     19.062179503700001
O      20.291016153200001      5.153883641800000     19.009482807900000
Si     16.832170898800001      2.828504659900000     20.520607711000000
Si      2.248257359400000      9.928603035300000     16.080207472600001
O       2.444723328200000      8.441463048199999     16.739554938400001
O       1.035765831200000      6.587454366100000     18.256040834600000
O       3.769424237700000      6.456509115200000     17.862763692600002
O       0.203482738100000      9.638585651500000     18.847754083200002
O       2.609514842100000      8.377619053400000     19.327930419400001
Si      2.452584686800000      7.411026588700000     18.008677334500000
Si      1.586519485600000      9.571927405800000     19.762669839400001
Si      5.145584874800000      5.705201309400000     18.270803968100001
O       0.669947923200000     10.334089313100000     16.318448125400000
O       9.229279272599999      6.847630468200000     18.298203508499999
Si     10.321921528500001      6.727868888300000     17.096479628299999
O       6.409288651100000      6.761451364600000     18.552025852900002
Si      7.909992675200000      6.194148281500000     18.971157737599999
O       9.578789328199999      7.635579028200000     15.974086008300000
O       8.085727312800000      6.212401976600000     20.590531426399998
O      10.803192102000001      5.303915908200000     16.416005780399999
O      14.723544095199999      5.818360767900000     19.370041015799998
O      14.772551601800000     10.061356337699999     17.190654399900001
O      13.622457269200000      8.384987602400001     19.304686381600000
Si     12.014310298500000      8.372685973299999     18.986382927400001
Si     14.941676065699999      7.420916220300000     19.199867566300000
O      11.446513137400000      9.858539774300001     18.613299379400001
Si     14.617072690800001      8.615728554300000     16.485690899200002
O      15.272992380300000      7.559057246700000     17.545962066600001
O      11.668799472200000      7.403104834300000     17.702726844499999
O      11.480085729800001      7.466330476900000     20.278330282399999
O      13.151403024300000      8.257267717300000     15.883558280200001
O      16.015410260399999      7.931640706800000     20.313017721300000
Si      0.038911571900000      6.092172027200000     19.496380233800000
Si     18.318033514500002      9.714972260400000     17.947467469300001
O      18.851246096499999      8.812641851500000     19.162916042599999
O      17.524026279099999      8.997607933299999     16.680212946800001
O      20.807569063900001      7.344534165400000     20.252805058300002
O      17.141140736499999     10.714714526400000     18.498290396800002
O      17.438112261200001      6.093588714100000     15.569020269699999
Si     19.654797468700000      8.469756338400000     20.546168436300000
O      18.442132231799999      7.903602071400000     21.492008018100002
O       0.725207631200000      2.617721830500000     20.757831589799999
O       3.253052056200000      3.714262659900000     21.135167518999999
Si      0.359249100500000      2.359504783400000     22.423280843200001
Si      1.654165100800000      3.965436418000000     21.220504477900000
O       1.135958178900000      1.024442197600000     22.897588722399998
O       1.158675140100000      3.788021180400000     22.856987604200000
O       9.665982403199999      0.399779018600000     21.310982835200001
O       5.985771407300000      3.098674059100000     21.276999741200001
Si      7.550016334200000      2.912146528000000     21.747868223800001
O       7.769772552400000      1.625365383600000     22.790463928800001
O       8.264664714200000      4.298157844100000     22.354348031099999
Si      8.206723044800000      0.145734072200000     22.089491235699999
O      13.590126914500001      1.064012879400000     20.581849049599999
O      15.476172360200000      3.723222652100000     20.845179328800000
O      12.959317447900000      5.254777809200000     21.152935301999999
O      19.757099750399998      1.113030123400000     20.668937981700001
O      17.640600053699998      2.267032585200000     21.872219708599999
O      20.262947310099999      2.373492449500000     22.814108224799998
Si     19.068651578099999      1.475160673100000     22.087910362799999
O      18.856160365499999      0.070919763000000     22.926964441700001
O       1.339838984900000      9.259955299100000     21.373732139000001
Si      0.224345570700000     10.202899327800001     22.148304946800000
Si      9.182918819299999      5.344637698700000     21.483490550500001
O      10.391019525600001      6.166275538300000     22.334320121499999
Si     11.492782251600000      5.982060429200000     20.970700025999999
Si     17.055194687699998     10.176431480600000     23.423177195800001
O      16.413135996099999      8.691059444700000     23.045902053500001
O      21.224151224800000     10.121811375800000     23.757094563300001
O      20.360301150800002      9.772378641800000     21.267467306499999
O      16.709061733900000     10.956022110399999     22.030911821699998
O      18.674542490600000      9.889457006300001     23.515491489500000
Si     16.833440127700001      7.717281417800000     21.747848957599999
O       8.469905435399999     11.561808803500000      9.481464883199999
Si      9.945865812099999     12.200247245300000      9.503237730800000
Si      7.366783476100000     10.664211260300000     10.300488015099999
O      10.773944132700001     12.349859940300000      8.016753020600000
Si     12.209132006999999     11.884707511700000      8.831280919599999
O      11.270936221099999     11.344032165600000     10.168872543299999
O      13.232259733899999     13.120821960800001      9.139458185000001
O       3.211612228400000     11.805274838700001     10.326943497100000
Si      0.573611569600000     14.095484473499999     12.871202076900000
O       1.788819352700000     13.847328311500000     11.743490610500000
Si      1.914296721700000     12.273658378100000     11.219590193200000
O       4.381935983800000     11.660197729900000     13.971702205300000
O       2.027134704900000     11.413306967400001     12.620645647400000
O       0.439266828900000     12.016279814200001     10.489513280000001
O       1.246343211800000     14.675341912500000     14.215630608000000
Si      3.278453117100000     10.660182568500000     13.326363201500000
Si      4.388562543200000     10.675338785299999     10.615608686600000
O       9.882069597799999     13.640229183000001     10.231399817800000
O       5.890418061200000     11.369220302900001     10.559907664700001
Si     10.058767894000001     14.764057511700001     11.353427589400001
Si      5.832286507900000     11.703325603300000     14.701024030399999
O      10.037063976500001     14.172034645600000     12.848569088400000
O       6.379886697100000     13.262675621900000     14.624600522500000
O       9.344646563200000     11.774314321600000     13.542280710800000
Si     10.207443514200000     13.063738399100000     14.047008237800000
O       8.852631472900001     15.852525518700000     10.973840377500000
O       6.903312703800000     10.741147204400001     14.007427917399999
O       9.672877304300000     13.627964387300000     15.438049059800001
O      11.794563042700000     12.644587959400001     14.207622468500000
O      14.354181191300000     12.059622216799999     14.787803159899999
Si     12.775244575300000     11.585456789600000     14.964295909800001
O      11.507042637000000     15.601317120399999     11.211359103400000
Si     15.926992792600000     12.302676881100000     15.184673892999999
O      16.658206547399999     13.632188231000001     14.628859679500000
O      20.925999437500000     15.190214460000000     12.462835539600000
O      21.179958670300000     12.660048004600000     12.919212108300000
Si     20.564713332899998     12.263352019599999     11.416922760400000
O      19.544859860999999     13.516586674899999     11.037917625000000
O      18.216121777300000     14.931540290299999     12.953452089700001
Si     19.421361461299998     14.982318267200000     11.856072375500000
Si     17.575569369699998     15.001694858900001     14.462492342699999
O      16.884188699100001     10.957962025900001     14.785940394700001
O      18.841976030600001     15.118308587100000     15.467402312600001
Si      1.196361863900000     16.289645368300000     14.657812550999999
O       5.102058552400000     20.689681391000001     14.930240721700001
O       4.033306341900000     18.361520257199999     14.271208037799999
O       1.069066405900000     17.268751169500000     13.326915178300000
O       0.369074785700000     19.821448866200001     13.678804040999999
Si      1.139357244200000     20.064771131899999     15.120171544100000
O       2.406110279600000     21.126980416300000     15.022039933200000
Si     21.493342633000001     18.418529565200000     12.908725867899999
Si      5.330116689500000     19.288375955700001     14.141252901700000
O       7.859294091200000     18.573971785400001     11.130454899800000
Si      8.819629310100000     17.332350390100000     11.670883846900001
Si      7.471939829300000     19.803286442699999     12.176894740400000
O       6.592281528700000     18.115752072900001     14.872578065800001
O       8.358887746900001     16.956724726499999     13.214123893400000
O       7.793680743200000     21.292282208400000     11.653311361200000
O      10.348148398799999     17.929464345300001     11.610264694700000
Si      8.313684629999999     18.096270693299999     14.383598384100001
O       5.903199723900000     19.592072908100000     12.651196112999999
O      10.276514003999999     20.362622275000000     14.668774500900000
O       8.339389463500000     19.517801046900001     13.550818098200001
O       9.398154073600001     17.747890013399999     15.463687619900000
O      12.775501305100001     19.654872533300001     13.862443127800001
Si     11.880311783400000     20.161323072100000     15.128415929399999
O      12.048712140499999     17.015555298300001     13.571487008000000
O      14.700988929399999     17.817737374400000     13.901815100600000
Si     15.381632492100000     17.209947043800000     15.282299745000000
Si     11.718322761200000     17.070086048600000     11.905565572200000
Si     13.257692288199999     18.188345550699999     13.317716145200000
O      13.089716232300001     18.025217588600000     11.612805043000000
O      19.217806250799999     16.347542531999999     10.957280012100000
O      21.265802384000001     18.419184895299999     11.215198617200000
O      16.633785324400002     16.298553626400000     14.765969720899999
O      21.241774045200000     16.546967094399999     15.376152923399999
O      19.837356536800002     18.006218529600002     13.114781515700001
Si     19.642156300400000     17.877452827500001     11.416946039500001
O       2.223303391400000     11.014484948000000     19.502460299500001
O       1.745674662700000     13.440255777200001     18.148771279599998
Si      2.637122670300000     12.550083602699999     19.212616858800001
O       4.192892546000000     12.373333621500000     18.699397880900001
O       3.101603402700000     11.200143712299999     16.646546801600000
Si      4.417426711500000     12.100606810400000     17.073565087300000
O       4.826841733300000     13.663194008400000     16.655025968099999
Si      0.115511075400000     13.690906957299999     18.009865575500001
O       5.631955118300000     11.241430890000000     16.305328794800001
Si      6.368771397300000     14.004852866400000     16.117875697900001
O       6.600287361600000     15.610974338800000     15.989008975200001
O       7.538657073900000     13.302085993500000     16.980899361300001
Si      9.205965147900001     13.458799364500001     17.032645253999998
O       9.482425242600000     14.749008908100000     17.854888758200001
O       9.866061675899999     11.965038303000000     17.481533288600001
Si      9.850011390500001     15.993136479100000     19.209689780900000
O       8.192611747799999     15.938952386100000     19.706550865000001
O      12.759032265000000     14.530316618000001     17.460040141000000
O      11.969014476900000     12.418597414500001     18.886759817900000
Si     12.263572905800000     14.026990764900001     18.952548155399999
O      11.110753266300000     14.911546487500001     19.596840041000000
O      14.804219830899999     11.838498718400000     19.122913995099999
O      13.554050058600000     14.087116548299999     19.992093032200000
Si     14.947640428600000     13.313091467700000     19.837411889599998
Si     11.343990532799999     11.349418212200000     17.847086539500001
O      12.297631693200000     11.332696698900000     16.495566381900002
Si     15.683348669400001     11.209296673900001     17.925388910999999
Si     12.993557600700001     16.090615022700000     16.979741284399999
O      16.059931263599999     14.144250146199999     18.974132257200001
O      15.987447442600001     12.369886211200001     16.812266851000000
O      21.075877186500001     12.158856857100000     17.994741591600000
Si     16.820544845299999     15.472676726500000     19.560157639700002
O      18.388163565999999     15.342355831500001     19.147792635700000
O      21.062831124799999     14.713895888100000     19.141138051599999
Si     19.851463402299999     15.462892561600000     19.904300144800001
Si     20.137386728900001     15.738316467600001     16.242050329200001
O      21.005003878400000     14.412856330500000     16.691716125700001
Si     21.200503030499998     10.605766812300001     17.606561812199999
O       4.652644236200000     17.281929188199999     16.605296684500001
O       3.657060904400000     19.519052608199999     16.759091221500000
O       1.315394755400000     19.894358203600000     18.731711382200000
Si      3.761167542700000     20.918481455900000     15.966244449600000
Si      2.485029686600000     20.115199602600001     19.820694589100000
Si      4.757230572900000     18.350255026500001     20.438875871299999
O       3.296758137100000     18.682639295500000     19.787588185499999
Si      3.273224859800000     18.010121117099999     15.790322556200000
O       0.131358656900000     20.565700139200001     16.312813252200002
O       3.342745462000000     21.418432995400000     19.371061589400000
O       1.693940869400000     18.633368914199998     15.606368592000001
O       2.576414772400000     16.445506586800001     15.502928065600001
O       5.493558322500000     19.796904978600001     20.420446743900001
O      10.107656207700000     17.245910496699999     18.139679150399999
O       5.736459950900000     17.259075744699999     19.680473368600001
Si      6.171852950100000     17.119891826000000     16.294839287900000
Si      6.513877503900000     20.774275388100001     19.703650602500002
Si      7.910644242700000     19.277559889799999     17.481705142799999
O       7.661886225100000     19.937521565099999     18.891768839299999
O       7.221389685800000     17.833647311699998     17.357687458400001
O       9.630365741800000     19.497680271299998     17.228720426399999
O       7.644861209700000     20.266787919300000     16.096892783200001
Si      7.111638952900000     16.771486075700000     20.541749703200001
O      10.310823972200000     16.935329926700000     20.666538594599999
Si      9.247645218500001     20.711522538299999     15.871833851200000
Si     10.589701493300000     17.906501721800002     16.719814863500002
O      14.312029871700000     16.235444538399999     15.997889402900000
O      11.652415106499999     16.628805353899999     16.277640177599999
O      11.826753852200000     19.070181314100001     16.307961338199998
O      14.826363773700001     19.042633914600000     18.640894514799999
Si     15.361920072900000     19.692357108300001     17.271080161400000
Si     14.559168591300001     17.533369615500000     19.217728052799998
O      13.359240297400000     16.901507062200000     18.347678143400000
O      14.225902025900000     20.685581066299999     16.682056927700000
O      15.790266611100000     18.523211252399999     16.199572054800001
O      15.975714600100000     16.741043178500000     18.998329539200000
O      14.088028669300000     17.659674439600000     20.729615168599999
Si     21.499703655800001     20.351107333700000     17.917417959800002
O      16.481913362600000     20.807832974899998     17.711906017699999
O      20.265903515300000     17.057978316800000     19.887971519899999
O      18.110347738900000     18.319286516500000     19.134948454500002
O      20.390626154300001     19.203199843000000     18.195302797499998
O      19.575114562200000     16.824313092099999     17.325962924300001
Si     19.601112516499999     17.868616700200000     18.577996887600001
O      16.888718623500001     20.416222046900000     20.259516603500000
Si     17.717569495999999     19.014532815599999     20.574762782800001
O       2.381048203500000     13.314941612300000     20.652665441500002
Si      0.281942957000000     15.397111392899999     23.541296683900001
O       0.705227989000000     14.410316017400000     22.312825103000002
Si      0.973412476100000     13.078020297600000     21.459790034499999
O       1.025850864700000     11.641692913000000     22.236294470299999
O       1.730934374000000     15.491800617199999     24.328293998500001
O       6.421160636700000     15.992084713100001     21.872863949100001
O      15.568409010200000     13.146632245199999     21.336095633700001
O      18.252060992800001     12.639633829199999     20.687626558000002
Si     19.821071246199999     11.019167496200000     23.802378700300000
O      21.116822044100001     12.731522450700000     20.510866726000000
O      16.739410594900001     15.492311519999999     21.188963050000002
O      16.793169823300001     11.287942266700000     24.681234970300000
Si     18.853877448100000     15.444294601599999     24.526165724700000
O      18.068628384899998     14.205895023900000     25.380991880400000
Si     16.992188560799999     12.537698255500000     21.763059296000002
Si     17.837260742400002     12.690299708400000     24.676500524600002
O      19.906692500999998     12.212522423899999     22.688887157000000
O      17.476385101200002     13.228239283600001     23.166264942400002
Si     19.715870229000000     13.059527274600001     21.330294483500001
O      19.685717126200000     14.733863326300000     21.384154810100000
O      19.284005339800000     11.919784260100000     25.088921430300001
O      20.329959362899999     14.754023846100001     24.101926038300000
O       4.524622814100000     16.232225463799999     23.922328921799998
Si      3.081481619300000     16.358458541499999     24.747455609599999
Si      1.653485173900000     19.095879313000001     25.157177724400000
O       4.594590734600000     17.925203920000001     22.003860666400001
Si      1.198516004900000     20.906305726500001     22.648880507499999
O       2.040524627700000     20.458933142900001     21.344195350900002
O       1.742518083600000     20.254553857400001     24.018047165799999
O       2.640419059700000     17.915161644499999     24.644634242100000
O       0.114333477600000     18.536745625199998     25.358309968400000
O       7.142034352600000      0.153213742800000     20.868582914400001
Si      5.591160711800000     16.988896995099999     22.931311103100001
O       6.830689698000000     17.938956797300001     23.556486782299999
O       7.775387484000000     18.177074036299999     21.127008751599998
O       8.170354000900000     20.247013339100000     22.883988459600001
Si      8.129540143500000     18.578220309100001     22.685536055499998
O       9.612551736000000     17.997543697200001     22.990665564099999
Si     10.665086846399999     16.891523410400001     22.215648928899999
Si     13.789840800500000     17.636476452000000     22.331687272500002
O      15.103933883900000     16.736218855000001     22.927753492099999
O      12.260083496500000     17.197110273700002     22.563804640200001
O      17.737039066900000     16.062053863399999     23.489064165999999
O      19.109157984199999     19.497016980800002     21.257712006300000
Si     16.646514921700000     16.598580525399999     22.381989073200000
O      16.998771731300000     18.044466196399998     21.651681951699999
Si     19.649897607000000     20.143489190299999     22.634171888800001
Si     20.458010210600001     17.850098112700000     24.440915924599999
O      21.272624101200002     16.959977386199999     23.282684717700000
O      19.518901092200000     19.047090917599999     23.834014679399999
O      19.441495537900000     16.828365445199999     25.274572097499998
O      21.197330333699998     20.419984315600001     22.354602330900001
O       3.873908317900000     15.288306551000000     28.719200780400001
O       3.410335097200000     15.925468677700000     26.271857398800002
Si      2.583687907800000     19.311230053300001     28.101335067600001
O       3.326066027800000     17.871677258700000     28.117569183600001
O       3.540913384900000     20.559036649999999     28.560004909900002
O       2.150014223300000     19.683406736500000     26.564427456000001
Si      4.079362810800000     16.521984970700000     27.644896364800001
O      19.649408383099999     10.264897490599999     17.215827028000000
O      13.903513030799999     19.129112747400001     23.017429385900002
H      14.805475112900000     19.453143302499999     23.120326681000002
H      16.817066892800000      6.255853131400000      3.359242115200000
O      10.443114431200000     15.430034395600000     22.953085971000000
H       9.568003542300000     15.050280396700000     22.813831267899999
H       0.584953088000000      6.105461501000000     10.701503941500000
O       1.287507824900000     19.256981683199999     29.123126518199999
H       0.765796439500000     18.448289047999999     29.057443815500001
H       3.816384521200000     20.546687728199998     29.482628197899999
O       5.654313511300000     16.964494968800000     27.448199611600000
H       6.226584775300000     16.274899460299999     27.092532464700000
H      14.519835930299999      0.881927652000000     20.387747768200001
O       7.844479734800000      6.239106926800000      0.382765756200000
H       8.758921639300000      6.046946622400000      0.627128090400000
H       5.295761121700000      6.840135872200000      0.082588148300000
O      11.054458778600001      2.902682682000000     12.108956925599999
H      11.246939320199999      1.985591185200000     11.849817220200000
H      12.831778088700000     13.911488612199999      9.522955091500000
O      18.538901545100000     18.824892311399999     10.679641646800000
H      18.691878902199999     19.773294432299998     10.765090479200000
H       4.292405490100000     15.432937200400000     29.574992221900001
O      16.464419529699999      6.177403818100000     22.177315417300001
H      16.747929077799999      5.922840430800000     23.064247886200000
H      16.445183457300001      0.850138476500000     13.949075567500000
