# Supplementary material for: Ground-up generation of periodic slab models of dehydroxylated amorphous silica of varying roughness
Source: Phys Chem Chem Phys. 2025 Jun 26;27(28):15196–203. doi: 10.1039/d5cp01570g (PMC12232287; doi:10.1039/d5cp01570g)
Supplement: CP-027-D5CP01570G-s002 [file CP-027-D5CP01570G-s002.zip › ESI_Structures/Saturated/structure-number_8-alpha_0.02.xyz]

444

O      14.990565781400001      3.397735299200000      3.588465755900000
Si     15.847203525999999      2.262856274700000      4.405419753500000
O      15.652299472599999      0.781435605100000      3.689772534400000
Si     14.829065209299999      5.043548860700000      3.727368800100000
O      11.230399940200000      5.510455187300000      4.179644848400000
O      17.438083575000000      2.626872903000000      4.346800383300000
O      17.973843051700001      5.173910123200000      5.002685180900000
O      10.047840299600001      8.378774854600000      0.377195597500000
O       8.698196067300000      8.162898634099999      2.704128510200000
Si      7.232536164500000      7.832377436900000      3.334478297600000
O       6.344598728500000      9.124048373400001      3.892073069300000
Si     10.137544518800000      8.396133503500000      2.010581586400000
O      10.644278391900000      9.895575414600000      2.538197546200000
O       7.465494150900000      6.856450673400000      4.647985032800000
Si     10.643638176100000     10.620482513100001      3.978999093700000
O      13.487433189900001      5.588972366900000      3.009444441100000
O      13.000034590100000      7.800347819900000      4.275136323500000
Si     12.232005688499999      6.576437811300000      3.469100356700000
O      11.316589735399999      7.303811827000000      2.334496140600000
O      16.154347271199999      6.023743187500000      3.275821103800000
O      11.014795871400000      9.405990475699999      5.134329252100000
Si     16.627789738400001      6.091762262400000      4.926720274700000
Si      3.910197864100000      3.348983054400000     10.905019670400000
O       4.270073188100000      4.678479952000000     10.111142010200000
O       2.457091177400000      2.761469656300000     10.445727553099999
O       4.994946345700000      2.166447011200000     10.575879728100000
O       0.795269439300000      4.530186238300000      9.443592537600001
Si      0.938742198300000      3.328559033600000     10.501110772000001
O       9.018817755600001      4.345289872100000      5.333872107000000
O       9.705938832499999      2.234498210800000      6.675810422200000
Si      8.397698235600000      3.079928760000000      6.238251638100000
O       7.623234409200000      3.736625863900000      7.508664694200000
O       7.470269976100000      1.841245597100000      5.642457695200000
Si      7.477786783700000      0.200613210400000      5.537396580700000
Si      7.271827669500000      5.174279397800000      8.179410130500001
Si     10.426827343599999      5.208809509400000      5.573867658700000
O       7.731395899700000      5.261982444300000      9.770690706100000
O      18.934411620399999      8.280404363600001     10.463792657100001
O       5.654861174400000      5.438709833300000      8.107400469200000
O      11.355788259300001      4.306137105800000      6.596338964000000
Si     11.279219454800000      2.683485477400000      6.643850030600000
O      10.715937875400000      3.407998142000000     10.164228065600000
O      15.152726940000001      5.366004606800000      5.383256584700000
Si     10.865678676000000      2.232771823600000     11.293203781900001
O      12.084348059100000      2.218553899000000      5.279857347400000
O      11.762783474200001      1.891008741200000      8.016937762500000
O      13.695862139799999      0.620839148000000      7.088313014300000
O      12.677661032100000      4.668218804100000      8.911600567600001
Si     11.465396581300000      4.861783357300000     10.005536357600000
Si     14.188669569400000      4.153726693500000      9.275548625500001
O      14.161580069899999      3.524387730600000     10.805695114000001
O      14.621343207400001      2.984645719400000      8.240692792899999
Si     14.926474760900000      1.646368581100000      7.407355826900000
O      11.605088570800000      0.877000802100000     10.806699384200000
O      15.920471321699999      0.668475229300000      8.281899389800000
O      12.242860007199999      5.151436614900000     11.478881197500000
O      15.476186328400001      2.104279407000000      5.955667644600000
O      15.128359280300000      5.465661788000000      9.180108814300000
O      18.909752878999999     10.354731890200000      8.985804008900001
Si     12.187057093400000      0.336512920500000      7.610278485600000
O      -0.044923845100000      2.089737689200000     10.193768230300000
Si     18.318622281200000      3.615073284900000      5.297029129600000
O      18.178047418999999      3.414047593200000      6.986863218400000
Si     19.870986270600000      3.245011406600000      7.017183836800000
Si     20.575813300400000      1.136629556400000      9.235481542400001
O      20.262858591200001      1.938913028000000      7.846281293200000
O      20.677444116299998      4.578052387300000      7.409271826400000
O      19.217168833700001      0.774957958300000     10.036041513600001
Si     18.254216635799999      0.161087599400000     11.189083924000000
O      19.940319421700000      3.177506841700000      5.292272516700000
Si     18.829218163400000      7.020030641800000      9.435099224200000
O       0.298401149300000      9.858010363700000     11.176348720700000
O       4.311948880600000      9.979086674400000      5.531146526700000
Si      3.069341932300000      9.972922737699999      6.632783843200000
O       2.714994166800000      8.435584170000000      7.051285515700000
O       0.967275182600000      6.508689819800000      7.806559715000000
O       3.506544931700000      6.786947694800000      8.856382833300000
O       1.542060751400000      8.340950503200000      9.503576240399999
Si      2.186017072500000      7.504266113000000      8.280766470900000
Si      1.337263151300000      9.886663393799999      9.954026487000000
Si      4.788068987400000      5.998641572700000      9.384198667000000
O       2.851530034600000     10.449892024400000     10.309797348600000
O       1.576356647200000     10.582895477799999      6.199361796200000
O       8.813011413000000      8.626103152400001      6.102881848700000
O       7.895359113600000      6.374152751800000      7.271051922700000
O       5.791668620500000      6.888740978100000     10.372430540400000
O      10.412401780600000      5.932861688600000      9.413950092100000
Si      9.952680928600000      7.516763946600000      9.435940773200000
O       6.211521029200000      8.350078730100000      6.439347879200000
Si     10.428589395099999      8.258987088700000      6.539192309600000
Si      7.410904273700000      6.692103995000000     10.625560792600000
O       8.372113740600000      7.745287418400000      9.803003165100000
O      10.221114266100001      8.434257277600000      8.155900498399999
Si      7.620907633600000      7.513061630100000      6.165338800100000
O      10.337503517700000      6.655684067200000      6.221994257700000
Si      5.907568617000000      9.610274465900000      5.413664089400000
O      10.921451716400000      8.100038791199999     10.554407010400000
O      12.300499238300000      8.286742974299999      6.807341463100000
Si     12.725200995100000      8.935496647400001      5.408526133500000
O      15.084486773800000      7.601353389800000     10.796096523399999
Si     15.889306332600000      6.839352686100000      9.582129445400000
O      13.579325953400000     10.327496822700001      5.373246686100000
O      11.726561959600000     10.208183467200000     11.564382677499999
O      16.057189097999998      7.863712049100000      8.271560260399999
O      19.123067365800001     10.725815560299999     11.455971424500000
Si     18.795638495700000     10.746069533900000      7.443733050300000
O      20.296741812600001     10.699833151800000      6.779522432000000
O      20.222890932700000      6.188994639200000      9.438245270299999
O      17.419743656500000      6.310966302800000      9.936591557000000
O      16.690718873100000      9.850491669700000     10.513419437200000
Si     17.268693089399999      8.134418176000000      7.176075834600000
O      18.594510415999999      7.443043937100000      7.858318385400000
O      17.710376473000000      9.674787281500000      6.797287717800000
Si     21.398924316199999      5.502049334900000      8.532837449100001
O      16.885657337400001      7.455420526400000      5.734467805900000
Si     18.323382958300002      9.799801601500000     10.385246483000000
O       3.842514797600000      3.843029314200000     12.440484341700000
Si      3.475856568100000      3.547096818800000     13.983433088500000
O       1.951939143600000      3.059810972000000     14.071428947999999
O       3.856338299200000      0.467894747200000     12.111657826300000
O       0.598942745600000      4.010135103300000     11.932618467199999
Si      0.492669324500000      3.519180526100000     13.468014623000000
O       4.725219697300000      2.599249899100000     14.590039391800000
O       0.639659062000000      1.061318816500000     15.563770555600000
O       1.280401856800000      0.327295558300000     12.926549533299999
O       3.822339062900000      4.818904440400000     15.094819451899999
Si      0.135157459500000      0.722724313200000     14.019906015300000
O       0.478521361700000      3.600965798300000     16.665668484899999
Si      5.264022720100000      4.010128883900000     15.425957429500000
Si      0.079483621200000      1.997576440100000     16.795754050900001
Si      5.383963895700000      0.931942443000000     11.612052629500001
O       7.024717902000000      1.432512466600000     15.746091383200000
O       5.829768678800000      3.504272174000000     16.882063777799999
Si      7.274470778200000      2.650686770200000     16.791974673799999
O       8.352600952400000      3.759018564600000     16.140180444100000
O       6.622717763800000      1.652011083600000     12.446484260600000
O       8.632460773900000      0.743278603000000     13.858728010500000
Si      8.171587220099999      1.978194791600000     12.859817713800000
O       6.451868762600000      4.886686754100000     14.709480392100000
O       8.318018772300000      3.462402148800000     13.517778606600000
Si      8.068743380200001      4.574811524200000     14.689606804900000
Si      7.554997874200000      0.130880079400000     14.923264661099999
Si     13.156897212200001      3.862008589500000     12.080204928100001
O      14.123495744500000      3.897658769600000     13.398284947700001
O      14.854584168100001      3.381031769100000     16.091280603900000
Si     15.296740794800000      3.424867710700000     14.412813385200000
O      11.960666820400000      2.778311405800000     12.423637904700000
O      16.054508183700001      2.019581655500000     13.981666948499999
Si     16.290558488599999      4.226562130000000     16.456463267800000
O      16.469964018999999      4.602563629800000     14.773062374300000
O      17.445071691399999      3.151230074700000     16.958786964400002
Si     18.862834228800001      2.992251093700000     16.151007003699998
O      19.550650132000001      4.464871635900000     16.124617493399999
O      19.921805673900000      1.944206307000000     16.835577885199999
O      18.049362083100000      1.178794285100000     12.425947426600001
Si     17.610495107100000      1.454639546100000     13.970660471600000
O      18.568095633300000      2.623006398300000     14.583236302400000
Si     21.129498152899998      4.819411572800000     15.946607926900001
O      21.037406363199999      2.185889381700000     13.503225575200000
O      21.475620418900000      4.787198031300000     14.339153040999999
O      17.952156578200000      0.147206274500000     14.911476430700001
O       8.827709831600000      6.012033461100000     14.376784322700001
Si      8.037536109900000     10.272184245200000     14.653383109600000
O      10.235363840200000      8.063063468499999     13.024801878200000
O       7.851179135100000      6.904488428800000     12.175631297100001
Si      8.763059140599999      7.418977450400000     13.464785085600001
O       8.023087535700000      8.647580433200000     14.282046363499999
O       9.648511193299999     10.605332472300001     14.947641456800000
O      12.427213894699999     10.278531285800000     14.583023582499999
O      15.094459865699999      9.598180504200000     14.987446669600001
O      15.385995621399999      7.522061077500000     13.427726244500001
O      14.326933938900000      9.734059473000000     12.534078859299999
Si     13.986948116900001     10.368940554100000     14.040553668399999
Si     14.435206205600000      8.097046255100000     12.213096836200000
O      12.810584185100000      7.767718428100000     12.323818429599999
Si     11.421006373899999      8.576515316500000     11.980641811200000
Si     16.179260308000000      8.401447400300000     14.605352912000001
O      16.352379632200002      5.513751747700000     17.441570711699999
O      16.454147367000001      7.606351115500000     15.972545170300000
Si     20.141668646999999      7.476490290500000     16.815735319800002
O      17.639556489499999      8.846566502600000     14.017000511499999
O      19.821022069900000      8.394972248000000     15.534045597600000
O      21.285617164600001      6.330791970800000     16.524540324800000
O      18.728005300800000      6.742486839100000     17.189567364100000
Si     17.123833411600000      6.975670343400000     17.302814996500000
O      20.292358002699999      9.415261425000001     13.278427834200000
Si     19.144224040600001      9.369823556600000     14.452148212000001
Si     20.625555067699999     10.498027163300000     12.103626844000001
O      20.746902111000001      8.430771469300000     17.990063203199998
Si      4.214433482900000      0.004753939300000     19.856723730799999
O       0.693821021200000      1.455653662100000     18.193218957300001
O       2.837154360900000      0.824352290100000     19.612228945900000
Si      1.386273152800000      0.289808413400000     19.062281425199998
O       5.512655460400000      1.004405101700000     19.713268234000001
O       7.583673718000000      1.961429680000000     18.264863643200002
Si      6.877671382700000      0.585733630500000     18.881200328799999
O      19.161602552800002      8.886474519500000     20.147399845399999
Si     20.068905981400000      9.617742511800000     18.897214046300000
Si     17.706397788800000      9.218629317200000     19.284785723599999
O      16.914260002900001      7.958430875600000     18.590837086499999
O      18.609972769399999     10.152099331300001     18.163508897600000
O      21.186679379800001     10.730854430300001     19.254546535599999
O       9.346397311800001      1.908874966800000     11.725495958300000
O       9.181164256300001     11.192447716600000      4.359545175600000
O      11.845567588700000     11.734957452100000      4.070178235600000
O      14.194660426800001     12.965906590099999      4.874730985800000
O       8.932444334900000     21.044025468600001      5.154787170100000
O      11.814068011900000     19.559162575900000      1.477509496200000
Si     12.291416131900000     19.974642033199999      2.965356162400000
O      12.622064775100000     18.720218888200002      4.034810154400000
Si     15.021341365900000     20.831777030400001      3.839743762800000
O      11.111602938800001     20.695597331799998      3.845914067100000
O      13.799998223499999     20.658089327399999      2.742340989900000
O      14.201834895599999     20.562948636200002      5.284251277900000
Si     13.430383226600000     19.153465009600001      5.378746398700000
O      16.172449815099998     19.613035123100001      4.043240811800000
O      17.205048353500001     17.228468499300000      4.745598074500000
O       2.309214124800000     14.886472703500001     11.165834791400000
Si      3.742001025900000     11.472519556700000      9.350634163100001
O       1.352518761600000     14.676735752100001      8.693548978700001
O       3.867523733200000     15.201410200600000      9.034774943200000
Si      2.596155125800000     14.401688389300000      9.676832980800000
O       2.954826193000000     12.848482477199999      9.543700601699999
Si      0.351422560900000     11.124202145000000      7.179999638400000
Si      0.133772217800000     14.144701661499999      7.802930987300000
O       0.397756729100000     12.742241865200000      7.072912293000000
O       3.639143462100000     10.874520687100000      7.843791504700000
O      21.399880547300000     15.236937539600000      6.623255109600000
O       5.321548720800000     11.750308866999999      9.627258901699999
Si      8.406628233599999     13.857285700400000      7.434029150300000
O       9.980376360199999     13.458045393500001      7.891855131800000
O       6.053694419800000     14.242008480399999     10.421189475700000
Si      6.553509564500000     12.811639304600000      9.821547974600000
O       7.363567086600000     13.172685955000000      8.460287944999999
O       8.205692778200000     13.085998105700000      5.987015484400000
O       9.631772031000001     11.082624347299999      6.952793037700000
Si      8.455603237000000     11.460227973100000      5.822337672600000
O       7.587397070400000     12.142934966800000     10.903210097500001
O       8.036416724600000     15.451066710399999      7.185473059200000
O       6.979884604400000     10.793188347599999      5.839688464400000
Si     10.821150429299999     12.017538372500001      7.649832307600000
O      12.116712221200000     12.272131990100000      6.622699101200000
Si     12.990680498600000     11.907590128900001      5.281699511900000
Si     15.421997883800000     13.935387149600000      5.594782175100000
O      14.510155141200000     15.214771319300000      6.087092740600000
O      15.752697169199999     12.938717409900001      6.789644576900000
O      12.258773775300000     12.776107835199999     10.809139705900000
O      14.608660037200000     14.076053584900000     10.285950394600000
Si     12.340182091100001     11.174860507700000     10.380988633599999
Si     12.925146725599999     14.204191961299999     10.484161858100000
O      12.220381574899999     15.129130441899999      9.301320407300000
Si     15.546033351600000     11.077944238200001     10.471823350499999
O      11.452127988299999     11.254167253500000      8.961095702300000
O      16.025732501099998     11.888908904999999      9.146121873500000
O      13.940872984000000     10.797578508000001     10.186154759700001
O      16.861019095200000     14.676307430000000      5.097587275200000
O      20.191358751700001     14.219500139599999     11.422018983599999
Si     16.737069430300000     12.841246293499999      8.098293849399999
O      18.136686739999998     12.265216681600000      7.471506038500000
O      16.745378276699999     14.331733409000000      8.737404431400000
Si     17.449187323400000     15.786895579899999      8.714752007200000
Si     20.060102062500000     15.052472000500000     10.097809006000000
O      20.340156883500001     14.078223189399999      8.800973982800000
O      18.565058759100001     15.693685350699999      9.858445164000001
O      17.880213363199999     15.973044823600000      7.153934810800000
Si     17.950981955400000     15.967706581100000      5.561206548100000
Si      4.681397067400000     17.669633359100001      5.883090274400000
O       3.140680551300000     18.366664595600000      5.596036189600000
O       0.705063569500000     17.684439929200000      6.219795782500000
O       2.890083158100000     17.482195855600001      8.108367189100001
Si      4.136133178000000     16.358783614899998      7.982529507600000
Si      2.077710639300000     18.322233870100000      6.910369845100000
O       1.777564589500000     19.754229722900000      7.712711466100000
Si      1.068113248100000     20.233132276300001      9.144035901200001
O       1.953441531100000     20.950978667699999     10.324555405800000
O       4.046002532600000     16.114978197399999      6.342001488700000
O       0.328369465100000     18.848517986000001      9.633291769100000
O       4.716134709700000     18.811579967400000     11.151488774700001
Si     10.392294537000000     20.439600003999999      5.334307665600000
O       5.264847418300000     19.020760532800001      6.627002756300000
Si      6.992483560900000     16.699540769100000      7.040099985200000
O      10.357430660300000     18.819383828199999      5.877471679300000
O       6.076752470700000     21.102893361000000     11.012279682899999
O       6.222270784500000     16.925966311100002      5.534678787700000
Si      6.613310082600000     19.454376282300000      7.480714898000000
O       5.780241914500000     16.617724751600001      8.179238374100001
O       7.352461615400000     18.695291725499999     11.257179327699999
Si      6.083785755600000     19.514391853100001     10.634904894700000
O       7.705395473700000     18.197433020700000      7.295687265600000
O       7.082822224700000     20.916762491899998      6.932928907300000
O       6.201871437200000     19.519552742700000      9.023271088900000
O      10.468114222900001     16.477281859400001     10.683489367100000
O      14.595790850300000     17.794300378999999      5.223403060300000
O      11.245208590500001     21.257047464999999      6.418351223300000
O      12.101090512500001     20.806318348600001      8.851496956800000
O      12.711823345999999     19.104868240900000      6.824702597900000
Si     11.626576049600001     16.653702045500001      9.566099154800000
Si     12.589864956700000     21.193240584200002     10.391465939500000
Si     13.914439848700001     16.619695860200000      6.418941258200000
O      12.302939210200000     16.681220585399998      6.141016450400000
O      15.449625366699999     19.592339895300000      9.013709587099999
Si     15.580927993900000     21.158973819500002      9.534613425800000
O      12.797431899099999     17.626269206900002     10.167034474199999
Si     15.745489311400000     18.270333676400000      8.174098413499999
O      14.407479401600000     17.350170386300000      7.769369353600000
O      10.977653148500000     17.411127892500001      8.231194242400001
Si     11.418518976400000     17.980101425800001      6.800228882600000
O      12.371720757300000     19.943899668899999     11.386120349500001
O       0.657931043700000     10.688992055300000      8.705835634700000
O      19.552818059700002     16.420616544800001      5.359957238100000
O      20.237163696400000     17.441325630600002      7.795426565000000
Si     20.644491880200000     17.785562482500001      9.357273237499999
Si     16.251184733599999     18.429481543600001      5.175441558700000
O      16.797096584100000     21.327438311900000     10.553507519200000
Si     20.853262879100001     16.743661589500000      6.456888860400000
O      16.618206027599999     17.174953549400001      8.986217291599999
Si     18.528015015499999     18.697771091700002     11.368117480600000
O      16.888580536700001     18.604155594600002     11.209099294400000
O      16.444753911799999     18.792442340800001      6.743170494300000
O      21.403306372900001     21.322005590500002      8.781231819800000
O      19.251354561399999     18.356662224699999      9.971016250800000
O      21.052663229899998     16.377340541799999     10.094320817600000
O      14.184697932800001      0.049735556800000     10.281849140000000
Si      3.051710450400000     15.539631568400001     12.490891741000000
O       4.629814810100000     15.204917023200000     12.417179012800000
O       2.521193112600000     14.993032587800000     13.834225495100000
Si      1.198732054500000     14.539563499000000     14.896798255800000
O       2.154680876300000     13.285207219200000     15.544631351700000
O       4.210699492700000     11.884728881899999     16.567671647400001
Si      2.752200926400000     12.682332896600000     16.898085076200001
O       1.581532192400000     11.697835364099999     17.593037161600002
O       0.246468619000000     14.311726404300000     13.498366234300001
O       1.309837172500000     16.054460819100001     15.642996971400001
Si     10.238571366800000     13.269859421000000     16.663267993900000
O       7.676040233700000     11.117357068000000     13.305174052600000
Si      5.834088481700000     11.819475166300000     16.503654038899999
Si      7.472958068000000     13.173194699200000     17.529785953899999
Si      7.745171823300000     12.505744013399999     12.497525431200000
O       9.114804992100000     13.315631774200000     12.756186007000000
O       6.583053464400000     13.583488631000000     12.911813777400001
O       8.885823989400000     12.463173363799999     17.087537664100001
O       6.515002545900000     13.362019732800000     16.133109802500002
Si     10.305747955899999     13.823591017100000     13.711629008299999
O       9.965244618100000     14.129172781399999     15.283527578099999
Si      6.082500705400000     14.829904675900000     11.961299523399999
O      10.808379134000001     15.232266884100000     13.077089689299999
O       6.490539751400000     11.929194170900001     18.114008707299998
O       6.786418574000000     10.682167802300000     15.682929605000000
O      10.508546392400000     14.324792177000001     17.901734204400000
Si     15.683303042300000     12.598453075400000     13.274172854600000
O      14.336498752600001     11.960135596900001     13.958506031100001
O      11.300898144300000     12.494504448100001     13.748532015200000
O      15.452431757699999     14.190748293700000     12.986453803800000
Si     11.152440244099999     11.285773002999999     14.877405627800000
O      11.354226334700000     12.100688137900001     16.332695971400000
O      15.855997858800000     11.910138532600000     11.810116172300001
O      13.126048208500000     15.147700043300000     11.893058062100000
Si     14.806174953099999     14.972507277900000     11.733060337200000
O      16.890036556599998     12.403063108900000     14.292385169599999
O      18.709549001799999     13.173059298000000     16.135448997200001
Si     20.066150097600001     13.887848018900000     16.778908389200001
Si     18.456341991900000     12.409469694300000     14.748920991400000
O      21.202584236600000     11.945056566300000     12.510844021100000
O      19.228667924500002     13.218848174300000     13.581974713399999
Si     20.625086417799999     13.455322932600000     12.801572230000000
O      19.413793255400002     15.321730808000000     17.299441616799999
O      21.272399499199999     14.077628166600000     15.815889472000000
O      18.945834398100001     10.881006299799999     14.972051297400000
O      20.532437618199999     12.854909371600000     17.964110453200000
Si      0.964203679600000     16.688326636300001     17.072813530000001
O       2.969261961900000     17.166067971499999     12.329906652600000
O       2.536798225000000     19.673233379300001     12.452384692300001
Si      3.719593789100000     18.563910039800000     12.433445813600001
O       4.512039355200000     18.801858727300001     13.839052278900001
Si      2.412913419600000     21.195450077099999     11.922853665600000
O       7.032713802000000     16.143145284799999     12.029576893000000
Si      7.089048636800000     19.871856012900000     16.938535725099999
Si     10.582598620600001     16.642926042199999     12.330525212400000
O       6.006177554700000     19.019599847399999     16.061774241399998
O       9.221336468600001     17.393061218800000     12.743891549900001
Si      7.636303462700000     17.579756606400000     12.437299900599999
O       6.377221568100000     21.182500340499999     17.613582386899999
Si      5.948694426500000     19.208830956300002     14.429169752400000
O       8.255361678100000     20.525659339699999     15.931713066800000
O       6.355275368000000     20.793207078999998     14.136100819999999
O       7.035540993200000     18.172275717000002     13.812322139500001
O      14.376177878300000     18.473884464899999     12.215433893800000
O      11.850101950799999     17.649344412200001     12.636142970500000
Si     15.843437489899999     17.783434093099999     12.163811669099999
Si     12.871839653400000     18.411227146600002     11.625412155299999
Si     20.108421799399999     18.774820231600000     17.382990992100002
O      18.498550426200001     19.214091152700000     14.490637566500000
O      19.798539121099999     20.128826553900002     16.490611252099999
O      18.531555450599999     16.609123748500000     15.079029000400000
Si     18.144367968600001     17.729592310299999     14.000686107400000
O      18.965058142299998     17.636200446499998     12.545789579599999
Si     19.192330572500001     20.556803221300001     15.028482346100001
Si     18.386898559500001     16.427319488999998     16.728482713900000
O      16.524369427600000     17.653033104999999     13.638139194000001
O      18.760766932700001     17.862853949300000     17.449293810800000
O      20.447094041300002     21.117175202799999     14.118250532199999
O      21.325555235200000     17.835814535699999     16.848712400099998
O      18.880462109100002     20.257030510900002     11.741753939900001
O       2.914744105500000     13.909577018300000     18.013368832400001
Si      0.323389206900000     12.106670817299999     18.588976101099998
Si      1.694745055300000     14.552015621500001     18.943752248300001
O       2.274029939200000     15.718630555200001     19.973028800400002
O       0.959246445900000     13.245888217699999     19.648077237399999
O       0.574632098300000     15.395146474700001     18.058154757200001
O       7.879911448700000     14.510889835600000     18.380702272499999
Si      9.338099419700001     15.240908070500000     18.630696003499999
O       9.600625933500000     15.665750869100000     20.256754942499999
O       2.257787918700000     17.375535339900001     17.882726677400001
Si      2.404180320900000     17.304667019299998     19.522883838500000
O       4.376385530000000     20.167279900099999     18.800080100500001
O       1.220520942500000     18.306763216800000     20.126020046000001
Si      4.711306218700000     19.193745510900001     20.138799971899999
O       3.836081123100000     17.841511511499998     20.102198276199999
Si      0.501541483300000     19.606429390199999     19.457087051799999
O       1.465072372400000     20.322912536699999     18.227641584800001
O       0.469951020100000     21.078079915899998     20.319119875900000
O       4.281851498800000     20.472646201400000     21.210316347500001
O       9.499960593000001     16.864440027200001     18.167684542000000
Si      9.872368624200000     17.306500768199999     19.792704087000001
O       8.924136344600001     18.510218462499999     20.361516261100000
O       6.292192120000000     18.839583291499999     20.343394819400000
Si      7.701031407500000     19.371211548800002     19.710698701599998
O       7.808459175400000     21.036861407800000     19.788708843900000
O       7.735081192600000     18.971398357000002     18.110889979300001
O      11.387206859300001     17.809242691900000     20.121692725700001
O      20.508813032599999     19.252985066299999     18.904577221699999
O      15.643549971600001     16.314062864099999     11.481386413699999
O       6.416829795500000      7.081800942900000      2.126289389300000
H       5.487071368100000      6.907277171300000      2.314499552100000
H       9.318281481100000      8.877117245299999     -0.007256958200000
O      16.562885969900002      9.975971439800000     20.160052959600002
H      16.874582709399998     10.713172387600000     20.698631267700002
H      10.891792721600000     19.301115673399998      1.364923708600000
O       6.492739050100000     21.282710621900002      4.296203474300000
H       5.677478110700000      0.291480004300000      4.218143646200000
H      12.085304865099999     17.168680007999999     19.941231486100001
O      16.804124634299999     16.085149348700000     16.965007862699998
H      16.509217938599999     16.052692062599998     17.881504465599999
H      12.180423874900001      1.263997650200000      5.176786981200000
