# Supplementary material for: Ground-up generation of periodic slab models of dehydroxylated amorphous silica of varying roughness
Source: Phys Chem Chem Phys. 2025 Jun 26;27(28):15196–203. doi: 10.1039/d5cp01570g (PMC12232287; doi:10.1039/d5cp01570g)
Supplement: CP-027-D5CP01570G-s002 [file CP-027-D5CP01570G-s002.zip › ESI_Structures/Saturated/structure-number_9-alpha_0.1.xyz]

450

O      11.060824898900000      3.383309852500000      3.250743158200000
O       7.407155678400000     10.324405979300000      1.123904030000000
O       9.945216441900000     10.544835714800000      1.844631850100000
O       8.601702452600000      8.520219144400000      2.916395565800000
Si      8.477644258600000     10.034634674299999      2.398603226900000
O      14.915501567100000      8.505444619800000      2.004091979000000
Si     14.031218183900000      9.800067064500000      2.515838944300000
O      12.529314776700000      9.981016810600000      1.994663041900000
Si     11.176363612099999     10.281018999700001      2.926462713500000
Si     16.465313522100001      8.214715316300000      2.440105977100000
O      16.734160749200001      6.587355669700000      2.325437887100000
O      17.480738195800001      9.176632291900001      1.575823309600000
Si      3.841970491500000      2.735228094900000      7.456428350800000
O       4.463456250200000      4.001518441900000      6.710092092400000
O       2.198759301000000      2.892101082400000      7.529784064700000
O       4.442520872000000      1.242953672500000      7.256963346200000
Si      1.683651366500000      4.267453360400000      8.327023749000000
Si      4.877238895200000      0.751303321100000      8.949010466900001
O       4.322266399900000      2.605824911500000      9.168169689200001
O       3.069077209700000      4.923879469800000      8.979115979500000
O       1.011202781500000      5.270174729900000      7.300553430300000
Si     10.191326894900000      4.677333824800000      3.838341656200000
O       8.525585596899999      4.326611349800000      3.924711628000000
O       8.463866124300001      4.935139706300000      6.613982944900000
O       9.790014490200001      3.148919777500000      7.727922250500000
Si     10.297820909400000      2.143941988900000      8.895156670200000
O       8.470756500400000      5.237999704300000      9.247191978400000
Si      7.779111262700000      5.369686579000000      4.969364525900000
O       6.155245502900000      5.208885744600000      5.171056029000000
O      10.639924664500001      4.668414044900000      5.358805656200000
O       8.899789530700000      1.706242705700000      9.588048530700000
Si     10.340996214200000      4.548346615300000      6.942698533500000
Si     12.068825541900001      2.098956192000000      3.505462703900000
O      11.471799089299999      0.721524358600000      4.203814396900000
O      11.956324749400000      3.960102165200000      7.166276110400000
Si     13.451062751000000      4.262394614200000      7.469382463800000
O      14.397694654800000      3.068599487100000      6.810596533200000
Si     14.621758811299999      2.237660946300000      5.430243422100000
O      14.718225487800000      0.615819050200000      5.729117866200000
O      11.062272610999999      0.742734227500000      8.530960767000000
O      13.410094934500000      2.513202242900000      4.383317401100000
O      13.477266699199999      4.401235916400000      9.141917734100000
O      16.136318533099999      2.553617889200000      4.848607400700000
O      16.028544054099999      0.879513432300000      7.984832709900000
Si     19.888909408600000      0.886571765900000      5.090417179400000
Si     17.656673728800001      2.987911986700000      4.612462630400000
O      19.788168344599999      1.107439443800000      6.695286221100000
O      18.722852542399998      1.729362088300000      4.307822662600000
O      17.552967689100001      4.181834224000000      3.439289893600000
O      18.318337748800001      3.724895717400000      5.897785850400000
Si     19.562547467200002      4.457546800600000      6.622926254600000
Si     19.869236351200001      1.846590476000000      8.135275748000000
O      20.151598362800001      3.434859396700000      7.767836081700000
O      20.698877134000000      4.970802193600000      5.541688250700000
O      18.423030735200001      1.681171724600000      8.839960441000001
O       0.067047243900000      1.066205173400000      4.639421596400000
Si     17.035753440299999      0.954920883000000      9.248724700400000
Si      5.156739289000000      5.468132561700000      6.439117747200000
O       2.870246889400000      8.935227378600000      5.049617367100000
O       1.484937726600000      6.747623390800000      5.294503938400000
O       4.035627320000000      6.635979000100000      6.182888661300000
O       2.239944630700000      8.161232643500000      7.478967150900000
Si      2.709230210400000      7.599195510200000      5.997366639400000
Si      1.682911277500000      9.597599199099999      8.049415757000000
Si      2.854419661000000     10.553881885499999      4.854115266000000
O       0.423743300200000     10.087787189300000      7.109452234600000
O       2.932997903900000     10.639938457700000      8.135791738800000
Si      0.803500631000000      5.294955883200000      5.660781525500000
O      10.339610293400000      6.252537301700000      3.345190749800000
O       6.151647640600000      5.788063272100000      7.731093358200000
Si      9.651666428200000      7.690999566500000      4.030132890900000
O       8.296496905200000      7.390837331800000      7.688200226200000
O      10.581777186500000      6.080266666700000      7.595852323700000
Si      9.927104741400001      7.543493913400000      7.232586669300000
Si      7.779531668200000      5.863567862400000      7.909262872900000
O      10.038796781500000      7.898015076300000      5.688280838100000
O       8.120956326800000      6.852117651600000      4.613013174700000
O      10.541296263500000      8.698219718400001      8.198193683300000
O      10.931327873700001      8.914616138600000      3.702074883400000
O      13.951808089600000      5.640069446100000      6.735450473300000
O      14.067995613600001      9.807200872599999      4.108783446900000
Si     11.533700854599999      9.546591287700000      9.126279308299999
O      13.223411912500000     10.194643447900001      6.529010690100000
Si     14.440638529899999      9.572150143300000      5.663768801700000
O      14.730346778400000      8.014056878200000      5.957097825400000
Si     15.186418900100000      6.461730589000000      6.132963020700000
O      15.744011950699999     10.488711145900000      5.971014060500000
O      13.000686802100001      8.816889893100001      9.084178567900000
O      14.824792158899999     10.901495758599999      8.806734099600000
Si     18.090067404199999      8.106670255399999      4.845459133200000
O      15.785198860200000      5.837825641800000      4.725684080300000
O      16.369632259199999      6.272798775000000      7.256924417500000
O      18.361473844300001      6.552958574100000      4.374725266500000
Si     17.836931606099999      6.893905445300000      7.495430709000000
O      16.738841899299999      8.617993172400000      4.029418626600000
O      18.012956344900001      7.506554035200000      8.970216144800000
O      17.956513811600001      8.160517941500000      6.459232546900000
O      18.999666630200000      5.789247297600000      7.339791637100000
Si     17.069472347000001      5.721348333400000      3.717546523100000
O      19.300247785800000      9.132918120299999      4.504716345300000
O      15.445555194500001      8.227226269100001      8.869351507999999
Si      3.840003203100000      3.950786924800000     10.067508700899999
O       2.764623389800000      3.611172943400000     11.241130883100000
O       0.538424318400000      2.176261357200000     11.460542159199999
Si      1.110450615300000      3.635296969200000     11.131736699299999
O       0.867061443000000      0.782992364700000     14.059243593200000
O       0.458878773500000      4.745849211200000     12.105063513699999
Si      5.205161927100000      4.531201673600000     14.501793276300001
O       0.691334839900000      4.002663698400000      9.584810253800001
O       5.183670690400000      4.666865461800000     10.518802781600000
O       3.638448460900000      0.288205119200000      9.963454678400000
O       5.371668142300000      2.904487298600000     14.564685076500000
O       4.675276342900000      5.073811901700000     13.029536633699999
Si      6.320439982800000      1.615534654500000     15.027025362700000
O       7.136387238200000      0.793349145200000     13.871306204100000
Si      7.649079031500000      1.366337835300000     10.513893033800001
O       7.153584685500000      5.010431800600000     12.309031267400000
O       8.493507740500000      3.464684901900000     13.875991147300001
O       7.339522143000000      2.567736956700000     11.579518022500000
O       9.813645685899999      0.711237703000000     13.551190542500001
Si      8.123680666000000      3.731818610900000     12.354103143900000
O       9.441839910700001      4.201575376500000     11.517158601700000
O       8.133738989099999      0.146717251400000     11.494265468300000
O       6.678608491000000      5.183786249900000     14.756551513700000
O       6.302000361100000      1.102438807500000      9.689590916300000
Si     11.042445671399999      1.566112712800000     14.370332231900001
Si      8.364154011000000      0.015141541200000     13.104081502100000
O      14.653202103700000      4.319811658400000     13.727066813600000
O      13.002785061499999      3.930866351500000     11.672738707200001
O      14.819663558100000      2.020109498700000     12.571126453400000
O      12.321296611099999      2.425195965600000     13.682410420900000
Si     13.642821349700000      3.150029269900000     12.954848167400000
O      11.347142071900000      2.888951841800000      9.901355915200000
Si     12.262558569499999      4.194217291400000     10.231207408900000
Si     16.199468886100000      4.878030258500000     13.422131111600001
O      16.395696897600001      1.834173815700000     10.462894202999999
Si     21.427010561300001      0.862178431300000     10.696633392900001
O       0.008270474000000      3.520555080200000     14.367638192299999
Si     21.291794590700000      4.926942475700000     13.573178976399999
Si     16.404815363200001      2.150193900800000     12.061123972000001
O      19.782378509800001      1.527420619500000     13.983420465800000
O      20.025344979200000      0.574105592200000     11.481073389700001
O      17.565924091100001      1.126961574500000     12.656369032400001
O      16.832072574500000      3.693900839300000     12.444126683100000
Si     19.098099384800001      0.582640628700000     12.834117127300001
Si     21.230050715400001      1.951684147900000     14.588618764100000
O      19.688272882300001      5.272747760900000     13.507921884500000
O      17.345570723700000      5.151941290800000     14.649914127400001
O      21.009686234600000      1.234753794500000      9.144076332499999
O       0.511318474400000      6.209244750500000     14.294008746799999
O       1.008909572800000      9.469581638099999      9.535299401800000
Si      5.702593271600000      5.472601362800000     11.825279442699999
Si     10.643270113600000      9.918527253500001     12.186772646900000
O       7.452294146900000      9.034995776500001     10.790015166900000
O       9.151317187200000     10.565087838900000     12.129179878800000
Si      7.530790941800000      7.653696334600000     11.652759897199999
O       7.582866437400000      8.041379434200000     13.227101973300000
O       7.106134066900000     10.005989645900000     14.984894782900000
Si      7.698370050100000     10.507554673800000     11.438970996200000
O       5.521139471000000      7.846457631200000     14.994506799600000
Si      9.526599311700000      5.484647139300000     10.497482139500001
O       6.023410072500000      7.011250580100000     11.373260098299999
Si      7.055942902700000      8.372606770699999     14.719853882100001
O       8.886451459700000      6.832788583000000     11.223254190900001
O       8.032804285599999      7.376397841200000     15.663683849100000
O      11.160464350400000      5.483231889400000     10.231584912800001
O      14.588142284400000      9.653194873800000     11.056562509800001
O      11.059150120700000      9.649594904100001     10.655729814400001
Si     15.922435993000001     10.353357918700000     11.700418958400000
Si     14.461482571199999      9.389637099700000      9.429979624800000
O      16.158584149199999      6.364390365200000     12.661051100400000
O      19.862515840200000      6.761587518700000     15.651854902800000
O      21.378680906900001      9.770065446500000     11.865188202200001
Si     21.318282799300000      7.448850926500000     15.145393513400000
Si     21.271555884700000     10.131588636500000     13.439849225500000
Si     21.144147330700001      9.932632209800000     10.295470274300000
O      18.089293764200001      7.547911278200000     14.019886050400000
O      18.321009451199998      7.447573233700000     11.479502426600000
Si     19.158627215300001      7.575115217700000     10.124733418400000
O      20.225202275600001      6.339342965600000     10.134187103600000
O      19.886239450900000      9.013521191900001      9.873262075300000
Si     18.725971495900001      6.129873332500000     14.548400504600000
O      16.638710150400001      9.150790449800001     12.530832880500000
O      20.957424683100001      8.759553869299999     14.233747517299999
Si     17.213522704199999      7.640455488400000     12.628683390400001
O       5.323291010900000      0.542123410300000     15.769830445100000
Si      1.084755689900000      0.299360314900000     15.686262811400001
O       2.661050041800000      0.311417172400000     16.051762589599999
O      10.229368468000001      2.571739031800000     15.440371376400000
Si      8.730258185800000      3.260769205400000     15.460625193000000
O       7.523715437500000      2.249154769100000     15.988681986000000
O       8.590069358299999      4.699521565600000     16.324593644699998
O       0.064251633000000      1.551432572700000     16.217654384399999
O       4.219825902200000      5.380404831000000     15.537183868400000
O       0.970098298000000      7.987115166400000     16.164538876300000
O       2.740215478500000     10.071726059000000     15.644361044100000
Si      2.354159013900000      8.779874403499999     16.601023984000001
O       3.575549709000000      7.682765752300000     16.700727592300002
Si      4.816847086100000      6.837624694800000     16.114511650600001
O       2.197497809600000      9.301774550699999     18.147115348400000
Si      7.433384439000000      5.869945679200000     16.042594318999999
O       6.131676118000000      6.289518814000000     17.048865782800000
O       4.346796279700000     13.322281318800000      2.628884357000000
Si      4.211821891800000     11.659980113900000      2.479210607400000
O       4.544397187200000     11.172634710500001      0.850822232800000
O       5.711702941300000     11.131617932799999      3.000583740400000
Si      5.896285330200000     13.919019913500000      2.358721939900000
O       5.763065407800000     15.573705208700000      2.343226036800000
O       6.490904695400000     12.997412165100000      1.072717044800000
Si      6.183139762600000     11.360576469400000      1.338172820100000
O      15.309894358199999     13.588781264600000      2.586132610500000
Si     15.692779763200001     12.276904214700000      1.411308187000000
O      15.082617917900000     13.261124512100000      0.192406713600000
O      14.802927866299999     11.095363094000000      1.881313241800000
O      15.760436992700001     15.815873027900000      0.875864672300000
Si     14.778637794400000     14.609434937300000      1.122003707200000
O      13.206045760000000     14.928989380599999      1.227348952500000
O      17.195971153399999     11.862401774700000      1.143813325700000
O      18.960999968300001     11.087457284899999      2.855838005000000
Si     18.249746100199999     10.611805863000001      1.476874857800000
O      19.269146261900001     10.630690535299999      0.209502549200000
O      15.488009277900000     17.542486177699999      2.801907888300000
O      17.973995514900000     16.734368278900000      2.066492762800000
Si     16.476119212800000     17.164148495999999      1.579748000800000
O      16.510794180600001     18.383740614800001      0.508869891600000
Si      3.886133133500000     11.702535710699999      7.330088256000000
O       1.102489794800000     14.711921575100000      7.878192559800000
O       3.436457149200000     15.947309977000000      7.076066160000000
Si      2.488475524000000     14.546927664000000      7.012243285000000
O       3.174150778200000     13.158861195900000      7.439439257600000
O       2.386806418800000     14.671208226799999      5.302818397000000
O       1.567455630400000     11.450119781400000      5.289090123300000
O       4.952011093800000     15.687430687699999      4.829113553400000
Si      3.436874057700000     16.010098752699999      5.348504831100000
O       4.051497023100000     11.184670892500000      5.778411324400000
O       3.022731676100000     10.923470864600000      3.261669602500000
Si      0.194122636700000     11.393815446900000      6.148997427200000
O       5.414067575500000     11.830091981200001      7.878992047800000
Si      7.756163649700000     12.417737594300000      4.350679136400000
O       7.024882034800000     13.591020331799999      3.489893936400000
O       9.217491702800000     12.960468456399999      4.833417331800000
O       6.351960192900000     14.304402419900001      7.542415484800000
Si      6.643529362400000     12.706164274300001      7.190560587100000
O       6.774104806500000     12.289402497199999      5.652888235800000
O       8.107453933500000     12.342668369700000      7.858901922700000
Si      6.516511975100000     14.975256240000000      9.043678607700000
O      10.638656702000000     15.385195425699999      7.555203522100000
O       8.058823082100000     11.003970452900001      3.649748283500000
Si     10.812809273599999     12.738524419699999      4.917467739900000
O      14.875294171500000     15.440939620800000      4.379774998800000
O      13.635967278700001     12.724426088700000      7.307847601600000
O      15.578395867199999     14.692381630900000      7.553451416300000
Si     12.529862251699999     11.522268394599999      7.179869322200000
Si     14.002713191000000     14.254448432300000      7.720872556300000
O      13.156654011800001     15.270061660300000      6.799486172700000
Si     11.625499338799999     15.448088821800001      6.237827833900000
O      11.271011581200000     12.015149442000000      6.295443378400000
O      11.366462820500001     14.311720297700001      5.097161398300000
O      11.349086146799999     11.734276788600001      3.736697856500000
Si     15.919662708900001     14.220716708799999      4.117173776900000
O      15.974417667000001     13.077267492000001      5.255774407500000
O      11.821061900900000     11.070702489800000      8.583666339800001
Si     16.136953645500000     11.827836477800000      9.159212480500001
O      17.352924620500001     14.722129126800001      3.660920380600000
O      17.871794148700001     15.393197344400001      6.528083101200000
O      19.739667606899999     15.674309292100000      4.221917956000000
O      18.047050425199998     11.461532969200000      5.344346391200000
Si     16.816852263900000     15.735662758200000      7.675815486400000
O      16.903446001900001     12.052122803600000      7.701788414300000
Si     21.089116314300000     14.151595899700000      7.602955421000000
Si     16.651552034800002     11.802186176299999      6.093736694600000
O      20.294607710499999     15.066065993900001      6.657965250200000
O      20.584695424400000     11.302720035600000      4.991296559900000
Si     19.182089876599999     10.767460645300000      4.434329349100000
O      21.276494368200002     12.617646732500001      7.130910683600000
O      17.732221321800001     15.518169830500000      9.102317716800000
Si     18.245790199900000     16.138765923000001      3.591237777700000
O       3.910534481200000     19.712964772700001      4.940656485700000
O       1.303896466500000     19.826081078200001      4.375807318800000
Si      2.497619371400000     18.891053486000001      5.100336491100000
O       2.017009692900000     18.682222370900000      6.641246734800000
O       2.778524642800000     17.328663490200000      4.633890663800000
Si      1.129132497300000     19.647217307700000      7.618894440800000
O       0.679858161300000     20.918967302999999      6.680579149100000
O       2.101337388100000     19.997806696800001      8.832695700100000
Si      5.431750024700000     19.110684849799998      5.205796028700000
O       5.484731865800000     18.623685980200001      6.761846150500000
O       5.351501182600000     20.744994778799999      8.356903207000000
Si      0.276441469800000     20.901340976400000      5.080070975000000
Si      5.762985111100000     19.226389028200000      8.280091920100000
O       8.257549781100000     18.968520260300000      3.153049359800000
Si      8.738372192000000     17.550776671900000      3.967253108700000
Si     10.605990132100001     16.226530282599999      8.963730360900000
O       5.625687244600000     17.984557913100002      4.016988078800000
O       9.330267523900000     20.897867777199998      4.872378019500000
O       7.647193816900000     16.332111530799999      3.948815468400000
Si      8.198119933899999     19.760429783300001      4.668868955200000
O       6.656487522700000     20.218496502600001      4.994173787100000
O       9.418762711499999     17.321063783900001      8.945321891400001
O       7.372278026800000     19.018965508699999      8.618449265500001
Si      5.999151458700000     16.412566065200000      3.773031004500000
O      10.262561803700001     17.165648088299999      3.493511174900000
O       8.665527555900001     18.328038830000001      5.481918728700000
O       6.960528264600000     16.512568596200001      9.121209549300000
Si     10.991840504600001     20.863482954799998      4.937752232200000
O      13.577295030400000     21.488612240199998      7.974851830800000
Si     11.601139007100000     17.791348114500000      4.280411838800000
Si     14.580271690400000     17.041262292100001      4.058441185800000
O      13.023502090599999     17.301112403200001      3.601168798100000
O      11.518129169000000     19.411062147199999      4.316642240000000
O      11.549121766700001     16.992582164500000      5.704942648100000
O      15.579642282800000     19.896263104199999      7.011862169300000
O      13.779337222000001     18.133434277999999      7.683040496900000
Si     15.186368956000001     18.308180471499998      6.907745224000000
Si     12.005640175700000     21.069070019200002      7.979711949600000
O      11.491072499800000     20.782356605299999      6.468909732600000
O      14.953374980100000     17.913609610300000      5.350545966200000
O      12.020221142800001     19.703207919899999      8.919925401700000
O      11.967724946800001     17.057868375799998      9.183717596999999
Si     12.917859917700000     18.340607848099999      9.043572908900000
Si     14.989163722000001     21.412698666899999      7.183299478100000
O      21.288428582900000     18.942549301500001      8.170754534500000
Si     19.185705862700001     16.174354260000001      5.795479179600000
Si     19.928334855599999     18.104030642300000      7.976586794400000
O      20.076436396999998     20.688319360099999      4.869724650000000
O      20.095134401599999     16.775148425499999      8.947447632999999
O      18.618949390099999     18.951921332500000      8.438110610000001
O      16.280643878100001     17.280372779099999      7.561475282700000
O      17.893306248999998     17.160628521500001      4.780409173400000
O      19.785362041300001     17.566414645500000      6.473197650300000
O       3.596394814500000     12.068427759000000     13.790906027800000
Si      4.253335466300000     15.219791383700001     11.144278976600001
O       4.474662716400000     13.997416796000000     12.236196517900000
O       1.829034817300000     14.191861376700000     13.150180787500000
Si      1.415966440500000     14.716331829900000     11.674021995600000
Si      2.059273437200000     14.166187281199999     14.757606412900000
O       0.679015361500000     13.478865463900000     10.894704031200000
Si      4.714256794800000     13.497027002999999     13.790602064200000
O       2.674475617700000     15.046179442500000     10.736762329599999
Si      2.439735731600000     11.359456823800000     14.668269756100001
O       3.729358515900000     14.520271025200000     15.028231227999999
O       1.178733589300000     10.830182508100000     13.772706929300000
O       0.495093185700000     16.056270852699999     11.713569615700001
O       5.108044520400000     14.842091761500001      9.837560680399999
O       1.013174311500000     15.246352128600000     15.373022659300000
Si      4.739113245200000     16.110829068000001     15.246194850300000
O       5.702394195400000     15.140733009100000     13.923979194599999
O       5.881250973600000     12.570923776400001     14.490906191100001
O       9.175217268600001     13.934838566700000     12.178159819499999
O       6.620340025400000     10.928075196800000     12.597349363599999
Si      9.142620417700000     13.616103778399999     13.780282998700001
Si      6.973809035300000     11.408096425000000     14.119523050700000
O       8.375262839399999     12.249258047500000     14.194577123000000
Si      8.336501758700001     12.667527484500001      9.441039353400001
O       9.903292098500000     12.708003151500000      9.897083790400000
O       7.670374738800000     14.113261609600000      9.809970782300001
Si     10.344160117800000     13.842293390200000     11.014925590500001
O       8.417369302199999     14.934570793700001     14.467462552500001
O       7.515095177600000     11.533842268200001     10.229214638900000
O      10.486593026000000     15.241365476300000     10.243951216299999
Si      7.167709865200000     15.952629286600001     14.346652570200000
O      10.714823422300000     13.332723270700001     14.215441307800001
O      15.663886159300001     13.671477462900000     14.269913167800000
O      11.715257384199999     13.376216655900000     11.762275328199999
Si     14.759620716500001     12.937615901599999     13.134744118800000
Si     14.904084397000000     14.430536630800001     10.387752481700000
O      14.525415165800000     13.939684535900000     11.872872423000000
Si     11.806651200899999     12.588820743699999     13.216684496599999
O      13.303125869300001     12.729858992300001     13.828820490200000
O      15.444425390699999     15.965242317400000     10.411766310799999
O      15.471211231600000     11.546508146800001     12.704197482100000
O      15.951410263500000     13.319261997000000      9.781958245700000
O      11.546611379600000     11.014513117800000     12.985171089900000
O      13.631585386599999     14.422538584500000      9.332251930000000
O      20.015369662200001     11.175731280899999     13.680874849800000
Si     17.118545664500001     14.397915300099999     14.302903440900000
O      18.180460049099999     13.229132019300000     13.926450113600000
O      20.644925333000000     13.521277153400000     14.588903916900000
O      17.138692454200001     15.640012673799999     13.220922006000000
Si     20.896988972100001     15.082183248000000     15.010713316300000
Si     19.669300759500000     12.752859648999999     13.509191085799999
O      20.733470474699999     11.501066391300000      9.932999717300000
O      19.808328896500001     13.126159039699999     11.894919454900000
Si     20.698386823400000     12.978700578200000     10.551965612300000
Si     19.233038942499999     15.629619391300000      9.647346485400000
O      16.834556176800000     10.974643347500001     10.441757652600000
O      19.380010171300000     15.839635387900000     11.253213019500000
O      20.343450030600000     15.895330585900000     13.733481339600001
O      20.169300027799999     14.086742740400000      9.241057813599999
O       1.122335701600000     21.245608812600000     10.837687659200000
O       3.981394359700000     17.335019514900001     14.308619589999999
Si      2.548058297200000     20.615379279300001     10.259513685400000
O       4.377991097500000     16.814956409899999     11.497357401000000
O       3.271893472400000     19.422042156200000     11.164867111800000
Si      4.589650831000000     18.386520774800001     11.039970037300000
O       4.963157547000000     18.382211172900000      9.454989714100000
O       7.456003280600000     17.259140571600000     13.444992998000000
O       8.071099117199999     18.141393521800001     11.056099173700000
O       5.792731807200000     18.922549078199999     12.044648624300001
Si      7.355405613900000     18.586340862000000     12.461709613500000
O       8.099367124300000     19.849597186800001     13.223917790300000
Si      7.956151199200000     17.750599633299998      9.474338495000000
O      15.524059339800001     17.654394510100001     12.405750559199999
O      13.939051554500001     18.261982782099999     10.338325981700001
Si     15.341340050399999     17.554096872700001     10.771073715900000
O      16.213265786800001     17.349811115900000     15.023584508400001
Si     16.690802413299998     17.214690583199999     13.452305202400000
Si     17.751177295400002     19.385236012099998      9.749077691300000
O      18.746868738600000     19.337578693899999     11.009307883200000
Si     20.529923141600001     16.506215177000001     12.257567171900000
O      16.530886318200000     18.356863864099999     10.011493996200000
O      20.446945959299999     18.121983121000000     12.411943350900000
O      17.258824130000001     20.910789100599999      9.665556803599999
O      19.166759002599999     20.504419645700001     13.316393341100000
Si     19.088656255200000     19.066071385000001     12.551885520500001
O      17.957913021500001     18.189208970199999     13.283433139000000
O       1.825778017900000     12.716579060799999     15.480941307300000
O      17.333201586900000     15.081808990300001     15.781574888000000
O      20.147926214000002     15.695265611100000     16.320624908799999
Si      3.361278047900000     18.097501540100001     15.723816019999999
Si      4.014938474700000     21.124935367199999     15.378868496000001
Si      0.284027625800000     18.794041309099999     16.135566975800000
O       1.739950323900000     18.183217447200001     15.798182924300001
O       0.393167559500000     20.397431132299999     16.128307688000000
O       4.031227214600000     19.572658863299999     15.928462477000000
O       3.930971973900000     16.819871740499998     16.653889435100002
O       6.369115095600000     16.416541433900001     15.771161454800000
O      18.297642963600001     17.450181844599999     16.754905379099998
Si     16.948144545200002     16.609365625399999     16.304783865099999
Si     19.883775240199999     17.323728164599999     16.494901199699999
O      21.011143197500001     18.086482409199999     17.512000056000002
O      20.520593039600001     18.205472174299999     15.159298180700000
O      16.009544966299998     16.609635283799999     17.632612890499999
H      15.165689380100000     16.148772840300001     17.567428824400000
H      17.353889925600001     18.573741428300000      0.082278494400000
O       3.974737737000000     21.155947784999999     13.743047204900000
H       3.329596833900000     20.582684316800002     13.310389179300000
H      19.890598870900000      9.899341560200000      0.125553350000000
O      10.754508943399999      8.559390592500000     13.087671499100001
H      10.404782321000001      7.757177002800000     12.681078122100001
H      16.390379046800000      8.333258283699999      9.050195145300000
O       1.633167195900000      4.204347643700000      4.780046394800000
H       1.236320069400000      3.326421802700000      4.693801074100000
H      12.907284717200000     15.830765136200000      1.399165608000000
O      11.873870339200000      0.418953602900000     15.203598375800000
H      11.330853460800000     21.215415367999999     15.578671177800000
H      20.886955995099999      6.333160498600000      9.433341944000000
O      12.524291940199999      1.588704332800000      2.007161747400000
H      12.570471465800001      2.287360581300000      1.344179936400000
H       1.634659689900000     10.071654180299999     18.283273343099999
